# Supplementary material for: Strigolactone insensitivity affects the hormonal homeostasis in barley
Source: Sci Rep. 2025 Mar 18;15:9375. doi: 10.1038/s41598-025-94430-2 (PMC11920428; doi:10.1038/s41598-025-94430-2)
Supplement: Supplementary file 2 — Supplementary Material 2 [file 41598_2025_94430_MOESM2_ESM.xlsx]

## Sheet: read me
Supplemental Data 1. Level of phytohormones in shoot tissue of 2-week-old/4-week-old Sebastian and hvd14.d
	Tab name	Description
	Table S1a	Level of abscisates (pmol/g FW) in shoot tissue of 2-week-old Sebastian (Seb_1) and hvd14.d (d14_1), as well as 4-week-old Sebastian (Seb_2) and hvd14.d (d14_2)
	Table S1b	Level of auxins (pmol/g FW or nmol/g FW) in shoot tissue of 2-week-old Sebastian (Seb_1) and hvd14.d (d14_1), as well as 4-week-old Sebastian (Seb_2) and hvd14.d (d14_2)
	Table S1c	Level of brassinosteroids (pmol/g FW) in shoot tissue of 2-week-old Sebastian (Seb_1) and hvd14.d (d14_1), as well as 4-week-old Sebastian (Seb_2) and hvd14.d (d14_2)
	Table S1d	Level of cytokinins (pmol/g FW) in shoot tissue of 2-week-old Sebastian (Seb_1) and hvd14.d (d14_1), as well as 4-week-old Sebastian (Seb_2) and hvd14.d (d14_2)
	Table S1e	Level of gibberellins (pmol/g FW) in shoot tissue of 2-week-old Sebastian (Seb_1) and hvd14.d (d14_1), as well as 4-week-old Sebastian (Seb_2) and hvd14.d (d14_2)
	Table S1f	Level of jasmonates (pmol/g FW) in shoot tissue of 2-week-old Sebastian (Seb_1) and hvd14.d (d14_1), as well as 4-week-old Sebastian (Seb_2) and hvd14.d (d14_2)
	Table S1g	Level of salicylic acid (pmol/g FW) in shoot tissue of 2-week-old Sebastian (Seb_1) and hvd14.d (d14_1), as well as 4-week-old Sebastian (Seb_2) and hvd14.d (d14_2)
	Table S1h	The fold changes in the content of plant hormones
	Table S1i	List of abbreviations

## Sheet: Tab S1a
Table S1a. Level of abscisates (pmol/g FW) in shoot tissue of 2-week-old Sebastian (WT_1) and hvd14.d (d14_1), as well as 4-week-old Sebastian (WT_2) and hvd14.d (d14_2)
	Plant age	Genotype	FW [mg]	abscisic acid (ABA)					7-hydroxy-ABA (7-OH-ABA)		phaseic acid (PA)					dihydrophaseic acid (DPA)					neo-phaseic acid (neoPA)
	2-week-old seedlings	Sebastian (WT_1)	15.79	37.1268	37.01	40.3246	±	3.68998	<LOD	<LOD	48.1885	46.8264	54.3571	±	8.64629	162.759	146.853	170.794	±	26.6921	<LOD	<LOD
			17.18	38.1461					<LOD		51.3896					147.682					<LOD
			14.9	35.7571					<LOD		40.9011					130.118					<LOD
			16.46	46.5573	43.6392				<LOD	<LOD	61.6286	61.8878				203.228	194.736				<LOD	<LOD
			16.44	42.434					<LOD		56.9976					180.649					<LOD
			17.63	41.9264					<LOD		67.0371					200.331					<LOD
		hvd14.d (d14_1)	18.24	30.8938	30.7914	28.8394	±	2.38816	<LOD	<LOD	81.8349	88.2101	83.8911	±	7.53575	198.158	224.205	198.244	±	30.4963	<LOD	<LOD
			16.26	30.1882					<LOD		84.8722					231.473					<LOD
			16.3	31.2921					<LOD		97.9231					242.985					<LOD
			15.75	27.0637	26.8875				<LOD	<LOD	72.9579	79.5721				172.715	172.282				<LOD	<LOD
			16.66	24.4877					<LOD		79.959					157.035					<LOD
			16.21	29.111					<LOD		85.7995					187.097					<LOD
	4-week-old seedlings	Sebastian (WT_2)	15.23	386.953	325.887	282.754	±	56.3743	<LOD	<LOD	67.4989	74.4059	58.1397	±	16.8179	149.551	163.969	156.279	±	15.7789	<LOD	<LOD
			15.88	280.084					<LOD		79.698					162.881					<LOD
			15.87	310.623					<LOD		76.0206					179.474					<LOD
			17.34	255.087	239.621				<LOD	<LOD	46.1656	41.8735				151.847	148.589				<LOD	<LOD
			16.8	259.155					<LOD		38.391					128.608					<LOD
			16.2	204.622					<LOD		41.0638					165.313					<LOD
		hvd14.d (d14_2)	16.73	60.2102	58.8933	48.4822	±	10.5262	<LOD	<LOD	101.336	107.666	85.9893	±	22.3748	175.061	172.152	137.146	±	35.5759	<LOD	<LOD
			15.43	60.3665					<LOD		118.327					181.084					<LOD
			15.35	56.1033					<LOD		103.335					160.31					<LOD
			15.85	36.9954	38.0711				<LOD	<LOD	67.0862	64.3125				105.061	102.14				<LOD	<LOD
			16.66	37.8908					<LOD		63.4081					100.415					<LOD
			15.26	39.3273					<LOD		62.4432					100.944					<LOD
					WT_1 vs WT_2		***	2.31807e-06				WT_1 vs WT_2		-	0.664209		WT_1 vs WT_2		-	0.319845
					d14_1 vs d14_2		**	0.0022527				d14_1 vs d14_2		-	0.846464		d14_1 vs d14_2		*	0.0154162
					WT_1 vs d14_1		***	0.00016317				WT_1 vs d14_1		***	0.000183162		WT_1 vs d14_1		-	0.16085
					WT_2 vs d14_2		***	3.62086e-06				WT_2 vs d14_2		-	0.0502834		WT_2 vs d14_2		-	0.297394

## Sheet: Tab S1b
Table S1b. Level of auxins (pmol/g FW or nmol/g FW) in shoot tissue of 2-week-old Sebastian (WT_1) and hvd14.d (d14_1), as well as 4-week-old Sebastian (WT_2) and hvd14.d (d14_2)
	Plant age	Genotype	mg FW	anthranilic acid (ANT)					tryptophan (TRP) (nmol/g)					tryptamine (TRA) (nmol/g)					indol-3-acetamid (IAM)		indol-3-acetic acid (IAA)					2-oxoindole-3-acetic acid (oxIAA)					IAA-aspartate (IAAsp)		IAA-glutamate (IAGlu)
	2-week-old seedlings	Sebastian (WT_1)	15.79	89.3042	71.3611	74.4311	±	18.3285	133.42	129.269	147.105	±	19.5804	3.11156	2.62529	2.93808	±	0.587463	<LOD	<LOD	619.483	503.661	482.274	±	88.9227	223.351	198.831	202.05	±	28.2016	<LOD	<LOD	189.861	189.266	167.884	±	31.0021
			17.18	69.9498					122.681					2.71971					<LOD		515.335					220.467					<LOD		227.428
			14.9	54.8294					131.705					2.0446					<LOD		376.164					152.676					<LOD		150.508
			16.46	102.832	77.5011				168.852	164.942				3.14844	3.25086				<LOD	<LOD	486.017	460.886				231.201	205.269				<LOD	<LOD	152.73	146.503
			16.44	50.7059					150.7					2.63673					<LOD		364.819					176.469					<LOD		145.221
			17.63	78.965					175.274					3.96742					<LOD		531.822					208.139					<LOD		141.556
		hvd14.d (d14_1)	18.24	70.7727	90.6134	125.009	±	39.664	154.556	123.149	110.993	±	20.8872	8.08273	9.15684	7.64235	±	1.70786	<LOD	<LOD	424.825	361.618	344.69	±	36.8442	299.65	312.761	351.889	±	44.2892	<LOD	<LOD	210.312	177.495	157.908	±	27.7259
			16.26	86.2144					116.565					9.76486					<LOD		318.401					292.909					<LOD		177.443
			16.3	114.853					98.3261					9.62293					<LOD		341.629					345.725					<LOD		144.731
			15.75	143.319	159.404				102.783	98.8369				5.4165	6.12785				<LOD	<LOD	331.934	327.761				381.072	391.016				<LOD	<LOD	136.306	138.321
			16.66	145.625					91.3048					5.69646					<LOD		333.95					415.769					<LOD		130.554
			16.21	189.269					102.423					7.2706					<LOD		317.4					376.208					<LOD		148.103
	4-week-old seedlings	Sebastian (WT_2)	15.23	154.466	169.379	141.961	±	33.8581	61.1899	75.4317	70.8944	±	9.64157	14.4853	22.6422	20.3042	±	5.49909	<LOD	<LOD	170.238	203.168	192.365	±	26.6543	79.0441	86.143	83.2701	±	8.39832	<LOD	<LOD	86.2001	92.5472	76.7768	±	16.5648
			15.88	181.136					76.5714					24.4898					<LOD		226.844					91.4076					<LOD		97.1442
			15.87	172.534					88.5338					28.9515					<LOD		212.421					87.9774					<LOD		94.2972
			17.34	148.098	114.543				71.2246	66.3571				22.0708	17.9662				<LOD	<LOD	216.412	181.561				93.7866	80.3971				<LOD	<LOD	68.539	61.0065
			16.8	85.351					67.3076					13.3049					<LOD		166.374					70.291					<LOD		58.7479
			16.2	110.179					60.5391					18.523					<LOD		161.898					77.1137					<LOD		55.7327
		hvd14.d (d14_2)	16.73	185.487	188.018	172.45	±	48.5184	59.0298	62.8966	67.8506	±	6.285	26.2735	26.5956	29.3914	±	3.77672	<LOD	<LOD	170.813	169.829	168.621	±	8.08614	111.802	88.8461	93.0715	±	13.3917	<LOD	<LOD	67.2405	65.5436	63.9418	±	6.10476
			15.43	125.805					66.8553					27.8346					<LOD		174.357					73.5039					<LOD		65.4582
			15.35	252.763					62.8047					25.6786					<LOD		164.318					81.2326					<LOD		63.9319
			15.85	209.68	156.882				67.2495	72.8046				36.5596	32.1873				<LOD	<LOD	166.519	167.414				105.693	97.2969				<LOD	<LOD	64.6139	62.3401
			16.66	115.996					78.1154					31.9409					<LOD		180.716					97.7276					<LOD		71.0768
			15.26	144.969					73.0488					28.0614					<LOD		155.006					88.4703					<LOD		51.3296
					WT_1 vs WT_2		**	0.00285699		WT_1 vs WT_2		***	1.45581e-05		WT_1 vs WT_2		***	3.62028e-05			WT_1 vs WT_2		***	3.79198e-05		WT_1 vs WT_2		***	4.03126e-06				WT_1 vs WT_2		***	0.00017395
					d14_1 vs d14_2		-	0.121372		d14_1 vs d14_2		**	0.00128872		d14_1 vs d14_2		***	3.60882e-07			d14_1 vs d14_2		***	1.07242e-06		d14_1 vs d14_2		***	1.9765e-07				d14_1 vs d14_2		***	2.31241e-05
					WT_1 vs d14_1		*	0.0270264		WT_1 vs d14_1		*	0.0181459		WT_1 vs d14_1		***	0.000167347			WT_1 vs d14_1		**	0.00955297		WT_1 vs d14_1		***	8.02391e-05				WT_1 vs d14_1		-	0.603452
					WT_2 vs d14_2		-	0.275989		WT_2 vs d14_2		-	0.567403		WT_2 vs d14_2		*	0.0123374			WT_2 vs d14_2		-	0.0857608		WT_2 vs d14_2		-	0.195725				WT_2 vs d14_2		-	0.135075

## Sheet: Tab S1c
Table S1c. Level of brassinosteroids (pmol/g FW) in shoot tissue of 2-week-old Sebastian (WT_1) and hvd14.d (d14_1), as well as 4-week-old Sebastian (WT_2) and hvd14.d (d14_2)
	Plant age	Genotype	mg FW	brassinolide (BL)		24-epi brassinolide (epiBL)		homobrassinolide (homoBL)		24-nor brassinolide (norBL)					castasterone (CS)		24-epi castasterone (epiCS)		homocastasteron (homoCS)		24-nor castasterone (norCS)
	2-week-old seedlings	Sebastian (WT_1)	15.79	<LOD	<LOD	<LOD	<LOD	<LOD	<LOD	85.6976	73.2603	91.85	±	22.8284	<LOD	<LOD	<LOD	<LOD	<LOD	<LOD	<LOD	<LOD
			17.18	<LOD		<LOD		<LOD		55.5003					<LOD		<LOD		<LOD		<LOD
			14.9	<LOD		<LOD		<LOD		78.5831					<LOD		<LOD		<LOD		<LOD
			16.46	<LOD	<LOD	<LOD	<LOD	<LOD	<LOD	109.723	110.44				<LOD	<LOD	<LOD	<LOD	<LOD	<LOD	<LOD	<LOD
			16.44	<LOD		<LOD		<LOD		94.152					<LOD		<LOD		<LOD		<LOD
			17.63	<LOD		<LOD		<LOD		127.444					<LOD		<LOD		<LOD		<LOD
		hvd14.d (d14_1)	18.24	<LOD	<LOD	<LOD	<LOD	<LOD	<LOD	110.999	117.898	235.307	±	150.705	<LOD	<LOD	<LOD	<LOD	<LOD	<LOD	<LOD	<LOD
			16.26	<LOD		<LOD		<LOD		134.168					<LOD		<LOD		<LOD		<LOD
			16.3	<LOD		<LOD		<LOD		108.528					<LOD		<LOD		<LOD		<LOD
			15.75	<LOD	<LOD	<LOD	<LOD	<LOD	<LOD	226.926	352.717				<LOD	<LOD	<LOD	<LOD	<LOD	<LOD	<LOD	<LOD
			16.66	<LOD		<LOD		<LOD		294.313					<LOD		<LOD		<LOD		<LOD
			16.21	<LOD		<LOD		<LOD		536.911					<LOD		<LOD		<LOD		<LOD
	4-week-old seedlings	Sebastian (WT_2)	15.23	<LOD	<LOD	<LOD	<LOD	<LOD	<LOD	<LOD	<LOD	<LOD			<LOD	<LOD	<LOD	<LOD	<LOD	<LOD	<LOD	<LOD
			15.88	<LOD		<LOD		<LOD		<LOD					<LOD		<LOD		<LOD		<LOD
			15.87	<LOD		<LOD		<LOD		<LOD					<LOD		<LOD		<LOD		<LOD
			17.34	<LOD	<LOD	<LOD	<LOD	<LOD	<LOD	<LOD	<LOD				<LOD	<LOD	<LOD	<LOD	<LOD	<LOD	<LOD	<LOD
			16.8	<LOD		<LOD		<LOD		<LOD					<LOD		<LOD		<LOD		<LOD
			16.2	<LOD		<LOD		<LOD		<LOD					<LOD		<LOD		<LOD		<LOD
		hvd14.d (d14_2)	16.73	<LOD	<LOD	<LOD	<LOD	<LOD	<LOD	<LOD	<LOD	<LOD			<LOD	<LOD	<LOD	<LOD	<LOD	<LOD	<LOD	<LOD
			15.43	<LOD		<LOD		<LOD		<LOD					<LOD		<LOD		<LOD		<LOD
			15.35	<LOD		<LOD		<LOD		<LOD					<LOD		<LOD		<LOD		<LOD
			15.85	<LOD	<LOD	<LOD	<LOD	<LOD	<LOD	<LOD	<LOD				<LOD	<LOD	<LOD	<LOD	<LOD	<LOD	<LOD	<LOD
			16.66	<LOD		<LOD		<LOD		<LOD					<LOD		<LOD		<LOD		<LOD
			15.26	<LOD		<LOD		<LOD		<LOD					<LOD		<LOD		<LOD		<LOD
											WT_1 vs WT_2
											d14_1 vs d14_2
											WT_1 vs d14_1		-	0.0616065
											WT_2 vs d14_2

## Sheet: Tab S1d
Table S1d. Level of cytokinins (pmol/g FW) in shoot tissue of 2-week-old Sebastian (WT_1) and hvd14.d (d14_1), as well as 4-week-old Sebastian (WT_2) and hvd14.d (d14_2)
	Plant age	Genotype	mg FW	Total CK Bases					Total CK Ribosides					Total CK O-glucosides					Total CK N-glucosides					Total Cytokinins					isopentenyladenine (iP)					isopentenyladenine riboside (iPR)					isopentenyladenine-7-glucoside (iP7G)		isopentenyladenine-9-glucoside (iP9G)					Total iP-types
	2-week-old seedlings	Sebastian (WT_1)	15.79	5.12929	4.87601	4.67222	±	0.397228	18.5427	15.7307	14.363	±	2.51229	89.4169	89.0375	88.5729	±	7.64218	51.1412	44.3604	40.1016	±	5.93392	164.23	154.005	147.71	±	12.2941	1.89103	1.71502	1.56453	±	0.272202	13.6728	11.3692	10.1852	±	2.12161	<LOD	<LOD	0.0274984	0.0306052	0.0250938	±	0.00707518	15.5913	13.1149	11.7748	±
			17.18	5.11247					14.2719					92.3065					43.8175					155.508					1.40928					10.413					<LOD		0.0379278					11.8602
			14.9	4.38627					14.3775					85.3893					38.1224					142.275					1.84476					10.0219					<LOD		0.0263893					11.893
			16.46	4.92891	4.46844				14.7093	12.9954				97.1842	88.1082				39.1994	35.8428				156.022	141.415				1.74752	1.41403				10.7178	9.00115				<LOD	<LOD	0.0238821	0.0195825				12.4892	10.4348
			16.44	4.13918					9.86091					93.6056					33.7404					141.346					1.23054					6.3908					<LOD		0.0152737					7.63661
			17.63	4.33722					14.4161					73.5347					34.5887					126.877					1.26404					9.89482					<LOD		0.0195916					11.1785
		hvd14.d (d14_1)	18.24	4.63084	3.99756	4.66398	±	0.82686	14.778	17.643	21.0742	±	4.95719	91.9444	109.121	111.416	±	9.55865	50.3628	43.0007	47.7264	±	6.45059	161.716	173.763	184.881	±	13.9572	2.37382	1.68203	1.84933	±	0.533805	9.84283	11.1437	13.7829	±	3.53367	<LOD	<LOD	0.0228564	0.0310003	0.034403	±	0.00963678	12.2395	12.8567	15.6667	±
			16.26	3.34296					14.7234					122.644					36.5842					177.295					1.31153					9.24448					<LOD		0.0489545					10.605
			16.3	4.01888					23.4275					112.776					42.0553					182.277					1.36072					14.3437					<LOD		0.0211902					15.7256
			15.75	4.87668	5.33041				23.5256	24.5054				112.262	113.711				50.0438	52.4521				190.708	195.999				1.76517	2.01664				15.7751	16.4222				<LOD	<LOD	0.0370349	0.0378057				17.5773	18.4766
			16.66	5.94369					21.4478					111.105					51.3432					189.839					2.74562					13.8337					<LOD		0.0372089					16.6165
			16.21	5.17086					28.5429					117.766					55.9694					207.45					1.53914					19.6577					<LOD		0.0391733					21.236
	4-week-old seedlings	Sebastian (WT_2)	15.23	3.63882	4.04243	3.64466	±	0.535162	11.5799	14.3283	12.6378	±	2.76261	95.05	100.583	99.8071	±	3.91128	46.8711	49.6753	48.8267	±	2.45174	157.14	168.629	164.916	±	8.91383	1.58351	1.57904	1.5031	±	0.115132	6.64508	7.85196	7.00406	±	1.39275	<LOD	<LOD	0.0152331	0.0196673	0.0168603	±	0.00461254	8.24382	9.45067	8.52402	±
			15.88	4.04401					14.192					99.3975					50.8817					168.515					1.46237					7.90663					<LOD		0.0187469					9.38775
			15.87	4.44446					17.2131					107.303					51.2731					180.233					1.69124					9.00417					<LOD		0.0250221					10.7204
			17.34	3.36975	3.24688				10.1177	10.9473				99.134	99.0308				49.9078	47.978				162.529	161.203				1.38371	1.42716				5.19552	6.15616				<LOD	<LOD	0.0122434	0.0140533				6.59148	7.59737
			16.8	2.72617					8.94152					96.6355					44.3404					152.644					1.35978					5.38077					<LOD		0.0113333					6.75188
			16.2	3.64474					13.7827					101.323					49.6859					168.436					1.53799					7.89219					<LOD		0.0185833					9.44876
		hvd14.d (d14_2)	16.73	4.36973	4.53975	4.23304	±	0.471836	14.6884	16.0712	15.3113	±	1.88259	102.677	106.932	108.554	±	5.18766	68.3102	72.9216	71.2232	±	4.58923	190.046	200.464	199.321	±	7.88124	1.40741	1.78773	1.84333	±	0.521423	7.86692	8.81176	7.72813	±	1.39034	<LOD	<LOD	0.0209623	0.0194125	0.0176939	±	0.00509866	9.2953	10.6189	9.58915	±
			15.43	4.80612					14.1412					109.246					80.2183					208.412					2.20925					8.06493					<LOD		0.0215943					10.2958
			15.35	4.4434					19.3839					108.871					70.2361					202.934					1.74654					10.5034					<LOD		0.0156808					12.2657
			15.85	3.60514	3.92633				13.6688	14.5514				103.257	110.176				66.6188	69.5249				187.15	198.179				1.34003	1.89893				6.246	6.64449				<LOD	<LOD	0.0131546	0.0159754				7.59918	8.55939
			16.66	4.59064					15.0945					108.806					73.6865					202.177					2.81876					6.87636					<LOD		0.0101321					9.70525
			15.26	3.58321					14.8908					118.466					68.2693					205.209					1.538					6.81111					<LOD		0.0246396					8.37375
				WT_1 vs WT_2		**	0.00625176		WT_1 vs WT_2		-	0.325892		WT_1 vs WT_2		*	0.015141		WT_1 vs WT_2		*	0.0124905		WT_1 vs WT_2		*	0.0296846		WT_1 vs WT_2		-	0.652057		WT_1 vs WT_2		*	0.0187049				WT_1 vs WT_2		-	0.0542616		WT_1 vs WT_2		*	0.0253144
				d14_1 vs d14_2		-	0.335309		d14_1 vs d14_2		*	0.0354393		d14_1 vs d14_2		-	0.569235		d14_1 vs d14_2		***	5.8042e-05		d14_1 vs d14_2		-	0.0716341		d14_1 vs d14_2		-	0.986002		d14_1 vs d14_2		**	0.00513519				d14_1 vs d14_2		**	0.00647108		d14_1 vs d14_2		**	0.00495704
				WT_1 vs d14_1		-	0.984372		WT_1 vs d14_1		*	0.0223032		WT_1 vs d14_1		**	0.00190637		WT_1 vs d14_1		-	0.0803793		WT_1 vs d14_1		**	0.00119977		WT_1 vs d14_1		-	0.312854		WT_1 vs d14_1		-	0.0795063				WT_1 vs d14_1		-	0.112271		WT_1 vs d14_1		-	0.0647204
				WT_2 vs d14_2		-	0.0949657		WT_2 vs d14_2		-	0.104034		WT_2 vs d14_2		*	0.0131085		WT_2 vs d14_2		***	2.25362e-06		WT_2 vs d14_2		***	7.20144e-05		WT_2 vs d14_2		-	0.184688		WT_2 vs d14_2		-	0.42985				WT_2 vs d14_2		-	0.791823		WT_2 vs d14_2		-	0.284208
																										*	0.0296846
																										-	0.0716341
																										**	0.00119977
																										***	7.20144e-05
[truncated: 100 more columns]

## Sheet: Tab S1e
Table S1e. Level of gibberellins (pmol/g FW) in shoot tissue of 2-week-old Sebastian (WT_1) and hvd14.d (d14_1), as well as 4-week-old Sebastian (WT_2) and hvd14.d (d14_2)
	Plant age	Genotype	mg FW	GA1		GA3		GA4		GA5		GA6					GA8
	2-week-old seedlings	Sebastian (WT_1)	15.79	<LOD	<LOD	<LOD	<LOD	<LOD	<LOD	<LOD	<LOD	1.22338	1.35792	1.15768	±	0.262429	13.0655	11.6208	10.446	±	1.81374
			17.18	<LOD		<LOD		<LOD		<LOD		1.36491					11.6065
			14.9	<LOD		<LOD		<LOD		<LOD		1.48548					10.1904
			16.46	<LOD	<LOD	<LOD	<LOD	<LOD	<LOD	<LOD	<LOD	1.12271	0.957444				11.4752	9.27126
			16.44	<LOD		<LOD		<LOD		<LOD		0.654304					8.30727
			17.63	<LOD		<LOD		<LOD		<LOD		1.09531					8.0313
		hvd14.d (d14_1)	18.24	<LOD	<LOD	<LOD	<LOD	<LOD	<LOD	<LOD	<LOD	1.07504	1.52069	1.76232	±	0.659984	16.1702	14.4866	12.0314	±	2.70338
			16.26	<LOD		<LOD		<LOD		<LOD		1.05167					14.4019
			16.3	<LOD		<LOD		<LOD		<LOD		2.43537					12.8877
			15.75	<LOD	<LOD	<LOD	<LOD	<LOD	<LOD	<LOD	<LOD	1.2331	2.00395				10.3644	9.5761
			16.66	<LOD		<LOD		<LOD		<LOD		2.14785					8.36036
			16.21	<LOD		<LOD		<LOD		<LOD		2.63089					10.0035
	4-week-old seedlings	Sebastian (WT_2)	15.23	<LOD	<LOD	<LOD	<LOD	<LOD	<LOD	<LOD	<LOD	1.10577	0.893086	0.756514	±	0.219383	4.89629	7.87558	7.19123	±	1.87362
			15.88	<LOD		<LOD		<LOD		<LOD		0.952285					10.1141
			15.87	<LOD		<LOD		<LOD		<LOD		0.621202					8.61636
			17.34	<LOD	<LOD	<LOD	<LOD	<LOD	<LOD	<LOD	<LOD	0.654363	0.619943				7.64439	6.50687
			16.8	<LOD		<LOD		<LOD		<LOD		0.440832					6.9066
			16.2	<LOD		<LOD		<LOD		<LOD		0.764633					4.96964
		hvd14.d (d14_2)	16.73	<LOD	<LOD	<LOD	<LOD	<LOD	<LOD	<LOD	<LOD	0.644478	0.561994	0.524104	±	0.143868	5.71555	7.9988	9.46979	±	1.94299
			15.43	<LOD		<LOD		<LOD		<LOD		0.337776					9.67681
			15.35	<LOD		<LOD		<LOD		<LOD		0.703727					8.60403
			15.85	<LOD	<LOD	<LOD	<LOD	<LOD	<LOD	<LOD	<LOD	0.379075	0.46727				11.4518	10.9408
			16.66	<LOD		<LOD		<LOD		<LOD		0.555466					10.0215
			15.26	<LOD		<LOD		<LOD		<LOD		<LOD					11.3491
												WT_1 vs WT_2		*	0.0254856		WT_1 vs WT_2		*	0.0190889
												d14_1 vs d14_2		**	0.00475817		d14_1 vs d14_2		-	0.116081
												WT_1 vs d14_1		-	0.0861122		WT_1 vs d14_1		-	0.301737
												WT_2 vs d14_2		-	0.0991553		WT_2 vs d14_2		-	0.0884098

## Sheet: Tab S1f
Table S1f. Level of jasmonates (pmol/g FW) in shoot tissue of 2-week-old Sebastian (WT_1) and hvd14.d (d14_1), as well as 4-week-old Sebastian (WT_2) and hvd14.d (d14_2)
	Plant age	Genotype	mg FW	cis-12-oxo-phytodienoic acid (cisOPDA)					dinor-12-oxo-phytodienoic acid (dnOPDA)		3-oxo-2-(2-(Z)-pentenyl)cyclopentane-1-hexanoic acid (OPC-6)		3-oxo-2-(2-(Z)-pentenyl)cyclopentane-1-butyric acid (OPC-4)		jasmonic acid (JA)					9,10-dihydrojasmonic acid (9,10-DHJA)					11/12-hydroxy-jasmonic acid (Σ11-OH-JA/12-OH-JA)		JA-isoleucine (JA-Ile)					JA-valine (JA-Val)		JA-phenylalanine (JA-Phe)		JA-tryptophan (JA-Trp)
	2-week-old seedlings	Sebastian (WT_1)	15.79	23.4138	24.1678	21.4971	±	3.28516	<LOD	<LOD	<LOD	<LOD	<LOD	<LOD	5.02572	5.09959	4.28455	±	0.854849	1.01179	0.957303	1.21729	±	0.381281	<LOD	<LOD	3.01599	2.87931	2.24878	±	0.660347	<LOD	<LOD	<LOD	<LOD	<LOD	<LOD
			17.18	24.8072					<LOD		<LOD		<LOD		5.32871					0.847637					<LOD		3.07713					<LOD		<LOD		<LOD
			14.9	24.2824					<LOD		<LOD		<LOD		4.94433					1.01248					<LOD		2.5448					<LOD		<LOD		<LOD
			16.46	19.4379	18.8263				<LOD	<LOD	<LOD	<LOD	<LOD	<LOD	3.52761	3.46952				0.987115	1.47728				<LOD	<LOD	1.44706	1.61825				<LOD	<LOD	<LOD	<LOD	<LOD	<LOD
			16.44	15.3264					<LOD		<LOD		<LOD		3.04563					1.51229					<LOD		1.79676					<LOD		<LOD		<LOD
			17.63	21.7147					<LOD		<LOD		<LOD		3.83531					1.93243					<LOD		1.61093					<LOD		<LOD		<LOD
		hvd14.d (d14_1)	18.24	14.899	19.9262	21.6722	±	5.43431	<LOD	<LOD	<LOD	<LOD	<LOD	<LOD	13.3259	12.7933	11.1658	±	2.14434	1.04193	1.22099	1.20149	±	0.335021	<LOD	<LOD	4.29918	4.33165	4.6094	±	0.579153	<LOD	<LOD	<LOD	<LOD	<LOD	<LOD
			16.26	19.3805					<LOD		<LOD		<LOD		10.4272					0.912823					<LOD		3.53705					<LOD		<LOD		<LOD
			16.3	25.4992					<LOD		<LOD		<LOD		14.6267					1.70823					<LOD		5.15873					<LOD		<LOD		<LOD
			15.75	16.5202	23.4182				<LOD	<LOD	<LOD	<LOD	<LOD	<LOD	9.1137	9.5383				1.56988	1.18198				<LOD	<LOD	5.27544	4.88714				<LOD	<LOD	<LOD	<LOD	<LOD	<LOD
			16.66	30.7976					<LOD		<LOD		<LOD		8.70583					0.786753					<LOD		4.63393					<LOD		<LOD		<LOD
			16.21	22.9369					<LOD		<LOD		<LOD		10.7954					1.18932					<LOD		4.75205					<LOD		<LOD		<LOD
	4-week-old seedlings	Sebastian (WT_2)	15.23	5.25927	6.28723	5.43954	±	1.07687	<LOD	<LOD	<LOD	<LOD	<LOD	<LOD	11.5788	13.1396	13.1565	±	2.18425	6.39573	4.60557	4.84074	±	1.35106	<LOD	<LOD	13.7158	17.8133	14.8166	±	4.13743	<LOD	<LOD	<LOD	<LOD	<LOD	<LOD
			15.88	6.1719					<LOD		<LOD		<LOD		15.9408					3.14557					<LOD		23.282					<LOD		<LOD		<LOD
			15.87	7.43051					<LOD		<LOD		<LOD		11.8992					4.27541					<LOD		16.4421					<LOD		<LOD		<LOD
			17.34	5.00138	4.59186				<LOD	<LOD	<LOD	<LOD	<LOD	<LOD	9.89148	13.1735				4.78324	5.07591				<LOD	<LOD	12.0259	11.82				<LOD	<LOD	<LOD	<LOD	<LOD	<LOD
			16.8	4.29275					<LOD		<LOD		<LOD		14.2468					3.63376					<LOD		11.4084					<LOD		<LOD		<LOD
			16.2	4.48146					<LOD		<LOD		<LOD		15.3822					6.81074					<LOD		12.0256					<LOD		<LOD		<LOD
		hvd14.d (d14_2)	16.73	7.44181	6.58725	5.91161	±	1.53766	<LOD	<LOD	<LOD	<LOD	<LOD	<LOD	6.96048	7.04953	7.48207	±	0.803895	3.82047	4.86674	4.68073	±	0.884234	<LOD	<LOD	10.2167	13.5602	17.4274	±	4.68154	<LOD	<LOD	<LOD	<LOD	<LOD	<LOD
			15.43	4.85932					<LOD		<LOD		<LOD		6.90128					5.73632					<LOD		13.4804					<LOD		<LOD		<LOD
			15.35	7.46062					<LOD		<LOD		<LOD		7.28685					5.04343					<LOD		16.9836					<LOD		<LOD		<LOD
			15.85	7.3882	5.23597				<LOD	<LOD	<LOD	<LOD	<LOD	<LOD	6.71426	7.9146				3.97708	4.49471				<LOD	<LOD	18.5483	21.2946				<LOD	<LOD	<LOD	<LOD	<LOD	<LOD
			16.66	4.26135					<LOD		<LOD		<LOD		9.01852					5.80225					<LOD		24.611					<LOD		<LOD		<LOD
			15.26	4.05838					<LOD		<LOD		<LOD		8.01103					3.7048					<LOD		20.7245					<LOD		<LOD		<LOD
				WT_1 vs WT_2		***	1.12223e-06								WT_1 vs WT_2		***	7.20902e-06		WT_1 vs WT_2		***	0.000179795				WT_1 vs WT_2		***	5.31561e-05
				d14_1 vs d14_2		***	9.62881e-05								d14_1 vs d14_2		**	0.0048734		d14_1 vs d14_2		***	9.2019e-06				d14_1 vs d14_2		***	0.000119419
				WT_1 vs d14_1		-	0.952032								WT_1 vs d14_1		***	5.60031e-05		WT_1 vs d14_1		-	0.945872				WT_1 vs d14_1		***	0.00013042
				WT_2 vs d14_2		-	0.586294								WT_2 vs d14_2		***	0.000280229		WT_2 vs d14_2		-	0.829091				WT_2 vs d14_2		-	0.372117

## Sheet: Tab S1g
Table S1g. Level of salicylic acid (pmol/g FW) in shoot tissue of 2-week-old Sebastian (WT_1) and hvd14.d (d14_1), as well as 4-week-old Sebastian (WT_2) and hvd14.d (d14_2)
	Plant age	Genotype	mg FW	salicylic acid (SA)
	2-week-old seedlings	Sebastian (WT_1)	15.79	54.4274	42.7376	49.9826	±	11.7499
			17.18	44.8157
			14.9	28.9699
			16.46	50.5393	57.2275
			16.44	52.9622
			17.63	68.181
		hvd14.d (d14_1)	18.24	54.9688	59.7822	60.5873	±	8.68372
			16.26	55.1732
			16.3	69.2047
			15.75	55.6449	61.3924
			16.66	52.7379
			16.21	75.7946
	4-week-old seedlings	Sebastian (WT_2)	15.23	580.441	766.772	632.617	±	193.304
			15.88	996.735
			15.87	723.14
			17.34	570.246	498.462
			16.8	365.16
			16.2	559.981
		hvd14.d (d14_2)	16.73	121.611	145.409	159.005	±	25.1592
			15.43	142.299
			15.35	172.316
			15.85	164.966	172.601
			16.66	201.927
			15.26	150.91
				WT_1 vs WT_2		***	5.1859e-05
				d14_1 vs d14_2		***	8.80913e-06
				WT_1 vs d14_1		-	0.135653
				WT_2 vs d14_2		***	0.000287773

## Sheet: Tab S1h
Table S1h. The fold changes in the content of plant hormones (pmol/g FW) within a single genotype and across the age of the analyzed plants
		ABA	IAA	CK	GA8	JA	SA
2-week-old	Seb_1	40.3246	482.274	147.71	10.446	4.28455	49.9826
	d14_1	28.8394	344.69	184.881	12.0314	11.1658	60.5873
4-week-old	Seb_2	282.754	192.365	164.916	7.19123	13.1565	632.617
	d14_2	48.4822	168.621	199.321	9.46979	7.48207	159.005
i) Changes within a single genotype
		ABA	IAA	CK	GA8	JA	SA
	Seb	7.01194	0.39887	1.11649	0.688418	3.07069	12.6568
	d14	1.68111	0.489197	1.07811	0.787093	0.670089	2.62439
ii) Changes comparing Sebastian vs d14 plants
		ABA	IAA	CK	GA8	JA	SA
	2-week-old	0.715181	0.714719	1.25165	1.15176	2.60606	1.21217
	4-week-old	0.171464	0.876572	1.20862	1.31685	0.568695	0.251345

## Sheet: Tab S1i
Table S1h. List of abbreviations
	Compound name	Abbreviation
	trans-zeatin	tZ
	trans-zeatin riboside	tZR
	cis-zeatin	cZ
	cis-zeatin riboside	cZR
	dihydrozeatin	DHZ
	dihydrozeatin riboside	DHZR
	isopentenyladenine	iP
	isopentenyladenine riboside	iPR
	trans-zeatin-O-glucoside	tZOG
	trans-zeatin riboside-O-glucoside	tZROG
	cis-zeatin-O-glucoside	cZOG
	cis-zeatin riboside-O-glucoside	cZROG
	dihydrozeatin-O-glucoside	DHZOG
	dihydrozeatin riboside-O-glucoside	DHZROG
	trans-zeatin-7-glucoside	tZ7G
	trans-zeatin-9-glucoside	tZ9G
	cis-zeatin-7-glucoside	cZ7G
	cis-zeatin-9-glucoside	cZ9G
	dihydrozeatin-7-glucoside	DHZ7G
	dihydrozeatin-9-glucoside	DHZ9G
	isopentenyladenine-7-glucoside	iP7G
	isopentenyladenine-9-glucoside	iP9G
	2-methylthio-isopentenyladenine	2MeSiP
	2-methylthio-isopentenyladenine riboside	2MeSiPR
	2-methylthio-cis-zeatin	2MeScZ
	2-methylthio-cis-zeatin riboside	2MeScZR
	anthranilic acid	ANT
	tryptophan	TRP
	tryptamine	TRA
	indol-3-acetamid	IAM
	indol-3-acetic acid	IAA
	2-oxoindole-3-acetic acid	oxIAA
	IAA-aspartate	IAA-Asp
	IAA-glutamate	IAA-Glu
	3-oxo-2-(2-(Z)-pentenyl)cyclopentane-1-butyric acid	OPC-4
	3-oxo-2-(2-(Z)-pentenyl)cyclopentane-1-hexanoic acid	OPC-6
	cis-12-oxo-phytodienoic acid	cisOPDA
	dinor-12-oxo-phytodienoic acid	dnOPDA
	jasmonic acid	JA
	11-hydroxy-jasmonic acid	Σ11/12-OH-JA
	12-hydroxy-jasmonic acid
	9,10-dihydrojasmonic acid	9,10-dh-JA
	JA-isoleucine	JA-Ile
	JA-valine	JA-Val
	JA-phenylalanine	JA-Phe
	JA-tryptophan	JA-Trp
	salicylic acid	SA
	abscisic acid	ABA
	7-hydroxy-ABA	7-OH-ABA
	phaseic acid	PA
	dihydrophaseic acid	DPA
	neo-phaseic acid	NeoPA
	Gibberellin 1	GA 1
	Gibberellin 3	GA 3
	Gibberellin 4	GA 4
	Gibberellin 5	GA 5
	Gibberellin 6	GA 6
	Gibberellin 8	GA 8
	brassinolide	BL
	24-epibrassinolide	epiBL
	homobrassinolide	homoBL
	24-nor brassinolide	norBL
	castasterone	CS
	24-epicastasterone	epiCS
	homocastasteron	homoCS
	24-nor castasterone	norCS
	under detection limit	<LOD
