# Supplementary material for: Strigolactone insensitivity affects the hormonal homeostasis in barley
Source: Sci Rep. 2025 Mar 18;15:9375. doi: 10.1038/s41598-025-94430-2 (PMC11920428; doi:10.1038/s41598-025-94430-2)
Supplement: Supplementary file 3 — Supplementary Material 3 [file 41598_2025_94430_MOESM3_ESM.xlsx]

## Sheet: read me
Supplemental Data 2. List of differentially expressed genes and differentially abundant proteins of 2-week-old/4-week-old WT and hvd14
	Tab name	Description
	Table S2a	List of differntially expressed genes in the comparision of 2-week-old WT and hvd14 plants (log2FC ≥ 1 or log2FC ≤ -1, adjusted P value ≤ 0.01)
	Table S2b	List of differntially expressed genes in the comparision of 4-week-old WT and hvd14 plants (log2FC ≥ 1 or log2FC ≤ -1, adjusted P value ≤ 0.01)
	Table S2c	List of common differntially expressed genes in the comparisions of 2- and 4-week-old WT and hvd14 plants (log2FC ≥ 1 or log2FC ≤ -1, adjusted P value ≤ 0.01)
	Table S2d	List of differentially abundant proteins in the comparision of 2-week-old WT and hvd14 plants (log2FC ≥ 0.58 or log2FC ≤ -0.58, q-value ≤ 0.05)
	Table S2e	List of differentially abundant proteins in the comparision of 4-week-old WT and hvd14 plants (log2FC ≥ 0.58 or log2FC ≤ -0.58, q-value ≤ 0.05)
	Table S2f	List of common differentially abundant proteins in the comparisions of 2- and 4-week-old WT and hvd14 plants (log2FC ≥ 0.58 or log2FC ≤ -0.58, q-value ≤ 0.05)
	Table S2g	List of differntially expressed genes and differentially abundant proteins in the comparision of 2-week-old WT and hvd14 plants
	Table S2h	List of differntially expressed genes and differentially abundant proteins in the comparision of 4-week-old WT and hvd14 plants

## Sheet: Tab S2a
Table S2a. List of differntially expressed genes in the comparision of 2-week-old WT and d14 plants (log2FC ≥ 1 or log2FC ≤ -1, adjusted P value ≤ 0.01)
#	HORVU ID	Description	log2FC	adj.pval
1	HORVU3Hr1G117550	Jasmonate induced protein	6.64656	0.000673041
2	HORVU0Hr1G036350	NADH-plastoquinone oxidoreductase subunit K	5.65983	0.00247653
3	HORVU3Hr1G117570	Jasmonate induced protein	4.74878	0.00383778
4	HORVU5Hr1G066480	0	4.34853	0.00214461
5	HORVU5Hr1G066370	ATPase cadmium transporter (Fragment)	4.20997	0.00297173
6	HORVU7Hr1G040380	Chlorophyll a-b binding protein, chloroplastic	4.19022	0.000413653
7	HORVU7Hr1G058250	Evolutionarily conserved C-terminal region 5	3.95544	0.000309275
8	HORVU2Hr1G074610	Histidine kinase 5	3.81136	2.42074e-06
9	HORVU1Hr1G088900	Chlorophyll a-b binding protein, chloroplastic	3.73215	0.000521782
10	HORVU7Hr1G117300	0	3.02761	0.0056383
11	HORVU7Hr1G040370	Chlorophyll a-b binding protein, chloroplastic	2.89825	0.00058717
12	HORVU6Hr1G000830	Leaf-specific thionin	2.85317	0.00649329
13	HORVU3Hr1G002840	Glycosyltransferase family 61 protein	2.80357	0.00525291
14	HORVU7Hr1G117070	F-box domain containing protein	2.79582	0.00282591
15	HORVU6Hr1G046710	Copia protein (Fragment)	2.76478	0.00236386
16	HORVU3Hr1G001030	Benzyl alcohol O-benzoyltransferase	2.72982	0.000174902
17	HORVU6Hr1G055440	Glycine-rich RNA-binding protein 8	2.70622	0.0019881
18	HORVU6Hr1G091650	Chlorophyll a-b binding protein, chloroplastic	2.36547	0.00227204
19	HORVU6Hr1G091660	Chlorophyll a-b binding protein, chloroplastic	2.36547	0.00227204
20	HORVU7Hr1G117320	Polyadenylate-binding protein-interacting protein 8	2.36369	0.00746828
21	HORVU3Hr1G025010	Nitrogen starvation-induced glutamine rich protein	2.15782	2.42074e-06
22	HORVU5Hr1G055740	Carotenoid oxygenase	2.06827	0.00861449
23	HORVU7Hr1G018470	Diacylglycerol O-acyltransferase	2.041	0.0014419
24	HORVU4Hr1G074230	DNA repair and recombination protein RAD54	1.94439	0.00571552
25	HORVU4Hr1G032830	Brassinosteroid-6-oxidase	1.78138	0.00660395
26	HORVU5Hr1G110920	L-type lectin-domain containing receptor kinase IV.1	1.70882	0.00215258
27	HORVU1Hr1G088920	Chlorophyll a-b binding protein, chloroplastic	1.67413	0.00824129
28	HORVU5Hr1G046860	Dual specificity phosphatase, catalytic domain containing protein, expressed	1.62084	0.000174902
29	HORVU1Hr1G088930	Chlorophyll a-b binding protein, chloroplastic	1.60766	0.00210326
30	HORVU7Hr1G117170	Basic-leucine zipper domain	1.56433	0.00189441
31	HORVU2Hr1G124930	Peroxidase	1.49051	0.00210326
32	HORVU7Hr1G058120	Chlorophyll a-b binding protein, chloroplastic	1.43555	0.00241976
33	HORVU7Hr1G036720	Germin-like protein 8-14	1.31998	0.00788665
34	HORVU6Hr1G028550	Retrotransposon protein, putative, Ty1-copia subclass	1.31484	4.96066e-05
35	HORVU7Hr1G092530	Diacylglycerol kinase	1.31311	0.00707545
36	HORVU4Hr1G011740	Dormancyauxin associated	1.29827	0.00128946
37	HORVU7Hr1G025750	Sulfite exporter TauE/SafE family protein	1.2965	0.00677221
38	HORVU6Hr1G084860	Purple acid phosphatase	1.28234	0.00441183
39	HORVU5Hr1G023430	Calmodulin-binding protein	1.26193	0.00210326
40	HORVU7Hr1G121250	Ent-copalyl diphosphate synthase	1.23467	0.00215258
41	HORVU2Hr1G074770	Abscisic stress-ripening protein 2	1.21748	0.00657496
42	HORVU1Hr1G076120	Plant-specific domain TIGR01615 family protein expressed	1.20879	0.00344251
43	HORVU3Hr1G009490	Non-specific lipid-transfer protein Cw18	1.12554	0.00105852
44	HORVU1Hr1G075210	Tetratricopeptide TPR-1	1.08967	0.00189441
45	HORVU3Hr1G105790	B3 domain-containing protein	1.07309	0.00132145
46	HORVU6Hr1G065710	SPX domain-containing membrane protein	1.06688	0.00085803
47	HORVU2Hr1G030630	Protein WEAK CHLOROPLAST MOVEMENT UNDER BLUE LIGHT 1	1.0358	0.000641317
48	HORVU1Hr1G065440	RNA recognition motif-containing protein isoform 1	1.03068	0.00210326
49	HORVU1Hr1G049490	Ornithine cyclodeaminase	1.02476	0.00210326
50	HORVU7Hr1G100230	Copper transport protein like	1.0217	0.000977209
51	HORVU2Hr1G117660	Serine/threonine-protein kinase	1.01708	0.00780958
52	HORVU7Hr1G076310	MADS-box transcription factor	1.00761	0.00851816
53	HORVU2Hr1G028840	Myb-related protein B	-1.05031	0.00682197
54	HORVU5Hr1G010960	Glutaredoxin-C1	-1.0735	0.00297173
55	HORVU5Hr1G029060	Amino acid permease 6	-1.0762	0.000298054
56	HORVU3Hr1G087480	ATP-dependent Clp protease adapter protein ClpS	-1.10053	0.00755816
57	HORVU4Hr1G078230	Multidrug resistance protein	-1.10415	0.00855678
58	HORVU2Hr1G124510	Vacuolar iron transporter	-1.10453	0.000290999
59	HORVU2Hr1G117380	0	-1.12403	0.00573994
60	HORVU3Hr1G116740	MYB transcription factor	-1.15664	0.00389708
61	HORVU1Hr1G032480	Ribonuclease H-like domain, Reverse transcriptase, RNA-dependent DNA polymerase	-1.19441	0.00196948
62	HORVU5Hr1G074670	Mitochondrial carrier protein	-1.2178	0.00831807
63	HORVU5Hr1G025690	Glutaredoxin-C15	-1.22458	0.00529986
64	HORVU6Hr1G084530	G-patch domain-containing protein	-1.2269	0.00135202
65	HORVU5Hr1G010870	Glutaredoxin-C1	-1.25744	0.00303163
66	HORVU2Hr1G099540	Acyclic sesquiterpene synthase	-1.2707	0.00376098
67	HORVU5Hr1G025610	glutaredoxin-C1	-1.30326	0.000413653
68	HORVU1Hr1G073460	TPR repeat-containing	-1.33723	0.00831807
69	HORVU6Hr1G031340	Sodium transporter HKT1	-1.34334	0.00859563
70	HORVU5Hr1G025680	Glutaredoxin-C1	-1.40719	0.00529986
71	HORVU3Hr1G014290	Emopamil-binding	-1.46894	4.96066e-05
72	HORVU1Hr1G016080	Annexin	-1.52949	0.0009312
73	HORVU5Hr1G106850	Pleiotropic drug resistance protein 5	-1.54158	0.0086665
74	HORVU2Hr1G005680	Zinc finger CCCH domain-containing protein 24	-1.56278	0.0044678
75	HORVU5Hr1G023730	Major pollen allergen Bet v 1-L	-1.60576	0.00135202
76	HORVU4Hr1G090860	Metacaspase-1	-1.61875	4.96066e-05
77	HORVU3Hr1G067330	Peroxidase	-1.78745	0.00221459
78	HORVU3Hr1G011850	Indolin-2-one monooxygenase	-1.89127	0.00682127
79	HORVU6Hr1G050370	Retrovirus-related Pol polyprotein from transposon TNT 1-94	-1.91078	0.00249782
80	HORVU5Hr1G010950	Glutaredoxin-C1	-2.00677	0.000378427
81	HORVU2Hr1G019970	Indole-3-acetic acid-amido synthetase	-2.15159	0.00899516
82	HORVU3Hr1G114970	Transcription factor LUX like	-2.26576	0.00353448
83	HORVU6Hr1G053710	High-affinity nitrate transporter	-2.27865	0.00758994
84	HORVU3Hr1G013890	Premnaspirodiene oxygenase	-2.39806	0.000370457
85	HORVU3Hr1G013900	Premnaspirodiene oxygenase	-2.39806	0.000370457
86	HORVU6Hr1G057870	Ammonium transporter	-2.40455	0.00941824
87	HORVU3Hr1G077950	Subtilisin-like protease	-2.59085	0.00107598
88	HORVU1Hr1G003960	Translation elongation factor EFG	-2.59893	0.000896238
89	HORVU6Hr1G010200	0	-2.84854	0.00135202
90	HORVU6Hr1G066840	Proton-dependent oligopeptide transporter	-3.29739	0.00742881
91	HORVU3Hr1G099760	Putative L-gulonolactone oxidase 6	-3.64753	0.00389708
92	HORVU7Hr1G080190	Putative small GTPase superfamily, ARF/SAR type, P-loop containing nucleoside triphosphate hydrolase	-3.72208	0.00678001
93	HORVU3Hr1G104600	Methionine S-methyltransferase	-4.36705	0.008971
94	HORVU6Hr1G071660	Ubiquitin-conjugating enzyme-like protein (Fragment)	-4.63573	0.00324368

## Sheet: Tab S2b
Table S2b. List of differntially expressed genes in the comparision of 4-week-old WT and d14 plants (log2FC ≥ 1 or log2FC ≤ -1, adjusted P value ≤ 0.01)
#	HORVU ID	Description	log2FC	adj.pval
1	HORVU5Hr1G059280	STIP1-like protein and U-box containing protein 1	10.3112	7.35e-07
2	HORVU6Hr1G000510	Linoleate 13S-lipoxygenase 2-1, chloroplastic	9.0489	1.37e-07
3	HORVU7Hr1G041810	Myb transcription factor	7.55887	6.69e-07
4	HORVU2Hr1G050410	0	7.50446	8.13e-07
5	HORVU3Hr1G069010	Senescence regulator S40	7.50127	1.46e-07
6	HORVU3Hr1G112520	Serine decarboxylase	7.31395	0.00139338
7	HORVU6Hr1G061390	Homeobox-leucine zipper protein ATHB-6	7.26574	2.6e-06
8	HORVU6Hr1G004010	Acid beta-fructofuranosidase	7.14472	0.0033349
9	HORVU5Hr1G054970	9-cis-epoxycarotenoid dioxygenase, chloroplastic	7.00268	0.00540408
10	HORVU4Hr1G090090	Heat shock transcription factor	6.87665	0.0014817
12	HORVU1Hr1G000340	Gene encoding jasmonate-induced protein (Fragment)	6.55244	0.00740191
13	HORVU1Hr1G090130	WRKY transcription factor	6.47016	5.14e-05
14	HORVU0Hr1G016540	Ethylene responsive transcription factor	6.42483	9.26e-05
15	HORVU1Hr1G085500	NANA	6.25871	0.000665417
16	HORVU3Hr1G117550	Jasmonate induced protein	6.06151	0.00465911
17	HORVU5Hr1G092850	9-cis-epoxycarotenoid dioxygenase, chloroplastic	5.97767	1.76e-05
18	HORVU5Hr1G046390	WRKY transcription factor 55	5.94821	6.75e-05
19	HORVU2Hr1G103150	Pectinesterase inhibitor 8	5.70661	2.81e-07
20	HORVU5Hr1G103460	Dehydrin	5.67952	0.00483309
21	HORVU5Hr1G112900	Zinc finger protein ZAT5	5.65966	0.000183106
22	HORVU4Hr1G090850	Heat stress transcription factor C-1	5.5215	0.00502301
23	HORVU7Hr1G007840	Salicylate O-methyltransferase	5.38101	3.55e-05
24	HORVU5Hr1G008050	Plastid 9-cis-epoxycarotenoid dioxygenase	5.33325	4.91e-07
25	HORVU7Hr1G008470	Serine/threonine protein phosphatase	5.21838	7.55e-08
26	HORVU7Hr1G027540	Glutathione S-transferase 1	5.1058	0.00787572
27	HORVU2Hr1G097450	Zinc finger protein ZAT2	4.99485	0.00356623
28	HORVU4Hr1G083170	Zinc finger protein 7	4.97085	3.01e-05
29	HORVU5Hr1G112930	Zinc finger protein 382	4.93365	0.000537225
30	HORVU6Hr1G081330	Serine/threonine-protein kinase-like protein	4.91568	6.87e-09
31	HORVU4Hr1G060370	2C-type protein phosphatase protein	4.79505	5.17e-11
32	HORVU6Hr1G060140	AP2/ERF domain-containing transcription factor	4.77391	1.23e-08
33	HORVU3Hr1G053210	0	4.76273	1.14e-09
34	HORVU5Hr1G065420	WRKY transcription factor	4.75583	1.29e-06
35	HORVU2Hr1G112230	Zinc transporter 5	4.74832	1.6e-05
36	HORVU1Hr1G050760	Inositol-tetrakisphosphate 1-kinase	4.7392	0.00665135
37	HORVU6Hr1G077770	Phi-1-like phosphate-induced protein	4.69132	1.41e-07
38	HORVU5Hr1G112610	Protein synthesis inhibitor II	4.66045	0.00581257
39	HORVU7Hr1G117070	F-box domain containing protein	4.65922	0.00404996
40	HORVU1Hr1G087630	Monothiol glutaredoxin-S5	4.59047	0.000199051
41	HORVU5Hr1G068110	BHLH transcription factor	4.55254	2.21e-07
42	HORVU1Hr1G069140	GRAS transcription factor	4.52568	0.00241476
43	HORVU5Hr1G084710	Cytochrome P450 family 87 subfamily A polypeptide 6	4.50104	2.62e-06
44	HORVU6Hr1G080340	AP2 domain class transcription factor	4.49525	0.00752629
45	HORVU6Hr1G061000	Vacuolar iron transporter	4.47118	0.000613439
46	HORVU6Hr1G057670	Myb transcription factor	4.45165	0.00179989
47	HORVU6Hr1G055440	Glycine-rich RNA-binding protein 8	4.44688	0.000427909
48	HORVU4Hr1G064790	Glutamate decarboxylase	4.36645	0.0029837
49	HORVU7Hr1G087240	Plant L-ascorbate oxidase	4.29186	0.000165465
50	HORVU1Hr1G067830	0	4.20829	5.94e-05
51	HORVU3Hr1G050380	Harbinger transposase-derived nuclease	4.09675	9.75e-10
52	HORVU5Hr1G034830	WRKY transcription factor	4.09521	3.42e-06
53	HORVU3Hr1G069590	Heat shock transcription factor class C	4.06597	9.35e-10
54	HORVU3Hr1G060060	Mannan endo-1 4-beta-mannosidase 7	3.94784	0.00539005
55	HORVU3Hr1G059170	Orphans transcription factor	3.94733	2.58e-08
56	HORVU1Hr1G055340	Serine/threonine-protein kinase SR	3.93401	2.85e-06
57	HORVU7Hr1G003170	Late embryogenesis abundant protein	3.90177	0.0064225
58	HORVU4Hr1G075550	Clade XI lectin receptor kinase	3.89994	0.000623802
59	HORVU1Hr1G090110	WRKY transcription factor	3.89978	0.00237289
60	HORVU2Hr1G115980	Lipoxygenase	3.82142	0.00128783
61	HORVU3Hr1G046320	Short chain alcohol dehydrogenase	3.81266	0.00471224
62	HORVU3Hr1G000180	Transcription factor bHLH36	3.80703	1.25e-06
63	HORVU2Hr1G099890	Ethylene-responsive transcription factor 4 like	3.75001	1.46e-10
64	HORVU3Hr1G007420	Calcium-binding allergen Ole e like	3.73632	6.92e-05
65	HORVU1Hr1G080160	Serine/threonine-protein kinase	3.71383	1.43e-08
66	HORVU2Hr1G020430	Anther-specific proline-rich protein APG	3.70556	0.00274595
67	HORVU7Hr1G006620	Protein BRASSINOSTEROID INSENSITIVE 1	3.6618	9.43e-06
68	HORVU6Hr1G058840	Phenylalanine ammonia-lyase	3.65858	0.00164919
69	HORVU6Hr1G079620	Glycoside hydrolase	3.65682	3.08e-10
70	HORVU6Hr1G063480	Cysteine synthase, chloroplastic/chromoplastic	3.64766	0.00036881
71	HORVU6Hr1G083960	Dehydrin	3.64639	9.09e-08
72	HORVU7Hr1G051500	Peroxidase	3.62613	0.00244258
73	HORVU4Hr1G066230	Allene oxide synthase	3.60497	2.49e-07
74	HORVU1Hr1G000350	Jasmonate induced protein	3.60275	1.01e-07
75	HORVU7Hr1G058250	Evolutionarily conserved C-terminal region 5	3.54152	5.43e-06
76	HORVU1Hr1G063150	Immunoglobulin G-binding protein H	3.53936	0.00827002
77	HORVU0Hr1G012740	WRKY transcription factor (Fragment)	3.53075	4.3e-05
78	HORVU6Hr1G077610	Putative RING zinc finger domain superfamily protein	3.52399	1.19e-11
79	HORVU2Hr1G123480	CCR4-NOT transcription complex subunit 7/8	3.48375	6.39e-07
80	HORVU1Hr1G078710	Mitogen-activated protein kinase kinase kinase A	3.48255	0.00244258
81	HORVU3Hr1G085930	Orphans transcription factor (Fragment)	3.43532	4.2e-09
82	HORVU0Hr1G010200	Heavy metal-associated isoprenylated plant protein 26	3.42314	0.00989323
83	HORVU6Hr1G079700	Nitrate reductase	3.41928	0.00032495
84	HORVU3Hr1G065620	Mitogen-activated protein kinase kinase kinase A	3.4125	0.000968313
85	HORVU7Hr1G089530	E3 ubiquitin-protein ligase EL5	3.40661	2.62e-05
86	HORVU2Hr1G090030	Oxoglutarate/iron-dependent dioxygenase	3.38964	3e-06
87	HORVU6Hr1G082360	0	3.38335	2.65e-07
88	HORVU7Hr1G041470	Peroxygenase	3.36856	0.00113715
89	HORVU2Hr1G011070	Copper chaperone for superoxide dismutase	3.34994	7.72e-06
90	HORVU7Hr1G078670	Cleavage and polyadenylation specificity factor subunit 5	3.34249	7.48e-07
91	HORVU4Hr1G085590	Peptidase S8/S53 domain-containing protein	3.3122	0.000110441
92	HORVU5Hr1G088130	Phytoene synthase chloroplastic	3.3083	1.66e-11
93	HORVU1Hr1G057410	Calcium-binding protein CML	3.30446	3.09e-09
94	HORVU4Hr1G056210	Probable protein phosphatase 2C 2	3.30136	6.32e-08
95	HORVU5Hr1G094380	Heat shock transcription factor	3.29705	7.04e-08
96	HORVU1Hr1G080300	WRKY transcription factor	3.29141	0.00113369
97	HORVU3Hr1G104070	PAX-interacting protein 1	3.29065	5.33e-05
98	HORVU6Hr1G003270	Glycosyltransferase	3.2666	0.00713911
99	HORVU7Hr1G031430	Glutamate receptor 2.5	3.2131	7.36e-06
100	HORVU2Hr1G088660	Plant seed peroxygenase	3.20567	0.0020503
101	HORVU1Hr1G074320	Polyubiquitin	3.18863	2.91e-06
102	HORVU2Hr1G016720	Serine/threonine protein kinase	3.17541	2.15e-05
103	HORVU1Hr1G074310	ATP binding protein	3.17233	0.0039108
104	HORVU2Hr1G066000	BHLH transcription factor	3.15992	3.41e-07
105	HORVU1Hr1G088840	Triacylglycerol lipase	3.15114	0.0086157
106	HORVU6Hr1G080670	G-box-binding factor 4	3.13717	1.05e-08
107	HORVU7Hr1G097270	Zinc transporter 4, chloroplastic	3.13232	0.000167842
108	HORVU7Hr1G036420	LMBR1 domain-containing protein 2 homolog A isoform X2	3.12192	1.51e-06
109	HORVU3Hr1G109230	Calcium-binding protein CML38	3.12156	0.00808953
110	HORVU3Hr1G078170	Retrovirus-related Pol polyprotein from transposon TNT 1-94	3.1069	1.76e-05
111	HORVU1Hr1G070460	Zinc/iron permease	3.10056	0.000933057
112	HORVU2Hr1G058510	Chromo domain-containing protein	3.09771	0.000235269
113	HORVU0Hr1G007050	Ethylene-responsive element binding factor	3.07203	6.23e-10
114	HORVU7Hr1G113720	WRKY transcription factor (Fragment)	3.04334	0.000473424
115	HORVU2Hr1G101750	Ran GTPase binding protein, putative	3.03725	0.00078063
116	HORVU7Hr1G117170	Basic-leucine zipper domain	3.0363	5.7e-06
117	HORVU3Hr1G007290	Calmodulin-binding protein 60 B	3.02889	1.32e-06
118	HORVU1Hr1G057880	Eukaryotic peptide chain release factor subunit 1-2	3.0039	2.38e-05
119	HORVU0Hr1G039840	Calmodulin-binding protein 25	3.00074	0.0027684
120	HORVU5Hr1G108670	Hexosyltransferase	2.99429	0.000112823
121	HORVU5Hr1G063930	0	2.99401	1.7e-06
122	HORVU3Hr1G030650	Desiccation protectant protein Lea	2.98161	7.6e-07
123	HORVU0Hr1G019740	Double-strand break repair protein mus-23-like	2.9716	0.000142521
124	HORVU7Hr1G027560	Orphans transcription factor	2.95974	1.61e-06
125	HORVU5Hr1G081500	Senescence-inducible chloroplast non-yellowing protein 1	2.94644	3.03e-08
126	HORVU2Hr1G074610	Histidine kinase 5	2.94246	1.61e-09
127	HORVU7Hr1G117300	0	2.93541	0.000299093
128	HORVU5Hr1G036590	DNA binding protein	2.91472	0.00256583
129	HORVU6Hr1G085760	MAP kinase-activating protein C22orf5, putative, expressed	2.90114	2.91e-06
130	HORVU4Hr1G071890	DRE binding factor	2.90072	1.37e-09
131	HORVU4Hr1G054770	Glycosyl-phosphatidyl inositol-anchored, plant	2.88257	0.00169777
132	HORVU2Hr1G040830	F-box family protein, putative	2.87002	0.00222926
133	HORVU7Hr1G101740	Calcium-binding protein KIC	2.86823	1.01e-07
134	HORVU2Hr1G092710	Class I homeodomain-leucine zipper protein 22	2.84443	4.98e-08
135	HORVU3Hr1G003690	Cation diffusion facilitator 9	2.83994	0.000914642
136	HORVU0Hr1G039450	HAT dimerisation domain-containing protein-like	2.83833	3.78e-06
137	HORVU3Hr1G018430	LRR receptor-like serine/threonine-protein kinase FLS2	2.83647	4e-07
138	HORVU7Hr1G117320	Polyadenylate-binding protein-interacting protein 8	2.83599	5.54e-05
139	HORVU7Hr1G052770	Auxin-induced in root cultures protein 12	2.80249	0.00439266
140	HORVU1Hr1G072590	ER glycerol-phosphate acyltransferase	2.78895	0.00216307
141	HORVU1Hr1G027700	WRKY transcription factor	2.78845	3.26e-06
142	HORVU2Hr1G033850	Leguminosin proline-rich group669 secreted peptide	2.78401	0.000305784
143	HORVU5Hr1G061760	Serine/threonine-protein kinase	2.78315	0.00510834
144	HORVU1Hr1G078350	Phosphoethanolamine N-methyltransferase 1	2.77693	1.5e-10
147	HORVU7Hr1G116780	Aspartic proteinase nepenthesin-2	2.77198	4.71e-07
148	HORVU2Hr1G095880	Syntaxin binding protein 5	2.76379	1.23e-07
149	HORVU5Hr1G016810	Receptor expression-enhancing protein 5/6	2.73209	1.12e-09
150	HORVU2Hr1G108820	Anthocyanidin 3-O-glucosyltransferase	2.72748	2.66e-06
151	HORVU7Hr1G100570	Glutathione synthetase	2.72453	3.48e-06
152	HORVU1Hr1G093750	Mitochondrial chaperone	2.71803	2.23e-05
153	HORVU7Hr1G041260	ZIM-domain protein 5	2.71433	0.00855262
154	HORVU3Hr1G067380	2C-type protein phosphatase protein	2.70652	2.79e-09
155	HORVU3Hr1G001020	Wall-associated receptor kinase 3	2.7057	0.00900914
156	HORVU5Hr1G085220	DNA binding,ATP binding protein	2.70407	0.00305276
157	HORVU5Hr1G066260	Putative calcium-binding protein CML47	2.69485	6.49e-08
158	HORVU4Hr1G087610	Transcription factor bHLH35	2.69162	4.88e-07
159	HORVU6Hr1G066700	E3 ubiquitin-protein ligase ATL4	2.67456	2.21e-06
160	HORVU3Hr1G014140	NAC transcription factor	2.64008	0.00209342
161	HORVU4Hr1G087310	Acid phosphatase 1	2.63903	0.00375209
162	HORVU1Hr1G092310	Glucan endo-1,3-beta-glucosidase 13	2.62928	7.99e-05
163	HORVU2Hr1G113290	Putative isoaspartyl peptidase/L-asparaginase 2	2.6124	0.00133267
164	HORVU1Hr1G088060	Receptor-like protein kinase HAIKU2	2.60939	0.00159716
165	HORVU0Hr1G022290	L-type lectin-domain containing receptor kinase IX.1	2.60828	0.0005339
166	HORVU0Hr1G021480	O-glucosyltransferase rumi homolog	2.60571	0.000165105
167	HORVU3Hr1G028440	RING-H2 finger protein ATL39	2.58117	2.65e-07
168	HORVU2Hr1G042370	Cellulose synthase-like protein D3	2.57717	4.68e-08
169	HORVU4Hr1G087250	3'-N-debenzoyl-2'-deoxytaxol N-benzoyltransferase	2.57477	0.000786213
170	HORVU1Hr1G080080	Sulfotransferase	2.56332	5.94e-09
171	HORVU6Hr1G078640	2-oxoglutarate (2OG) and Fe(II)-dependent oxygenase superfamily protein	2.56137	0.00399182
172	HORVU6Hr1G066050	Brassinosteroid-responsive RING-H2	2.54315	1.43e-08
173	HORVU3Hr1G077930	Disulfide isomerase	2.54107	7.89e-08
174	HORVU5Hr1G097500	Zinc finger protein 1	2.53211	1.28e-10
175	HORVU5Hr1G063390	Zinc finger protein 2	2.50008	0.000142933
176	HORVU1Hr1G063450	CXE carboxylesterase	2.48952	3.52e-07
177	HORVU3Hr1G000170	Transcription factor bHLH36	2.48939	4.54e-08
178	HORVU7Hr1G090970	Copper chaperone for superoxide dismutase	2.48238	0.000165916
179	HORVU1Hr1G063380	Arylacetamide deacetylase	2.46299	0.00139643
180	HORVU2Hr1G118050	putative late blight resistance protein homolog R1A-3	2.43588	1.31e-06
181	HORVU7Hr1G088920	Heat stress transcription factor C-1	2.41014	1.43e-07
182	HORVU2Hr1G031490	Proteasome endopeptidase complex	2.39531	6.76e-05
183	HORVU1Hr1G063740	NAC transcription factor	2.38276	9.51e-06
184	HORVU7Hr1G113560	L-type lectin-domain containing receptor kinase IX.1	2.37749	6.45e-05
185	HORVU1Hr1G017690	0	2.37396	5.93e-07
186	HORVU7Hr1G040790	U-box domain-containing protein 21 (Fragment)	2.35079	0.00042528
187	HORVU3Hr1G051830	Serine/threonine-protein kinase	2.33926	0.0077249
188	HORVU4Hr1G081430	NAC-transcription factor 53	2.3302	0.00153939
189	HORVU2Hr1G110230	serine/threonine-protein kinase SAPK1 isoform X2	2.32742	4.98e-08
190	HORVU3Hr1G086220	Calcium-dependent lipid-binding (CaLB domain) family protein	2.3226	0.000117184
191	HORVU5Hr1G009440	0	2.3181	1.55e-07
192	HORVU5Hr1G115100	GRAM-containing/ABA-responsive protein (Fragment)	2.31386	1.29e-08
193	HORVU5Hr1G080230	C-repeat binding factor	2.3117	0.000625583
194	HORVU2Hr1G108680	Isopenicillin N synthase	2.29913	0.000333402
195	HORVU2Hr1G108800	Isopenicillin N synthase	2.29913	0.000333402
196	HORVU1Hr1G015210	Putative LRR receptor-like serine/threonine-protein kinase	2.29675	0.00352158
197	HORVU3Hr1G027590	Phosphatidylethanolamine-binding protein PEBP	2.29644	6.98e-06
198	HORVU6Hr1G076340	protein O-linked-mannose beta-1,4-N-acetylglucosaminyltransferase 2-like	2.29335	0.00163324
199	HORVU6Hr1G060020	Vacuolar protein-sorting protein	2.28558	2.66e-06
200	HORVU4Hr1G065470	Serine/threonine protein kinase	2.28254	8.13e-08
201	HORVU7Hr1G092530	Diacylglycerol kinase	2.26434	2.59e-08
202	HORVU2Hr1G035020	0	2.26071	0.000271711
203	HORVU4Hr1G052320	sigma factor binding protein 2, chloroplastic-like	2.25752	4.19e-05
204	HORVU7Hr1G084420	GTP-binding nuclear protein Ran	2.25684	7.46e-07
205	HORVU7Hr1G046050	Carboxyl-terminal-processing protease	2.25072	1.98e-07
206	HORVU7Hr1G082450	PLP-dependent aminotransferase	2.24807	0.00020009
207	HORVU4Hr1G043990	Serine/threonine-protein kinase WNK4-like	2.23945	3.67e-05
208	HORVU3Hr1G110330	Phospholipase A1-Igamma1 chloroplastic	2.23151	1.06e-06
209	HORVU3Hr1G082460	Peptide transporter PTR2-B	2.22625	1.48e-08
210	HORVU4Hr1G057000	Low temperature-induced protein lt101.1	2.22195	2.14e-08
211	HORVU4Hr1G063660	Indole-3-acetate beta-glucosyltransferase	2.21931	0.000831666
212	HORVU6Hr1G005050	Flowering-promoting factor 1	2.20954	0.000565611
213	HORVU1Hr1G067110	Ethylene-responsive element binding factor	2.20831	1.22e-08
214	HORVU6Hr1G035470	Transcription factor like	2.20683	0.00189751
215	HORVU0Hr1G010080	Sugars will eventually be exported transporter17a	2.2042	0.000650198
216	HORVU0Hr1G012920	Concanavalin A-like lectin/glucanase, subgroup	2.19362	5.57e-06
217	HORVU0Hr1G040410	Calmodulin-binding protein 25-like	2.15947	3.55e-05
218	HORVU6Hr1G028790	WRKY transcription factor	2.15663	8.04e-09
219	HORVU1Hr1G076210	Wall-associated receptor kinase 2	2.15217	0.00388602
220	HORVU7Hr1G085450	Double-strand break repair protein MRE11	2.15013	0.00796003
221	HORVU2Hr1G070310	Short-chain dehydrogenase/reductase SDR	2.14993	0.000342591
222	HORVU1Hr1G080290	2C-type protein phosphatase protein	2.14056	2.35e-09
223	HORVU6Hr1G053090	L-type lectin-domain containing receptor kinase IV.1	2.13771	8.06e-05
224	HORVU7Hr1G028370	Putative iron-sulfur cluster-binding protein	2.11503	4.01e-09
225	HORVU2Hr1G084910	Transcription factor bHLH68	2.113	2.3e-05
226	HORVU0Hr1G038320	Prolyl oligopeptidase-like protein (Fragment)	2.10969	7.01e-05
227	HORVU7Hr1G117710	O-methyltransferase	2.10405	4.53e-07
228	HORVU1Hr1G051010	Lysine-specific demethylase REF6	2.10235	5.85e-06
229	HORVU5Hr1G070220	2-oxoglutarate/malate translocator, chloroplastic	2.09968	2.06e-09
230	HORVU2Hr1G105190	Receptor-like protein kinase FERONIA	2.09236	1.46e-10
231	HORVU7Hr1G073640	Permease cytosine/purines uracil thiamine allantoin	2.08806	7.64e-06
232	HORVU2Hr1G058520	0	2.0858	4.65e-07
233	HORVU2Hr1G084890	Transcription factor bHLH68	2.08536	7.46e-05
234	HORVU1Hr1G047930	DUF538 domain-containing protein	2.0755	0.0039108
235	HORVU2Hr1G117490	G-type lectin S-receptor-like serine/threonine-protein kinase B120	2.07342	0.000698855
236	HORVU3Hr1G050340	Orphans transcription factor (Fragment)	2.07322	4.01e-09
237	HORVU7Hr1G046040	Carboxyl-terminal-processing protease	2.06692	1.49e-08
238	HORVU7Hr1G041500	Diphosphoinositol-polyphosphate diphosphatase	2.06582	1.21e-06
239	HORVU3Hr1G093100	Putative lipid-transfer protein DIR1	2.06247	0.000235549
240	HORVU6Hr1G038490	Target SNARE coiled-coil domain	2.06053	1.84e-07
241	HORVU1Hr1G058820	caffeoylshikimate esterase isoform X2	2.05721	4.18e-06
242	HORVU6Hr1G022680	Harpin-induced protein 1 containing protein, expressed	2.05281	0.00140877
243	HORVU5Hr1G069960	Purine permease 3-like isoform X1	2.04871	0.000374828
244	HORVU1Hr1G090250	Dehydration responsive element binding transcription factor	2.04412	1.39e-06
245	HORVU7Hr1G030730	Phenolic glucoside malonyltransferase 1	2.04026	0.0004136
246	HORVU7Hr1G098170	Phytochrome-associated protein phosphatase type 2C	2.03832	0.00822965
247	HORVU5Hr1G045990	Cytidylyltransferase (Fragment)	2.03138	3.76e-09
248	HORVU3Hr1G075040	Tyrosine decarboxylase	2.03031	0.00028771
249	HORVU4Hr1G013460	Zinc finger protein 1	2.02647	0.00069635
250	HORVU4Hr1G023680	Salt stress-induced protein (Fragment)	2.0251	1.17e-06
251	HORVU1Hr1G093890	Pathogen-related protein isoform 1	2.02319	2.43e-05
253	HORVU3Hr1G020520	Small heat shock protein HSP17.8	2.01337	1.81e-05
254	HORVU5Hr1G112160	Pathogenesis-related thaumatin superfamily protein	2.00911	1.8e-05
255	HORVU4Hr1G004820	Plasma membrane ATPase	2.00347	6.04e-08
256	HORVU5Hr1G078950	Solute carrier family 25	2.00219	2.65e-08
257	HORVU5Hr1G077920	Beta-glucosidase 6	1.98978	0.00048574
258	HORVU3Hr1G074320	Serpin (Serine protease inhibitor)	1.98194	0.000183106
259	HORVU4Hr1G025360	Putative 2-carboxy-D-arabinitol-1-phosphatase	1.9649	0.000810403
260	HORVU2Hr1G014150	2C-type protein phosphatase protein	1.96214	6.78e-09
261	HORVU2Hr1G113260	Asparaginase	1.95112	5.51e-05
262	HORVU6Hr1G095330	Target SNARE coiled-coil domain	1.94765	5.82e-08
263	HORVU2Hr1G118910	Extracellular invertase	1.94601	0.00122057
264	HORVU2Hr1G027470	Secologanin synthase	1.93885	9.59e-06
265	HORVU6Hr1G001060	Leaf-specific thionin	1.93278	8.03e-09
266	HORVU6Hr1G001100	Leaf-specific thionin	1.93278	8.03e-09
267	HORVU3Hr1G108120	Methyltransferase	1.93203	0.000145769
268	HORVU2Hr1G082740	Harbinger transposon protein	1.92392	5.15e-08
269	HORVU0Hr1G007690	Neurofilament heavy polypeptide isoform X1	1.92272	0.00436566
270	HORVU5Hr1G056130	WRKY transcription factor	1.91481	2.35e-08
271	HORVU7Hr1G098580	Acetylajmalan esterase	1.91244	0.00140751
272	HORVU3Hr1G003920	Resistance protein (Fragment)	1.90536	7.62e-05
273	HORVU3Hr1G000280	Transcription factor bHLH36	1.90408	4.92e-05
274	HORVU4Hr1G060670	WD-repeat protein, putative	1.90081	0.000278251
275	HORVU2Hr1G005470	Major facilitator superfamily protein	1.89543	0.000369083
276	HORVU5Hr1G024630	Cleavage stimulation factor subunit 2	1.89297	0.00306356
277	HORVU4Hr1G052450	Hexosyltransferase	1.87556	8.73e-05
278	HORVU7Hr1G035500	BZIP transcription factor B	1.87483	4.51e-06
279	HORVU2Hr1G111760	rust resistance kinase Lr10-like	1.87317	0.00197497
280	HORVU3Hr1G068760	Lachrymatory-factor synthase	1.87161	5.45e-07
281	HORVU3Hr1G088140	Laccase	1.8695	0.00806747
282	HORVU3Hr1G088150	Laccase	1.8695	0.00806747
283	HORVU3Hr1G108950	SRS transcription factor (Fragment)	1.8677	0.000389912
284	HORVU2Hr1G123390	Retrotransposon protein, putative, Ty1-copia subclass	1.86626	2.96e-05
285	HORVU1Hr1G080240	Myosin-J heavy chain	1.86367	8.69e-08
286	HORVU5Hr1G093390	Copper transporter	1.86187	8.03e-09
287	HORVU4Hr1G039880	RNA polymerase II transcription elongation factor DSIF/SUPT5H/SPT5	1.86005	4.98e-08
288	HORVU2Hr1G005670	DIBOA-glucoside dioxygenase BX6-like	1.84874	0.000181877
289	HORVU0Hr1G001430	WRKY transcription factor	1.84832	7.67e-05
290	HORVU4Hr1G018150	Fatty acid hydroxylase	1.8421	8.03e-09
291	HORVU7Hr1G036370	Ring-H2 zinc finger protein (Fragment)	1.83982	6.04e-05
292	HORVU5Hr1G065370	5'-AMP-activated protein kinase, catalytic alpha subunit	1.82676	1.57e-05
293	HORVU7Hr1G008610	Ankyrin repeat-containing protein	1.82491	0.000726102
294	HORVU7Hr1G095230	Shikimate O-hydroxycinnamoyltransferase	1.82488	0.000426173
295	HORVU1Hr1G028920	Solute carrier family 39 (Zinc transporter), member 1/2/3	1.80903	3.99e-05
296	HORVU5Hr1G081840	Phosphoesterase domain	1.80788	0.00793746
297	HORVU6Hr1G000830	Leaf-specific thionin	1.80549	2.19e-06
298	HORVU7Hr1G010340	Transferase	1.78915	0.00432466
299	HORVU4Hr1G018180	Fatty acid hydroxylase	1.77953	1.01e-07
300	HORVU5Hr1G010560	VQ motif-containing protein 29-like	1.77446	0.000978838
301	HORVU7Hr1G095320	UPF0114 protein in repA1-repA2 intergenic region	1.77436	2.16e-08
302	HORVU4Hr1G018790	ATPase, coupled to transmembrane movement of substance	1.77146	1.94e-08
303	HORVU5Hr1G072730	30S ribosomal protein S16	1.76893	1.04e-05
304	HORVU3Hr1G088200	WRKY transcription factor	1.76572	3.9e-06
305	HORVU5Hr1G019110	Neutral amino acid transporter	1.76418	9.18e-10
306	HORVU7Hr1G107430	Zinc finger, RING/FYVE/PHD-type	1.76408	0.000480578
307	HORVU6Hr1G034380	TMV response protein	1.75456	5.55e-05
308	HORVU2Hr1G029460	Transcription factor WRKY	1.75444	6.22e-05
309	HORVU7Hr1G088670	Avr9/Cf-9 rapidly elicited protein	1.74027	4.42e-05
310	HORVU0Hr1G005140	Gibberellin receptor GID1L2	1.73802	6.6e-05
311	HORVU2Hr1G103880	Galactose oxidase/kelch repeat superfamily protein	1.73801	0.000292442
312	HORVU7Hr1G097370	0	1.73753	0.000119843
313	HORVU5Hr1G062290	0	1.73549	0.0098828
314	HORVU3Hr1G093830	Sucrose phosphate synthase B	1.73423	7.65e-05
315	HORVU7Hr1G113030	Patatin	1.72813	0.00548266
316	HORVU6Hr1G003460	Ripening-related protein grip22	1.7276	0.000589779
317	HORVU7Hr1G119620	Riboflavin biosynthesis protein ribBA	1.71834	0.000177787
318	HORVU3Hr1G083250	BZIP transcription factor domain containing protein, expressed	1.71211	1.25e-05
319	HORVU3Hr1G085890	Xenobiotic-transporting ATPase	1.69574	6.18e-07
320	HORVU7Hr1G040680	Endoglucanase	1.69319	1.54e-05
321	HORVU5Hr1G006780	5-methyltetrahydropteroyltriglutamate--homocysteine methyltransferase	1.68917	7.39e-09
322	HORVU1Hr1G064470	Parvalbumin	1.68535	5.23e-06
323	HORVU2Hr1G024600	Glycosyltransferase	1.68356	3.4e-05
324	HORVU4Hr1G083400	Beta-carotene hydroxylase enzyme (Fragment)	1.68055	4.64e-07
325	HORVU2Hr1G059150	Outer envelope membrane protein 7	1.67826	0.00104179
326	HORVU1Hr1G070690	Phosphatidylethanolamine-binding protein PEBP	1.67704	7.01e-06
327	HORVU1Hr1G086160	Cell number regulator 2	1.67231	0.000245818
328	HORVU5Hr1G058070	Carbohydrate transporter/ sugar porter/ transporter	1.6674	7.33e-07
329	HORVU1Hr1G074850	0	1.66277	5.38e-05
330	HORVU4Hr1G072060	Metal ion binding protein	1.66065	0.000390013
331	HORVU3Hr1G085770	Pentatricopeptide repeat-containing protein chloroplastic	1.65859	0.00940696
332	HORVU2Hr1G118200	Heavy metal-associated domain, HMA	1.65522	8.8e-06
333	HORVU7Hr1G021440	Omega-hydroxypalmitate O-feruloyl transferase	1.65489	2.03e-05
334	HORVU2Hr1G115960	Lipoxygenase	1.65236	3.82e-06
335	HORVU2Hr1G082170	Beta-glucosidase 12-like	1.64575	0.000633792
336	HORVU3Hr1G098650	Cytochrome c1 1 heme protein mitochondrial	1.64563	0.00376534
337	HORVU3Hr1G086030	Putative nepenthesin	1.64149	8.76e-06
338	HORVU7Hr1G099640	IAA-amino acid hydrolase ILR1-like protein (Fragment)	1.64113	0.000167842
339	HORVU5Hr1G107240	Putative metal-nicotianamine transporter YSL3	1.64025	0.00278742
340	HORVU5Hr1G082310	NAK-type protein kinase (Fragment)	1.6356	8.14e-07
341	HORVU1Hr1G044080	Late embryogenesis abundant hydroxyproline-rich glycoprotein family	1.63035	3.61e-05
342	HORVU6Hr1G072260	GDP-fucose protein O-fucosyltransferase	1.62511	0.000300604
343	HORVU2Hr1G001820	Flavin-containing monooxygenase	1.62115	0.00563737
344	HORVU3Hr1G089030	GDP-L-galactose phosphorylase	1.61987	0.00033363
345	HORVU5Hr1G045770	Actin depolymerizing factor	1.61674	5.83e-05
346	HORVU4Hr1G072620	ABC transporter family protein	1.61241	1.14e-09
347	HORVU3Hr1G020500	Class II heat shock protein	1.60548	0.00454782
348	HORVU3Hr1G078840	Cyanohydrin beta-glucosyltransferase	1.60409	1.84e-05
349	HORVU3Hr1G047180	BZIP transcription factor (Fragment)	1.60306	1.46e-06
351	HORVU4Hr1G003090	Glucan endo-1,3-beta-glucosidase 7	1.60003	0.00720466
352	HORVU2Hr1G110120	Adenosylhomocysteinase	1.59915	1.54e-08
354	HORVU2Hr1G008980	Glycosyltransferase	1.59425	0.00178104
355	HORVU2Hr1G003040	Putative disease resistance RPP13-like protein 1	1.59375	0.000169517
356	HORVU7Hr1G040590	Hexosyltransferase	1.59067	8.9e-05
357	HORVU2Hr1G064730	Senescence regulator	1.5873	0.000136903
358	HORVU1Hr1G090030	Plant G-box-binding factor	1.58215	4.54e-07
359	HORVU1Hr1G018010	0	1.5777	2.78e-08
360	HORVU5Hr1G001360	Glycosyl transferase	1.57578	0.00073731
361	HORVU5Hr1G026840	Retrotransposon protein, putative, unclassified	1.57239	0.00252085
362	HORVU2Hr1G082700	auxin-induced protein PCNT115-like	1.57198	0.000141715
363	HORVU4Hr1G087340	rRNA N-glycosidase	1.56894	0.000215355
364	HORVU5Hr1G001180	Lipoxygenase	1.56845	0.000812339
365	HORVU4Hr1G084340	Putative RING zinc finger and VWF domain family protein	1.56808	1.02e-05
366	HORVU4Hr1G069380	0	1.56744	0.000704305
367	HORVU7Hr1G028910	Pyrophosphate-energized vacuolar membrane proton pump	1.56418	6.79e-10
368	HORVU3Hr1G020390	Small heat shock protein HSP17.8	1.56247	6.32e-08
369	HORVU0Hr1G002930	Pheromone receptor	1.5603	1.38e-05
370	HORVU1Hr1G083810	65-kDa microtubule-associated protein 3	1.56026	0.00171882
371	HORVU7Hr1G086120	Putative LRR receptor-like serine/threonine-protein kinase	1.5523	7.1e-06
372	HORVU6Hr1G002460	Leucine Rich Repeat family protein, expressed	1.54854	0.00123899
373	HORVU3Hr1G037850	Carbohydrate transporter/ sugar porter/ transporter	1.54685	3.87e-09
374	HORVU6Hr1G073500	Myb transcription factor	1.54416	0.000320488
375	HORVU6Hr1G080490	Armadillo-type fold	1.5429	3.66e-06
376	HORVU5Hr1G049880	Transcription factor like	1.53841	1.94e-08
377	HORVU7Hr1G040040	Putative oligopeptide transporter	1.53799	1.43e-06
378	HORVU0Hr1G039910	Pkinase domain-containing protein (Fragment)	1.53561	4.34e-06
379	HORVU5Hr1G059890	Zinc finger transcription factor	1.5323	0.000847476
380	HORVU5Hr1G001380	Glycosyl transferase	1.52767	0.000284759
381	HORVU5Hr1G104230	Glycoside hydrolase	1.5257	0.000770152
382	HORVU6Hr1G063020	Potassium voltage-gated channel subfamily C member 4	1.5256	0.000967662
383	HORVU1Hr1G056460	Olfactory receptor 1D2	1.52373	0.0001679
384	HORVU3Hr1G003670	Protein NEGATIVE REGULATOR OF RESISTANCE	1.50772	2.46e-06
385	HORVU1Hr1G038780	Purine catabolism regulatory protein	1.50768	9.87e-07
386	HORVU6Hr1G008550	Wall-associated receptor kinase 5	1.50635	0.0027757
387	HORVU2Hr1G069820	0	1.4922	0.00182125
388	HORVU6Hr1G012740	Spermidine hydroxycinnamoyl transferase	1.48846	0.00208288
389	HORVU3Hr1G017930	0	1.48604	8.18e-05
390	HORVU6Hr1G031480	Succinate-semialdehyde dehydrogenase mitochondrial	1.48456	1.97e-08
391	HORVU5Hr1G052730	Heavy metal-associated isoprenylated plant protein 16	1.46415	0.000227894
392	HORVU2Hr1G010830	Mannitol dehydrogenase	1.46394	0.00474793
393	HORVU3Hr1G080440	GTP binding protein	1.45733	6.65e-08
394	HORVU2Hr1G029840	2-hydroxy-6-oxononadienedioate/2-hydroxy-6-oxononatrienedioate hydrolase	1.45599	1.76e-07
395	HORVU2Hr1G075610	Phosphorylated carbohydrates phosphatase	1.44819	0.000572163
396	HORVU4Hr1G058350	GRIP and coiled-coil domain-containing protein C27D7.02c-like	1.44802	5.73e-06
397	HORVU2Hr1G032690	Ninja-family protein AFP3	1.44715	2.37e-08
398	HORVU3Hr1G106720	Pyrroline-5-carboxylate reductase	1.44468	4.36e-09
399	HORVU7Hr1G099580	0	1.43899	0.00103765
400	HORVU2Hr1G103220	Acyl-CoA dehydrogenase	1.43757	4.2e-06
401	HORVU5Hr1G080350	C-repeat binding factor	1.43623	7.72e-09
402	HORVU6Hr1G057140	Filament-like plant protein 7	1.43474	0.00886881
403	HORVU5Hr1G104800	Ribosomal-protein-alanine N-acetyltransferase	1.43371	2.49e-05
404	HORVU1Hr1G083050	Disease resistance protein RGA2	1.43278	0.000310194
405	HORVU2Hr1G089130	dCTP pyrophosphatase 1	1.42989	9.69e-08
406	HORVU1Hr1G009250	L-type lectin-domain containing receptor kinase IV.2	1.42981	0.0046227
407	HORVU2Hr1G123770	Oxalate--CoA ligase	1.4246	0.00249025
408	HORVU3Hr1G033740	WRKY transcription factor	1.42215	9.67e-07
409	HORVU3Hr1G027160	Caffeoylshikimate esterase	1.41948	4.16e-07
410	HORVU5Hr1G096370	UDP-glucose 6-dehydrogenase	1.41638	2.18e-06
411	HORVU5Hr1G056140	Cytochrome b5	1.41432	1.49e-09
412	HORVU6Hr1G031640	mediator of RNA polymerase II transcription subunit 15	1.41088	0.000158295
413	HORVU7Hr1G085480	Small Nuclear ribonucleoprotein splicing factor	1.40944	0.00540408
414	HORVU3Hr1G022260	Omega-hydroxypalmitate O-feruloyl transferase	1.40835	9.81e-05
415	HORVU6Hr1G016710	Systemin receptor SR160	1.40644	0.000347528
416	HORVU5Hr1G103890	Aldehyde oxidase4	1.39978	9.51e-06
417	HORVU3Hr1G033510	Basic helix-loop-helix DNA-binding superfamily protein isoform 2	1.39174	0.00927058
418	HORVU5Hr1G021230	Transcription factor AS1	1.39062	0.000586604
419	HORVU3Hr1G033500	Basic helix-loop-helix transcription factor	1.38969	1.19e-07
420	HORVU3Hr1G028280	RING-H2 finger protein ATL5	1.38412	0.000938603
421	HORVU4Hr1G022170	Serine/arginine-rich SC35-like splicing factor	1.38035	3.25e-06
422	HORVU1Hr1G070250	Double WRKY type transfactor	1.37486	0.00181387
423	HORVU2Hr1G077080	Chloride channel protein CLC-c	1.3741	5.62e-09
424	HORVU3Hr1G019840	GAMYB transcription factor	1.37328	1.35e-07
425	HORVU6Hr1G034490	LysM receptor kinase	1.36935	1.36e-05
426	HORVU2Hr1G001150	Alkane hydroxylase MAH1-like	1.3618	0.00023243
427	HORVU3Hr1G085100	Shikimate O-hydroxycinnamoyltransferase	1.36115	0.00033769
428	HORVU3Hr1G005890	Ion transport domain-containing protein	1.36002	0.00946963
429	HORVU4Hr1G059260	Molecular chaperone DnaK	1.35814	0.000670795
430	HORVU1Hr1G047030	Transposon protein, putative, unclassified	1.35605	0.000575484
431	HORVU7Hr1G079430	Spermidine synthase	1.35556	7.46e-07
432	HORVU4Hr1G022950	Thrombomodulin	1.35446	4.17e-08
433	HORVU2Hr1G019900	Flowering-promoting factor 1-like protein 5	1.3539	0.00853345
434	HORVU6Hr1G029540	0	1.35142	0.00520863
435	HORVU3Hr1G006940	Small heat shock protein 2	1.34797	1.73e-06
436	HORVU1Hr1G067980	Dr1-associated corepressor	1.34693	7.12e-08
437	HORVU7Hr1G002130	LRR receptor-like serine/threonine-protein kinase EFR	1.34209	3.06e-07
438	HORVU6Hr1G077010	Endoglucanase	1.34053	0.000984988
439	HORVU1Hr1G063420	Putative nitrite transporter	1.3348	0.00110596
440	HORVU6Hr1G065710	SPX domain-containing membrane protein	1.33172	2.91e-05
441	HORVU3Hr1G089290	0	1.33053	0.000125364
442	HORVU1Hr1G047440	Actin	1.32973	1.69e-05
443	HORVU5Hr1G063920	0	1.32827	0.00181387
444	HORVU5Hr1G081860	ATP-dependent Clp protease ATP-binding subunit	1.32347	3.03e-05
445	HORVU3Hr1G013360	Triosephosphate isomerase	1.32224	0.000116312
446	HORVU5Hr1G061040	Skin secretory protein xP2-like	1.31506	0.00393744
447	HORVU1Hr1G075570	Profilin-A	1.3117	0.00969966
448	HORVU1Hr1G075830	(Rice Genome Annotation Project) histidine-containing phosphotransfer protein 4	1.30832	1.91e-07
449	HORVU1Hr1G060880	0	1.30697	4.39e-08
450	HORVU5Hr1G053550	Proton-coupled amino acid transporter 1	1.29889	0.00565612
451	HORVU1Hr1G070450	Solute carrier family 39 (Zinc transporter), member 1/2/3	1.2984	0.00274595
452	HORVU0Hr1G007680	Phosphatidylinositol-bisphosphatase	1.29612	0.00017999
453	HORVU7Hr1G034680	Mechanosensitive ion channel protein 10	1.29498	0.000322404
454	HORVU2Hr1G109330	WRKY transcription factor 146	1.29448	0.000589714
455	HORVU1Hr1G069800	Non-specific lipid-transfer protein (Fragment)	1.29323	0.00736744
456	HORVU5Hr1G001240	Glycosyl transferase	1.29204	8.83e-06
457	HORVU6Hr1G019510	IQ motif, EF-hand binding site	1.29195	2.14e-07
458	HORVU6Hr1G062380	Ethylene-responsive factor	1.28858	1.62e-05
459	HORVU6Hr1G000720	Leaf-specific thionin	1.28621	3.95e-06
460	HORVU7Hr1G083370	Pheophytinase chloroplastic	1.28468	1.03e-07
461	HORVU2Hr1G063910	LRR receptor-like serine/threonine-protein kinase RPK2	1.28272	0.000465184
462	HORVU5Hr1G106350	Auxin-responsive protein (Fragment)	1.2778	0.00127046
463	HORVU4Hr1G063590	Molecular chaperone DnaJ	1.27696	0.00696362
464	HORVU0Hr1G030830	WRKY transcription factor 146	1.2742	3.17e-05
465	HORVU5Hr1G098190	Cold-regulated plasma membrane protein 2	1.27018	1.5e-06
466	HORVU3Hr1G071320	DNA-binding WRKY	1.2656	4.19e-06
467	HORVU2Hr1G024580	Hydroquinone glucosyltransferase	1.26268	0.00113734
468	HORVU6Hr1G031590	Choline-phosphate cytidylyltransferase B	1.25794	2.53e-08
469	HORVU3Hr1G095070	0	1.25423	4.32e-08
470	HORVU7Hr1G104350	Cupredoxin	1.25331	1.12e-05
471	HORVU6Hr1G031340	Sodium transporter HKT1	1.25239	0.00725809
472	HORVU3Hr1G049780	Heavy metal-associated isoprenylated protein 1	1.25221	9.96e-05
473	HORVU1Hr1G004330	E3 ubiquitin-protein ligase RING1-like (Fragment)	1.24843	1.62e-07
474	HORVU7Hr1G036380	Ring-H2 zinc finger protein (Fragment)	1.24332	0.00270074
475	HORVU3Hr1G117810	Ankyrin repeat-containing protein	1.23957	1.79e-07
476	HORVU7Hr1G115210	Putative major facilitator, sugar transporter, major facilitator superfamily	1.23613	7.6e-07
477	HORVU2Hr1G113350	Galactosylgalactosylxylosylprotein 3-beta-glucuronosyltransferase 3	1.23537	0.00061467
478	HORVU2Hr1G104580	Myb-like protein G	1.23324	2.38e-07
479	HORVU3Hr1G092470	Isoleucine--tRNA ligase	1.22931	0.000341945
480	HORVU3Hr1G050590	WRKY transcription factor	1.22673	0.00725853
481	HORVU6Hr1G071190	Aspartyl protease family protein	1.2255	0.00168417
482	HORVU3Hr1G018650	Pyruvate decarboxylase 2	1.22156	3.1e-05
483	HORVU7Hr1G048310	MORC family CW-type zinc finger protein 3	1.22086	0.000217639
484	HORVU7Hr1G113460	Chaperone protein dnaJ 8 chloroplastic	1.22026	6.09e-05
485	HORVU1Hr1G090820	Histone deacetylase-like protein	1.20823	0.00637335
486	HORVU5Hr1G084740	Phospholipase D delta	1.20822	9.17e-06
487	HORVU7Hr1G025000	MRP-like ABC transporter-like	1.2058	0.00167427
488	HORVU6Hr1G067060	PLATZ transcription factor	1.20537	1.26e-05
489	HORVU6Hr1G076820	Hexosyltransferase	1.20494	3.61e-05
490	HORVU1Hr1G091010	Pollen oleosin	1.20421	0.000967515
491	HORVU1Hr1G063250	Phospholipase A1-Igamma1, chloroplastic	1.20337	8.39e-07
493	HORVU6Hr1G004320	0	1.20238	0.000188317
494	HORVU5Hr1G053170	Pkinase domain-containing protein	1.2023	8.67e-08
495	HORVU0Hr1G012460	light-induced protein, chloroplastic-like	1.19934	1.08e-06
496	HORVU2Hr1G043920	Beta-amylase	1.19838	1.46e-06
497	HORVU3Hr1G018640	Chlorophyllase	1.19447	0.000801642
498	HORVU5Hr1G081240	Endoglucanase	1.1884	0.000135832
499	HORVU2Hr1G066280	Putative receptor protein kinase ZmPK1	1.18671	0.00474501
500	HORVU7Hr1G106160	Putative proton-dependent oligopeptide transporter family	1.18548	4.08e-05
501	HORVU2Hr1G002720	Plant cadmium resistance 2	1.18078	1.95e-07
503	HORVU7Hr1G012780	Secondary wall NAC master switch	1.18056	0.000812339
504	HORVU7Hr1G018470	Diacylglycerol O-acyltransferase	1.18041	6.28e-05
505	HORVU7Hr1G096920	Group II HKT transporter	1.17726	0.000461936
506	HORVU0Hr1G016180	Beta-secretase	1.174	1.02e-05
507	HORVU4Hr1G086110	F-box family protein, putative, expressed	1.17385	6.61e-06
508	HORVU7Hr1G024960	ABC transporter C family member 10	1.17078	7.62e-07
509	HORVU3Hr1G015640	Polyketide synthase	1.16542	0.00422845
510	HORVU4Hr1G087580	Transcription factor bHLH36	1.16129	0.00138193
511	HORVU7Hr1G029750	Serine/threonine-protein kinase CTR1	1.15906	4.41e-06
512	HORVU1Hr1G069180	GTP binding protein	1.15847	1.44e-05
513	HORVU1Hr1G057910	Threonine--tRNA ligase mitochondrial 1	1.15794	0.000847476
514	HORVU4Hr1G007550	Kinase	1.15498	1.7e-05
515	HORVU4Hr1G008270	UDP-glucose 6-dehydrogenase	1.15277	0.000146359
516	HORVU0Hr1G000900	0	1.15251	1.98e-06
517	HORVU2Hr1G075110	PLC-like phosphodiesterase	1.15171	3.4e-05
518	HORVU2Hr1G114530	Pistil-specific extensin-like protein	1.15054	0.000526876
519	HORVU7Hr1G037080	LOW QUALITY PROTEIN: annexin D2	1.15052	3.5e-06
520	HORVU6Hr1G079640	1-aminocyclopropane-1-carboxylate oxidase	1.15022	0.000222453
521	HORVU3Hr1G054120	Factor of DNA methylation 1	1.14859	0.00012209
522	HORVU3Hr1G108360	Orotidine 5'-phosphate decarboxylase	1.14286	0.00376907
523	HORVU3Hr1G023560	Boron transporter	1.14219	0.000992151
524	HORVU7Hr1G057260	Arylacetamide deacetylase	1.14043	0.00858574
525	HORVU6Hr1G081000	Chloroplast allene oxide cyclase	1.13943	0.000505136
526	HORVU4Hr1G005670	Nuclear transcription factor Y subunit A	1.13882	1.09e-07
527	HORVU1Hr1G010440	Glycine and proline rich protein 3	1.13881	8.11e-08
528	HORVU5Hr1G098770	Arylacetamide deacetylase	1.13842	3.43e-07
529	HORVU4Hr1G002180	Ankyrin repeat and protein kinase domain-containing protein 1	1.13721	5.77e-06
530	HORVU6Hr1G085710	Receptor protein kinase CLAVATA1	1.13703	0.00154872
531	HORVU6Hr1G064620	Late embryogenesis abundant	1.13622	0.00400808
532	HORVU6Hr1G004340	Wall-associated receptor kinase 5	1.13344	0.00104708
533	HORVU5Hr1G082890	Protein DETOXIFICATION	1.1311	2.48e-07
534	HORVU3Hr1G024470	ATP synthase subunit delta	1.13105	2.94e-08
535	HORVU5Hr1G109520	Adenosine 5'-phosphosulfate reductase 8	1.1307	3.76e-09
536	HORVU2Hr1G118060	Heavy metal-associated isoprenylated plant protein 39	1.12943	0.000632411
537	HORVU6Hr1G060850	0	1.12907	1.51e-05
538	HORVU7Hr1G030180	Salt stress-induced protein	1.12841	0.00243541
539	HORVU6Hr1G079150	Adenine nucleotide alpha hydrolase-like superfamily protein	1.12809	0.000186633
540	HORVU7Hr1G021430	Omega-hydroxypalmitate O-feruloyl transferase	1.12564	1.29e-06
541	HORVU5Hr1G047730	Ferritin-1, chloroplastic	1.12423	0.00042044
542	HORVU1Hr1G015770	Serine-threonine kinase STK6	1.12063	0.000146761
543	HORVU2Hr1G104930	Putative zf-FLZ domain-containing protein	1.12049	1.46e-07
544	HORVU5Hr1G080450	Dehydration-responsive element binding protein 1	1.12015	0.00748009
545	HORVU6Hr1G028850	SNARE domain containing protein, expressed	1.11778	0.00637754
546	HORVU3Hr1G083920	Transposon protein Mutator sub-class	1.1164	0.000547887
547	HORVU6Hr1G019380	NAC transcription factor	1.1143	0.00481683
548	HORVU1Hr1G073790	Protein TRANSPARENT TESTA 1	1.1141	0.000545228
549	HORVU1Hr1G017570	Retrotransposon protein SINE subclass	1.11274	2.95e-10
550	HORVU2Hr1G125630	RNA demethylase ALKBH5	1.11231	1.01e-05
551	HORVU1Hr1G079360	Agglutinin alpha chain	1.10998	2.31e-05
552	HORVU5Hr1G072920	Zinc finger A20 and AN1 domain-containing stress-associated protein 1 (Fragment)	1.10574	1.18e-07
553	HORVU3Hr1G079210	EF-hand domain	1.10413	1.99e-08
554	HORVU4Hr1G011430	Carbohydrate kinase PfkB	1.10395	5.02e-08
555	HORVU4Hr1G088340	S-norcoclaurine synthase 1	1.10385	9.44e-07
556	HORVU3Hr1G099120	Serine/threonine-protein kinase CDL1-like	1.10348	1.4e-05
557	HORVU2Hr1G120530	Wheatwin-2	1.10305	5.92e-05
558	HORVU5Hr1G078510	Aleurone layer morphogenesis protein	1.09856	0.00444103
559	HORVU5Hr1G093090	High affinity cationic amino acid transporter 1	1.09461	0.000237577
560	HORVU7Hr1G059960	ATP-dependent DNA helicase	1.09171	0.00233131
561	HORVU2Hr1G023260	Glycosyltransferase	1.09139	5.56e-06
562	HORVU1Hr1G013190	Glycosyltransferases	1.09087	1.36e-07
563	HORVU6Hr1G034570	LysM receptor kinase	1.08899	0.00582562
564	HORVU0Hr1G039090	Plastid-lipid-associated protein like	1.08885	1.63e-06
565	HORVU3Hr1G078650	Sugar phosphate transporter domain containing protein	1.08815	3.62e-07
566	HORVU3Hr1G064640	Transcription factor RAV6	1.08803	2.48e-07
567	HORVU3Hr1G070550	Peptidase	1.08801	0.00154767
568	HORVU6Hr1G032760	Cinnamyl alcohol dehydrogenase	1.08702	5.04e-06
569	HORVU2Hr1G080970	Succinylglutamate-semialdehyde dehydrogenase	1.08696	2.62e-09
570	HORVU5Hr1G089970	Cysteine proteinase Cathepsin L	1.0864	1.24e-05
571	HORVU7Hr1G022310	0	1.08573	4.94e-05
572	HORVU2Hr1G035160	Lateral organ boundaries domain-containing protein	1.08486	0.00104531
573	HORVU5Hr1G114500	rRNA N-glycosidase	1.08422	1.46e-06
574	HORVU3Hr1G087720	Zinc finger, RING-type	1.08174	0.00271251
575	HORVU6Hr1G021780	CC-NBS-LRR type disease resistance protein NLR1-V	1.07914	0.000856546
576	HORVU6Hr1G005900	Tuliposide A-converting enzyme 2, chloroplastic	1.07554	0.00179303
577	HORVU5Hr1G080330	Dehydration-responsive element binding protein 2	1.07517	0.000886511
578	HORVU5Hr1G120230	Water stress and hypersensitive response domain containing protein	1.07358	2.02e-05
579	HORVU3Hr1G014120	Hydroxyproline-rich glycoprotein family protein	1.07277	0.000152856
580	HORVU3Hr1G082210	Myb transcription factor	1.07187	0.000519142
581	HORVU1Hr1G002670	Fatty acyl-CoA reductase	1.07121	0.0029359
582	HORVU1Hr1G092330	General substrate transporter	1.06974	0.000410759
583	HORVU2Hr1G110110	Serine hydroxymethyltransferase (Fragment)	1.06518	3.57e-07
584	HORVU5Hr1G002090	Helix-loop-helix DNA-binding domain containing protein	1.06463	0.00406094
585	HORVU5Hr1G077140	Acyltransferase-like protein chloroplastic-like (Fragment)	1.06416	2.37e-07
586	HORVU3Hr1G045480	Shikimate biosynthesis protein aroDE	1.0633	4.07e-08
587	HORVU6Hr1G078040	Glycosyltransferase	1.062	1.27e-06
588	HORVU1Hr1G039820	0	1.06151	0.00374212
589	HORVU5Hr1G079670	Glycosyltransferase	1.06144	1.2e-06
590	HORVU2Hr1G040680	Heat stress transcription factor A-3	1.06117	0.000249119
591	HORVU2Hr1G014890	Lectin receptor-type kinase	1.06031	0.0029137
592	HORVU3Hr1G090000	Zinc finger, TAZ-type (Fragment)	1.05927	0.001391
593	HORVU4Hr1G004460	Peptide transporter PTR1	1.05755	0.000129204
594	HORVU4Hr1G023490	Cyclin-dependent kinase B1-1	1.05605	0.000567598
595	HORVU6Hr1G056570	Temperature-induced lipocalin-1	1.05485	1.96e-05
596	HORVU3Hr1G096190	Putative wall-associated kinase 4	1.05463	5.03e-06
597	HORVU6Hr1G022660	Aspartate--tRNA ligase, cytoplasmic (Fragment)	1.05105	8.96e-06
598	HORVU5Hr1G065520	0	1.05062	0.000988376
599	HORVU7Hr1G105270	ATP-dependent Clp protease ATP-binding subunit clpC	1.04863	0.000709213
600	HORVU3Hr1G017630	Calcium-dependent nuclease	1.04841	6.92e-06
601	HORVU4Hr1G004800	Tetratricopeptide repeat protein 38	1.04831	0.00688765
602	HORVU4Hr1G070950	zinc finger protein ENHYDROUS	1.04756	3.95e-05
603	HORVU6Hr1G087080	Mitochondrial group I intron splicing factor CCM1 (Fragment)	1.04619	0.00128595
604	HORVU7Hr1G087900	Diacylglycerol O-acyltransferase 1	1.04503	0.00018711
605	HORVU5Hr1G068230	BZIP transcription factor TRAB1	1.04367	1e-07
606	HORVU7Hr1G074820	Glycosyltransferase family 92 protein (Fragment)	1.04207	0.000242059
607	HORVU2Hr1G031500	Simple sugar transport system permease protein	1.04159	0.00085684
608	HORVU6Hr1G059420	Metal-nicotianamine transporter YSL	1.039	4.05e-06
609	HORVU5Hr1G059200	Potassium transporter	1.03846	4.55e-06
610	HORVU5Hr1G073450	NAD(P)-binding Rossmann-fold superfamily protein isoform 2	1.03775	2.98e-07
611	HORVU3Hr1G007660	0	1.03775	0.00433833
612	HORVU2Hr1G086990	Organic solute transporter Ost-alpha	1.03476	3.87e-09
613	HORVU5Hr1G105880	Plant Tudor-like RNA-binding protein	1.03264	0.00471833
614	HORVU5Hr1G056470	Putative small GTPase superfamily, P-loop containing nucleoside triphosphate hydrolase	1.03005	1.6e-05
615	HORVU5Hr1G109940	chaperonin-like RbcX protein 2, chloroplastic	1.02908	5.94e-06
616	HORVU1Hr1G055710	Ethylene-responsive transcription factor 5	1.02887	1.16e-06
617	HORVU7Hr1G044160	0	1.02509	2.23e-05
618	HORVU7Hr1G030930	Serine carboxypeptidase II-2	1.02385	4.6e-08
619	HORVU7Hr1G077010	Cytokinin-regulated kinase 1	1.02359	0.00635356
620	HORVU4Hr1G078540	Leucine-rich repeat, typical subtype	1.021	2.12e-06
621	HORVU5Hr1G096420	probable WRKY transcription factor 57	1.01906	0.00119703
622	HORVU3Hr1G035450	Guanine nucleotide-binding protein, beta subunit	1.0161	0.000435714
623	HORVU3Hr1G079180	Sigma factor binding protein 1, chloroplastic	1.01474	2.34e-05
624	HORVU2Hr1G010610	Putative LRR receptor-like serine/threonine-protein kinase	1.01328	0.000400652
625	HORVU4Hr1G083650	Peptide transporter PTR3-A	1.01316	0.000971517
626	HORVU3Hr1G069970	Reticulon-like protein B1	1.0079	1.7e-07
627	HORVU2Hr1G030630	Protein WEAK CHLOROPLAST MOVEMENT UNDER BLUE LIGHT 1	1.00342	0.000186013
628	HORVU0Hr1G039010	Leucine Rich Repeat family protein	1.00139	0.000613439
629	HORVU1Hr1G093250	0	-1.00072	0.000177008
630	HORVU6Hr1G056280	Molecular chaperone GrpE	-1.0016	1.4e-08
631	HORVU1Hr1G019480	Queuine tRNA-ribosyltransferase	-1.00161	3.34e-07
632	HORVU7Hr1G120030	tRNA dimethylallyltransferase	-1.00187	0.000145179
633	HORVU5Hr1G022790	Purple acid phosphatase	-1.00208	2.71e-05
634	HORVU5Hr1G110380	Purple acid phosphatase	-1.00208	2.71e-05
635	HORVU4Hr1G050980	Putative magnesium-protoporphyrin IX monomethyl ester (Oxidative) cyclase	-1.00214	2.48e-07
636	HORVU3Hr1G084220	Class III chitinase (Fragment)	-1.00248	0.00210545
637	HORVU2Hr1G078730	Peptidase A1	-1.00262	0.000156763
638	HORVU3Hr1G013400	Acyl-CoA thioesterase/ catalytic/ hydrolase, acting on ester bonds	-1.00352	1.79e-05
639	HORVU7Hr1G019680	Polygalacturonase-1 non-catalytic subunit beta like	-1.00573	0.00469116
640	HORVU1Hr1G087570	Fasciclin-like arabinogalactan protein 7	-1.00574	0.000769462
641	HORVU3Hr1G028060	GDSL esterase/lipase	-1.00601	0.00231772
642	HORVU5Hr1G105040	Queuine tRNA-ribosyltransferase accessory subunit 2	-1.00776	0.000946136
643	HORVU5Hr1G013880	Ent-cassadiene C2-hydroxylase	-1.00805	1.88e-05
644	HORVU7Hr1G122760	Metal tolerance protein 11	-1.00806	0.00193637
645	HORVU6Hr1G014500	Chlorophyll A-B binding protein (Fragment)	-1.0101	2.15e-07
646	HORVU7Hr1G071600	Proton-dependent oligopeptide transporter	-1.01019	0.000135302
647	HORVU5Hr1G117630	HAD-superfamily hydrolase, subfamily IA, variant 3	-1.01077	0.00240678
648	HORVU5Hr1G017040	Protein PEP-related development arrested 1, chloroplastic	-1.01092	2.65e-07
649	HORVU2Hr1G089620	Cytokinin riboside 5'-monophosphate phosphoribohydrolase	-1.01098	0.00171975
650	HORVU5Hr1G037360	Dynamin-like protein ARC5	-1.01553	3.38e-07
651	HORVU2Hr1G113850	0	-1.01791	0.000229884
652	HORVU5Hr1G025960	Acyl carrier protein	-1.01931	2.91e-06
653	HORVU5Hr1G076060	Auxin efflux carrier component	-1.0198	3.74e-05
654	HORVU6Hr1G090790	0	-1.02271	0.00118503
655	HORVU7Hr1G082380	Dihydroxyacetone kinase	-1.02301	5.13e-07
656	HORVU0Hr1G008790	protein CHAPERONE-LIKE PROTEIN OF POR1, chloroplastic-like	-1.02325	6.07e-08
657	HORVU5Hr1G095080	Beta-D-glucan exohydrolase	-1.02512	7.82e-05
658	HORVU3Hr1G096120	Putative glucuronosyltransferase	-1.03022	0.000421901
659	HORVU7Hr1G026030	Protein disulfide isomerase (Prolyl 4-hydroxylase beta subunit)	-1.03051	0.000590915
660	HORVU1Hr1G038620	Pentatricopeptide repeat	-1.03052	5.18e-07
661	HORVU0Hr1G040540	Pentatricopeptide repeat smr4	-1.03144	4.3e-07
662	HORVU5Hr1G018830	C2H2L domain class transcription factor	-1.03222	7.3e-07
663	HORVU5Hr1G098320	Forkhead box protein like	-1.03239	1.84e-07
664	HORVU3Hr1G059840	1,4-dihydroxy-2-naphthoyl-CoA synthase	-1.03279	2.51e-08
665	HORVU4Hr1G008120	RNA recognition motif containing protein	-1.03448	2.31e-05
666	HORVU1Hr1G025870	Glycosyltransferase	-1.0374	2.73e-06
667	HORVU6Hr1G083660	3-dehydroquinate dehydratase	-1.03879	9.15e-06
668	HORVU1Hr1G087320	Xyloglucan endotransglucosylase/hydrolase	-1.03961	1.74e-05
669	HORVU5Hr1G022750	Photosystem II PsbP, oxygen evolving complex	-1.04057	2.62e-09
670	HORVU4Hr1G077610	Hexosyltransferase	-1.04155	3.87e-05
671	HORVU4Hr1G084900	0	-1.04246	3.36e-06
672	HORVU5Hr1G072050	Small heat shock protein HSP	-1.04321	0.00236783
674	HORVU2Hr1G116330	Micronuclear linker histone polyprotein-like protein	-1.04666	0.00534698
675	HORVU6Hr1G075250	Pentatricopeptide repeat-containing protein, chloroplastic	-1.04826	7.76e-07
676	HORVU1Hr1G073170	LSD1-type zinc finger protein	-1.04914	4.54e-08
677	HORVU2Hr1G070140	Heavy metal-associated isoprenylated plant protein 26	-1.04958	0.000557007
678	HORVU1Hr1G021930	Villin headpiece	-1.05047	0.00032823
679	HORVU5Hr1G047630	TRICHOME BIREFRINGENCE-LIKE 34	-1.05236	0.000676567
680	HORVU5Hr1G094000	ALA-interacting subunit	-1.05346	3.43e-06
681	HORVU7Hr1G021950	Xyloglucan endotransglucosylase/hydrolase	-1.05367	3.24e-05
682	HORVU7Hr1G075300	33 kDa ribonucleoprotein, chloroplastic	-1.05545	1.9e-05
685	HORVU6Hr1G090180	Putative nucleotide-binding alpha-beta plait domain-containing protein	-1.05833	1.6e-06
686	HORVU1Hr1G082020	Glycosyltransferase	-1.06176	0.000302394
687	HORVU4Hr1G084410	Large subunit ribosomal protein L5	-1.06197	2.98e-07
688	HORVU7Hr1G108930	Magnesium-chelatase subunit ChlI, chloroplastic	-1.06473	8.42e-07
689	HORVU7Hr1G054380	Tetrapyrrole biosynthesis, glutamate-1-semialdehyde aminotransferase	-1.06571	8.56e-05
690	HORVU5Hr1G059530	Chaperone protein DnaJ	-1.06582	5.15e-08
691	HORVU6Hr1G093820	Wall-associated receptor kinase 1	-1.06683	0.00733233
692	HORVU7Hr1G101810	50S ribosomal protein L24 chloroplastic	-1.06946	7.38e-07
693	HORVU7Hr1G116600	DUF177 domain-containing protein	-1.06991	7.36e-09
694	HORVU5Hr1G018480	Coleoptile phototropism protein 1	-1.07048	1.13e-05
695	HORVU7Hr1G097950	glucosidase 2 subunit beta	-1.07513	1.15e-06
696	HORVU2Hr1G038830	Ferredoxin--NADP+ reductase	-1.07669	6.3e-07
697	HORVU2Hr1G059360	Deoxyribonuclease tatD	-1.07682	2.29e-06
698	HORVU2Hr1G092460	ORPHANS transcription factor	-1.07823	7.35e-05
699	HORVU6Hr1G082060	20 kDa chaperonin, chloroplastic	-1.07882	1.39e-07
700	HORVU6Hr1G089730	3-ketoacyl-CoA synthase	-1.079	0.00403716
701	HORVU5Hr1G124520	Rhodanese-like domain-containing protein	-1.07938	2.98e-07
702	HORVU2Hr1G087840	Ubiquinone/menaquinone biosynthesis methyltransferase	-1.08021	3.55e-08
703	HORVU4Hr1G060140	Tetratricopeptide-like helical domain containing protein	-1.08069	2.44e-06
704	HORVU7Hr1G077110	Auxin-induced protein (Fragment)	-1.08271	4.15e-06
705	HORVU2Hr1G120470	Uracil-DNA glycosylase	-1.08294	6.89e-05
706	HORVU6Hr1G030050	Protein GLUTAMINE DUMPER 3 like	-1.08308	0.00138562
707	HORVU3Hr1G097810	Flowering promoting factor	-1.08453	8.03e-09
708	HORVU5Hr1G083230	Thaumatin	-1.08575	7.62e-05
709	HORVU2Hr1G035060	Structure-specific endonuclease subunit SLX1	-1.08736	2.69e-05
710	HORVU7Hr1G001600	Cysteine-rich receptor-like protein kinase 41	-1.0886	3.73e-06
711	HORVU5Hr1G109680	Carboxyl-terminal peptidase	-1.0895	1.75e-05
712	HORVU3Hr1G010140	AP2/ERF and B3 domain-containing transcription repressor TEM1	-1.09009	0.00784531
713	HORVU4Hr1G046610	Heavy metal-associated isoprenylated plant protein 32	-1.09078	6.06e-05
714	HORVU1Hr1G034570	Tetrapyrrole (Corrin/Porphyrin) methylase	-1.09079	1.09e-06
715	HORVU3Hr1G099080	Glutaredoxin	-1.09283	0.00023243
716	HORVU1Hr1G074820	Subtilase	-1.09349	0.00409729
717	HORVU7Hr1G108570	Glutathione S-transferase	-1.09768	0.000132903
718	HORVU3Hr1G087180	Nuclear transcription factor Y subunit B-8	-1.10184	1.02e-05
719	HORVU1Hr1G089760	Mitochondrial/chloroplast ribosomal protein L12	-1.10331	1.43e-06
720	HORVU7Hr1G111350	Protein GLUTAMINE DUMPER 3 like	-1.10517	0.000468058
721	HORVU4Hr1G022930	Translation elongation factor	-1.10616	1.22e-08
722	HORVU7Hr1G086520	Peptidylprolyl isomerase	-1.10756	6.78e-09
723	HORVU5Hr1G059450	Transposase (Fragment)	-1.10808	0.000786766
724	HORVU7Hr1G095900	Flavonoid 3'-monooxygenase	-1.10835	9.45e-06
725	HORVU1Hr1G094480	ATP-dependent Clp protease proteolytic subunit	-1.11331	1.43e-08
726	HORVU1Hr1G054060	QWRF motif-containing protein 7	-1.11491	5.01e-05
727	HORVU3Hr1G062490	Ribosomal protein rpS20	-1.11738	7.17e-08
728	HORVU4Hr1G032030	0	-1.1192	2.43e-05
729	HORVU1Hr1G020000	protease Do-like 2, chloroplastic	-1.12149	2.52e-08
730	HORVU3Hr1G053300	Concanavalin A-like lectin/glucanase, subgroup	-1.12255	0.000242059
731	HORVU5Hr1G062940	Ethylene-responsive transcription factor	-1.12343	3.16e-05
732	HORVU1Hr1G051420	ATP-dependent Clp protease proteolytic subunit	-1.12452	8.42e-06
733	HORVU6Hr1G078110	7-deoxyloganetin glucosyltransferase	-1.12531	1.17e-06
734	HORVU2Hr1G059370	Nucleotide-binding, alpha-beta plait	-1.12585	9.19e-09
735	HORVU3Hr1G032090	Reticulon-like protein (Fragment)	-1.126	1.54e-05
736	HORVU5Hr1G053230	RNA recognition motif domain	-1.13111	7.17e-08
737	HORVU7Hr1G038940	0	-1.13211	1.24e-05
738	HORVU4Hr1G067320	Large subunit ribosomal protein L15	-1.13382	2.07e-07
739	HORVU1Hr1G077100	PLASMODESMATA CALLOSE-BINDING PROTEIN 2	-1.13397	7.69e-06
740	HORVU3Hr1G066600	Transcription factor LATE FLOWERING	-1.13469	0.000117691
741	HORVU0Hr1G009850	Chitinase	-1.13575	0.000235269
742	HORVU3Hr1G098300	0	-1.13603	1.55e-06
743	HORVU6Hr1G000080	Thiosulfate sulfurtransferase 18	-1.13849	3.06e-07
744	HORVU5Hr1G047420	Leucine Rich Repeat family protein, expressed	-1.13991	2e-06
745	HORVU4Hr1G086020	Dihydrodipicolinate reductase	-1.14013	1.59e-07
746	HORVU6Hr1G084530	G-patch domain-containing protein	-1.14118	3.79e-08
747	HORVU4Hr1G007220	Copper binding protein 6	-1.14744	0.000463941
748	HORVU4Hr1G083100	Heavy metal-associated isoprenylated plant protein 39	-1.14768	0.000701848
749	HORVU7Hr1G085650	Tyrosine-protein kinase	-1.14777	5.02e-05
750	HORVU4Hr1G056250	PC-Esterase domain-containing protein/PMR5N domain-containing protein	-1.14799	0.0010676
751	HORVU5Hr1G044460	Purple acid phosphatase	-1.14854	2.05e-07
752	HORVU2Hr1G007840	RuBisCO large subunit-binding protein subunit alpha like	-1.14991	1.15e-06
753	HORVU5Hr1G122950	LRR receptor-like serine/threonine-protein kinase FLS2	-1.15363	0.000680471
754	HORVU6Hr1G010780	Peptide transporter PTR2	-1.15668	0.000332979
755	HORVU0Hr1G020960	Histone-lysine N-methyltransferase	-1.15756	0.0055719
756	HORVU3Hr1G070610	tRNA/rRNA methyltransferase	-1.15869	3.27e-07
757	HORVU2Hr1G107070	B3 domain-containing protein	-1.15947	0.00226728
758	HORVU5Hr1G015050	Envelope glycoprotein	-1.16121	6.84e-08
759	HORVU2Hr1G097910	L-allo-threonine aldolase	-1.16175	7.97e-09
760	HORVU3Hr1G087430	Interactor of constitutive active ROPs 3	-1.16211	0.00016362
761	HORVU4Hr1G038570	Small subunit ribosomal protein S5	-1.16269	1.49e-07
762	HORVU6Hr1G078290	50S ribosomal protein L29 chloroplastic	-1.16424	4.16e-07
763	HORVU7Hr1G082720	Extra-large guanine nucleotide-binding protein 1	-1.16551	0.000394543
764	HORVU3Hr1G078780	50S ribosomal protein L34 chloroplastic	-1.16562	1.84e-07
765	HORVU5Hr1G011730	E3 ubiquitin-protein ligase RNF5	-1.16563	1.09e-05
766	HORVU2Hr1G101470	Structure-specific endonuclease subunit SLX1	-1.16776	8.2e-07
767	HORVU3Hr1G020420	DEAD-box ATP-dependent RNA helicase 39-like protein	-1.16849	9.19e-09
768	HORVU3Hr1G071530	50S ribosomal protein L13 chloroplastic	-1.16945	1.27e-07
769	HORVU4Hr1G012750	Adenine/guanine permease AZG	-1.17184	0.000242614
770	HORVU3Hr1G096830	Serine carboxypeptidase-like 20	-1.17195	3.04e-05
771	HORVU3Hr1G038050	DNA topoisomerase 2	-1.17228	1.18e-05
772	HORVU7Hr1G002800	Ribonuclease HI	-1.17421	0.00106091
773	HORVU5Hr1G072470	Ribonuclease Z chloroplastic	-1.17645	1.04e-07
774	HORVU3Hr1G085690	Hypothetcal protein	-1.17657	1.09e-05
775	HORVU5Hr1G010960	Glutaredoxin-C1	-1.17776	5.02e-06
776	HORVU4Hr1G008200	Ascorbate-specific transmembrane electron transporter 1	-1.1793	4.34e-05
777	HORVU6Hr1G035300	U11/U12 small nuclear ribonucleoprotein 25 kDa protein (Fragment)	-1.17973	0.000952004
778	HORVU5Hr1G102900	Cysteine-rich RLK (Receptor-like kinase) protein	-1.18452	0.000156575
779	HORVU5Hr1G080580	Glucuronoxylan 4-O-methyltransferase	-1.18505	9.4e-06
780	HORVU7Hr1G027860	Pullulanase-type starch debranching enzyme1	-1.18537	1.19e-05
781	HORVU7Hr1G042460	0	-1.18727	5.63e-05
782	HORVU2Hr1G103180	Alpha-hydroxy acid dehydrogenase, FMN-dependent	-1.18924	0.000370805
783	HORVU4Hr1G084830	50S ribosomal protein L11, chloroplastic	-1.18953	3.52e-08
784	HORVU4Hr1G056770	Glycosyltransferases	-1.18983	0.000680471
785	HORVU1Hr1G041640	Cytokinin riboside 5'-monophosphate phosphoribohydrolase	-1.1922	0.00075384
786	HORVU7Hr1G092330	Tyrosine-protein kinase	-1.19344	0.00399193
787	HORVU2Hr1G059800	Fasciclin domain	-1.19428	7.69e-05
788	HORVU7Hr1G007900	4-hydroxyphenylacetaldehyde oxime monooxygenase	-1.19508	2.25e-05
789	HORVU5Hr1G012950	Tesmin/TSO1-like CXC domain protein (Fragment)	-1.19517	0.000452939
790	HORVU6Hr1G009890	Pentatricopeptide repeat	-1.1955	4.59e-06
791	HORVU2Hr1G018340	5'-AMP-activated protein kinase, catalytic alpha subunit	-1.19832	3.68e-05
792	HORVU2Hr1G017300	Atypical CYS HIS rich thioredoxin 4	-1.19851	2.48e-07
793	HORVU6Hr1G093030	Mitochondrial ribosomal protein L9	-1.19925	1.58e-08
794	HORVU7Hr1G033890	Chaperonin GroES	-1.2001	1.27e-07
795	HORVU3Hr1G011560	Mitochondrial glycoprotein family protein	-1.20176	8.88e-06
796	HORVU3Hr1G115990	11S globulin seed storage protein 2	-1.20243	1.18e-05
797	HORVU3Hr1G009980	Asp domain-containing protein	-1.20928	5.2e-06
798	HORVU3Hr1G035650	Rapid alkalinization factor	-1.21099	7e-06
799	HORVU2Hr1G118160	0	-1.21438	0.000175083
800	HORVU1Hr1G072250	Class III chitinase	-1.21462	0.00979025
801	HORVU3Hr1G089690	0	-1.21641	0.001405
802	HORVU7Hr1G024270	(+)-neomenthol dehydrogenase	-1.21655	1.13e-05
803	HORVU2Hr1G037250	4-alpha-glucanotransferase	-1.21714	0.00854029
804	HORVU4Hr1G013190	Glutamyl-tRNA(Gln) amidotransferase subunit A (Fragment)	-1.22004	0.00282488
805	HORVU3Hr1G060310	Putative receptor-like protein kinase (Fragment)	-1.22252	1.95e-05
806	HORVU7Hr1G008060	Disease resistance protein RGA2	-1.22257	0.000747069
807	HORVU1Hr1G088590	UDP-N-acetylhexosamine pyrophosphorylase	-1.22356	2.98e-08
808	HORVU4Hr1G049550	DNA binding protein, putative	-1.22441	3.76e-06
809	HORVU5Hr1G010870	Glutaredoxin-C1	-1.227	1.33e-06
810	HORVU1Hr1G004720	Major facilitator superfamily domain, general substrate transporter	-1.22888	5.95e-05
811	HORVU5Hr1G047060	Tubulin polyglutamylase	-1.22919	2.86e-07
812	HORVU7Hr1G021650	0	-1.23116	8.27e-05
813	HORVU5Hr1G084900	Putative beta-1,3-glucanase	-1.23254	4.67e-06
814	HORVU5Hr1G078830	Trigger factor	-1.23346	1.47e-05
815	HORVU4Hr1G048440	RNA binding protein 1	-1.2335	7.23e-07
816	HORVU3Hr1G062690	Purine permease	-1.23438	0.00128535
817	HORVU2Hr1G108110	Anthocyanidin reductase	-1.23689	2.3e-06
818	HORVU5Hr1G115250	DNA-directed RNA polymerase subunit beta	-1.2372	0.000960468
819	HORVU7Hr1G110130	0	-1.24696	0.00856429
820	HORVU0Hr1G009120	Alpha/beta-Hydrolases superfamily protein	-1.24726	2.5e-05
821	HORVU7Hr1G090560	Cinnamyl alcohol dehydrogenase	-1.25488	7.23e-07
822	HORVU3Hr1G106880	TRAF transcription factor	-1.25506	0.00605331
823	HORVU2Hr1G103930	NAC transcription factor	-1.25773	0.00192737
824	HORVU7Hr1G078700	Molybdate transporter like	-1.26011	0.00352417
825	HORVU7Hr1G007580	Flavonoid 3'-monooxygenase	-1.26039	0.000346681
827	HORVU2Hr1G056440	Valine--tRNA ligase chloroplastic/mitochondrial 2	-1.26458	1.36e-08
828	HORVU2Hr1G006040	Disease resistance protein RGA2	-1.26813	1.28e-06
829	HORVU2Hr1G059780	P-loop containing nucleoside triphosphate hydrolase	-1.26988	1.65e-09
830	HORVU7Hr1G050390	Putative tRNA (Cytidine(34)-2'-O)-methyltransferase	-1.27212	4.31e-07
831	HORVU7Hr1G075310	Kinesin-like protein KIN-1	-1.28194	0.000125324
832	HORVU3Hr1G065770	Bidirectional sugar transporter SWEET	-1.28478	0.000119711
833	HORVU5Hr1G067700	Eukaryotic aspartyl protease family protein, expressed	-1.2861	2.74e-07
834	HORVU4Hr1G055220	Polyketide cyclase/dehydrase	-1.28703	3.25e-05
835	HORVU5Hr1G112750	Dynein assembly factor 1, axonemal	-1.28898	0.000461539
836	HORVU0Hr1G003810	STIP1 homology and U-box containing protein 1	-1.28908	1.76e-06
837	HORVU2Hr1G105390	Factor of DNA methylation 1	-1.29026	1.96e-05
838	HORVU7Hr1G058940	RNA-binding protein chloroplast	-1.29073	1.27e-07
839	HORVU6Hr1G089750	3-ketoacyl-CoA synthase 12	-1.29089	0.000132103
840	HORVU6Hr1G087420	0	-1.29193	1.81e-07
841	HORVU3Hr1G027970	Tyrosine--tRNA ligase	-1.29217	0.00094345
842	HORVU7Hr1G054610	Starch phosphorylase	-1.29507	0.00614762
843	HORVU4Hr1G078510	2-carboxy-14-naphthoquinone phytyltransferase chloroplastic	-1.29603	6.06e-09
844	HORVU6Hr1G009690	0	-1.29968	0.000727077
845	HORVU3Hr1G056320	Putative retrotransposon polyprotein	-1.30244	3.32e-06
846	HORVU3Hr1G075620	Pseudouridine synthase family protein	-1.30735	4.04e-06
847	HORVU5Hr1G103850	Fasciclin domain	-1.30737	9.19e-05
848	HORVU4Hr1G015640	Major facilitator superfamily domain, general substrate transporter	-1.30896	9.92e-05
849	HORVU6Hr1G091230	NAC domain-containing protein 18-like	-1.31064	4.03e-06
850	HORVU7Hr1G025800	Carboxypeptidase	-1.31404	0.000954062
851	HORVU3Hr1G058610	GDSL esterase/lipase	-1.3187	2.44e-05
852	HORVU7Hr1G014410	Phosphate-induced protein 1	-1.32103	0.000458545
853	HORVU7Hr1G057410	MYB domain class transcription factor	-1.32218	1.66e-07
854	HORVU5Hr1G051260	Proline-rich protein 4-like	-1.32673	3.53e-06
855	HORVU2Hr1G020760	0	-1.33412	0.00664256
856	HORVU7Hr1G081510	Heat shock protein DnaJ	-1.33617	2.67e-07
857	HORVU1Hr1G024640	Filamin-A-interacting protein 1 (Fragment)	-1.33745	1.22e-06
858	HORVU7Hr1G006490	RuBisCO large subunit-binding protein subunit beta	-1.33808	7.28e-09
859	HORVU1Hr1G064750	Heavy-metal-associated domain-containing protein	-1.33824	1.21e-07
860	HORVU4Hr1G065620	Leucine-rich repeat receptor-like serine/threonine-protein kinase BAM3	-1.33843	3.32e-06
861	HORVU3Hr1G048520	Vacuolar-processing enzyme	-1.33862	2.12e-06
862	HORVU3Hr1G014290	Emopamil-binding	-1.33892	6.66e-10
863	HORVU3Hr1G117590	Gene encoding jasmonate-induced protein (Fragment)	-1.33899	5.73e-06
864	HORVU4Hr1G010360	Cathepsin B	-1.3436	1.34e-06
865	HORVU6Hr1G027460	Tyrosyl-DNA phosphodiesterase	-1.34571	7.53e-07
866	HORVU2Hr1G074210	E3 ubiquitin-protein ligase	-1.35169	1.47e-06
867	HORVU1Hr1G037650	Rubisco accumulation factor	-1.35409	1.16e-05
868	HORVU1Hr1G021160	Glutathione S-transferase 1	-1.3564	0.000269407
869	HORVU2Hr1G038570	Putative reverse transcriptase	-1.35984	6.41e-07
870	HORVU4Hr1G074840	Cytochrome P450 family protein, expressed	-1.36	3.51e-08
871	HORVU5Hr1G087860	RING-H2 finger protein ATL80	-1.36508	1.2e-05
872	HORVU3Hr1G082110	Cellular retinaldehyde binding/alpha-tocopherol transport	-1.3662	0.000885091
873	HORVU6Hr1G070220	Glycosyltransferase	-1.37197	0.00466914
874	HORVU5Hr1G065200	DNA-3-methyladenine glycosylase I	-1.37365	0.00318427
875	HORVU5Hr1G067480	65-kDa microtubule-associated protein 6	-1.37575	1.78e-07
876	HORVU6Hr1G057680	E3 ubiquitin-protein ligase WAV3-like	-1.37828	0.00687121
877	HORVU3Hr1G092020	BTB/POZ and TAZ domain-containing protein 2	-1.37963	3.65e-06
878	HORVU2Hr1G076010	Photosystem II oxygen-evolving enhancer protein 2	-1.38021	7.33e-07
879	HORVU1Hr1G016080	Annexin	-1.38038	0.00123899
880	HORVU1Hr1G065470	One cut domain family member 2-like	-1.38482	6.95e-08
881	HORVU4Hr1G004270	tRNA/rRNA methyltransferase (SpoU) family protein	-1.38506	6.95e-07
882	HORVU7Hr1G065950	stress response protein NST1-like	-1.38512	0.000487992
883	HORVU3Hr1G067330	Peroxidase	-1.38954	0.000281493
884	HORVU3Hr1G019750	Auxin-responsive protein (Fragment)	-1.39682	1.05e-06
885	HORVU4Hr1G012560	Thioredoxin	-1.40062	8.46e-08
886	HORVU5Hr1G047970	Putative peptide transporter	-1.40246	0.000506676
887	HORVU5Hr1G094270	Auxin-responsive protein IAA16	-1.4049	0.000594067
888	HORVU7Hr1G120960	Callose synthase 3	-1.40997	5.83e-05
889	HORVU5Hr1G115330	Large subunit ribosomal protein L18	-1.41333	5.82e-08
890	HORVU5Hr1G100990	Tetratricopeptide repeat (TPR)-like superfamily protein	-1.41342	6.07e-08
891	HORVU5Hr1G123120	Hydroxyproline-rich glycoprotein family protein	-1.41428	6.49e-05
892	HORVU7Hr1G113650	Putative GMP synthase [glutamine-hydrolyzing]	-1.41497	4.87e-06
893	HORVU3Hr1G009490	Non-specific lipid-transfer protein 3	-1.41744	1.04e-06
894	HORVU7Hr1G040280	U-box domain-containing protein 7	-1.41787	9.92e-05
895	HORVU2Hr1G080480	Plastid-specific 30S ribosomal protein 3	-1.41879	4.56e-08
896	HORVU6Hr1G064820	Basic helix-loop-helix (BHLH) DNA-binding superfamily protein	-1.42067	0.00201897
897	HORVU2Hr1G075280	Molecular chaperone GrpE	-1.42136	6.47e-08
898	HORVU4Hr1G024580	Serine carboxypeptidase II-3	-1.42254	4.39e-05
899	HORVU2Hr1G083960	Cytosolic Fe-S cluster assembly factor NBP35	-1.42267	0.00012902
900	HORVU5Hr1G075660	Nucleotide sugar epimerase	-1.4229	0.00011338
901	HORVU4Hr1G068890	0	-1.42634	0.00262411
902	HORVU1Hr1G037270	Glycoside hydrolase superfamily	-1.42707	0.00348311
903	HORVU6Hr1G065970	Pentatricopeptide (PPR) repeat-containing protein-like	-1.42765	0.00501184
904	HORVU3Hr1G114220	DEAD-box ATP-dependent RNA helicase	-1.42956	2.06e-09
905	HORVU5Hr1G095580	Senescence-specific cysteine protease	-1.43325	0.00220936
906	HORVU3Hr1G098580	Oxoglutarate/iron-dependent dioxygenase	-1.43387	1.23e-06
907	HORVU3Hr1G098600	Oxoglutarate/iron-dependent dioxygenase	-1.43387	1.23e-06
908	HORVU4Hr1G034670	Retrotransposon protein, putative, unclassified	-1.4358	1.35e-06
909	HORVU2Hr1G080460	NAC domain transcription factor	-1.43605	0.000295527
910	HORVU1Hr1G088270	Thiamine monophosphate synthase	-1.43789	1.56e-07
911	HORVU3Hr1G085480	Carbohydrate kinase PfkB	-1.43832	4.89e-06
912	HORVU3Hr1G066810	Cytokinin riboside 5'-monophosphate phosphoribohydrolase	-1.44245	1.11e-07
913	HORVU4Hr1G027970	Selenium binding	-1.4442	0.0077249
914	HORVU3Hr1G089910	Trigger factor, ribosome-binding	-1.44432	5.02e-08
915	HORVU7Hr1G024220	Alpha-L-fucosidase 2	-1.44443	5.6e-07
916	HORVU6Hr1G057880	Retrovirus-related Pol polyprotein from transposon RE1	-1.44487	1.01e-06
917	HORVU0Hr1G022610	Terpene cyclase/mutase family member	-1.44692	7.39e-05
918	HORVU6Hr1G054910	Transcription factor	-1.45552	1.13e-06
919	HORVU6Hr1G003940	Pto-interacting protein 1	-1.46045	0.000386052
920	HORVU7Hr1G034430	Serine/threonine protein kinase	-1.46526	1.11e-06
921	HORVU1Hr1G000040	50S ribosomal protein L28 chloroplastic	-1.46854	8.04e-09
922	HORVU4Hr1G085090	Heavy metal-associated domain containing protein	-1.47078	0.000211304
923	HORVU1Hr1G092730	Probable protein ABIL1	-1.47141	3.69e-07
924	HORVU2Hr1G091360	L-type lectin-domain containing receptor kinase IV.1	-1.47323	1.52e-05
925	HORVU7Hr1G054390	MADS-box transcription factor 56	-1.47692	1.54e-05
926	HORVU1Hr1G028170	Auxin-responsive protein IAA2	-1.48162	0.000768535
927	HORVU2Hr1G005680	Zinc finger CCCH domain-containing protein 24	-1.48408	8.45e-08
928	HORVU5Hr1G122540	5-epiaristolochene 1,3-dihydroxylase	-1.48488	7.39e-06
929	HORVU3Hr1G091360	Pectinesterase, catalytic	-1.48691	5.25e-06
930	HORVU6Hr1G000130	Thiosulfate sulfurtransferase 18	-1.49857	1.05e-05
931	HORVU7Hr1G111310	Glutamine dumper 3	-1.5073	7.36e-09
932	HORVU3Hr1G081570	Amino acid transporter	-1.51136	0.00126812
933	HORVU5Hr1G111480	DNA gyrase subunit A like	-1.5131	5.15e-08
934	HORVU3Hr1G010070	Non-specific serine/threonine protein kinase	-1.51339	0.000169214
935	HORVU5Hr1G082160	O-acyltransferase WSD1	-1.51379	5.31e-05
936	HORVU7Hr1G055290	Ethylene-responsive factor-like protein 1	-1.51764	8.92e-05
937	HORVU1Hr1G051330	Peptide transporter PTR2	-1.51866	5.84e-07
938	HORVU4Hr1G060970	Peroxisomal nicotinamide adenine dinucleotide carrier	-1.52284	1.37e-07
939	HORVU4Hr1G014900	Protein AUXIN-REGULATED GENE INVOLVED IN ORGAN SIZE	-1.52619	1.61e-07
940	HORVU2Hr1G109120	Extracellular invertase	-1.54052	2.42e-06
941	HORVU1Hr1G069510	Leucine-rich repeat protein kinase family protein	-1.54075	0.00166894
942	HORVU3Hr1G081540	Transcription initiation factor TFIID subunit 9	-1.54135	6.69e-06
943	HORVU5Hr1G071070	ribosomal RNA small subunit methyltransferase B isoform X3	-1.55365	6.26e-08
944	HORVU4Hr1G069100	Beta-D-xylosidase	-1.55841	1.9e-06
945	HORVU5Hr1G037440	Dynamin-like protein arc5	-1.55854	0.000956153
946	HORVU5Hr1G041950	Serine/threonine-protein kinase	-1.5591	4.41e-05
947	HORVU5Hr1G067530	1-aminocyclopropane-1-carboxylate oxidase	-1.56849	1.56e-06
948	HORVU2Hr1G045970	Integrator complex subunit 2	-1.57001	0.00070545
949	HORVU5Hr1G107150	0	-1.57992	0.00311341
950	HORVU2Hr1G073780	Chaperone protein ClpB1	-1.58118	0.00727662
951	HORVU6Hr1G035040	AAA+ ATPase domain-containing protein	-1.58248	0.00110359
952	HORVU2Hr1G059330	Ribosome maturation factor RimP like	-1.58696	0.00113773
953	HORVU4Hr1G000520	Beta-amylase	-1.59025	0.000333402
954	HORVU1Hr1G085050	Membrane protein-like	-1.59144	0.00144366
955	HORVU1Hr1G075160	Phenylcoumaran benzylic ether reductase	-1.59233	0.00377395
956	HORVU3Hr1G095580	Small auxin-up RNA	-1.59243	0.00949308
957	HORVU4Hr1G081020	Putative reverse transcriptase	-1.60417	1.9e-05
958	HORVU2Hr1G032710	0	-1.6158	0.00302048
959	HORVU3Hr1G074290	Protein DETOXIFICATION	-1.61925	3.34e-08
960	HORVU7Hr1G051430	Concanavalin A-like lectin/glucanase superfamily	-1.62182	3.88e-07
961	HORVU2Hr1G089260	Protodermal factor 1 like	-1.62782	8.2e-07
962	HORVU1Hr1G070480	Protein LIGHT-DEPENDENT SHORT HYPOCOTYLS 5	-1.63083	0.00104179
963	HORVU6Hr1G000070	Rhodanese-like domain-containing protein 19 mitochondrial	-1.63439	0.000370446
964	HORVU3Hr1G077220	Serine/threonine-protein kinase	-1.64095	9.51e-08
965	HORVU5Hr1G053480	Tetratricopeptide repeat (TPR)-like superfamily protein	-1.64159	9.78e-08
966	HORVU2Hr1G115180	ABC transporter B family member 19	-1.64507	0.00125167
967	HORVU3Hr1G068410	Disease resistance protein RGA2	-1.64513	2.39e-08
968	HORVU1Hr1G043880	Receptor kinase	-1.64618	0.00215547
969	HORVU5Hr1G065670	Gibberellic acid-stimulated protein 2	-1.65061	1.22e-06
970	HORVU5Hr1G122860	Tropinone reductase 1	-1.65127	0.00078647
971	HORVU5Hr1G075430	Transcription factor bHLH49	-1.65661	1.09e-07
972	HORVU3Hr1G073190	Dynein light chain	-1.65826	0.000195557
973	HORVU3Hr1G072860	Adenylosuccinate synthetase	-1.66047	7.2e-06
974	HORVU2Hr1G080350	Amino acid/polyamine transporter II	-1.66198	1.68e-07
975	HORVU7Hr1G114400	Putative receptor-like protein kinase	-1.66377	0.00148354
976	HORVU4Hr1G090820	Xyloglucan endotransglucosylase/hydrolase	-1.66988	5.25e-07
977	HORVU7Hr1G096870	SAUR-like auxin-responsive protein family	-1.68026	0.00961839
978	HORVU7Hr1G103870	Carbonic anhydrase, chloroplastic	-1.6807	8.78e-06
979	HORVU6Hr1G048850	Putative esterase ytxM	-1.68131	4.16e-07
980	HORVU2Hr1G028940	4-alpha-glucanotransferase	-1.70902	3.07e-08
981	HORVU5Hr1G124120	Isopenicillin N synthase	-1.70911	0.000344775
982	HORVU5Hr1G096360	Indole-3-acetate beta-glucosyltransferase	-1.71363	1.02e-05
983	HORVU7Hr1G008390	Superoxide dismutase	-1.72733	7.72e-09
984	HORVU3Hr1G006440	Eukaryotic aspartyl protease family protein	-1.72745	0.00985209
985	HORVU5Hr1G062120	Serine/threonine protein kinase	-1.73326	7.02e-07
986	HORVU4Hr1G063720	Glucan endo-1,3-beta-glucosidase	-1.73387	8.08e-06
987	HORVU3Hr1G085520	Laccase	-1.74023	0.000248981
988	HORVU5Hr1G000490	Teosinte branched 1	-1.74163	9.75e-10
989	HORVU5Hr1G053010	Enoyl-ACP reductase	-1.74458	2.06e-05
990	HORVU1Hr1G055930	Homeobox-leucine zipper protein HOX1	-1.74974	0.00199487
991	HORVU7Hr1G007220	Sucrose synthase	-1.76353	1.97e-06
992	HORVU1Hr1G060620	Zinc finger protein, putative	-1.77681	1.77e-05
993	HORVU1Hr1G009430	Single-stranded nucleic acid binding R3H protein	-1.78147	0.00664858
994	HORVU7Hr1G070010	Cellulose synthase	-1.78645	7.44e-05
995	HORVU4Hr1G060280	AT-hook motif nuclear-localized protein 20	-1.78817	9.77e-06
996	HORVU1Hr1G089180	Chlorophyll a-b binding protein, chloroplastic	-1.79148	0.000187909
997	HORVU2Hr1G095080	Cytochrome P450 family protein, expressed	-1.79452	4.16e-07
998	HORVU5Hr1G067490	0	-1.80354	6.98e-07
999	HORVU1Hr1G020140	Dienelactone hydrolase family, putative	-1.80666	0.00389234
1000	HORVU7Hr1G050240	Serine/threonine-protein kinase UCNL	-1.81266	8.42e-06
1001	HORVU6Hr1G012690	Small GTP-binding protein (Fragment)	-1.81967	4.26e-05
1002	HORVU0Hr1G002100	ATP-dependent DNA helicase	-1.82181	5.64e-05
1003	HORVU5Hr1G114220	Harpin-induced domain protein 1	-1.82402	0.000598641
1004	HORVU2Hr1G019950	0	-1.83414	0.00046364
1006	HORVU7Hr1G121250	Sulfotransferase	-1.83545	8.83e-05
1007	HORVU2Hr1G102100	Non-specific lipid-transfer protein	-1.85834	2.22e-08
1008	HORVU2Hr1G035170	Queuosine salvage protein (Fragment)	-1.86127	9.81e-09
1009	HORVU1Hr1G032480	Ribonuclease H-like domain, Reverse transcriptase, RNA-dependent DNA polymerase	-1.8735	3.89e-10
1010	HORVU4Hr1G016770	Truncated alcohol dehydrogenase	-1.87764	1.04e-08
1011	HORVU3Hr1G068970	Hexosyltransferase	-1.891	0.000233911
1012	HORVU7Hr1G046430	Rhoptry neck protein 2 (Fragment)	-1.91602	1.54e-05
1013	HORVU6Hr1G069340	Small RNA degrading nuclease 1	-1.93583	0.00124309
1014	HORVU2Hr1G102110	Non-specific lipid-transfer protein	-1.93838	2.59e-08
1015	HORVU4Hr1G089120	Trihelix transcription factor GT-2	-1.94005	1.94e-08
1016	HORVU7Hr1G085660	E3 ubiquitin-protein like	-1.94083	0.00882909
1017	HORVU2Hr1G125520	Flavonoid 3'-hydroxylase (Fragment)	-1.96161	8.04e-05
1018	HORVU7Hr1G110760	Glycosyltransferase	-1.96919	1.71e-07
1019	HORVU3Hr1G005380	E3 ubiquitin-protein ligase	-1.97305	0.00913228
1020	HORVU0Hr1G002110	DNA helicase RecQ (Fragment)	-1.98939	9.5e-06
1021	HORVU5Hr1G010860	Pectinesterase	-1.99092	5.22e-05
1022	HORVU2Hr1G017680	E3 ubiquitin-protein ligase SHPRH	-2.00285	5.61e-06
1023	HORVU5Hr1G012240	Glucan 1 3-beta-glucosidase A	-2.01209	8.54e-09
1024	HORVU4Hr1G006850	Phospholipase	-2.02163	0.00494845
1025	HORVU6Hr1G068980	Basic helix-loop-helix transcription factor	-2.0264	3.17e-05
1026	HORVU7Hr1G045580	Aspartic proteinase nepenthesin-2	-2.03278	9.3e-05
1027	HORVU2Hr1G044620	0	-2.0352	9.52e-05
1028	HORVU5Hr1G016600	Nucleoredoxin	-2.03957	0.0020482
1029	HORVU3Hr1G088970	protein PLASTID TRANSCRIPTIONALLY ACTIVE 10-like	-2.0448	1.16e-09
1030	HORVU7Hr1G085120	Succinylglutamate-semialdehyde dehydrogenase	-2.04579	2.32e-05
1031	HORVU5Hr1G067200	Phosphatidylinositol 4-kinase	-2.04642	0.000159316
1032	HORVU4Hr1G083930	Alkane hydroxylase MAH1-like	-2.06906	4.98e-06
1033	HORVU4Hr1G077310	Ethylene-responsive transcription factor 1	-2.06932	9.67e-08
1034	HORVU3Hr1G002980	Polyubiquitin	-2.09745	5.78e-06
1035	HORVU2Hr1G072880	Ferredoxin	-2.10921	1.37e-06
1036	HORVU3Hr1G042140	Fimbrin-2	-2.11205	1.49e-07
1037	HORVU7Hr1G059000	Fatty acyl-CoA reductase	-2.13393	0.00966139
1038	HORVU0Hr1G030920	Putative WD-40 repeat protein (Fragment)	-2.15733	0.0025789
1039	HORVU5Hr1G112280	PMR5 N-terminal domain	-2.16344	3.95e-07
1040	HORVU7Hr1G031650	Major facilitator superfamily protein	-2.18566	2.91e-07
1041	HORVU4Hr1G089060	L-gulonolactone oxidase	-2.19029	0.000183528
1042	HORVU4Hr1G027050	L-ascorbate oxidase	-2.19104	0.00163666
1043	HORVU7Hr1G024540	0	-2.19696	3.96e-06
1044	HORVU4Hr1G090860	Metacaspase-1	-2.20326	0.000189188
1045	HORVU7Hr1G102730	Unidentified	-2.20502	3.64e-06
1046	HORVU4Hr1G085800	0	-2.20695	9.03e-06
1047	HORVU6Hr1G081260	Spermidine hydroxycinnamoyl transferase	-2.24256	0.000452653
1048	HORVU5Hr1G073010	Nucleolar protein gar2-related isoform 2	-2.24604	4.57e-05
1049	HORVU7Hr1G002110	Glycoside hydrolase	-2.26395	2.21e-09
1050	HORVU3Hr1G104280	Leucoanthocyanidin dioxygenase	-2.28549	1.36e-05
1051	HORVU4Hr1G002530	Tubulin beta chain	-2.28615	7.62e-05
1052	HORVU6Hr1G058820	Phenylalanine ammonia-lyase	-2.28891	8.6e-06
1053	HORVU5Hr1G093410	Leucine Rich Repeat family protein, expressed	-2.32786	7.23e-06
1054	HORVU3Hr1G117570	23 kDa jasmonate-induced protein-like	-2.33012	2.65e-05
1055	HORVU7Hr1G086690	Beta-galactosidase	-2.33719	8.95e-05
1056	HORVU7Hr1G036780	Protein EXORDIUM like	-2.34481	0.00788575
1057	HORVU7Hr1G052870	BHLH transcription factor	-2.36354	6.04e-06
1058	HORVU7Hr1G046640	Putative GPI-anchored protein (Fragment)	-2.37867	0.000173069
1059	HORVU3Hr1G034100	Germin-like protein 5-1	-2.41845	0.000127948
1060	HORVU1Hr1G093560	Extracellular ribonuclease LE	-2.42216	0.00511481
1061	HORVU3Hr1G108150	0	-2.42565	3.04e-05
1062	HORVU6Hr1G062820	Beta-xylosidasealpha-l-arabinofuranosidase 1	-2.43697	7.19e-05
1063	HORVU4Hr1G062070	Solute carrier family 40 protein	-2.43786	2.62e-09
1064	HORVU2Hr1G121480	Gamma-tubulin complex component	-2.46344	2.37e-07
1065	HORVU2Hr1G023770	GDSL esterase/lipase	-2.47868	8.65e-07
1066	HORVU3Hr1G038320	Putative 1-phosphatidylinositol 4-kinase	-2.49185	0.00064767
1067	HORVU1Hr1G016980	Peroxidase	-2.5512	1.36e-08
1068	HORVU1Hr1G088190	0	-2.57775	0.00028177
1070	HORVU7Hr1G082830	1,4-alpha-glucan-branching enzyme 3, chloroplastic/amyloplastic	-2.58355	4.26e-08
1071	HORVU7Hr1G116770	Dirigent protein (Fragment)	-2.60612	4.19e-08
1072	HORVU7Hr1G020300	Peroxidase	-2.61163	1.67e-07
1073	HORVU6Hr1G066840	Proton-dependent oligopeptide transporter	-2.61711	0.00522159
1074	HORVU2Hr1G107630	Putative glycoside hydrolase family 3	-2.62458	5.17e-11
1075	HORVU5Hr1G006330	Glutathione S-transferase IV	-2.62709	0.00469116
1076	HORVU7Hr1G093180	Glycosyltransferase family 92 protein (Fragment)	-2.62755	1.35e-05
1077	HORVU0Hr1G010040	Glycoside hydrolase	-2.63335	0.0022672
1078	HORVU0Hr1G038970	Zinc finger protein KNUCKLES	-2.63354	1.59e-05
1079	HORVU6Hr1G062850	Probably inactive leucine-rich repeat receptor-like protein kinase IMK2	-2.64631	1.32e-05
1080	HORVU3Hr1G091230	Bidirectional sugar transporter SWEET	-2.65174	8.27e-06
1081	HORVU2Hr1G107670	0	-2.66919	6.55e-06
1082	HORVU5Hr1G063600	Spermidine synthase	-2.68124	4.78e-05
1083	HORVU1Hr1G054250	Triticum beta-expansin	-2.69347	0.00429942
1084	HORVU1Hr1G054240	Beta-expansin 7	-2.71828	8.93e-06
1085	HORVU5Hr1G095020	Peptide transporter PTR2	-2.72905	0.000499061
1086	HORVU3Hr1G087010	Argininosuccinate lyase	-2.73551	3.76e-09
1087	HORVU7Hr1G082850	Glycoside hydrolase	-2.76278	4.36e-09
1088	HORVU4Hr1G061070	Gastrula zinc finger xFG20-1	-2.82036	5.94e-09
1089	HORVU7Hr1G049860	LOW QUALITY PROTEIN: fasciclin-like arabinogalactan protein 7	-2.88169	2.51e-08
1090	HORVU1Hr1G054200	Beta-expansin 5	-2.89769	8.46e-08
1091	HORVU2Hr1G102050	Non-specific lipid-transfer protein	-2.91952	1e-08
1092	HORVU3Hr1G057860	0	-2.94771	1.84e-05
1093	HORVU7Hr1G042390	Gibberellin-regulated protein 6	-2.94977	7.72e-08
1094	HORVU2Hr1G119050	NADPH-protochlorophyllide oxidoreductase	-2.94993	3.92e-05
1095	HORVU6Hr1G057870	Ammonium transporter	-2.96044	5.21e-07
1096	HORVU4Hr1G021960	Signal-recognition-particle GTPase	-2.99586	5.17e-11
1097	HORVU2Hr1G031400	SPX domain-containing protein 5	-3.08155	0.00186969
1098	HORVU2Hr1G090690	ABA-responsive protein-like	-3.19729	0.000142685
1099	HORVU3Hr1G038290	Peroxidase	-3.2402	4.31e-05
1100	HORVU7Hr1G098280	Xyloglucan endotransglucosylase/hydrolase	-3.25808	0.00224056
1101	HORVU6Hr1G061220	Aldehyde dehydrogenase	-3.27769	0.000376687
1102	HORVU4Hr1G051010	Metalloenzyme	-3.27838	1.73e-08
1103	HORVU7Hr1G000970	HXXXD-type acyl-transferase family protein	-3.34828	1.13e-06
1104	HORVU3Hr1G073050	0	-3.35517	3.83e-05
1105	HORVU2Hr1G006720	3,9-dihydroxypterocarpan 6A-monooxygenase	-3.43638	1.11e-07
1106	HORVU2Hr1G006650	Flavone synthase II	-3.47509	3.09e-09
1107	HORVU1Hr1G069830	Expansin	-3.50077	3.73e-09
1108	HORVU3Hr1G081180	Expansin	-3.5117	9.34e-08
1109	HORVU1Hr1G088900	Chlorophyll a-b binding protein, chloroplastic	-3.53679	0.00911371
1110	HORVU3Hr1G075210	Expansin	-3.56816	7.51e-09
1111	HORVU3Hr1G087420	Methyladenine glycosylase	-3.66898	0.000274307
1112	HORVU6Hr1G059500	Glycosyltransferase	-3.7507	0.000211022
1113	HORVU5Hr1G086630	Flavin-containing monooxygenase	-3.75597	0.00476864
1114	HORVU3Hr1G030670	Membrane-associated kinase regulator	-3.78322	0.000162555
1115	HORVU1Hr1G001710	Phosphatidylserine decarboxylase	-3.86996	0.00013656
1116	HORVU3Hr1G068010	Systemin receptor SR160 (Fragment)	-3.93496	0.00126166
1117	HORVU1Hr1G002390	Leucine-rich repeat (LRR) family protein	-3.93864	1.1e-06
1118	HORVU1Hr1G013870	Peptide-N4-(N-acetyl-beta-glucosaminyl)asparagine amidase A	-4.04382	0.000387273
1119	HORVU5Hr1G040920	Heavy metal-associated domain containing protein, expressed	-4.13353	0.000415992
1120	HORVU5Hr1G124450	Heavy metal-associated domain containing protein, expressed	-4.21014	0.000878031
1121	HORVU1Hr1G063710	Pectinesterase	-4.3586	0.000518639
1122	HORVU5Hr1G095840	Protein spinster like	-4.36639	8.23e-07
1123	HORVU5Hr1G096020	Protein spinster like	-4.36639	8.23e-07
1124	HORVU2Hr1G097180	Lipid transfer protein EARLI 1 like	-4.52739	0.000217639
1125	HORVU3Hr1G104600	Methionine S-methyltransferase	-4.59359	4.89e-06
1126	HORVU1Hr1G004670	Papain-like cysteine proteinase (Fragment)	-4.73196	0.00599
1127	HORVU7Hr1G098320	Xyloglucan endotransglucosylase/hydrolase	-4.79349	0.00313118
1128	HORVU1Hr1G080900	Pentatricopeptide repeat-containing protein, mitochondrial	-5.49362	0.000786766
1129	HORVU7Hr1G050140	LRR receptor-like serine/threonine-protein kinase FLS2	-6.15268	0.000154496
1130	HORVU3Hr1G081230	Expansin	-6.27648	9.3e-07
1131	HORVU3Hr1G007500	Class I heat shock protein 1	-6.55578	0.000122
1132	HORVU5Hr1G120290	Pentatricopeptide repeat-containing protein	-6.67386	0.000266289
1133	HORVU2Hr1G112080	Sucrose transporter	-9.92427	3.09e-05
1134	HORVU7Hr1G042450	0	-11.1418	4.96e-06

## Sheet: Tab S2c
Table S2c. List of common differntially expressed genes in the comparisions of 2- and 4-week-old WT and d14 plants (log2FC ≥ 1 or log2FC ≤ -1, adjusted P value ≤ 0.01)
#	HORVU ID	Description	2-week-old		4-week-old
			log2FC	adj.pval	log2FC	adj.pval
1	HORVU3Hr1G117550	Jasmonate induced protein	6.64656	0.000673041	6.06151	0.00465911
2	HORVU3Hr1G117570	Jasmonate induced protein	4.74878	0.00383778	-2.33012	2.65e-05
3	HORVU7Hr1G058250	Evolutionarily conserved C-terminal region 5	3.95544	0.000309275	3.54152	5.43e-06
4	HORVU2Hr1G074610	Histidine kinase 5	3.81136	2.42074e-06	2.94246	1.61e-09
5	HORVU1Hr1G088900	Chlorophyll a-b binding protein, chloroplastic	3.73215	0.000521782	-3.53679	0.00911371
6	HORVU7Hr1G117300	0	3.02761	0.0056383	2.93541	0.000299093
7	HORVU6Hr1G000830	Leaf-specific thionin	2.85317	0.00649329	1.80549	2.19e-06
8	HORVU7Hr1G117070	F-box domain containing protein	2.79582	0.00282591	4.65922	0.00404996
9	HORVU6Hr1G055440	Glycine-rich RNA-binding protein 8	2.70622	0.0019881	4.44688	0.000427909
10	HORVU7Hr1G117320	Polyadenylate-binding protein-interacting protein 8	2.36369	0.00746828	2.83599	5.54e-05
11	HORVU7Hr1G018470	Diacylglycerol O-acyltransferase	2.041	0.0014419	1.18041	6.28e-05
12	HORVU7Hr1G117170	Basic-leucine zipper domain	1.56433	0.00189441	3.0363	5.7e-06
13	HORVU7Hr1G092530	Diacylglycerol kinase	1.31311	0.00707545	2.26434	2.59e-08
14	HORVU7Hr1G121250	Ent-copalyl diphosphate synthase	1.23467	0.00215258	-1.83545	8.83e-05
15	HORVU3Hr1G009490	Non-specific lipid-transfer protein Cw18	1.12554	0.00105852	-1.41744	1.04e-06
16	HORVU6Hr1G065710	SPX domain-containing membrane protein	1.06688	0.00085803	1.33172	2.91e-05
17	HORVU2Hr1G030630	Protein WEAK CHLOROPLAST MOVEMENT UNDER BLUE LIGHT 1	1.0358	0.000641317	1.00342	0.000186013
18	HORVU5Hr1G010960	Glutaredoxin-C1	-1.0735	0.00297173	-1.17776	5.02e-06
19	HORVU1Hr1G032480	Ribonuclease H-like domain, Reverse transcriptase, RNA-dependent DNA polymerase	-1.19441	0.00196948	-1.8735	3.89e-10
20	HORVU6Hr1G084530	G-patch domain-containing protein	-1.2269	0.00135202	-1.14118	3.79e-08
21	HORVU5Hr1G010870	Glutaredoxin-C1	-1.25744	0.00303163	-1.227	1.33e-06
22	HORVU6Hr1G031340	Sodium transporter HKT1	-1.34334	0.00859563	1.25239	0.00725809
23	HORVU3Hr1G014290	Emopamil-binding	-1.46894	4.96066e-05	-1.33892	6.66e-10
24	HORVU1Hr1G016080	Annexin	-1.52949	0.0009312	-1.38038	0.00123899
25	HORVU2Hr1G005680	Zinc finger CCCH domain-containing protein 24	-1.56278	0.0044678	-1.48408	8.45e-08
26	HORVU4Hr1G090860	Metacaspase-1	-1.61875	4.96066e-05	-2.20326	0.000189188
27	HORVU3Hr1G067330	Peroxidase	-1.78745	0.00221459	-1.38954	0.000281493
28	HORVU6Hr1G057870	Ammonium transporter	-2.40455	0.00941824	-2.96044	5.21e-07
29	HORVU6Hr1G066840	Proton-dependent oligopeptide transporter	-3.29739	0.00742881	-2.61711	0.00522159
30	HORVU3Hr1G104600	Methionine S-methyltransferase	-4.36705	0.008971	-4.59359	4.89e-06

## Sheet: Tab S2d
Table S2d. List of differentially abundant proteins in the comparision of 2-week-old WT and d14 plants (log2FC ≥ 0.58 or log2FC ≤ -0.58, q-value ≤ 0.05)
#	HORVU ID	Description	log2FC	q-value
1	HORVU1Hr1G005120	outer plastid envelope protein 16-1	5.16609	0.0307069
2	HORVU6Hr1G008780	Cysteine proteinases superfamily protein	4.79305	0.0422947
3	HORVU7Hr1G017640	Enolase	4.32751	0.0449284
4	HORVU4Hr1G002650	osmotin 34	4.04142	0.0339302
5	HORVU3Hr1G016860	Serine protease inhibitor, potato inhibitor I-type family protein	3.6774	0.00632392
6	HORVU5Hr1G005290	osmotin 34	3.58958	0.0355708
7	HORVU2Hr1G094650	copper chaperone for SOD1	3.5542	0.00632392
8	HORVU5Hr1G112340	NAD(P)-binding Rossmann-fold superfamily protein	2.98037	0.0351216
9	HORVU1Hr1G052430	basic chitinase	2.9002	0.049972
10	HORVU1Hr1G093660	0	2.8933	0.0155374
11	HORVU3Hr1G072900	SGS domain-containing protein	2.8404	0.0344464
12	HORVU6Hr1G035610	Cyclase family protein	2.78373	0.0171225
13	HORVU4Hr1G058010	Ribosomal protein S24e family protein	2.69275	0.0226007
14	HORVU2Hr1G122370	S-methyl-5-thioribose kinase	2.24691	0.0226007
15	HORVU5Hr1G051970	osmotin 34	2.23415	0.0107333
16	HORVU7Hr1G033620	pathogenesis-related gene 1	2.15986	0.00632392
17	HORVU3Hr1G069970	Reticulon family protein	2.1159	0.00849679
18	HORVU5Hr1G106550	histone H1-3	1.97971	0.0289732
19	HORVU4Hr1G005920	lipoxygenase 1	1.76385	0.00632392
20	HORVU6Hr1G000510	lipoxygenase 2	1.75289	0.049972
21	HORVU7Hr1G011810	GDSL-like Lipase/Acylhydrolase superfamily protein	1.74895	0.049972
22	HORVU3Hr1G000120	Subtilase family protein	1.70251	0.049972
23	HORVU7Hr1G053130	Pentatricopeptide repeat (PPR) superfamily protein	1.57278	0.00632392
24	HORVU7Hr1G090410	polyamine oxidase 1	1.55528	0.00632392
25	HORVU2Hr1G074770	0	1.52405	0.0422947
26	HORVU2Hr1G115960	PLAT/LH2 domain-containing lipoxygenase family protein	1.48399	0.00632392
27	HORVU1Hr1G093780	ribonuclease 3	1.469	0.0226007
28	HORVU7Hr1G073050	NAD(P)H dehydrogenase B2	1.44887	0.0235604
29	HORVU0Hr1G020750	beta glucosidase 17	1.4029	0.049972
30	HORVU6Hr1G008640	catalase 2	1.3485	0.0226007
31	HORVU3Hr1G110330	alpha/beta-Hydrolases superfamily protein	1.29115	0.00632392
32	HORVU3Hr1G006440	Eukaryotic aspartyl protease family protein	1.2617	0.00632392
33	HORVU4Hr1G085050	purple acid phosphatase 27	1.21212	0.00632392
34	HORVU5Hr1G001180	lipoxygenase 2	1.1403	0.00632392
35	HORVU3Hr1G093350	selenium-binding protein 1	1.09086	0.0171225
36	HORVU4Hr1G087230	apyrase 2	1.05711	0.0339302
37	HORVU1Hr1G017570	aspartic proteinase A1	0.991062	0.0118056
38	HORVU1Hr1G088840	alpha/beta-Hydrolases superfamily protein	0.895538	0.0118056
39	HORVU7Hr1G010690	HAD superfamily, subfamily IIIB acid phosphatase	0.892334	0.00945433
40	HORVU6Hr1G076730	GDSL-like Lipase/Acylhydrolase superfamily protein	0.878387	0.0289732
41	HORVU2Hr1G101670	vacuolar ATP synthase subunit G2	0.875465	0.049972
42	HORVU1Hr1G072250	0	0.867819	0.0417447
43	HORVU5Hr1G005180	osmotin 34	0.810381	0.00632392
44	HORVU1Hr1G093620	Ribonuclease T2 family protein	0.793808	0.0339302
45	HORVU1Hr1G002090	arginine decarboxylase 1	0.766947	0.0155048
46	HORVU7Hr1G119060	GDSL-like Lipase/Acylhydrolase superfamily protein	0.746567	0.0417447
47	HORVU6Hr1G013950	isopropyl malate isomerase large subunit 1	0.718336	0.0339302
48	HORVU7Hr1G100230	homolog of anti-oxidant 1	0.688379	0.0208926
49	HORVU2Hr1G060730	NAD(P)-linked oxidoreductase superfamily protein	0.677511	0.0449094
50	HORVU3Hr1G106140	Glycosyl hydrolase superfamily protein	0.658665	0.00721837
51	HORVU4Hr1G057890	0	0.58905	0.0226007
52	HORVU2Hr1G041260	photosystem II reaction center PSB29 protein	-0.585381	0.022423
53	HORVU5Hr1G108990	Ribosomal protein L30/L7 family protein	-0.586731	0.0155374
54	HORVU3Hr1G003410	Aldolase-type TIM barrel family protein	-0.591597	0.0318652
55	HORVU6Hr1G036830	nucleotide transporter 1	-0.591978	0.0339302
56	HORVU7Hr1G122750	0	-0.593878	0.049972
57	HORVU1Hr1G083710	Transducin/WD40 repeat-like superfamily protein	-0.619083	0.006327
58	HORVU7Hr1G067060	breast basic conserved 1	-0.624138	0.0422947
59	HORVU6Hr1G028050	hydroxymethylbilane synthase	-0.625351	0.0333756
60	HORVU6Hr1G058820	PHE ammonia lyase 1	-0.628365	0.0226007
61	HORVU2Hr1G021920	ARABIDOPSIS SERIN PROTEASE	-0.6313	0.049972
62	HORVU5Hr1G086610	lysm domain GPI-anchored protein 2 precursor	-0.636784	0.0318652
63	HORVU6Hr1G050160	elongation factor family protein	-0.643778	0.0279514
64	HORVU1Hr1G085170	Zinc-binding ribosomal protein family protein	-0.653824	0.0384628
65	HORVU2Hr1G029720	P-type ATP-ase 1	-0.655666	0.0355708
66	HORVU7Hr1G020150	chloroplast ribosomal protein S14	-0.69187	0.0351216
67	HORVU4Hr1G006730	Plastid-lipid associated protein PAP / fibrillin family protein	-0.693047	0.0282776
68	HORVU6Hr1G049320	photosystem II reaction center protein E	-0.701073	0.0307069
69	HORVU3Hr1G059810	0	-0.721966	0.0324964
70	HORVU2Hr1G056650	polyribonucleotide nucleotidyltransferase, putative	-0.734669	0.0422947
71	HORVU5Hr1G078960	2 iron, 2 sulfur cluster binding	-0.744152	0.0422947
72	HORVU4Hr1G071050	alpha/beta-Hydrolases superfamily protein	-0.779089	0.0307069
73	HORVU3Hr1G062490	chloroplast 30S ribosomal protein S20, putative	-0.786079	0.0417447
74	HORVU1Hr1G087530	FASCICLIN-like arabinoogalactan 9	-0.814686	0.049972
75	HORVU6Hr1G041020	Ribosomal protein L21	-0.847145	0.0339302
76	HORVU0Hr1G034980	ribosomal protein S19	-0.85379	0.0307069
77	HORVU2Hr1G063880	Ribosomal protein L13 family protein	-0.854147	0.0339302
78	HORVU7Hr1G071240	Ribosomal protein L34e superfamily protein	-0.860868	0.00721837
79	HORVU4Hr1G088780	early nodulin-like protein 8	-0.865238	0.0422947
80	HORVU4Hr1G090300	Transcriptional coactivator/pterin dehydratase	-1.00808	0.0351216
81	HORVU7Hr1G080630	Ribosomal L22e protein family	-1.12403	0.049972
82	HORVU5Hr1G050760	Tetratricopeptide repeat (TPR)-like superfamily protein	-1.58985	0.0452404
83	HORVU1Hr1G016480	GLNB1 homolog	-2.75488	0.00632392
84	HORVU5Hr1G007980	K+ efflux antiporter 3	-2.84175	0.0155374
85	HORVU2Hr1G115060	vacuolar ATP synthase subunit D (VATD) / V-ATPase D subunit / vacuolar proton pump D subunit (VATPD)	-3.13124	0.0289732
86	HORVU2Hr1G029480	Bifunctional inhibitor/lipid-transfer protein/seed storage 2S albumin superfamily protein	-3.45727	0.049972
87	HORVU2Hr1G046380	RNA-binding (RRM/RBD/RNP motifs) family protein	-3.53682	0.0260191
88	HORVU7Hr1G061850	Nuclear transport factor 2 (NTF2) family protein with RNA binding (RRM-RBD-RNP motifs) domain	-3.63833	0.0339302
89	HORVU0Hr1G011450	Stress responsive A/B Barrel Domain	-5.46402	0.0155374

## Sheet: Tab S2e
Table S2e. List of differentially abundant proteins in the comparision of 4-week-old WT and d14 plants (log2FC ≥ 0.58 or log2FC ≤ -0.58, q-value ≤ 0.05)
#	HORVU ID	Description	log2FC	q-value
1	HORVU2Hr1G113180	D-3-phosphoglycerate dehydrogenase	0.649647	0.0313192
2	HORVU3Hr1G107320	cofactor assembly of complex C	0.61632	0.0313192
3	HORVU2Hr1G006030	rhomboid protein-related	0.610397	0.0215802
4	HORVU1Hr1G093620	Ribonuclease T2 family protein	-0.884731	0.028091
5	HORVU7Hr1G090410	polyamine oxidase 1	-1.02795	0.028091
6	HORVU7Hr1G117850	O-methyltransferase family protein	-1.50522	0.0386379
7	HORVU6Hr1G039140	aminopeptidase M1	-4.71947	0.028091

## Sheet: Tab S2f
Table S2f. List of common differentially abundant proteins in the comparisions of 2- and 4-week-old WT and d14 plants (log2FC ≥ 0.58 or log2FC ≤ -0.58, q-value ≤ 0.05)
#	HORVU ID	Description	2-week-old		4-week-old
			log2FC	q-value	log2FC	q-value
1	HORVU7Hr1G090410	polyamine oxidase 1	1.55528	0.00632392	-1.02795	0.028091
2	HORVU1Hr1G093620	Ribonuclease T2 family protein	0.793808	0.0339302	-0.884731	0.028091

## Sheet: Tab S2g
Table S2g. List of differntially expressed genes and differentially abundant proteins in the comparision of 2-week-old WT and d14 plants
#	HORVU ID	Description	log2FC	adj.pval
1	HORVU3Hr1G117550	Jasmonate induced protein	6.64656	0.000673041
2	HORVU0Hr1G036350	NADH-plastoquinone oxidoreductase subunit K	5.65983	0.00247653
3	HORVU1Hr1G005120	outer plastid envelope protein 16-1	5.16609	0.0307069
4	HORVU6Hr1G008780	Cysteine proteinases superfamily protein	4.79305	0.0422947
5	HORVU3Hr1G117570	Jasmonate induced protein	4.74878	0.00383778
6	HORVU5Hr1G066480	0	4.34853	0.00214461
7	HORVU7Hr1G017640	Enolase	4.32751	0.0449284
8	HORVU5Hr1G066370	ATPase cadmium transporter (Fragment)	4.20997	0.00297173
9	HORVU7Hr1G040380	Chlorophyll a-b binding protein, chloroplastic	4.19022	0.000413653
10	HORVU4Hr1G002650	osmotin 34	4.04142	0.0339302
11	HORVU7Hr1G058250	Evolutionarily conserved C-terminal region 5	3.95544	0.000309275
12	HORVU2Hr1G074610	Histidine kinase 5	3.81136	2.42074e-06
13	HORVU1Hr1G088900	Chlorophyll a-b binding protein, chloroplastic	3.73215	0.000521782
14	HORVU3Hr1G016860	Serine protease inhibitor, potato inhibitor I-type family protein	3.6774	0.00632392
15	HORVU5Hr1G005290	osmotin 34	3.58958	0.0355708
16	HORVU2Hr1G094650	copper chaperone for SOD1	3.5542	0.00632392
17	HORVU7Hr1G117300	0	3.02761	0.0056383
18	HORVU5Hr1G112340	NAD(P)-binding Rossmann-fold superfamily protein	2.98037	0.0351216
19	HORVU1Hr1G052430	basic chitinase	2.9002	0.049972
20	HORVU7Hr1G040370	Chlorophyll a-b binding protein, chloroplastic	2.89825	0.00058717
21	HORVU1Hr1G093660	0	2.8933	0.0155374
22	HORVU6Hr1G000830	Leaf-specific thionin	2.85317	0.00649329
23	HORVU3Hr1G072900	SGS domain-containing protein	2.8404	0.0344464
24	HORVU3Hr1G002840	Glycosyltransferase family 61 protein	2.80357	0.00525291
25	HORVU7Hr1G117070	F-box domain containing protein	2.79582	0.00282591
26	HORVU6Hr1G035610	Cyclase family protein	2.78373	0.0171225
27	HORVU6Hr1G046710	Copia protein (Fragment)	2.76478	0.00236386
28	HORVU3Hr1G001030	Benzyl alcohol O-benzoyltransferase	2.72982	0.000174902
29	HORVU6Hr1G055440	Glycine-rich RNA-binding protein 8	2.70622	0.0019881
30	HORVU4Hr1G058010	Ribosomal protein S24e family protein	2.69275	0.0226007
31	HORVU6Hr1G091650	Chlorophyll a-b binding protein, chloroplastic	2.36547	0.00227204
32	HORVU6Hr1G091660	Chlorophyll a-b binding protein, chloroplastic	2.36547	0.00227204
33	HORVU7Hr1G117320	Polyadenylate-binding protein-interacting protein 8	2.36369	0.00746828
34	HORVU2Hr1G122370	S-methyl-5-thioribose kinase	2.24691	0.0226007
35	HORVU5Hr1G051970	osmotin 34	2.23415	0.0107333
36	HORVU7Hr1G033620	pathogenesis-related gene 1	2.15986	0.00632392
37	HORVU3Hr1G025010	Nitrogen starvation-induced glutamine rich protein	2.15782	2.42074e-06
38	HORVU3Hr1G069970	Reticulon family protein	2.1159	0.00849679
39	HORVU5Hr1G055740	Carotenoid oxygenase	2.06827	0.00861449
40	HORVU7Hr1G018470	Diacylglycerol O-acyltransferase	2.041	0.0014419
41	HORVU5Hr1G106550	histone H1-3	1.97971	0.0289732
42	HORVU4Hr1G074230	DNA repair and recombination protein RAD54	1.94439	0.00571552
43	HORVU4Hr1G032830	Brassinosteroid-6-oxidase	1.78138	0.00660395
44	HORVU4Hr1G005920	lipoxygenase 1	1.76385	0.00632392
45	HORVU6Hr1G000510	lipoxygenase 2	1.75289	0.049972
46	HORVU7Hr1G011810	GDSL-like Lipase/Acylhydrolase superfamily protein	1.74895	0.049972
47	HORVU5Hr1G110920	L-type lectin-domain containing receptor kinase IV.1	1.70882	0.00215258
48	HORVU3Hr1G000120	Subtilase family protein	1.70251	0.049972
49	HORVU1Hr1G088920	Chlorophyll a-b binding protein, chloroplastic	1.67413	0.00824129
50	HORVU5Hr1G046860	Dual specificity phosphatase, catalytic domain containing protein, expressed	1.62084	0.000174902
51	HORVU1Hr1G088930	Chlorophyll a-b binding protein, chloroplastic	1.60766	0.00210326
52	HORVU7Hr1G053130	Pentatricopeptide repeat (PPR) superfamily protein	1.57278	0.00632392
53	HORVU7Hr1G117170	Basic-leucine zipper domain	1.56433	0.00189441
54	HORVU7Hr1G090410	polyamine oxidase 1	1.55528	0.00632392
55	HORVU2Hr1G124930	Peroxidase	1.49051	0.00210326
56	HORVU2Hr1G115960	PLAT/LH2 domain-containing lipoxygenase family protein	1.48399	0.00632392
57	HORVU1Hr1G093780	ribonuclease 3	1.469	0.0226007
58	HORVU7Hr1G073050	NAD(P)H dehydrogenase B2	1.44887	0.0235604
59	HORVU7Hr1G058120	Chlorophyll a-b binding protein, chloroplastic	1.43555	0.00241976
60	HORVU0Hr1G020750	beta glucosidase 17	1.4029	0.049972
61	HORVU6Hr1G008640	catalase 2	1.3485	0.0226007
62	HORVU7Hr1G036720	Germin-like protein 8-14	1.31998	0.00788665
63	HORVU6Hr1G028550	Retrotransposon protein, putative, Ty1-copia subclass	1.31484	4.96066e-05
64	HORVU7Hr1G092530	Diacylglycerol kinase	1.31311	0.00707545
65	HORVU4Hr1G011740	Dormancyauxin associated	1.29827	0.00128946
66	HORVU7Hr1G025750	Sulfite exporter TauE/SafE family protein	1.2965	0.00677221
67	HORVU3Hr1G110330	alpha/beta-Hydrolases superfamily protein	1.29115	0.00632392
68	HORVU6Hr1G084860	Purple acid phosphatase	1.28234	0.00441183
69	HORVU5Hr1G023430	Calmodulin-binding protein	1.26193	0.00210326
70	HORVU3Hr1G006440	Eukaryotic aspartyl protease family protein	1.2617	0.00632392
71	HORVU7Hr1G121250	Ent-copalyl diphosphate synthase	1.23467	0.00215258
72	HORVU2Hr1G074770	Abscisic stress-ripening protein 2	1.21748	0.00657496
73	HORVU4Hr1G085050	purple acid phosphatase 27	1.21212	0.00632392
74	HORVU1Hr1G076120	Plant-specific domain TIGR01615 family protein expressed	1.20879	0.00344251
75	HORVU5Hr1G001180	lipoxygenase 2	1.1403	0.00632392
76	HORVU3Hr1G009490	Non-specific lipid-transfer protein Cw18	1.12554	0.00105852
77	HORVU3Hr1G093350	selenium-binding protein 1	1.09086	0.0171225
78	HORVU1Hr1G075210	Tetratricopeptide TPR-1	1.08967	0.00189441
79	HORVU3Hr1G105790	B3 domain-containing protein	1.07309	0.00132145
80	HORVU6Hr1G065710	SPX domain-containing membrane protein	1.06688	0.00085803
81	HORVU4Hr1G087230	apyrase 2	1.05711	0.0339302
82	HORVU2Hr1G030630	Protein WEAK CHLOROPLAST MOVEMENT UNDER BLUE LIGHT 1	1.0358	0.000641317
83	HORVU1Hr1G065440	RNA recognition motif-containing protein isoform 1	1.03068	0.00210326
84	HORVU1Hr1G049490	Ornithine cyclodeaminase	1.02476	0.00210326
85	HORVU7Hr1G100230	Copper transport protein like	1.0217	0.000977209
86	HORVU2Hr1G117660	Serine/threonine-protein kinase	1.01708	0.00780958
87	HORVU7Hr1G076310	MADS-box transcription factor	1.00761	0.00851816
88	HORVU1Hr1G017570	aspartic proteinase A1	0.991062	0.0118056
89	HORVU1Hr1G088840	alpha/beta-Hydrolases superfamily protein	0.895538	0.0118056
90	HORVU7Hr1G010690	HAD superfamily, subfamily IIIB acid phosphatase	0.892334	0.00945433
91	HORVU6Hr1G076730	GDSL-like Lipase/Acylhydrolase superfamily protein	0.878387	0.0289732
92	HORVU2Hr1G101670	vacuolar ATP synthase subunit G2	0.875465	0.049972
93	HORVU1Hr1G072250	0	0.867819	0.0417447
94	HORVU5Hr1G005180	osmotin 34	0.810381	0.00632392
95	HORVU1Hr1G093620	Ribonuclease T2 family protein	0.793808	0.0339302
96	HORVU1Hr1G002090	arginine decarboxylase 1	0.766947	0.0155048
97	HORVU7Hr1G119060	GDSL-like Lipase/Acylhydrolase superfamily protein	0.746567	0.0417447
98	HORVU6Hr1G013950	isopropyl malate isomerase large subunit 1	0.718336	0.0339302
99	HORVU2Hr1G060730	NAD(P)-linked oxidoreductase superfamily protein	0.677511	0.0449094
100	HORVU3Hr1G106140	Glycosyl hydrolase superfamily protein	0.658665	0.00721837
101	HORVU4Hr1G057890	0	0.58905	0.0226007
102	HORVU2Hr1G041260	photosystem II reaction center PSB29 protein	-0.585381	0.022423
103	HORVU5Hr1G108990	Ribosomal protein L30/L7 family protein	-0.586731	0.0155374
104	HORVU3Hr1G003410	Aldolase-type TIM barrel family protein	-0.591597	0.0318652
105	HORVU6Hr1G036830	nucleotide transporter 1	-0.591978	0.0339302
106	HORVU7Hr1G122750	0	-0.593878	0.049972
107	HORVU1Hr1G083710	Transducin/WD40 repeat-like superfamily protein	-0.619083	0.006327
108	HORVU7Hr1G067060	breast basic conserved 1	-0.624138	0.0422947
109	HORVU6Hr1G028050	hydroxymethylbilane synthase	-0.625351	0.0333756
110	HORVU6Hr1G058820	PHE ammonia lyase 1	-0.628365	0.0226007
111	HORVU2Hr1G021920	ARABIDOPSIS SERIN PROTEASE	-0.6313	0.049972
112	HORVU5Hr1G086610	lysm domain GPI-anchored protein 2 precursor	-0.636784	0.0318652
113	HORVU6Hr1G050160	elongation factor family protein	-0.643778	0.0279514
114	HORVU1Hr1G085170	Zinc-binding ribosomal protein family protein	-0.653824	0.0384628
115	HORVU2Hr1G029720	P-type ATP-ase 1	-0.655666	0.0355708
116	HORVU7Hr1G020150	chloroplast ribosomal protein S14	-0.69187	0.0351216
117	HORVU4Hr1G006730	Plastid-lipid associated protein PAP / fibrillin family protein	-0.693047	0.0282776
118	HORVU6Hr1G049320	photosystem II reaction center protein E	-0.701073	0.0307069
119	HORVU3Hr1G059810	0	-0.721966	0.0324964
120	HORVU2Hr1G056650	polyribonucleotide nucleotidyltransferase, putative	-0.734669	0.0422947
121	HORVU5Hr1G078960	2 iron, 2 sulfur cluster binding	-0.744152	0.0422947
122	HORVU4Hr1G071050	alpha/beta-Hydrolases superfamily protein	-0.779089	0.0307069
123	HORVU3Hr1G062490	chloroplast 30S ribosomal protein S20, putative	-0.786079	0.0417447
124	HORVU1Hr1G087530	FASCICLIN-like arabinoogalactan 9	-0.814686	0.049972
125	HORVU6Hr1G041020	Ribosomal protein L21	-0.847145	0.0339302
126	HORVU0Hr1G034980	ribosomal protein S19	-0.85379	0.0307069
127	HORVU2Hr1G063880	Ribosomal protein L13 family protein	-0.854147	0.0339302
128	HORVU7Hr1G071240	Ribosomal protein L34e superfamily protein	-0.860868	0.00721837
129	HORVU4Hr1G088780	early nodulin-like protein 8	-0.865238	0.0422947
130	HORVU4Hr1G090300	Transcriptional coactivator/pterin dehydratase	-1.00808	0.0351216
131	HORVU2Hr1G028840	Myb-related protein B	-1.05031	0.00682197
132	HORVU5Hr1G010960	Glutaredoxin-C1	-1.0735	0.00297173
133	HORVU5Hr1G029060	Amino acid permease 6	-1.0762	0.000298054
134	HORVU3Hr1G087480	ATP-dependent Clp protease adapter protein ClpS	-1.10053	0.00755816
135	HORVU4Hr1G078230	Multidrug resistance protein	-1.10415	0.00855678
136	HORVU2Hr1G124510	Vacuolar iron transporter	-1.10453	0.000290999
137	HORVU2Hr1G117380	0	-1.12403	0.00573994
138	HORVU7Hr1G080630	Ribosomal L22e protein family	-1.12403	0.049972
139	HORVU3Hr1G116740	MYB transcription factor	-1.15664	0.00389708
140	HORVU1Hr1G032480	Ribonuclease H-like domain, Reverse transcriptase, RNA-dependent DNA polymerase	-1.19441	0.00196948
141	HORVU5Hr1G074670	Mitochondrial carrier protein	-1.2178	0.00831807
142	HORVU5Hr1G025690	Glutaredoxin-C15	-1.22458	0.00529986
143	HORVU6Hr1G084530	G-patch domain-containing protein	-1.2269	0.00135202
144	HORVU5Hr1G010870	Glutaredoxin-C1	-1.25744	0.00303163
145	HORVU2Hr1G099540	Acyclic sesquiterpene synthase	-1.2707	0.00376098
146	HORVU5Hr1G025610	glutaredoxin-C1	-1.30326	0.000413653
147	HORVU1Hr1G073460	TPR repeat-containing	-1.33723	0.00831807
148	HORVU6Hr1G031340	Sodium transporter HKT1	-1.34334	0.00859563
149	HORVU5Hr1G025680	Glutaredoxin-C1	-1.40719	0.00529986
150	HORVU3Hr1G014290	Emopamil-binding	-1.46894	4.96066e-05
151	HORVU1Hr1G016080	Annexin	-1.52949	0.0009312
152	HORVU5Hr1G106850	Pleiotropic drug resistance protein 5	-1.54158	0.0086665
153	HORVU2Hr1G005680	Zinc finger CCCH domain-containing protein 24	-1.56278	0.0044678
154	HORVU5Hr1G050760	Tetratricopeptide repeat (TPR)-like superfamily protein	-1.58985	0.0452404
155	HORVU5Hr1G023730	Major pollen allergen Bet v 1-L	-1.60576	0.00135202
156	HORVU4Hr1G090860	Metacaspase-1	-1.61875	4.96066e-05
157	HORVU3Hr1G067330	Peroxidase	-1.78745	0.00221459
158	HORVU3Hr1G011850	Indolin-2-one monooxygenase	-1.89127	0.00682127
159	HORVU6Hr1G050370	Retrovirus-related Pol polyprotein from transposon TNT 1-94	-1.91078	0.00249782
160	HORVU5Hr1G010950	Glutaredoxin-C1	-2.00677	0.000378427
161	HORVU2Hr1G019970	Indole-3-acetic acid-amido synthetase	-2.15159	0.00899516
162	HORVU3Hr1G114970	Transcription factor LUX like	-2.26576	0.00353448
163	HORVU6Hr1G053710	High-affinity nitrate transporter	-2.27865	0.00758994
164	HORVU3Hr1G013890	Premnaspirodiene oxygenase	-2.39806	0.000370457
165	HORVU3Hr1G013900	Premnaspirodiene oxygenase	-2.39806	0.000370457
166	HORVU6Hr1G057870	Ammonium transporter	-2.40455	0.00941824
167	HORVU3Hr1G077950	Subtilisin-like protease	-2.59085	0.00107598
168	HORVU1Hr1G003960	Translation elongation factor EFG	-2.59893	0.000896238
169	HORVU1Hr1G016480	GLNB1 homolog	-2.75488	0.00632392
170	HORVU5Hr1G007980	K+ efflux antiporter 3	-2.84175	0.0155374
171	HORVU6Hr1G010200	0	-2.84854	0.00135202
172	HORVU2Hr1G115060	vacuolar ATP synthase subunit D (VATD) / V-ATPase D subunit / vacuolar proton pump D subunit (VATPD)	-3.13124	0.0289732
173	HORVU6Hr1G066840	Proton-dependent oligopeptide transporter	-3.29739	0.00742881
174	HORVU2Hr1G029480	Bifunctional inhibitor/lipid-transfer protein/seed storage 2S albumin superfamily protein	-3.45727	0.049972
175	HORVU2Hr1G046380	RNA-binding (RRM/RBD/RNP motifs) family protein	-3.53682	0.0260191
176	HORVU7Hr1G061850	Nuclear transport factor 2 (NTF2) family protein with RNA binding (RRM-RBD-RNP motifs) domain	-3.63833	0.0339302
177	HORVU3Hr1G099760	Putative L-gulonolactone oxidase 6	-3.64753	0.00389708
178	HORVU7Hr1G080190	Putative small GTPase superfamily, ARF/SAR type, P-loop containing nucleoside triphosphate hydrolase	-3.72208	0.00678001
179	HORVU3Hr1G104600	Methionine S-methyltransferase	-4.36705	0.008971
180	HORVU6Hr1G071660	Ubiquitin-conjugating enzyme-like protein (Fragment)	-4.63573	0.00324368
181	HORVU0Hr1G011450	Stress responsive A/B Barrel Domain	-5.46402	0.0155374

## Sheet: Tab S2h
Table S2h. List of differntially expressed genes and differentially abundant proteins in the comparision of 4-week-old WT and d14 plants
#	HORVU ID	Description	log2FC	adj.pval
1	HORVU5Hr1G059280	STIP1-like protein and U-box containing protein 1	10.3112	7.35e-07
2	HORVU6Hr1G000510	Linoleate 13S-lipoxygenase 2-1, chloroplastic	9.0489	1.37e-07
3	HORVU7Hr1G041810	Myb transcription factor	7.55887	6.69e-07
4	HORVU2Hr1G050410	0	7.50446	8.13e-07
5	HORVU3Hr1G069010	Senescence regulator S40	7.50127	1.46e-07
6	HORVU3Hr1G112520	Serine decarboxylase	7.31395	0.00139338
7	HORVU6Hr1G061390	Homeobox-leucine zipper protein ATHB-6	7.26574	2.6e-06
8	HORVU6Hr1G004010	Acid beta-fructofuranosidase	7.14472	0.0033349
9	HORVU5Hr1G054970	9-cis-epoxycarotenoid dioxygenase, chloroplastic	7.00268	0.00540408
10	HORVU4Hr1G090090	Heat shock transcription factor	6.87665	0.0014817
11	HORVU1Hr1G000340	Gene encoding jasmonate-induced protein (Fragment)	6.55244	0.00740191
12	HORVU1Hr1G090130	WRKY transcription factor	6.47016	5.14e-05
13	HORVU0Hr1G016540	Ethylene responsive transcription factor	6.42483	9.26e-05
14	HORVU1Hr1G085500	NANA	6.25871	0.000665417
15	HORVU3Hr1G117550	Jasmonate induced protein	6.06151	0.00465911
16	HORVU5Hr1G092850	9-cis-epoxycarotenoid dioxygenase, chloroplastic	5.97767	1.76e-05
17	HORVU5Hr1G046390	WRKY transcription factor 55	5.94821	6.75e-05
18	HORVU2Hr1G103150	Pectinesterase inhibitor 8	5.70661	2.81e-07
19	HORVU5Hr1G103460	Dehydrin	5.67952	0.00483309
20	HORVU5Hr1G112900	Zinc finger protein ZAT5	5.65966	0.000183106
21	HORVU4Hr1G090850	Heat stress transcription factor C-1	5.5215	0.00502301
22	HORVU7Hr1G007840	Salicylate O-methyltransferase	5.38101	3.55e-05
23	HORVU5Hr1G008050	Plastid 9-cis-epoxycarotenoid dioxygenase	5.33325	4.91e-07
24	HORVU7Hr1G008470	Serine/threonine protein phosphatase	5.21838	7.55e-08
25	HORVU7Hr1G027540	Glutathione S-transferase 1	5.1058	0.00787572
26	HORVU2Hr1G097450	Zinc finger protein ZAT2	4.99485	0.00356623
27	HORVU4Hr1G083170	Zinc finger protein 7	4.97085	3.01e-05
28	HORVU5Hr1G112930	Zinc finger protein 382	4.93365	0.000537225
29	HORVU6Hr1G081330	Serine/threonine-protein kinase-like protein	4.91568	6.87e-09
30	HORVU4Hr1G060370	2C-type protein phosphatase protein	4.79505	5.17e-11
31	HORVU6Hr1G060140	AP2/ERF domain-containing transcription factor	4.77391	1.23e-08
32	HORVU3Hr1G053210	0	4.76273	1.14e-09
33	HORVU5Hr1G065420	WRKY transcription factor	4.75583	1.29e-06
34	HORVU2Hr1G112230	Zinc transporter 5	4.74832	1.6e-05
35	HORVU1Hr1G050760	Inositol-tetrakisphosphate 1-kinase	4.7392	0.00665135
36	HORVU6Hr1G077770	Phi-1-like phosphate-induced protein	4.69132	1.41e-07
37	HORVU5Hr1G112610	Protein synthesis inhibitor II	4.66045	0.00581257
38	HORVU7Hr1G117070	F-box domain containing protein	4.65922	0.00404996
39	HORVU1Hr1G087630	Monothiol glutaredoxin-S5	4.59047	0.000199051
40	HORVU5Hr1G068110	BHLH transcription factor	4.55254	2.21e-07
41	HORVU1Hr1G069140	GRAS transcription factor	4.52568	0.00241476
42	HORVU5Hr1G084710	Cytochrome P450 family 87 subfamily A polypeptide 6	4.50104	2.62e-06
43	HORVU6Hr1G080340	AP2 domain class transcription factor	4.49525	0.00752629
44	HORVU6Hr1G061000	Vacuolar iron transporter	4.47118	0.000613439
45	HORVU6Hr1G057670	Myb transcription factor	4.45165	0.00179989
46	HORVU6Hr1G055440	Glycine-rich RNA-binding protein 8	4.44688	0.000427909
47	HORVU4Hr1G064790	Glutamate decarboxylase	4.36645	0.0029837
48	HORVU7Hr1G087240	Plant L-ascorbate oxidase	4.29186	0.000165465
49	HORVU1Hr1G067830	0	4.20829	5.94e-05
50	HORVU3Hr1G050380	Harbinger transposase-derived nuclease	4.09675	9.75e-10
51	HORVU5Hr1G034830	WRKY transcription factor	4.09521	3.42e-06
52	HORVU3Hr1G069590	Heat shock transcription factor class C	4.06597	9.35e-10
53	HORVU3Hr1G060060	Mannan endo-1 4-beta-mannosidase 7	3.94784	0.00539005
54	HORVU3Hr1G059170	Orphans transcription factor	3.94733	2.58e-08
55	HORVU1Hr1G055340	Serine/threonine-protein kinase SR	3.93401	2.85e-06
56	HORVU7Hr1G003170	Late embryogenesis abundant protein	3.90177	0.0064225
57	HORVU4Hr1G075550	Clade XI lectin receptor kinase	3.89994	0.000623802
58	HORVU1Hr1G090110	WRKY transcription factor	3.89978	0.00237289
59	HORVU2Hr1G115980	Lipoxygenase	3.82142	0.00128783
60	HORVU3Hr1G046320	Short chain alcohol dehydrogenase	3.81266	0.00471224
61	HORVU3Hr1G000180	Transcription factor bHLH36	3.80703	1.25e-06
62	HORVU2Hr1G099890	Ethylene-responsive transcription factor 4 like	3.75001	1.46e-10
63	HORVU3Hr1G007420	Calcium-binding allergen Ole e like	3.73632	6.92e-05
64	HORVU1Hr1G080160	Serine/threonine-protein kinase	3.71383	1.43e-08
65	HORVU2Hr1G020430	Anther-specific proline-rich protein APG	3.70556	0.00274595
66	HORVU7Hr1G006620	Protein BRASSINOSTEROID INSENSITIVE 1	3.6618	9.43e-06
67	HORVU6Hr1G058840	Phenylalanine ammonia-lyase	3.65858	0.00164919
68	HORVU6Hr1G079620	Glycoside hydrolase	3.65682	3.08e-10
69	HORVU6Hr1G063480	Cysteine synthase, chloroplastic/chromoplastic	3.64766	0.00036881
70	HORVU6Hr1G083960	Dehydrin	3.64639	9.09e-08
71	HORVU7Hr1G051500	Peroxidase	3.62613	0.00244258
72	HORVU4Hr1G066230	Allene oxide synthase	3.60497	2.49e-07
73	HORVU1Hr1G000350	Jasmonate induced protein	3.60275	1.01e-07
74	HORVU7Hr1G058250	Evolutionarily conserved C-terminal region 5	3.54152	5.43e-06
75	HORVU1Hr1G063150	Immunoglobulin G-binding protein H	3.53936	0.00827002
76	HORVU0Hr1G012740	WRKY transcription factor (Fragment)	3.53075	4.3e-05
77	HORVU6Hr1G077610	Putative RING zinc finger domain superfamily protein	3.52399	1.19e-11
78	HORVU2Hr1G123480	CCR4-NOT transcription complex subunit 7/8	3.48375	6.39e-07
79	HORVU1Hr1G078710	Mitogen-activated protein kinase kinase kinase A	3.48255	0.00244258
80	HORVU3Hr1G085930	Orphans transcription factor (Fragment)	3.43532	4.2e-09
81	HORVU0Hr1G010200	Heavy metal-associated isoprenylated plant protein 26	3.42314	0.00989323
82	HORVU6Hr1G079700	Nitrate reductase	3.41928	0.00032495
83	HORVU3Hr1G065620	Mitogen-activated protein kinase kinase kinase A	3.4125	0.000968313
84	HORVU7Hr1G089530	E3 ubiquitin-protein ligase EL5	3.40661	2.62e-05
85	HORVU2Hr1G090030	Oxoglutarate/iron-dependent dioxygenase	3.38964	3e-06
86	HORVU6Hr1G082360	0	3.38335	2.65e-07
87	HORVU7Hr1G041470	Peroxygenase	3.36856	0.00113715
88	HORVU2Hr1G011070	Copper chaperone for superoxide dismutase	3.34994	7.72e-06
89	HORVU7Hr1G078670	Cleavage and polyadenylation specificity factor subunit 5	3.34249	7.48e-07
90	HORVU4Hr1G085590	Peptidase S8/S53 domain-containing protein	3.3122	0.000110441
91	HORVU5Hr1G088130	Phytoene synthase chloroplastic	3.3083	1.66e-11
92	HORVU1Hr1G057410	Calcium-binding protein CML	3.30446	3.09e-09
93	HORVU4Hr1G056210	Probable protein phosphatase 2C 2	3.30136	6.32e-08
94	HORVU5Hr1G094380	Heat shock transcription factor	3.29705	7.04e-08
95	HORVU1Hr1G080300	WRKY transcription factor	3.29141	0.00113369
96	HORVU3Hr1G104070	PAX-interacting protein 1	3.29065	5.33e-05
97	HORVU6Hr1G003270	Glycosyltransferase	3.2666	0.00713911
98	HORVU7Hr1G031430	Glutamate receptor 2.5	3.2131	7.36e-06
99	HORVU2Hr1G088660	Plant seed peroxygenase	3.20567	0.0020503
100	HORVU1Hr1G074320	Polyubiquitin	3.18863	2.91e-06
101	HORVU2Hr1G016720	Serine/threonine protein kinase	3.17541	2.15e-05
102	HORVU1Hr1G074310	ATP binding protein	3.17233	0.0039108
103	HORVU2Hr1G066000	BHLH transcription factor	3.15992	3.41e-07
104	HORVU1Hr1G088840	Triacylglycerol lipase	3.15114	0.0086157
105	HORVU6Hr1G080670	G-box-binding factor 4	3.13717	1.05e-08
106	HORVU7Hr1G097270	Zinc transporter 4, chloroplastic	3.13232	0.000167842
107	HORVU7Hr1G036420	LMBR1 domain-containing protein 2 homolog A isoform X2	3.12192	1.51e-06
108	HORVU3Hr1G109230	Calcium-binding protein CML38	3.12156	0.00808953
109	HORVU3Hr1G078170	Retrovirus-related Pol polyprotein from transposon TNT 1-94	3.1069	1.76e-05
110	HORVU1Hr1G070460	Zinc/iron permease	3.10056	0.000933057
111	HORVU2Hr1G058510	Chromo domain-containing protein	3.09771	0.000235269
112	HORVU0Hr1G007050	Ethylene-responsive element binding factor	3.07203	6.23e-10
113	HORVU7Hr1G113720	WRKY transcription factor (Fragment)	3.04334	0.000473424
114	HORVU2Hr1G101750	Ran GTPase binding protein, putative	3.03725	0.00078063
115	HORVU7Hr1G117170	Basic-leucine zipper domain	3.0363	5.7e-06
116	HORVU3Hr1G007290	Calmodulin-binding protein 60 B	3.02889	1.32e-06
117	HORVU1Hr1G057880	Eukaryotic peptide chain release factor subunit 1-2	3.0039	2.38e-05
118	HORVU0Hr1G039840	Calmodulin-binding protein 25	3.00074	0.0027684
119	HORVU5Hr1G108670	Hexosyltransferase	2.99429	0.000112823
120	HORVU5Hr1G063930	0	2.99401	1.7e-06
121	HORVU3Hr1G030650	Desiccation protectant protein Lea	2.98161	7.6e-07
122	HORVU0Hr1G019740	Double-strand break repair protein mus-23-like	2.9716	0.000142521
123	HORVU7Hr1G027560	Orphans transcription factor	2.95974	1.61e-06
124	HORVU5Hr1G081500	Senescence-inducible chloroplast non-yellowing protein 1	2.94644	3.03e-08
125	HORVU2Hr1G074610	Histidine kinase 5	2.94246	1.61e-09
126	HORVU7Hr1G117300	0	2.93541	0.000299093
127	HORVU5Hr1G036590	DNA binding protein	2.91472	0.00256583
128	HORVU6Hr1G085760	MAP kinase-activating protein C22orf5, putative, expressed	2.90114	2.91e-06
129	HORVU4Hr1G071890	DRE binding factor	2.90072	1.37e-09
130	HORVU4Hr1G054770	Glycosyl-phosphatidyl inositol-anchored, plant	2.88257	0.00169777
131	HORVU2Hr1G040830	F-box family protein, putative	2.87002	0.00222926
132	HORVU7Hr1G101740	Calcium-binding protein KIC	2.86823	1.01e-07
133	HORVU2Hr1G092710	Class I homeodomain-leucine zipper protein 22	2.84443	4.98e-08
134	HORVU3Hr1G003690	Cation diffusion facilitator 9	2.83994	0.000914642
135	HORVU0Hr1G039450	HAT dimerisation domain-containing protein-like	2.83833	3.78e-06
136	HORVU3Hr1G018430	LRR receptor-like serine/threonine-protein kinase FLS2	2.83647	4e-07
137	HORVU7Hr1G117320	Polyadenylate-binding protein-interacting protein 8	2.83599	5.54e-05
138	HORVU7Hr1G052770	Auxin-induced in root cultures protein 12	2.80249	0.00439266
139	HORVU1Hr1G072590	ER glycerol-phosphate acyltransferase	2.78895	0.00216307
140	HORVU1Hr1G027700	WRKY transcription factor	2.78845	3.26e-06
141	HORVU2Hr1G033850	Leguminosin proline-rich group669 secreted peptide	2.78401	0.000305784
142	HORVU5Hr1G061760	Serine/threonine-protein kinase	2.78315	0.00510834
143	HORVU1Hr1G078350	Phosphoethanolamine N-methyltransferase 1	2.77693	1.5e-10
144	HORVU7Hr1G116780	Aspartic proteinase nepenthesin-2	2.77198	4.71e-07
145	HORVU2Hr1G095880	Syntaxin binding protein 5	2.76379	1.23e-07
146	HORVU5Hr1G016810	Receptor expression-enhancing protein 5/6	2.73209	1.12e-09
147	HORVU2Hr1G108820	Anthocyanidin 3-O-glucosyltransferase	2.72748	2.66e-06
148	HORVU7Hr1G100570	Glutathione synthetase	2.72453	3.48e-06
149	HORVU1Hr1G093750	Mitochondrial chaperone	2.71803	2.23e-05
150	HORVU7Hr1G041260	ZIM-domain protein 5	2.71433	0.00855262
151	HORVU3Hr1G067380	2C-type protein phosphatase protein	2.70652	2.79e-09
152	HORVU3Hr1G001020	Wall-associated receptor kinase 3	2.7057	0.00900914
153	HORVU5Hr1G085220	DNA binding,ATP binding protein	2.70407	0.00305276
154	HORVU5Hr1G066260	Putative calcium-binding protein CML47	2.69485	6.49e-08
155	HORVU4Hr1G087610	Transcription factor bHLH35	2.69162	4.88e-07
156	HORVU6Hr1G066700	E3 ubiquitin-protein ligase ATL4	2.67456	2.21e-06
157	HORVU3Hr1G014140	NAC transcription factor	2.64008	0.00209342
158	HORVU4Hr1G087310	Acid phosphatase 1	2.63903	0.00375209
159	HORVU1Hr1G092310	Glucan endo-1,3-beta-glucosidase 13	2.62928	7.99e-05
160	HORVU2Hr1G113290	Putative isoaspartyl peptidase/L-asparaginase 2	2.6124	0.00133267
161	HORVU1Hr1G088060	Receptor-like protein kinase HAIKU2	2.60939	0.00159716
162	HORVU0Hr1G022290	L-type lectin-domain containing receptor kinase IX.1	2.60828	0.0005339
163	HORVU0Hr1G021480	O-glucosyltransferase rumi homolog	2.60571	0.000165105
164	HORVU3Hr1G028440	RING-H2 finger protein ATL39	2.58117	2.65e-07
165	HORVU2Hr1G042370	Cellulose synthase-like protein D3	2.57717	4.68e-08
166	HORVU4Hr1G087250	3'-N-debenzoyl-2'-deoxytaxol N-benzoyltransferase	2.57477	0.000786213
167	HORVU1Hr1G080080	Sulfotransferase	2.56332	5.94e-09
168	HORVU6Hr1G078640	2-oxoglutarate (2OG) and Fe(II)-dependent oxygenase superfamily protein	2.56137	0.00399182
169	HORVU6Hr1G066050	Brassinosteroid-responsive RING-H2	2.54315	1.43e-08
170	HORVU3Hr1G077930	Disulfide isomerase	2.54107	7.89e-08
171	HORVU5Hr1G097500	Zinc finger protein 1	2.53211	1.28e-10
172	HORVU5Hr1G063390	Zinc finger protein 2	2.50008	0.000142933
173	HORVU1Hr1G063450	CXE carboxylesterase	2.48952	3.52e-07
174	HORVU3Hr1G000170	Transcription factor bHLH36	2.48939	4.54e-08
175	HORVU7Hr1G090970	Copper chaperone for superoxide dismutase	2.48238	0.000165916
176	HORVU1Hr1G063380	Arylacetamide deacetylase	2.46299	0.00139643
177	HORVU2Hr1G118050	putative late blight resistance protein homolog R1A-3	2.43588	1.31e-06
178	HORVU7Hr1G088920	Heat stress transcription factor C-1	2.41014	1.43e-07
179	HORVU2Hr1G031490	Proteasome endopeptidase complex	2.39531	6.76e-05
180	HORVU1Hr1G063740	NAC transcription factor	2.38276	9.51e-06
181	HORVU7Hr1G113560	L-type lectin-domain containing receptor kinase IX.1	2.37749	6.45e-05
182	HORVU1Hr1G017690	0	2.37396	5.93e-07
183	HORVU7Hr1G040790	U-box domain-containing protein 21 (Fragment)	2.35079	0.00042528
184	HORVU3Hr1G051830	Serine/threonine-protein kinase	2.33926	0.0077249
185	HORVU4Hr1G081430	NAC-transcription factor 53	2.3302	0.00153939
186	HORVU2Hr1G110230	serine/threonine-protein kinase SAPK1 isoform X2	2.32742	4.98e-08
187	HORVU3Hr1G086220	Calcium-dependent lipid-binding (CaLB domain) family protein	2.3226	0.000117184
188	HORVU5Hr1G009440	0	2.3181	1.55e-07
189	HORVU5Hr1G115100	GRAM-containing/ABA-responsive protein (Fragment)	2.31386	1.29e-08
190	HORVU5Hr1G080230	C-repeat binding factor	2.3117	0.000625583
191	HORVU2Hr1G108680	Isopenicillin N synthase	2.29913	0.000333402
192	HORVU2Hr1G108800	Isopenicillin N synthase	2.29913	0.000333402
193	HORVU1Hr1G015210	Putative LRR receptor-like serine/threonine-protein kinase	2.29675	0.00352158
194	HORVU3Hr1G027590	Phosphatidylethanolamine-binding protein PEBP	2.29644	6.98e-06
195	HORVU6Hr1G076340	protein O-linked-mannose beta-1,4-N-acetylglucosaminyltransferase 2-like	2.29335	0.00163324
196	HORVU6Hr1G060020	Vacuolar protein-sorting protein	2.28558	2.66e-06
197	HORVU4Hr1G065470	Serine/threonine protein kinase	2.28254	8.13e-08
198	HORVU7Hr1G092530	Diacylglycerol kinase	2.26434	2.59e-08
199	HORVU2Hr1G035020	0	2.26071	0.000271711
200	HORVU4Hr1G052320	sigma factor binding protein 2, chloroplastic-like	2.25752	4.19e-05
201	HORVU7Hr1G084420	GTP-binding nuclear protein Ran	2.25684	7.46e-07
202	HORVU7Hr1G046050	Carboxyl-terminal-processing protease	2.25072	1.98e-07
203	HORVU7Hr1G082450	PLP-dependent aminotransferase	2.24807	0.00020009
204	HORVU4Hr1G043990	Serine/threonine-protein kinase WNK4-like	2.23945	3.67e-05
205	HORVU3Hr1G110330	Phospholipase A1-Igamma1 chloroplastic	2.23151	1.06e-06
206	HORVU3Hr1G082460	Peptide transporter PTR2-B	2.22625	1.48e-08
207	HORVU4Hr1G057000	Low temperature-induced protein lt101.1	2.22195	2.14e-08
208	HORVU4Hr1G063660	Indole-3-acetate beta-glucosyltransferase	2.21931	0.000831666
209	HORVU6Hr1G005050	Flowering-promoting factor 1	2.20954	0.000565611
210	HORVU1Hr1G067110	Ethylene-responsive element binding factor	2.20831	1.22e-08
211	HORVU6Hr1G035470	Transcription factor like	2.20683	0.00189751
212	HORVU0Hr1G010080	Sugars will eventually be exported transporter17a	2.2042	0.000650198
213	HORVU0Hr1G012920	Concanavalin A-like lectin/glucanase, subgroup	2.19362	5.57e-06
214	HORVU0Hr1G040410	Calmodulin-binding protein 25-like	2.15947	3.55e-05
215	HORVU6Hr1G028790	WRKY transcription factor	2.15663	8.04e-09
216	HORVU1Hr1G076210	Wall-associated receptor kinase 2	2.15217	0.00388602
217	HORVU7Hr1G085450	Double-strand break repair protein MRE11	2.15013	0.00796003
218	HORVU2Hr1G070310	Short-chain dehydrogenase/reductase SDR	2.14993	0.000342591
219	HORVU1Hr1G080290	2C-type protein phosphatase protein	2.14056	2.35e-09
220	HORVU6Hr1G053090	L-type lectin-domain containing receptor kinase IV.1	2.13771	8.06e-05
221	HORVU7Hr1G028370	Putative iron-sulfur cluster-binding protein	2.11503	4.01e-09
222	HORVU2Hr1G084910	Transcription factor bHLH68	2.113	2.3e-05
223	HORVU0Hr1G038320	Prolyl oligopeptidase-like protein (Fragment)	2.10969	7.01e-05
224	HORVU7Hr1G117710	O-methyltransferase	2.10405	4.53e-07
225	HORVU1Hr1G051010	Lysine-specific demethylase REF6	2.10235	5.85e-06
226	HORVU5Hr1G070220	2-oxoglutarate/malate translocator, chloroplastic	2.09968	2.06e-09
227	HORVU2Hr1G105190	Receptor-like protein kinase FERONIA	2.09236	1.46e-10
228	HORVU7Hr1G073640	Permease cytosine/purines uracil thiamine allantoin	2.08806	7.64e-06
229	HORVU2Hr1G058520	0	2.0858	4.65e-07
230	HORVU2Hr1G084890	Transcription factor bHLH68	2.08536	7.46e-05
231	HORVU1Hr1G047930	DUF538 domain-containing protein	2.0755	0.0039108
232	HORVU2Hr1G117490	G-type lectin S-receptor-like serine/threonine-protein kinase B120	2.07342	0.000698855
233	HORVU3Hr1G050340	Orphans transcription factor (Fragment)	2.07322	4.01e-09
234	HORVU7Hr1G046040	Carboxyl-terminal-processing protease	2.06692	1.49e-08
235	HORVU7Hr1G041500	Diphosphoinositol-polyphosphate diphosphatase	2.06582	1.21e-06
236	HORVU3Hr1G093100	Putative lipid-transfer protein DIR1	2.06247	0.000235549
237	HORVU6Hr1G038490	Target SNARE coiled-coil domain	2.06053	1.84e-07
238	HORVU1Hr1G058820	caffeoylshikimate esterase isoform X2	2.05721	4.18e-06
239	HORVU6Hr1G022680	Harpin-induced protein 1 containing protein, expressed	2.05281	0.00140877
240	HORVU5Hr1G069960	Purine permease 3-like isoform X1	2.04871	0.000374828
241	HORVU1Hr1G090250	Dehydration responsive element binding transcription factor	2.04412	1.39e-06
242	HORVU7Hr1G030730	Phenolic glucoside malonyltransferase 1	2.04026	0.0004136
243	HORVU7Hr1G098170	Phytochrome-associated protein phosphatase type 2C	2.03832	0.00822965
244	HORVU5Hr1G045990	Cytidylyltransferase (Fragment)	2.03138	3.76e-09
245	HORVU3Hr1G075040	Tyrosine decarboxylase	2.03031	0.00028771
246	HORVU4Hr1G013460	Zinc finger protein 1	2.02647	0.00069635
247	HORVU4Hr1G023680	Salt stress-induced protein (Fragment)	2.0251	1.17e-06
248	HORVU1Hr1G093890	Pathogen-related protein isoform 1	2.02319	2.43e-05
249	HORVU3Hr1G020520	Small heat shock protein HSP17.8	2.01337	1.81e-05
250	HORVU5Hr1G112160	Pathogenesis-related thaumatin superfamily protein	2.00911	1.8e-05
251	HORVU4Hr1G004820	Plasma membrane ATPase	2.00347	6.04e-08
252	HORVU5Hr1G078950	Solute carrier family 25	2.00219	2.65e-08
253	HORVU5Hr1G077920	Beta-glucosidase 6	1.98978	0.00048574
254	HORVU3Hr1G074320	Serpin (Serine protease inhibitor)	1.98194	0.000183106
255	HORVU4Hr1G025360	Putative 2-carboxy-D-arabinitol-1-phosphatase	1.9649	0.000810403
256	HORVU2Hr1G014150	2C-type protein phosphatase protein	1.96214	6.78e-09
257	HORVU2Hr1G113260	Asparaginase	1.95112	5.51e-05
258	HORVU6Hr1G095330	Target SNARE coiled-coil domain	1.94765	5.82e-08
259	HORVU2Hr1G118910	Extracellular invertase	1.94601	0.00122057
260	HORVU2Hr1G027470	Secologanin synthase	1.93885	9.59e-06
261	HORVU6Hr1G001060	Leaf-specific thionin	1.93278	8.03e-09
262	HORVU6Hr1G001100	Leaf-specific thionin	1.93278	8.03e-09
263	HORVU3Hr1G108120	Methyltransferase	1.93203	0.000145769
264	HORVU2Hr1G082740	Harbinger transposon protein	1.92392	5.15e-08
265	HORVU0Hr1G007690	Neurofilament heavy polypeptide isoform X1	1.92272	0.00436566
266	HORVU5Hr1G056130	WRKY transcription factor	1.91481	2.35e-08
267	HORVU7Hr1G098580	Acetylajmalan esterase	1.91244	0.00140751
268	HORVU3Hr1G003920	Resistance protein (Fragment)	1.90536	7.62e-05
269	HORVU3Hr1G000280	Transcription factor bHLH36	1.90408	4.92e-05
270	HORVU4Hr1G060670	WD-repeat protein, putative	1.90081	0.000278251
271	HORVU2Hr1G005470	Major facilitator superfamily protein	1.89543	0.000369083
272	HORVU5Hr1G024630	Cleavage stimulation factor subunit 2	1.89297	0.00306356
273	HORVU4Hr1G052450	Hexosyltransferase	1.87556	8.73e-05
274	HORVU7Hr1G035500	BZIP transcription factor B	1.87483	4.51e-06
275	HORVU2Hr1G111760	rust resistance kinase Lr10-like	1.87317	0.00197497
276	HORVU3Hr1G068760	Lachrymatory-factor synthase	1.87161	5.45e-07
277	HORVU3Hr1G088140	Laccase	1.8695	0.00806747
278	HORVU3Hr1G088150	Laccase	1.8695	0.00806747
279	HORVU3Hr1G108950	SRS transcription factor (Fragment)	1.8677	0.000389912
280	HORVU2Hr1G123390	Retrotransposon protein, putative, Ty1-copia subclass	1.86626	2.96e-05
281	HORVU1Hr1G080240	Myosin-J heavy chain	1.86367	8.69e-08
282	HORVU5Hr1G093390	Copper transporter	1.86187	8.03e-09
283	HORVU4Hr1G039880	RNA polymerase II transcription elongation factor DSIF/SUPT5H/SPT5	1.86005	4.98e-08
284	HORVU2Hr1G005670	DIBOA-glucoside dioxygenase BX6-like	1.84874	0.000181877
285	HORVU0Hr1G001430	WRKY transcription factor	1.84832	7.67e-05
286	HORVU4Hr1G018150	Fatty acid hydroxylase	1.8421	8.03e-09
287	HORVU7Hr1G036370	Ring-H2 zinc finger protein (Fragment)	1.83982	6.04e-05
288	HORVU5Hr1G065370	5'-AMP-activated protein kinase, catalytic alpha subunit	1.82676	1.57e-05
289	HORVU7Hr1G008610	Ankyrin repeat-containing protein	1.82491	0.000726102
290	HORVU7Hr1G095230	Shikimate O-hydroxycinnamoyltransferase	1.82488	0.000426173
291	HORVU1Hr1G028920	Solute carrier family 39 (Zinc transporter), member 1/2/3	1.80903	3.99e-05
292	HORVU5Hr1G081840	Phosphoesterase domain	1.80788	0.00793746
293	HORVU6Hr1G000830	Leaf-specific thionin	1.80549	2.19e-06
294	HORVU7Hr1G010340	Transferase	1.78915	0.00432466
295	HORVU4Hr1G018180	Fatty acid hydroxylase	1.77953	1.01e-07
296	HORVU5Hr1G010560	VQ motif-containing protein 29-like	1.77446	0.000978838
297	HORVU7Hr1G095320	UPF0114 protein in repA1-repA2 intergenic region	1.77436	2.16e-08
298	HORVU4Hr1G018790	ATPase, coupled to transmembrane movement of substance	1.77146	1.94e-08
299	HORVU5Hr1G072730	30S ribosomal protein S16	1.76893	1.04e-05
300	HORVU3Hr1G088200	WRKY transcription factor	1.76572	3.9e-06
301	HORVU5Hr1G019110	Neutral amino acid transporter	1.76418	9.18e-10
302	HORVU7Hr1G107430	Zinc finger, RING/FYVE/PHD-type	1.76408	0.000480578
303	HORVU6Hr1G034380	TMV response protein	1.75456	5.55e-05
304	HORVU2Hr1G029460	Transcription factor WRKY	1.75444	6.22e-05
305	HORVU7Hr1G088670	Avr9/Cf-9 rapidly elicited protein	1.74027	4.42e-05
306	HORVU0Hr1G005140	Gibberellin receptor GID1L2	1.73802	6.6e-05
307	HORVU2Hr1G103880	Galactose oxidase/kelch repeat superfamily protein	1.73801	0.000292442
308	HORVU7Hr1G097370	0	1.73753	0.000119843
309	HORVU5Hr1G062290	0	1.73549	0.0098828
310	HORVU3Hr1G093830	Sucrose phosphate synthase B	1.73423	7.65e-05
311	HORVU7Hr1G113030	Patatin	1.72813	0.00548266
312	HORVU6Hr1G003460	Ripening-related protein grip22	1.7276	0.000589779
313	HORVU7Hr1G119620	Riboflavin biosynthesis protein ribBA	1.71834	0.000177787
314	HORVU3Hr1G083250	BZIP transcription factor domain containing protein, expressed	1.71211	1.25e-05
315	HORVU3Hr1G085890	Xenobiotic-transporting ATPase	1.69574	6.18e-07
316	HORVU7Hr1G040680	Endoglucanase	1.69319	1.54e-05
317	HORVU5Hr1G006780	5-methyltetrahydropteroyltriglutamate--homocysteine methyltransferase	1.68917	7.39e-09
318	HORVU1Hr1G064470	Parvalbumin	1.68535	5.23e-06
319	HORVU2Hr1G024600	Glycosyltransferase	1.68356	3.4e-05
320	HORVU4Hr1G083400	Beta-carotene hydroxylase enzyme (Fragment)	1.68055	4.64e-07
321	HORVU2Hr1G059150	Outer envelope membrane protein 7	1.67826	0.00104179
322	HORVU1Hr1G070690	Phosphatidylethanolamine-binding protein PEBP	1.67704	7.01e-06
323	HORVU1Hr1G086160	Cell number regulator 2	1.67231	0.000245818
324	HORVU5Hr1G058070	Carbohydrate transporter/ sugar porter/ transporter	1.6674	7.33e-07
325	HORVU1Hr1G074850	0	1.66277	5.38e-05
326	HORVU4Hr1G072060	Metal ion binding protein	1.66065	0.000390013
327	HORVU3Hr1G085770	Pentatricopeptide repeat-containing protein chloroplastic	1.65859	0.00940696
328	HORVU2Hr1G118200	Heavy metal-associated domain, HMA	1.65522	8.8e-06
329	HORVU7Hr1G021440	Omega-hydroxypalmitate O-feruloyl transferase	1.65489	2.03e-05
330	HORVU2Hr1G115960	Lipoxygenase	1.65236	3.82e-06
331	HORVU2Hr1G082170	Beta-glucosidase 12-like	1.64575	0.000633792
332	HORVU3Hr1G098650	Cytochrome c1 1 heme protein mitochondrial	1.64563	0.00376534
333	HORVU3Hr1G086030	Putative nepenthesin	1.64149	8.76e-06
334	HORVU7Hr1G099640	IAA-amino acid hydrolase ILR1-like protein (Fragment)	1.64113	0.000167842
335	HORVU5Hr1G107240	Putative metal-nicotianamine transporter YSL3	1.64025	0.00278742
336	HORVU5Hr1G082310	NAK-type protein kinase (Fragment)	1.6356	8.14e-07
337	HORVU1Hr1G044080	Late embryogenesis abundant hydroxyproline-rich glycoprotein family	1.63035	3.61e-05
338	HORVU6Hr1G072260	GDP-fucose protein O-fucosyltransferase	1.62511	0.000300604
339	HORVU2Hr1G001820	Flavin-containing monooxygenase	1.62115	0.00563737
340	HORVU3Hr1G089030	GDP-L-galactose phosphorylase	1.61987	0.00033363
341	HORVU5Hr1G045770	Actin depolymerizing factor	1.61674	5.83e-05
342	HORVU4Hr1G072620	ABC transporter family protein	1.61241	1.14e-09
343	HORVU3Hr1G020500	Class II heat shock protein	1.60548	0.00454782
344	HORVU3Hr1G078840	Cyanohydrin beta-glucosyltransferase	1.60409	1.84e-05
345	HORVU3Hr1G047180	BZIP transcription factor (Fragment)	1.60306	1.46e-06
346	HORVU4Hr1G003090	Glucan endo-1,3-beta-glucosidase 7	1.60003	0.00720466
347	HORVU2Hr1G110120	Adenosylhomocysteinase	1.59915	1.54e-08
348	HORVU2Hr1G008980	Glycosyltransferase	1.59425	0.00178104
349	HORVU2Hr1G003040	Putative disease resistance RPP13-like protein 1	1.59375	0.000169517
350	HORVU7Hr1G040590	Hexosyltransferase	1.59067	8.9e-05
351	HORVU2Hr1G064730	Senescence regulator	1.5873	0.000136903
352	HORVU1Hr1G090030	Plant G-box-binding factor	1.58215	4.54e-07
353	HORVU1Hr1G018010	0	1.5777	2.78e-08
354	HORVU5Hr1G001360	Glycosyl transferase	1.57578	0.00073731
355	HORVU5Hr1G026840	Retrotransposon protein, putative, unclassified	1.57239	0.00252085
356	HORVU2Hr1G082700	auxin-induced protein PCNT115-like	1.57198	0.000141715
357	HORVU4Hr1G087340	rRNA N-glycosidase	1.56894	0.000215355
358	HORVU5Hr1G001180	Lipoxygenase	1.56845	0.000812339
359	HORVU4Hr1G084340	Putative RING zinc finger and VWF domain family protein	1.56808	1.02e-05
360	HORVU4Hr1G069380	0	1.56744	0.000704305
361	HORVU7Hr1G028910	Pyrophosphate-energized vacuolar membrane proton pump	1.56418	6.79e-10
362	HORVU3Hr1G020390	Small heat shock protein HSP17.8	1.56247	6.32e-08
363	HORVU0Hr1G002930	Pheromone receptor	1.5603	1.38e-05
364	HORVU1Hr1G083810	65-kDa microtubule-associated protein 3	1.56026	0.00171882
365	HORVU7Hr1G086120	Putative LRR receptor-like serine/threonine-protein kinase	1.5523	7.1e-06
366	HORVU6Hr1G002460	Leucine Rich Repeat family protein, expressed	1.54854	0.00123899
367	HORVU3Hr1G037850	Carbohydrate transporter/ sugar porter/ transporter	1.54685	3.87e-09
368	HORVU6Hr1G073500	Myb transcription factor	1.54416	0.000320488
369	HORVU6Hr1G080490	Armadillo-type fold	1.5429	3.66e-06
370	HORVU5Hr1G049880	Transcription factor like	1.53841	1.94e-08
371	HORVU7Hr1G040040	Putative oligopeptide transporter	1.53799	1.43e-06
372	HORVU0Hr1G039910	Pkinase domain-containing protein (Fragment)	1.53561	4.34e-06
373	HORVU5Hr1G059890	Zinc finger transcription factor	1.5323	0.000847476
374	HORVU5Hr1G001380	Glycosyl transferase	1.52767	0.000284759
375	HORVU5Hr1G104230	Glycoside hydrolase	1.5257	0.000770152
376	HORVU6Hr1G063020	Potassium voltage-gated channel subfamily C member 4	1.5256	0.000967662
377	HORVU1Hr1G056460	Olfactory receptor 1D2	1.52373	0.0001679
378	HORVU3Hr1G003670	Protein NEGATIVE REGULATOR OF RESISTANCE	1.50772	2.46e-06
379	HORVU1Hr1G038780	Purine catabolism regulatory protein	1.50768	9.87e-07
380	HORVU6Hr1G008550	Wall-associated receptor kinase 5	1.50635	0.0027757
381	HORVU2Hr1G069820	0	1.4922	0.00182125
382	HORVU6Hr1G012740	Spermidine hydroxycinnamoyl transferase	1.48846	0.00208288
383	HORVU3Hr1G017930	0	1.48604	8.18e-05
384	HORVU6Hr1G031480	Succinate-semialdehyde dehydrogenase mitochondrial	1.48456	1.97e-08
385	HORVU5Hr1G052730	Heavy metal-associated isoprenylated plant protein 16	1.46415	0.000227894
386	HORVU2Hr1G010830	Mannitol dehydrogenase	1.46394	0.00474793
387	HORVU3Hr1G080440	GTP binding protein	1.45733	6.65e-08
388	HORVU2Hr1G029840	2-hydroxy-6-oxononadienedioate/2-hydroxy-6-oxononatrienedioate hydrolase	1.45599	1.76e-07
389	HORVU2Hr1G075610	Phosphorylated carbohydrates phosphatase	1.44819	0.000572163
390	HORVU4Hr1G058350	GRIP and coiled-coil domain-containing protein C27D7.02c-like	1.44802	5.73e-06
391	HORVU2Hr1G032690	Ninja-family protein AFP3	1.44715	2.37e-08
392	HORVU3Hr1G106720	Pyrroline-5-carboxylate reductase	1.44468	4.36e-09
393	HORVU7Hr1G099580	0	1.43899	0.00103765
394	HORVU2Hr1G103220	Acyl-CoA dehydrogenase	1.43757	4.2e-06
395	HORVU5Hr1G080350	C-repeat binding factor	1.43623	7.72e-09
396	HORVU6Hr1G057140	Filament-like plant protein 7	1.43474	0.00886881
397	HORVU5Hr1G104800	Ribosomal-protein-alanine N-acetyltransferase	1.43371	2.49e-05
398	HORVU1Hr1G083050	Disease resistance protein RGA2	1.43278	0.000310194
399	HORVU2Hr1G089130	dCTP pyrophosphatase 1	1.42989	9.69e-08
400	HORVU1Hr1G009250	L-type lectin-domain containing receptor kinase IV.2	1.42981	0.0046227
401	HORVU2Hr1G123770	Oxalate--CoA ligase	1.4246	0.00249025
402	HORVU3Hr1G033740	WRKY transcription factor	1.42215	9.67e-07
403	HORVU3Hr1G027160	Caffeoylshikimate esterase	1.41948	4.16e-07
404	HORVU5Hr1G096370	UDP-glucose 6-dehydrogenase	1.41638	2.18e-06
405	HORVU5Hr1G056140	Cytochrome b5	1.41432	1.49e-09
406	HORVU6Hr1G031640	mediator of RNA polymerase II transcription subunit 15	1.41088	0.000158295
407	HORVU7Hr1G085480	Small Nuclear ribonucleoprotein splicing factor	1.40944	0.00540408
408	HORVU3Hr1G022260	Omega-hydroxypalmitate O-feruloyl transferase	1.40835	9.81e-05
409	HORVU6Hr1G016710	Systemin receptor SR160	1.40644	0.000347528
410	HORVU5Hr1G103890	Aldehyde oxidase4	1.39978	9.51e-06
411	HORVU3Hr1G033510	Basic helix-loop-helix DNA-binding superfamily protein isoform 2	1.39174	0.00927058
412	HORVU5Hr1G021230	Transcription factor AS1	1.39062	0.000586604
413	HORVU3Hr1G033500	Basic helix-loop-helix transcription factor	1.38969	1.19e-07
414	HORVU3Hr1G028280	RING-H2 finger protein ATL5	1.38412	0.000938603
415	HORVU4Hr1G022170	Serine/arginine-rich SC35-like splicing factor	1.38035	3.25e-06
416	HORVU1Hr1G070250	Double WRKY type transfactor	1.37486	0.00181387
417	HORVU2Hr1G077080	Chloride channel protein CLC-c	1.3741	5.62e-09
418	HORVU3Hr1G019840	GAMYB transcription factor	1.37328	1.35e-07
419	HORVU6Hr1G034490	LysM receptor kinase	1.36935	1.36e-05
420	HORVU2Hr1G001150	Alkane hydroxylase MAH1-like	1.3618	0.00023243
421	HORVU3Hr1G085100	Shikimate O-hydroxycinnamoyltransferase	1.36115	0.00033769
422	HORVU3Hr1G005890	Ion transport domain-containing protein	1.36002	0.00946963
423	HORVU4Hr1G059260	Molecular chaperone DnaK	1.35814	0.000670795
424	HORVU1Hr1G047030	Transposon protein, putative, unclassified	1.35605	0.000575484
425	HORVU7Hr1G079430	Spermidine synthase	1.35556	7.46e-07
426	HORVU4Hr1G022950	Thrombomodulin	1.35446	4.17e-08
427	HORVU2Hr1G019900	Flowering-promoting factor 1-like protein 5	1.3539	0.00853345
428	HORVU6Hr1G029540	0	1.35142	0.00520863
429	HORVU3Hr1G006940	Small heat shock protein 2	1.34797	1.73e-06
430	HORVU1Hr1G067980	Dr1-associated corepressor	1.34693	7.12e-08
431	HORVU7Hr1G002130	LRR receptor-like serine/threonine-protein kinase EFR	1.34209	3.06e-07
432	HORVU6Hr1G077010	Endoglucanase	1.34053	0.000984988
433	HORVU1Hr1G063420	Putative nitrite transporter	1.3348	0.00110596
434	HORVU6Hr1G065710	SPX domain-containing membrane protein	1.33172	2.91e-05
435	HORVU3Hr1G089290	0	1.33053	0.000125364
436	HORVU1Hr1G047440	Actin	1.32973	1.69e-05
437	HORVU5Hr1G063920	0	1.32827	0.00181387
438	HORVU5Hr1G081860	ATP-dependent Clp protease ATP-binding subunit	1.32347	3.03e-05
439	HORVU3Hr1G013360	Triosephosphate isomerase	1.32224	0.000116312
440	HORVU5Hr1G061040	Skin secretory protein xP2-like	1.31506	0.00393744
441	HORVU1Hr1G075570	Profilin-A	1.3117	0.00969966
442	HORVU1Hr1G075830	(Rice Genome Annotation Project) histidine-containing phosphotransfer protein 4	1.30832	1.91e-07
443	HORVU1Hr1G060880	0	1.30697	4.39e-08
444	HORVU5Hr1G053550	Proton-coupled amino acid transporter 1	1.29889	0.00565612
445	HORVU1Hr1G070450	Solute carrier family 39 (Zinc transporter), member 1/2/3	1.2984	0.00274595
446	HORVU0Hr1G007680	Phosphatidylinositol-bisphosphatase	1.29612	0.00017999
447	HORVU7Hr1G034680	Mechanosensitive ion channel protein 10	1.29498	0.000322404
448	HORVU2Hr1G109330	WRKY transcription factor 146	1.29448	0.000589714
449	HORVU1Hr1G069800	Non-specific lipid-transfer protein (Fragment)	1.29323	0.00736744
450	HORVU5Hr1G001240	Glycosyl transferase	1.29204	8.83e-06
451	HORVU6Hr1G019510	IQ motif, EF-hand binding site	1.29195	2.14e-07
452	HORVU6Hr1G062380	Ethylene-responsive factor	1.28858	1.62e-05
453	HORVU6Hr1G000720	Leaf-specific thionin	1.28621	3.95e-06
454	HORVU7Hr1G083370	Pheophytinase chloroplastic	1.28468	1.03e-07
455	HORVU2Hr1G063910	LRR receptor-like serine/threonine-protein kinase RPK2	1.28272	0.000465184
456	HORVU5Hr1G106350	Auxin-responsive protein (Fragment)	1.2778	0.00127046
457	HORVU4Hr1G063590	Molecular chaperone DnaJ	1.27696	0.00696362
458	HORVU0Hr1G030830	WRKY transcription factor 146	1.2742	3.17e-05
459	HORVU5Hr1G098190	Cold-regulated plasma membrane protein 2	1.27018	1.5e-06
460	HORVU3Hr1G071320	DNA-binding WRKY	1.2656	4.19e-06
461	HORVU2Hr1G024580	Hydroquinone glucosyltransferase	1.26268	0.00113734
462	HORVU6Hr1G031590	Choline-phosphate cytidylyltransferase B	1.25794	2.53e-08
463	HORVU3Hr1G095070	0	1.25423	4.32e-08
464	HORVU7Hr1G104350	Cupredoxin	1.25331	1.12e-05
465	HORVU6Hr1G031340	Sodium transporter HKT1	1.25239	0.00725809
466	HORVU3Hr1G049780	Heavy metal-associated isoprenylated protein 1	1.25221	9.96e-05
467	HORVU1Hr1G004330	E3 ubiquitin-protein ligase RING1-like (Fragment)	1.24843	1.62e-07
468	HORVU7Hr1G036380	Ring-H2 zinc finger protein (Fragment)	1.24332	0.00270074
469	HORVU3Hr1G117810	Ankyrin repeat-containing protein	1.23957	1.79e-07
470	HORVU7Hr1G115210	Putative major facilitator, sugar transporter, major facilitator superfamily	1.23613	7.6e-07
471	HORVU2Hr1G113350	Galactosylgalactosylxylosylprotein 3-beta-glucuronosyltransferase 3	1.23537	0.00061467
472	HORVU2Hr1G104580	Myb-like protein G	1.23324	2.38e-07
473	HORVU3Hr1G092470	Isoleucine--tRNA ligase	1.22931	0.000341945
474	HORVU3Hr1G050590	WRKY transcription factor	1.22673	0.00725853
475	HORVU6Hr1G071190	Aspartyl protease family protein	1.2255	0.00168417
476	HORVU3Hr1G018650	Pyruvate decarboxylase 2	1.22156	3.1e-05
477	HORVU7Hr1G048310	MORC family CW-type zinc finger protein 3	1.22086	0.000217639
478	HORVU7Hr1G113460	Chaperone protein dnaJ 8 chloroplastic	1.22026	6.09e-05
479	HORVU1Hr1G090820	Histone deacetylase-like protein	1.20823	0.00637335
480	HORVU5Hr1G084740	Phospholipase D delta	1.20822	9.17e-06
481	HORVU7Hr1G025000	MRP-like ABC transporter-like	1.2058	0.00167427
482	HORVU6Hr1G067060	PLATZ transcription factor	1.20537	1.26e-05
483	HORVU6Hr1G076820	Hexosyltransferase	1.20494	3.61e-05
484	HORVU1Hr1G091010	Pollen oleosin	1.20421	0.000967515
485	HORVU1Hr1G063250	Phospholipase A1-Igamma1, chloroplastic	1.20337	8.39e-07
486	HORVU6Hr1G004320	0	1.20238	0.000188317
487	HORVU5Hr1G053170	Pkinase domain-containing protein	1.2023	8.67e-08
488	HORVU0Hr1G012460	light-induced protein, chloroplastic-like	1.19934	1.08e-06
489	HORVU2Hr1G043920	Beta-amylase	1.19838	1.46e-06
490	HORVU3Hr1G018640	Chlorophyllase	1.19447	0.000801642
491	HORVU5Hr1G081240	Endoglucanase	1.1884	0.000135832
492	HORVU2Hr1G066280	Putative receptor protein kinase ZmPK1	1.18671	0.00474501
493	HORVU7Hr1G106160	Putative proton-dependent oligopeptide transporter family	1.18548	4.08e-05
494	HORVU2Hr1G002720	Plant cadmium resistance 2	1.18078	1.95e-07
495	HORVU7Hr1G012780	Secondary wall NAC master switch	1.18056	0.000812339
496	HORVU7Hr1G018470	Diacylglycerol O-acyltransferase	1.18041	6.28e-05
497	HORVU7Hr1G096920	Group II HKT transporter	1.17726	0.000461936
498	HORVU0Hr1G016180	Beta-secretase	1.174	1.02e-05
499	HORVU4Hr1G086110	F-box family protein, putative, expressed	1.17385	6.61e-06
500	HORVU7Hr1G024960	ABC transporter C family member 10	1.17078	7.62e-07
501	HORVU3Hr1G015640	Polyketide synthase	1.16542	0.00422845
502	HORVU4Hr1G087580	Transcription factor bHLH36	1.16129	0.00138193
503	HORVU7Hr1G029750	Serine/threonine-protein kinase CTR1	1.15906	4.41e-06
504	HORVU1Hr1G069180	GTP binding protein	1.15847	1.44e-05
505	HORVU1Hr1G057910	Threonine--tRNA ligase mitochondrial 1	1.15794	0.000847476
506	HORVU4Hr1G007550	Kinase	1.15498	1.7e-05
507	HORVU4Hr1G008270	UDP-glucose 6-dehydrogenase	1.15277	0.000146359
508	HORVU0Hr1G000900	0	1.15251	1.98e-06
509	HORVU2Hr1G075110	PLC-like phosphodiesterase	1.15171	3.4e-05
510	HORVU2Hr1G114530	Pistil-specific extensin-like protein	1.15054	0.000526876
511	HORVU7Hr1G037080	LOW QUALITY PROTEIN: annexin D2	1.15052	3.5e-06
512	HORVU6Hr1G079640	1-aminocyclopropane-1-carboxylate oxidase	1.15022	0.000222453
513	HORVU3Hr1G054120	Factor of DNA methylation 1	1.14859	0.00012209
514	HORVU3Hr1G108360	Orotidine 5'-phosphate decarboxylase	1.14286	0.00376907
515	HORVU3Hr1G023560	Boron transporter	1.14219	0.000992151
516	HORVU7Hr1G057260	Arylacetamide deacetylase	1.14043	0.00858574
517	HORVU6Hr1G081000	Chloroplast allene oxide cyclase	1.13943	0.000505136
518	HORVU4Hr1G005670	Nuclear transcription factor Y subunit A	1.13882	1.09e-07
519	HORVU1Hr1G010440	Glycine and proline rich protein 3	1.13881	8.11e-08
520	HORVU5Hr1G098770	Arylacetamide deacetylase	1.13842	3.43e-07
521	HORVU4Hr1G002180	Ankyrin repeat and protein kinase domain-containing protein 1	1.13721	5.77e-06
522	HORVU6Hr1G085710	Receptor protein kinase CLAVATA1	1.13703	0.00154872
523	HORVU6Hr1G064620	Late embryogenesis abundant	1.13622	0.00400808
524	HORVU6Hr1G004340	Wall-associated receptor kinase 5	1.13344	0.00104708
525	HORVU5Hr1G082890	Protein DETOXIFICATION	1.1311	2.48e-07
526	HORVU3Hr1G024470	ATP synthase subunit delta	1.13105	2.94e-08
527	HORVU5Hr1G109520	Adenosine 5'-phosphosulfate reductase 8	1.1307	3.76e-09
528	HORVU2Hr1G118060	Heavy metal-associated isoprenylated plant protein 39	1.12943	0.000632411
529	HORVU6Hr1G060850	0	1.12907	1.51e-05
530	HORVU7Hr1G030180	Salt stress-induced protein	1.12841	0.00243541
531	HORVU6Hr1G079150	Adenine nucleotide alpha hydrolase-like superfamily protein	1.12809	0.000186633
532	HORVU7Hr1G021430	Omega-hydroxypalmitate O-feruloyl transferase	1.12564	1.29e-06
533	HORVU5Hr1G047730	Ferritin-1, chloroplastic	1.12423	0.00042044
534	HORVU1Hr1G015770	Serine-threonine kinase STK6	1.12063	0.000146761
535	HORVU2Hr1G104930	Putative zf-FLZ domain-containing protein	1.12049	1.46e-07
536	HORVU5Hr1G080450	Dehydration-responsive element binding protein 1	1.12015	0.00748009
537	HORVU6Hr1G028850	SNARE domain containing protein, expressed	1.11778	0.00637754
538	HORVU3Hr1G083920	Transposon protein Mutator sub-class	1.1164	0.000547887
539	HORVU6Hr1G019380	NAC transcription factor	1.1143	0.00481683
540	HORVU1Hr1G073790	Protein TRANSPARENT TESTA 1	1.1141	0.000545228
541	HORVU1Hr1G017570	Retrotransposon protein SINE subclass	1.11274	2.95e-10
542	HORVU2Hr1G125630	RNA demethylase ALKBH5	1.11231	1.01e-05
543	HORVU1Hr1G079360	Agglutinin alpha chain	1.10998	2.31e-05
544	HORVU5Hr1G072920	Zinc finger A20 and AN1 domain-containing stress-associated protein 1 (Fragment)	1.10574	1.18e-07
545	HORVU3Hr1G079210	EF-hand domain	1.10413	1.99e-08
546	HORVU4Hr1G011430	Carbohydrate kinase PfkB	1.10395	5.02e-08
547	HORVU4Hr1G088340	S-norcoclaurine synthase 1	1.10385	9.44e-07
548	HORVU3Hr1G099120	Serine/threonine-protein kinase CDL1-like	1.10348	1.4e-05
549	HORVU2Hr1G120530	Wheatwin-2	1.10305	5.92e-05
550	HORVU5Hr1G078510	Aleurone layer morphogenesis protein	1.09856	0.00444103
551	HORVU5Hr1G093090	High affinity cationic amino acid transporter 1	1.09461	0.000237577
552	HORVU7Hr1G059960	ATP-dependent DNA helicase	1.09171	0.00233131
553	HORVU2Hr1G023260	Glycosyltransferase	1.09139	5.56e-06
554	HORVU1Hr1G013190	Glycosyltransferases	1.09087	1.36e-07
555	HORVU6Hr1G034570	LysM receptor kinase	1.08899	0.00582562
556	HORVU0Hr1G039090	Plastid-lipid-associated protein like	1.08885	1.63e-06
557	HORVU3Hr1G078650	Sugar phosphate transporter domain containing protein	1.08815	3.62e-07
558	HORVU3Hr1G064640	Transcription factor RAV6	1.08803	2.48e-07
559	HORVU3Hr1G070550	Peptidase	1.08801	0.00154767
560	HORVU6Hr1G032760	Cinnamyl alcohol dehydrogenase	1.08702	5.04e-06
561	HORVU2Hr1G080970	Succinylglutamate-semialdehyde dehydrogenase	1.08696	2.62e-09
562	HORVU5Hr1G089970	Cysteine proteinase Cathepsin L	1.0864	1.24e-05
563	HORVU7Hr1G022310	0	1.08573	4.94e-05
564	HORVU2Hr1G035160	Lateral organ boundaries domain-containing protein	1.08486	0.00104531
565	HORVU5Hr1G114500	rRNA N-glycosidase	1.08422	1.46e-06
566	HORVU3Hr1G087720	Zinc finger, RING-type	1.08174	0.00271251
567	HORVU6Hr1G021780	CC-NBS-LRR type disease resistance protein NLR1-V	1.07914	0.000856546
568	HORVU6Hr1G005900	Tuliposide A-converting enzyme 2, chloroplastic	1.07554	0.00179303
569	HORVU5Hr1G080330	Dehydration-responsive element binding protein 2	1.07517	0.000886511
570	HORVU5Hr1G120230	Water stress and hypersensitive response domain containing protein	1.07358	2.02e-05
571	HORVU3Hr1G014120	Hydroxyproline-rich glycoprotein family protein	1.07277	0.000152856
572	HORVU3Hr1G082210	Myb transcription factor	1.07187	0.000519142
573	HORVU1Hr1G002670	Fatty acyl-CoA reductase	1.07121	0.0029359
574	HORVU1Hr1G092330	General substrate transporter	1.06974	0.000410759
575	HORVU2Hr1G110110	Serine hydroxymethyltransferase (Fragment)	1.06518	3.57e-07
576	HORVU5Hr1G002090	Helix-loop-helix DNA-binding domain containing protein	1.06463	0.00406094
577	HORVU5Hr1G077140	Acyltransferase-like protein chloroplastic-like (Fragment)	1.06416	2.37e-07
578	HORVU3Hr1G045480	Shikimate biosynthesis protein aroDE	1.0633	4.07e-08
579	HORVU6Hr1G078040	Glycosyltransferase	1.062	1.27e-06
580	HORVU1Hr1G039820	0	1.06151	0.00374212
581	HORVU5Hr1G079670	Glycosyltransferase	1.06144	1.2e-06
582	HORVU2Hr1G040680	Heat stress transcription factor A-3	1.06117	0.000249119
583	HORVU2Hr1G014890	Lectin receptor-type kinase	1.06031	0.0029137
584	HORVU3Hr1G090000	Zinc finger, TAZ-type (Fragment)	1.05927	0.001391
585	HORVU4Hr1G004460	Peptide transporter PTR1	1.05755	0.000129204
586	HORVU4Hr1G023490	Cyclin-dependent kinase B1-1	1.05605	0.000567598
587	HORVU6Hr1G056570	Temperature-induced lipocalin-1	1.05485	1.96e-05
588	HORVU3Hr1G096190	Putative wall-associated kinase 4	1.05463	5.03e-06
589	HORVU6Hr1G022660	Aspartate--tRNA ligase, cytoplasmic (Fragment)	1.05105	8.96e-06
590	HORVU5Hr1G065520	0	1.05062	0.000988376
591	HORVU7Hr1G105270	ATP-dependent Clp protease ATP-binding subunit clpC	1.04863	0.000709213
592	HORVU3Hr1G017630	Calcium-dependent nuclease	1.04841	6.92e-06
593	HORVU4Hr1G004800	Tetratricopeptide repeat protein 38	1.04831	0.00688765
594	HORVU4Hr1G070950	zinc finger protein ENHYDROUS	1.04756	3.95e-05
595	HORVU6Hr1G087080	Mitochondrial group I intron splicing factor CCM1 (Fragment)	1.04619	0.00128595
596	HORVU7Hr1G087900	Diacylglycerol O-acyltransferase 1	1.04503	0.00018711
597	HORVU5Hr1G068230	BZIP transcription factor TRAB1	1.04367	1e-07
598	HORVU7Hr1G074820	Glycosyltransferase family 92 protein (Fragment)	1.04207	0.000242059
599	HORVU2Hr1G031500	Simple sugar transport system permease protein	1.04159	0.00085684
600	HORVU6Hr1G059420	Metal-nicotianamine transporter YSL	1.039	4.05e-06
601	HORVU5Hr1G059200	Potassium transporter	1.03846	4.55e-06
602	HORVU5Hr1G073450	NAD(P)-binding Rossmann-fold superfamily protein isoform 2	1.03775	2.98e-07
603	HORVU3Hr1G007660	0	1.03775	0.00433833
604	HORVU2Hr1G086990	Organic solute transporter Ost-alpha	1.03476	3.87e-09
605	HORVU5Hr1G105880	Plant Tudor-like RNA-binding protein	1.03264	0.00471833
606	HORVU5Hr1G056470	Putative small GTPase superfamily, P-loop containing nucleoside triphosphate hydrolase	1.03005	1.6e-05
607	HORVU5Hr1G109940	chaperonin-like RbcX protein 2, chloroplastic	1.02908	5.94e-06
608	HORVU1Hr1G055710	Ethylene-responsive transcription factor 5	1.02887	1.16e-06
609	HORVU7Hr1G044160	0	1.02509	2.23e-05
610	HORVU7Hr1G030930	Serine carboxypeptidase II-2	1.02385	4.6e-08
611	HORVU7Hr1G077010	Cytokinin-regulated kinase 1	1.02359	0.00635356
612	HORVU4Hr1G078540	Leucine-rich repeat, typical subtype	1.021	2.12e-06
613	HORVU5Hr1G096420	probable WRKY transcription factor 57	1.01906	0.00119703
614	HORVU3Hr1G035450	Guanine nucleotide-binding protein, beta subunit	1.0161	0.000435714
615	HORVU3Hr1G079180	Sigma factor binding protein 1, chloroplastic	1.01474	2.34e-05
616	HORVU2Hr1G010610	Putative LRR receptor-like serine/threonine-protein kinase	1.01328	0.000400652
617	HORVU4Hr1G083650	Peptide transporter PTR3-A	1.01316	0.000971517
618	HORVU3Hr1G069970	Reticulon-like protein B1	1.0079	1.7e-07
619	HORVU2Hr1G030630	Protein WEAK CHLOROPLAST MOVEMENT UNDER BLUE LIGHT 1	1.00342	0.000186013
620	HORVU0Hr1G039010	Leucine Rich Repeat family protein	1.00139	0.000613439
621	HORVU2Hr1G113180	D-3-phosphoglycerate dehydrogenase	0.649647	0.0313192
622	HORVU3Hr1G107320	cofactor assembly of complex C	0.61632	0.0313192
623	HORVU2Hr1G006030	rhomboid protein-related	0.610397	0.0215802
624	HORVU1Hr1G093620	Ribonuclease T2 family protein	-0.884731	0.028091
625	HORVU1Hr1G093250	0	-1.00072	0.000177008
626	HORVU6Hr1G056280	Molecular chaperone GrpE	-1.0016	1.4e-08
627	HORVU1Hr1G019480	Queuine tRNA-ribosyltransferase	-1.00161	3.34e-07
628	HORVU7Hr1G120030	tRNA dimethylallyltransferase	-1.00187	0.000145179
629	HORVU5Hr1G022790	Purple acid phosphatase	-1.00208	2.71e-05
630	HORVU5Hr1G110380	Purple acid phosphatase	-1.00208	2.71e-05
631	HORVU4Hr1G050980	Putative magnesium-protoporphyrin IX monomethyl ester (Oxidative) cyclase	-1.00214	2.48e-07
632	HORVU3Hr1G084220	Class III chitinase (Fragment)	-1.00248	0.00210545
633	HORVU2Hr1G078730	Peptidase A1	-1.00262	0.000156763
634	HORVU3Hr1G013400	Acyl-CoA thioesterase/ catalytic/ hydrolase, acting on ester bonds	-1.00352	1.79e-05
635	HORVU7Hr1G019680	Polygalacturonase-1 non-catalytic subunit beta like	-1.00573	0.00469116
636	HORVU1Hr1G087570	Fasciclin-like arabinogalactan protein 7	-1.00574	0.000769462
637	HORVU3Hr1G028060	GDSL esterase/lipase	-1.00601	0.00231772
638	HORVU5Hr1G105040	Queuine tRNA-ribosyltransferase accessory subunit 2	-1.00776	0.000946136
639	HORVU5Hr1G013880	Ent-cassadiene C2-hydroxylase	-1.00805	1.88e-05
640	HORVU7Hr1G122760	Metal tolerance protein 11	-1.00806	0.00193637
641	HORVU6Hr1G014500	Chlorophyll A-B binding protein (Fragment)	-1.0101	2.15e-07
642	HORVU7Hr1G071600	Proton-dependent oligopeptide transporter	-1.01019	0.000135302
643	HORVU5Hr1G117630	HAD-superfamily hydrolase, subfamily IA, variant 3	-1.01077	0.00240678
644	HORVU5Hr1G017040	Protein PEP-related development arrested 1, chloroplastic	-1.01092	2.65e-07
645	HORVU2Hr1G089620	Cytokinin riboside 5'-monophosphate phosphoribohydrolase	-1.01098	0.00171975
646	HORVU5Hr1G037360	Dynamin-like protein ARC5	-1.01553	3.38e-07
647	HORVU2Hr1G113850	0	-1.01791	0.000229884
648	HORVU5Hr1G025960	Acyl carrier protein	-1.01931	2.91e-06
649	HORVU5Hr1G076060	Auxin efflux carrier component	-1.0198	3.74e-05
650	HORVU6Hr1G090790	0	-1.02271	0.00118503
651	HORVU7Hr1G082380	Dihydroxyacetone kinase	-1.02301	5.13e-07
652	HORVU0Hr1G008790	protein CHAPERONE-LIKE PROTEIN OF POR1, chloroplastic-like	-1.02325	6.07e-08
653	HORVU5Hr1G095080	Beta-D-glucan exohydrolase	-1.02512	7.82e-05
654	HORVU7Hr1G090410	polyamine oxidase 1	-1.02795	0.028091
655	HORVU3Hr1G096120	Putative glucuronosyltransferase	-1.03022	0.000421901
656	HORVU7Hr1G026030	Protein disulfide isomerase (Prolyl 4-hydroxylase beta subunit)	-1.03051	0.000590915
657	HORVU1Hr1G038620	Pentatricopeptide repeat	-1.03052	5.18e-07
658	HORVU0Hr1G040540	Pentatricopeptide repeat smr4	-1.03144	4.3e-07
659	HORVU5Hr1G018830	C2H2L domain class transcription factor	-1.03222	7.3e-07
660	HORVU5Hr1G098320	Forkhead box protein like	-1.03239	1.84e-07
661	HORVU3Hr1G059840	1,4-dihydroxy-2-naphthoyl-CoA synthase	-1.03279	2.51e-08
662	HORVU4Hr1G008120	RNA recognition motif containing protein	-1.03448	2.31e-05
663	HORVU1Hr1G025870	Glycosyltransferase	-1.0374	2.73e-06
664	HORVU6Hr1G083660	3-dehydroquinate dehydratase	-1.03879	9.15e-06
665	HORVU1Hr1G087320	Xyloglucan endotransglucosylase/hydrolase	-1.03961	1.74e-05
666	HORVU5Hr1G022750	Photosystem II PsbP, oxygen evolving complex	-1.04057	2.62e-09
667	HORVU4Hr1G077610	Hexosyltransferase	-1.04155	3.87e-05
668	HORVU4Hr1G084900	0	-1.04246	3.36e-06
669	HORVU5Hr1G072050	Small heat shock protein HSP	-1.04321	0.00236783
670	HORVU2Hr1G116330	Micronuclear linker histone polyprotein-like protein	-1.04666	0.00534698
671	HORVU6Hr1G075250	Pentatricopeptide repeat-containing protein, chloroplastic	-1.04826	7.76e-07
672	HORVU1Hr1G073170	LSD1-type zinc finger protein	-1.04914	4.54e-08
673	HORVU2Hr1G070140	Heavy metal-associated isoprenylated plant protein 26	-1.04958	0.000557007
674	HORVU1Hr1G021930	Villin headpiece	-1.05047	0.00032823
675	HORVU5Hr1G047630	TRICHOME BIREFRINGENCE-LIKE 34	-1.05236	0.000676567
676	HORVU5Hr1G094000	ALA-interacting subunit	-1.05346	3.43e-06
677	HORVU7Hr1G021950	Xyloglucan endotransglucosylase/hydrolase	-1.05367	3.24e-05
678	HORVU7Hr1G075300	33 kDa ribonucleoprotein, chloroplastic	-1.05545	1.9e-05
679	HORVU6Hr1G090180	Putative nucleotide-binding alpha-beta plait domain-containing protein	-1.05833	1.6e-06
680	HORVU1Hr1G082020	Glycosyltransferase	-1.06176	0.000302394
681	HORVU4Hr1G084410	Large subunit ribosomal protein L5	-1.06197	2.98e-07
682	HORVU7Hr1G108930	Magnesium-chelatase subunit ChlI, chloroplastic	-1.06473	8.42e-07
683	HORVU7Hr1G054380	Tetrapyrrole biosynthesis, glutamate-1-semialdehyde aminotransferase	-1.06571	8.56e-05
684	HORVU5Hr1G059530	Chaperone protein DnaJ	-1.06582	5.15e-08
685	HORVU6Hr1G093820	Wall-associated receptor kinase 1	-1.06683	0.00733233
686	HORVU7Hr1G101810	50S ribosomal protein L24 chloroplastic	-1.06946	7.38e-07
687	HORVU7Hr1G116600	DUF177 domain-containing protein	-1.06991	7.36e-09
688	HORVU5Hr1G018480	Coleoptile phototropism protein 1	-1.07048	1.13e-05
689	HORVU7Hr1G097950	glucosidase 2 subunit beta	-1.07513	1.15e-06
690	HORVU2Hr1G038830	Ferredoxin--NADP+ reductase	-1.07669	6.3e-07
691	HORVU2Hr1G059360	Deoxyribonuclease tatD	-1.07682	2.29e-06
692	HORVU2Hr1G092460	ORPHANS transcription factor	-1.07823	7.35e-05
693	HORVU6Hr1G082060	20 kDa chaperonin, chloroplastic	-1.07882	1.39e-07
694	HORVU6Hr1G089730	3-ketoacyl-CoA synthase	-1.079	0.00403716
695	HORVU5Hr1G124520	Rhodanese-like domain-containing protein	-1.07938	2.98e-07
696	HORVU2Hr1G087840	Ubiquinone/menaquinone biosynthesis methyltransferase	-1.08021	3.55e-08
697	HORVU4Hr1G060140	Tetratricopeptide-like helical domain containing protein	-1.08069	2.44e-06
698	HORVU7Hr1G077110	Auxin-induced protein (Fragment)	-1.08271	4.15e-06
699	HORVU2Hr1G120470	Uracil-DNA glycosylase	-1.08294	6.89e-05
700	HORVU6Hr1G030050	Protein GLUTAMINE DUMPER 3 like	-1.08308	0.00138562
701	HORVU3Hr1G097810	Flowering promoting factor	-1.08453	8.03e-09
702	HORVU5Hr1G083230	Thaumatin	-1.08575	7.62e-05
703	HORVU2Hr1G035060	Structure-specific endonuclease subunit SLX1	-1.08736	2.69e-05
704	HORVU7Hr1G001600	Cysteine-rich receptor-like protein kinase 41	-1.0886	3.73e-06
705	HORVU5Hr1G109680	Carboxyl-terminal peptidase	-1.0895	1.75e-05
706	HORVU3Hr1G010140	AP2/ERF and B3 domain-containing transcription repressor TEM1	-1.09009	0.00784531
707	HORVU4Hr1G046610	Heavy metal-associated isoprenylated plant protein 32	-1.09078	6.06e-05
708	HORVU1Hr1G034570	Tetrapyrrole (Corrin/Porphyrin) methylase	-1.09079	1.09e-06
709	HORVU3Hr1G099080	Glutaredoxin	-1.09283	0.00023243
710	HORVU1Hr1G074820	Subtilase	-1.09349	0.00409729
711	HORVU7Hr1G108570	Glutathione S-transferase	-1.09768	0.000132903
712	HORVU3Hr1G087180	Nuclear transcription factor Y subunit B-8	-1.10184	1.02e-05
713	HORVU1Hr1G089760	Mitochondrial/chloroplast ribosomal protein L12	-1.10331	1.43e-06
714	HORVU7Hr1G111350	Protein GLUTAMINE DUMPER 3 like	-1.10517	0.000468058
715	HORVU4Hr1G022930	Translation elongation factor	-1.10616	1.22e-08
716	HORVU7Hr1G086520	Peptidylprolyl isomerase	-1.10756	6.78e-09
717	HORVU5Hr1G059450	Transposase (Fragment)	-1.10808	0.000786766
718	HORVU7Hr1G095900	Flavonoid 3'-monooxygenase	-1.10835	9.45e-06
719	HORVU1Hr1G094480	ATP-dependent Clp protease proteolytic subunit	-1.11331	1.43e-08
720	HORVU1Hr1G054060	QWRF motif-containing protein 7	-1.11491	5.01e-05
721	HORVU3Hr1G062490	Ribosomal protein rpS20	-1.11738	7.17e-08
722	HORVU4Hr1G032030	0	-1.1192	2.43e-05
723	HORVU1Hr1G020000	protease Do-like 2, chloroplastic	-1.12149	2.52e-08
724	HORVU3Hr1G053300	Concanavalin A-like lectin/glucanase, subgroup	-1.12255	0.000242059
725	HORVU5Hr1G062940	Ethylene-responsive transcription factor	-1.12343	3.16e-05
726	HORVU1Hr1G051420	ATP-dependent Clp protease proteolytic subunit	-1.12452	8.42e-06
727	HORVU6Hr1G078110	7-deoxyloganetin glucosyltransferase	-1.12531	1.17e-06
728	HORVU2Hr1G059370	Nucleotide-binding, alpha-beta plait	-1.12585	9.19e-09
729	HORVU3Hr1G032090	Reticulon-like protein (Fragment)	-1.126	1.54e-05
730	HORVU5Hr1G053230	RNA recognition motif domain	-1.13111	7.17e-08
731	HORVU7Hr1G038940	0	-1.13211	1.24e-05
732	HORVU4Hr1G067320	Large subunit ribosomal protein L15	-1.13382	2.07e-07
733	HORVU1Hr1G077100	PLASMODESMATA CALLOSE-BINDING PROTEIN 2	-1.13397	7.69e-06
734	HORVU3Hr1G066600	Transcription factor LATE FLOWERING	-1.13469	0.000117691
735	HORVU0Hr1G009850	Chitinase	-1.13575	0.000235269
736	HORVU3Hr1G098300	0	-1.13603	1.55e-06
737	HORVU6Hr1G000080	Thiosulfate sulfurtransferase 18	-1.13849	3.06e-07
738	HORVU5Hr1G047420	Leucine Rich Repeat family protein, expressed	-1.13991	2e-06
739	HORVU4Hr1G086020	Dihydrodipicolinate reductase	-1.14013	1.59e-07
740	HORVU6Hr1G084530	G-patch domain-containing protein	-1.14118	3.79e-08
741	HORVU4Hr1G007220	Copper binding protein 6	-1.14744	0.000463941
742	HORVU4Hr1G083100	Heavy metal-associated isoprenylated plant protein 39	-1.14768	0.000701848
743	HORVU7Hr1G085650	Tyrosine-protein kinase	-1.14777	5.02e-05
744	HORVU4Hr1G056250	PC-Esterase domain-containing protein/PMR5N domain-containing protein	-1.14799	0.0010676
745	HORVU5Hr1G044460	Purple acid phosphatase	-1.14854	2.05e-07
746	HORVU2Hr1G007840	RuBisCO large subunit-binding protein subunit alpha like	-1.14991	1.15e-06
747	HORVU5Hr1G122950	LRR receptor-like serine/threonine-protein kinase FLS2	-1.15363	0.000680471
748	HORVU6Hr1G010780	Peptide transporter PTR2	-1.15668	0.000332979
749	HORVU0Hr1G020960	Histone-lysine N-methyltransferase	-1.15756	0.0055719
750	HORVU3Hr1G070610	tRNA/rRNA methyltransferase	-1.15869	3.27e-07
751	HORVU2Hr1G107070	B3 domain-containing protein	-1.15947	0.00226728
752	HORVU5Hr1G015050	Envelope glycoprotein	-1.16121	6.84e-08
753	HORVU2Hr1G097910	L-allo-threonine aldolase	-1.16175	7.97e-09
754	HORVU3Hr1G087430	Interactor of constitutive active ROPs 3	-1.16211	0.00016362
755	HORVU4Hr1G038570	Small subunit ribosomal protein S5	-1.16269	1.49e-07
756	HORVU6Hr1G078290	50S ribosomal protein L29 chloroplastic	-1.16424	4.16e-07
757	HORVU7Hr1G082720	Extra-large guanine nucleotide-binding protein 1	-1.16551	0.000394543
758	HORVU3Hr1G078780	50S ribosomal protein L34 chloroplastic	-1.16562	1.84e-07
759	HORVU5Hr1G011730	E3 ubiquitin-protein ligase RNF5	-1.16563	1.09e-05
760	HORVU2Hr1G101470	Structure-specific endonuclease subunit SLX1	-1.16776	8.2e-07
761	HORVU3Hr1G020420	DEAD-box ATP-dependent RNA helicase 39-like protein	-1.16849	9.19e-09
762	HORVU3Hr1G071530	50S ribosomal protein L13 chloroplastic	-1.16945	1.27e-07
763	HORVU4Hr1G012750	Adenine/guanine permease AZG	-1.17184	0.000242614
764	HORVU3Hr1G096830	Serine carboxypeptidase-like 20	-1.17195	3.04e-05
765	HORVU3Hr1G038050	DNA topoisomerase 2	-1.17228	1.18e-05
766	HORVU7Hr1G002800	Ribonuclease HI	-1.17421	0.00106091
767	HORVU5Hr1G072470	Ribonuclease Z chloroplastic	-1.17645	1.04e-07
768	HORVU3Hr1G085690	Hypothetcal protein	-1.17657	1.09e-05
769	HORVU5Hr1G010960	Glutaredoxin-C1	-1.17776	5.02e-06
770	HORVU4Hr1G008200	Ascorbate-specific transmembrane electron transporter 1	-1.1793	4.34e-05
771	HORVU6Hr1G035300	U11/U12 small nuclear ribonucleoprotein 25 kDa protein (Fragment)	-1.17973	0.000952004
772	HORVU5Hr1G102900	Cysteine-rich RLK (Receptor-like kinase) protein	-1.18452	0.000156575
773	HORVU5Hr1G080580	Glucuronoxylan 4-O-methyltransferase	-1.18505	9.4e-06
774	HORVU7Hr1G027860	Pullulanase-type starch debranching enzyme1	-1.18537	1.19e-05
775	HORVU7Hr1G042460	0	-1.18727	5.63e-05
776	HORVU2Hr1G103180	Alpha-hydroxy acid dehydrogenase, FMN-dependent	-1.18924	0.000370805
777	HORVU4Hr1G084830	50S ribosomal protein L11, chloroplastic	-1.18953	3.52e-08
778	HORVU4Hr1G056770	Glycosyltransferases	-1.18983	0.000680471
779	HORVU1Hr1G041640	Cytokinin riboside 5'-monophosphate phosphoribohydrolase	-1.1922	0.00075384
780	HORVU7Hr1G092330	Tyrosine-protein kinase	-1.19344	0.00399193
781	HORVU2Hr1G059800	Fasciclin domain	-1.19428	7.69e-05
782	HORVU7Hr1G007900	4-hydroxyphenylacetaldehyde oxime monooxygenase	-1.19508	2.25e-05
783	HORVU5Hr1G012950	Tesmin/TSO1-like CXC domain protein (Fragment)	-1.19517	0.000452939
784	HORVU6Hr1G009890	Pentatricopeptide repeat	-1.1955	4.59e-06
785	HORVU2Hr1G018340	5'-AMP-activated protein kinase, catalytic alpha subunit	-1.19832	3.68e-05
786	HORVU2Hr1G017300	Atypical CYS HIS rich thioredoxin 4	-1.19851	2.48e-07
787	HORVU6Hr1G093030	Mitochondrial ribosomal protein L9	-1.19925	1.58e-08
788	HORVU7Hr1G033890	Chaperonin GroES	-1.2001	1.27e-07
789	HORVU3Hr1G011560	Mitochondrial glycoprotein family protein	-1.20176	8.88e-06
790	HORVU3Hr1G115990	11S globulin seed storage protein 2	-1.20243	1.18e-05
791	HORVU3Hr1G009980	Asp domain-containing protein	-1.20928	5.2e-06
792	HORVU3Hr1G035650	Rapid alkalinization factor	-1.21099	7e-06
793	HORVU2Hr1G118160	0	-1.21438	0.000175083
794	HORVU1Hr1G072250	Class III chitinase	-1.21462	0.00979025
795	HORVU3Hr1G089690	0	-1.21641	0.001405
796	HORVU7Hr1G024270	(+)-neomenthol dehydrogenase	-1.21655	1.13e-05
797	HORVU2Hr1G037250	4-alpha-glucanotransferase	-1.21714	0.00854029
798	HORVU4Hr1G013190	Glutamyl-tRNA(Gln) amidotransferase subunit A (Fragment)	-1.22004	0.00282488
799	HORVU3Hr1G060310	Putative receptor-like protein kinase (Fragment)	-1.22252	1.95e-05
800	HORVU7Hr1G008060	Disease resistance protein RGA2	-1.22257	0.000747069
801	HORVU1Hr1G088590	UDP-N-acetylhexosamine pyrophosphorylase	-1.22356	2.98e-08
802	HORVU4Hr1G049550	DNA binding protein, putative	-1.22441	3.76e-06
803	HORVU5Hr1G010870	Glutaredoxin-C1	-1.227	1.33e-06
804	HORVU1Hr1G004720	Major facilitator superfamily domain, general substrate transporter	-1.22888	5.95e-05
805	HORVU5Hr1G047060	Tubulin polyglutamylase	-1.22919	2.86e-07
806	HORVU7Hr1G021650	0	-1.23116	8.27e-05
807	HORVU5Hr1G084900	Putative beta-1,3-glucanase	-1.23254	4.67e-06
808	HORVU5Hr1G078830	Trigger factor	-1.23346	1.47e-05
809	HORVU4Hr1G048440	RNA binding protein 1	-1.2335	7.23e-07
810	HORVU3Hr1G062690	Purine permease	-1.23438	0.00128535
811	HORVU2Hr1G108110	Anthocyanidin reductase	-1.23689	2.3e-06
812	HORVU5Hr1G115250	DNA-directed RNA polymerase subunit beta	-1.2372	0.000960468
813	HORVU7Hr1G110130	0	-1.24696	0.00856429
814	HORVU0Hr1G009120	Alpha/beta-Hydrolases superfamily protein	-1.24726	2.5e-05
815	HORVU7Hr1G090560	Cinnamyl alcohol dehydrogenase	-1.25488	7.23e-07
816	HORVU3Hr1G106880	TRAF transcription factor	-1.25506	0.00605331
817	HORVU2Hr1G103930	NAC transcription factor	-1.25773	0.00192737
818	HORVU7Hr1G078700	Molybdate transporter like	-1.26011	0.00352417
819	HORVU7Hr1G007580	Flavonoid 3'-monooxygenase	-1.26039	0.000346681
820	HORVU2Hr1G056440	Valine--tRNA ligase chloroplastic/mitochondrial 2	-1.26458	1.36e-08
821	HORVU2Hr1G006040	Disease resistance protein RGA2	-1.26813	1.28e-06
822	HORVU2Hr1G059780	P-loop containing nucleoside triphosphate hydrolase	-1.26988	1.65e-09
823	HORVU7Hr1G050390	Putative tRNA (Cytidine(34)-2'-O)-methyltransferase	-1.27212	4.31e-07
824	HORVU7Hr1G075310	Kinesin-like protein KIN-1	-1.28194	0.000125324
825	HORVU3Hr1G065770	Bidirectional sugar transporter SWEET	-1.28478	0.000119711
826	HORVU5Hr1G067700	Eukaryotic aspartyl protease family protein, expressed	-1.2861	2.74e-07
827	HORVU4Hr1G055220	Polyketide cyclase/dehydrase	-1.28703	3.25e-05
828	HORVU5Hr1G112750	Dynein assembly factor 1, axonemal	-1.28898	0.000461539
829	HORVU0Hr1G003810	STIP1 homology and U-box containing protein 1	-1.28908	1.76e-06
830	HORVU2Hr1G105390	Factor of DNA methylation 1	-1.29026	1.96e-05
831	HORVU7Hr1G058940	RNA-binding protein chloroplast	-1.29073	1.27e-07
832	HORVU6Hr1G089750	3-ketoacyl-CoA synthase 12	-1.29089	0.000132103
833	HORVU6Hr1G087420	0	-1.29193	1.81e-07
834	HORVU3Hr1G027970	Tyrosine--tRNA ligase	-1.29217	0.00094345
835	HORVU7Hr1G054610	Starch phosphorylase	-1.29507	0.00614762
836	HORVU4Hr1G078510	2-carboxy-14-naphthoquinone phytyltransferase chloroplastic	-1.29603	6.06e-09
837	HORVU6Hr1G009690	0	-1.29968	0.000727077
838	HORVU3Hr1G056320	Putative retrotransposon polyprotein	-1.30244	3.32e-06
839	HORVU3Hr1G075620	Pseudouridine synthase family protein	-1.30735	4.04e-06
840	HORVU5Hr1G103850	Fasciclin domain	-1.30737	9.19e-05
841	HORVU4Hr1G015640	Major facilitator superfamily domain, general substrate transporter	-1.30896	9.92e-05
842	HORVU6Hr1G091230	NAC domain-containing protein 18-like	-1.31064	4.03e-06
843	HORVU7Hr1G025800	Carboxypeptidase	-1.31404	0.000954062
844	HORVU3Hr1G058610	GDSL esterase/lipase	-1.3187	2.44e-05
845	HORVU7Hr1G014410	Phosphate-induced protein 1	-1.32103	0.000458545
846	HORVU7Hr1G057410	MYB domain class transcription factor	-1.32218	1.66e-07
847	HORVU5Hr1G051260	Proline-rich protein 4-like	-1.32673	3.53e-06
848	HORVU2Hr1G020760	0	-1.33412	0.00664256
849	HORVU7Hr1G081510	Heat shock protein DnaJ	-1.33617	2.67e-07
850	HORVU1Hr1G024640	Filamin-A-interacting protein 1 (Fragment)	-1.33745	1.22e-06
851	HORVU7Hr1G006490	RuBisCO large subunit-binding protein subunit beta	-1.33808	7.28e-09
852	HORVU1Hr1G064750	Heavy-metal-associated domain-containing protein	-1.33824	1.21e-07
853	HORVU4Hr1G065620	Leucine-rich repeat receptor-like serine/threonine-protein kinase BAM3	-1.33843	3.32e-06
854	HORVU3Hr1G048520	Vacuolar-processing enzyme	-1.33862	2.12e-06
855	HORVU3Hr1G014290	Emopamil-binding	-1.33892	6.66e-10
856	HORVU3Hr1G117590	Gene encoding jasmonate-induced protein (Fragment)	-1.33899	5.73e-06
857	HORVU4Hr1G010360	Cathepsin B	-1.3436	1.34e-06
858	HORVU6Hr1G027460	Tyrosyl-DNA phosphodiesterase	-1.34571	7.53e-07
859	HORVU2Hr1G074210	E3 ubiquitin-protein ligase	-1.35169	1.47e-06
860	HORVU1Hr1G037650	Rubisco accumulation factor	-1.35409	1.16e-05
861	HORVU1Hr1G021160	Glutathione S-transferase 1	-1.3564	0.000269407
862	HORVU2Hr1G038570	Putative reverse transcriptase	-1.35984	6.41e-07
863	HORVU4Hr1G074840	Cytochrome P450 family protein, expressed	-1.36	3.51e-08
864	HORVU5Hr1G087860	RING-H2 finger protein ATL80	-1.36508	1.2e-05
865	HORVU3Hr1G082110	Cellular retinaldehyde binding/alpha-tocopherol transport	-1.3662	0.000885091
866	HORVU6Hr1G070220	Glycosyltransferase	-1.37197	0.00466914
867	HORVU5Hr1G065200	DNA-3-methyladenine glycosylase I	-1.37365	0.00318427
868	HORVU5Hr1G067480	65-kDa microtubule-associated protein 6	-1.37575	1.78e-07
869	HORVU6Hr1G057680	E3 ubiquitin-protein ligase WAV3-like	-1.37828	0.00687121
870	HORVU3Hr1G092020	BTB/POZ and TAZ domain-containing protein 2	-1.37963	3.65e-06
871	HORVU2Hr1G076010	Photosystem II oxygen-evolving enhancer protein 2	-1.38021	7.33e-07
872	HORVU1Hr1G016080	Annexin	-1.38038	0.00123899
873	HORVU1Hr1G065470	One cut domain family member 2-like	-1.38482	6.95e-08
874	HORVU4Hr1G004270	tRNA/rRNA methyltransferase (SpoU) family protein	-1.38506	6.95e-07
875	HORVU7Hr1G065950	stress response protein NST1-like	-1.38512	0.000487992
876	HORVU3Hr1G067330	Peroxidase	-1.38954	0.000281493
877	HORVU3Hr1G019750	Auxin-responsive protein (Fragment)	-1.39682	1.05e-06
878	HORVU4Hr1G012560	Thioredoxin	-1.40062	8.46e-08
879	HORVU5Hr1G047970	Putative peptide transporter	-1.40246	0.000506676
880	HORVU5Hr1G094270	Auxin-responsive protein IAA16	-1.4049	0.000594067
881	HORVU7Hr1G120960	Callose synthase 3	-1.40997	5.83e-05
882	HORVU5Hr1G115330	Large subunit ribosomal protein L18	-1.41333	5.82e-08
883	HORVU5Hr1G100990	Tetratricopeptide repeat (TPR)-like superfamily protein	-1.41342	6.07e-08
884	HORVU5Hr1G123120	Hydroxyproline-rich glycoprotein family protein	-1.41428	6.49e-05
885	HORVU7Hr1G113650	Putative GMP synthase [glutamine-hydrolyzing]	-1.41497	4.87e-06
886	HORVU3Hr1G009490	Non-specific lipid-transfer protein 3	-1.41744	1.04e-06
887	HORVU7Hr1G040280	U-box domain-containing protein 7	-1.41787	9.92e-05
888	HORVU2Hr1G080480	Plastid-specific 30S ribosomal protein 3	-1.41879	4.56e-08
889	HORVU6Hr1G064820	Basic helix-loop-helix (BHLH) DNA-binding superfamily protein	-1.42067	0.00201897
890	HORVU2Hr1G075280	Molecular chaperone GrpE	-1.42136	6.47e-08
891	HORVU4Hr1G024580	Serine carboxypeptidase II-3	-1.42254	4.39e-05
892	HORVU2Hr1G083960	Cytosolic Fe-S cluster assembly factor NBP35	-1.42267	0.00012902
893	HORVU5Hr1G075660	Nucleotide sugar epimerase	-1.4229	0.00011338
894	HORVU4Hr1G068890	0	-1.42634	0.00262411
895	HORVU1Hr1G037270	Glycoside hydrolase superfamily	-1.42707	0.00348311
896	HORVU6Hr1G065970	Pentatricopeptide (PPR) repeat-containing protein-like	-1.42765	0.00501184
897	HORVU3Hr1G114220	DEAD-box ATP-dependent RNA helicase	-1.42956	2.06e-09
898	HORVU5Hr1G095580	Senescence-specific cysteine protease	-1.43325	0.00220936
899	HORVU3Hr1G098580	Oxoglutarate/iron-dependent dioxygenase	-1.43387	1.23e-06
900	HORVU3Hr1G098600	Oxoglutarate/iron-dependent dioxygenase	-1.43387	1.23e-06
901	HORVU4Hr1G034670	Retrotransposon protein, putative, unclassified	-1.4358	1.35e-06
902	HORVU2Hr1G080460	NAC domain transcription factor	-1.43605	0.000295527
903	HORVU1Hr1G088270	Thiamine monophosphate synthase	-1.43789	1.56e-07
904	HORVU3Hr1G085480	Carbohydrate kinase PfkB	-1.43832	4.89e-06
905	HORVU3Hr1G066810	Cytokinin riboside 5'-monophosphate phosphoribohydrolase	-1.44245	1.11e-07
906	HORVU4Hr1G027970	Selenium binding	-1.4442	0.0077249
907	HORVU3Hr1G089910	Trigger factor, ribosome-binding	-1.44432	5.02e-08
908	HORVU7Hr1G024220	Alpha-L-fucosidase 2	-1.44443	5.6e-07
909	HORVU6Hr1G057880	Retrovirus-related Pol polyprotein from transposon RE1	-1.44487	1.01e-06
910	HORVU0Hr1G022610	Terpene cyclase/mutase family member	-1.44692	7.39e-05
911	HORVU6Hr1G054910	Transcription factor	-1.45552	1.13e-06
912	HORVU6Hr1G003940	Pto-interacting protein 1	-1.46045	0.000386052
913	HORVU7Hr1G034430	Serine/threonine protein kinase	-1.46526	1.11e-06
914	HORVU1Hr1G000040	50S ribosomal protein L28 chloroplastic	-1.46854	8.04e-09
915	HORVU4Hr1G085090	Heavy metal-associated domain containing protein	-1.47078	0.000211304
916	HORVU1Hr1G092730	Probable protein ABIL1	-1.47141	3.69e-07
917	HORVU2Hr1G091360	L-type lectin-domain containing receptor kinase IV.1	-1.47323	1.52e-05
918	HORVU7Hr1G054390	MADS-box transcription factor 56	-1.47692	1.54e-05
919	HORVU1Hr1G028170	Auxin-responsive protein IAA2	-1.48162	0.000768535
920	HORVU2Hr1G005680	Zinc finger CCCH domain-containing protein 24	-1.48408	8.45e-08
921	HORVU5Hr1G122540	5-epiaristolochene 1,3-dihydroxylase	-1.48488	7.39e-06
922	HORVU3Hr1G091360	Pectinesterase, catalytic	-1.48691	5.25e-06
923	HORVU6Hr1G000130	Thiosulfate sulfurtransferase 18	-1.49857	1.05e-05
924	HORVU7Hr1G117850	O-methyltransferase family protein	-1.50522	0.0386379
925	HORVU7Hr1G111310	Glutamine dumper 3	-1.5073	7.36e-09
926	HORVU3Hr1G081570	Amino acid transporter	-1.51136	0.00126812
927	HORVU5Hr1G111480	DNA gyrase subunit A like	-1.5131	5.15e-08
928	HORVU3Hr1G010070	Non-specific serine/threonine protein kinase	-1.51339	0.000169214
929	HORVU5Hr1G082160	O-acyltransferase WSD1	-1.51379	5.31e-05
930	HORVU7Hr1G055290	Ethylene-responsive factor-like protein 1	-1.51764	8.92e-05
931	HORVU1Hr1G051330	Peptide transporter PTR2	-1.51866	5.84e-07
932	HORVU4Hr1G060970	Peroxisomal nicotinamide adenine dinucleotide carrier	-1.52284	1.37e-07
933	HORVU4Hr1G014900	Protein AUXIN-REGULATED GENE INVOLVED IN ORGAN SIZE	-1.52619	1.61e-07
934	HORVU2Hr1G109120	Extracellular invertase	-1.54052	2.42e-06
935	HORVU1Hr1G069510	Leucine-rich repeat protein kinase family protein	-1.54075	0.00166894
936	HORVU3Hr1G081540	Transcription initiation factor TFIID subunit 9	-1.54135	6.69e-06
937	HORVU5Hr1G071070	ribosomal RNA small subunit methyltransferase B isoform X3	-1.55365	6.26e-08
938	HORVU4Hr1G069100	Beta-D-xylosidase	-1.55841	1.9e-06
939	HORVU5Hr1G037440	Dynamin-like protein arc5	-1.55854	0.000956153
940	HORVU5Hr1G041950	Serine/threonine-protein kinase	-1.5591	4.41e-05
941	HORVU5Hr1G067530	1-aminocyclopropane-1-carboxylate oxidase	-1.56849	1.56e-06
942	HORVU2Hr1G045970	Integrator complex subunit 2	-1.57001	0.00070545
943	HORVU5Hr1G107150	0	-1.57992	0.00311341
944	HORVU2Hr1G073780	Chaperone protein ClpB1	-1.58118	0.00727662
945	HORVU6Hr1G035040	AAA+ ATPase domain-containing protein	-1.58248	0.00110359
946	HORVU2Hr1G059330	Ribosome maturation factor RimP like	-1.58696	0.00113773
947	HORVU4Hr1G000520	Beta-amylase	-1.59025	0.000333402
948	HORVU1Hr1G085050	Membrane protein-like	-1.59144	0.00144366
949	HORVU1Hr1G075160	Phenylcoumaran benzylic ether reductase	-1.59233	0.00377395
950	HORVU3Hr1G095580	Small auxin-up RNA	-1.59243	0.00949308
951	HORVU4Hr1G081020	Putative reverse transcriptase	-1.60417	1.9e-05
952	HORVU2Hr1G032710	0	-1.6158	0.00302048
953	HORVU3Hr1G074290	Protein DETOXIFICATION	-1.61925	3.34e-08
954	HORVU7Hr1G051430	Concanavalin A-like lectin/glucanase superfamily	-1.62182	3.88e-07
955	HORVU2Hr1G089260	Protodermal factor 1 like	-1.62782	8.2e-07
956	HORVU1Hr1G070480	Protein LIGHT-DEPENDENT SHORT HYPOCOTYLS 5	-1.63083	0.00104179
957	HORVU6Hr1G000070	Rhodanese-like domain-containing protein 19 mitochondrial	-1.63439	0.000370446
958	HORVU3Hr1G077220	Serine/threonine-protein kinase	-1.64095	9.51e-08
959	HORVU5Hr1G053480	Tetratricopeptide repeat (TPR)-like superfamily protein	-1.64159	9.78e-08
960	HORVU2Hr1G115180	ABC transporter B family member 19	-1.64507	0.00125167
961	HORVU3Hr1G068410	Disease resistance protein RGA2	-1.64513	2.39e-08
962	HORVU1Hr1G043880	Receptor kinase	-1.64618	0.00215547
963	HORVU5Hr1G065670	Gibberellic acid-stimulated protein 2	-1.65061	1.22e-06
964	HORVU5Hr1G122860	Tropinone reductase 1	-1.65127	0.00078647
965	HORVU5Hr1G075430	Transcription factor bHLH49	-1.65661	1.09e-07
966	HORVU3Hr1G073190	Dynein light chain	-1.65826	0.000195557
967	HORVU3Hr1G072860	Adenylosuccinate synthetase	-1.66047	7.2e-06
968	HORVU2Hr1G080350	Amino acid/polyamine transporter II	-1.66198	1.68e-07
969	HORVU7Hr1G114400	Putative receptor-like protein kinase	-1.66377	0.00148354
970	HORVU4Hr1G090820	Xyloglucan endotransglucosylase/hydrolase	-1.66988	5.25e-07
971	HORVU7Hr1G096870	SAUR-like auxin-responsive protein family	-1.68026	0.00961839
972	HORVU7Hr1G103870	Carbonic anhydrase, chloroplastic	-1.6807	8.78e-06
973	HORVU6Hr1G048850	Putative esterase ytxM	-1.68131	4.16e-07
974	HORVU2Hr1G028940	4-alpha-glucanotransferase	-1.70902	3.07e-08
975	HORVU5Hr1G124120	Isopenicillin N synthase	-1.70911	0.000344775
976	HORVU5Hr1G096360	Indole-3-acetate beta-glucosyltransferase	-1.71363	1.02e-05
977	HORVU7Hr1G008390	Superoxide dismutase	-1.72733	7.72e-09
978	HORVU3Hr1G006440	Eukaryotic aspartyl protease family protein	-1.72745	0.00985209
979	HORVU5Hr1G062120	Serine/threonine protein kinase	-1.73326	7.02e-07
980	HORVU4Hr1G063720	Glucan endo-1,3-beta-glucosidase	-1.73387	8.08e-06
981	HORVU3Hr1G085520	Laccase	-1.74023	0.000248981
982	HORVU5Hr1G000490	Teosinte branched 1	-1.74163	9.75e-10
983	HORVU5Hr1G053010	Enoyl-ACP reductase	-1.74458	2.06e-05
984	HORVU1Hr1G055930	Homeobox-leucine zipper protein HOX1	-1.74974	0.00199487
985	HORVU7Hr1G007220	Sucrose synthase	-1.76353	1.97e-06
986	HORVU1Hr1G060620	Zinc finger protein, putative	-1.77681	1.77e-05
987	HORVU1Hr1G009430	Single-stranded nucleic acid binding R3H protein	-1.78147	0.00664858
988	HORVU7Hr1G070010	Cellulose synthase	-1.78645	7.44e-05
989	HORVU4Hr1G060280	AT-hook motif nuclear-localized protein 20	-1.78817	9.77e-06
990	HORVU1Hr1G089180	Chlorophyll a-b binding protein, chloroplastic	-1.79148	0.000187909
991	HORVU2Hr1G095080	Cytochrome P450 family protein, expressed	-1.79452	4.16e-07
992	HORVU5Hr1G067490	0	-1.80354	6.98e-07
993	HORVU1Hr1G020140	Dienelactone hydrolase family, putative	-1.80666	0.00389234
994	HORVU7Hr1G050240	Serine/threonine-protein kinase UCNL	-1.81266	8.42e-06
995	HORVU6Hr1G012690	Small GTP-binding protein (Fragment)	-1.81967	4.26e-05
996	HORVU0Hr1G002100	ATP-dependent DNA helicase	-1.82181	5.64e-05
997	HORVU5Hr1G114220	Harpin-induced domain protein 1	-1.82402	0.000598641
998	HORVU2Hr1G019950	0	-1.83414	0.00046364
999	HORVU7Hr1G121250	Sulfotransferase	-1.83545	8.83e-05
1000	HORVU2Hr1G102100	Non-specific lipid-transfer protein	-1.85834	2.22e-08
1001	HORVU2Hr1G035170	Queuosine salvage protein (Fragment)	-1.86127	9.81e-09
1002	HORVU1Hr1G032480	Ribonuclease H-like domain, Reverse transcriptase, RNA-dependent DNA polymerase	-1.8735	3.89e-10
1003	HORVU4Hr1G016770	Truncated alcohol dehydrogenase	-1.87764	1.04e-08
1004	HORVU3Hr1G068970	Hexosyltransferase	-1.891	0.000233911
1005	HORVU7Hr1G046430	Rhoptry neck protein 2 (Fragment)	-1.91602	1.54e-05
1006	HORVU6Hr1G069340	Small RNA degrading nuclease 1	-1.93583	0.00124309
1007	HORVU2Hr1G102110	Non-specific lipid-transfer protein	-1.93838	2.59e-08
1008	HORVU4Hr1G089120	Trihelix transcription factor GT-2	-1.94005	1.94e-08
1009	HORVU7Hr1G085660	E3 ubiquitin-protein like	-1.94083	0.00882909
1010	HORVU2Hr1G125520	Flavonoid 3'-hydroxylase (Fragment)	-1.96161	8.04e-05
1011	HORVU7Hr1G110760	Glycosyltransferase	-1.96919	1.71e-07
1012	HORVU3Hr1G005380	E3 ubiquitin-protein ligase	-1.97305	0.00913228
1013	HORVU0Hr1G002110	DNA helicase RecQ (Fragment)	-1.98939	9.5e-06
1014	HORVU5Hr1G010860	Pectinesterase	-1.99092	5.22e-05
1015	HORVU2Hr1G017680	E3 ubiquitin-protein ligase SHPRH	-2.00285	5.61e-06
1016	HORVU5Hr1G012240	Glucan 1 3-beta-glucosidase A	-2.01209	8.54e-09
1017	HORVU4Hr1G006850	Phospholipase	-2.02163	0.00494845
1018	HORVU6Hr1G068980	Basic helix-loop-helix transcription factor	-2.0264	3.17e-05
1019	HORVU7Hr1G045580	Aspartic proteinase nepenthesin-2	-2.03278	9.3e-05
1020	HORVU2Hr1G044620	0	-2.0352	9.52e-05
1021	HORVU5Hr1G016600	Nucleoredoxin	-2.03957	0.0020482
1022	HORVU3Hr1G088970	protein PLASTID TRANSCRIPTIONALLY ACTIVE 10-like	-2.0448	1.16e-09
1023	HORVU7Hr1G085120	Succinylglutamate-semialdehyde dehydrogenase	-2.04579	2.32e-05
1024	HORVU5Hr1G067200	Phosphatidylinositol 4-kinase	-2.04642	0.000159316
1025	HORVU4Hr1G083930	Alkane hydroxylase MAH1-like	-2.06906	4.98e-06
1026	HORVU4Hr1G077310	Ethylene-responsive transcription factor 1	-2.06932	9.67e-08
1027	HORVU3Hr1G002980	Polyubiquitin	-2.09745	5.78e-06
1028	HORVU2Hr1G072880	Ferredoxin	-2.10921	1.37e-06
1029	HORVU3Hr1G042140	Fimbrin-2	-2.11205	1.49e-07
1030	HORVU7Hr1G059000	Fatty acyl-CoA reductase	-2.13393	0.00966139
1031	HORVU0Hr1G030920	Putative WD-40 repeat protein (Fragment)	-2.15733	0.0025789
1032	HORVU5Hr1G112280	PMR5 N-terminal domain	-2.16344	3.95e-07
1033	HORVU7Hr1G031650	Major facilitator superfamily protein	-2.18566	2.91e-07
1034	HORVU4Hr1G089060	L-gulonolactone oxidase	-2.19029	0.000183528
1035	HORVU4Hr1G027050	L-ascorbate oxidase	-2.19104	0.00163666
1036	HORVU7Hr1G024540	0	-2.19696	3.96e-06
1037	HORVU4Hr1G090860	Metacaspase-1	-2.20326	0.000189188
1038	HORVU7Hr1G102730	Unidentified	-2.20502	3.64e-06
1039	HORVU4Hr1G085800	0	-2.20695	9.03e-06
1040	HORVU6Hr1G081260	Spermidine hydroxycinnamoyl transferase	-2.24256	0.000452653
1041	HORVU5Hr1G073010	Nucleolar protein gar2-related isoform 2	-2.24604	4.57e-05
1042	HORVU7Hr1G002110	Glycoside hydrolase	-2.26395	2.21e-09
1043	HORVU3Hr1G104280	Leucoanthocyanidin dioxygenase	-2.28549	1.36e-05
1044	HORVU4Hr1G002530	Tubulin beta chain	-2.28615	7.62e-05
1045	HORVU6Hr1G058820	Phenylalanine ammonia-lyase	-2.28891	8.6e-06
1046	HORVU5Hr1G093410	Leucine Rich Repeat family protein, expressed	-2.32786	7.23e-06
1047	HORVU3Hr1G117570	23 kDa jasmonate-induced protein-like	-2.33012	2.65e-05
1048	HORVU7Hr1G086690	Beta-galactosidase	-2.33719	8.95e-05
1049	HORVU7Hr1G036780	Protein EXORDIUM like	-2.34481	0.00788575
1050	HORVU7Hr1G052870	BHLH transcription factor	-2.36354	6.04e-06
1051	HORVU7Hr1G046640	Putative GPI-anchored protein (Fragment)	-2.37867	0.000173069
1052	HORVU3Hr1G034100	Germin-like protein 5-1	-2.41845	0.000127948
1053	HORVU1Hr1G093560	Extracellular ribonuclease LE	-2.42216	0.00511481
1054	HORVU3Hr1G108150	0	-2.42565	3.04e-05
1055	HORVU6Hr1G062820	Beta-xylosidasealpha-l-arabinofuranosidase 1	-2.43697	7.19e-05
1056	HORVU4Hr1G062070	Solute carrier family 40 protein	-2.43786	2.62e-09
1057	HORVU2Hr1G121480	Gamma-tubulin complex component	-2.46344	2.37e-07
1058	HORVU2Hr1G023770	GDSL esterase/lipase	-2.47868	8.65e-07
1059	HORVU3Hr1G038320	Putative 1-phosphatidylinositol 4-kinase	-2.49185	0.00064767
1060	HORVU1Hr1G016980	Peroxidase	-2.5512	1.36e-08
1061	HORVU1Hr1G088190	0	-2.57775	0.00028177
1062	HORVU7Hr1G082830	1,4-alpha-glucan-branching enzyme 3, chloroplastic/amyloplastic	-2.58355	4.26e-08
1063	HORVU7Hr1G116770	Dirigent protein (Fragment)	-2.60612	4.19e-08
1064	HORVU7Hr1G020300	Peroxidase	-2.61163	1.67e-07
1065	HORVU6Hr1G066840	Proton-dependent oligopeptide transporter	-2.61711	0.00522159
1066	HORVU2Hr1G107630	Putative glycoside hydrolase family 3	-2.62458	5.17e-11
1067	HORVU5Hr1G006330	Glutathione S-transferase IV	-2.62709	0.00469116
1068	HORVU7Hr1G093180	Glycosyltransferase family 92 protein (Fragment)	-2.62755	1.35e-05
1069	HORVU0Hr1G010040	Glycoside hydrolase	-2.63335	0.0022672
1070	HORVU0Hr1G038970	Zinc finger protein KNUCKLES	-2.63354	1.59e-05
1071	HORVU6Hr1G062850	Probably inactive leucine-rich repeat receptor-like protein kinase IMK2	-2.64631	1.32e-05
1072	HORVU3Hr1G091230	Bidirectional sugar transporter SWEET	-2.65174	8.27e-06
1073	HORVU2Hr1G107670	0	-2.66919	6.55e-06
1074	HORVU5Hr1G063600	Spermidine synthase	-2.68124	4.78e-05
1075	HORVU1Hr1G054250	Triticum beta-expansin	-2.69347	0.00429942
1076	HORVU1Hr1G054240	Beta-expansin 7	-2.71828	8.93e-06
1077	HORVU5Hr1G095020	Peptide transporter PTR2	-2.72905	0.000499061
1078	HORVU3Hr1G087010	Argininosuccinate lyase	-2.73551	3.76e-09
1079	HORVU7Hr1G082850	Glycoside hydrolase	-2.76278	4.36e-09
1080	HORVU4Hr1G061070	Gastrula zinc finger xFG20-1	-2.82036	5.94e-09
1081	HORVU7Hr1G049860	LOW QUALITY PROTEIN: fasciclin-like arabinogalactan protein 7	-2.88169	2.51e-08
1082	HORVU1Hr1G054200	Beta-expansin 5	-2.89769	8.46e-08
1083	HORVU2Hr1G102050	Non-specific lipid-transfer protein	-2.91952	1e-08
1084	HORVU3Hr1G057860	0	-2.94771	1.84e-05
1085	HORVU7Hr1G042390	Gibberellin-regulated protein 6	-2.94977	7.72e-08
1086	HORVU2Hr1G119050	NADPH-protochlorophyllide oxidoreductase	-2.94993	3.92e-05
1087	HORVU6Hr1G057870	Ammonium transporter	-2.96044	5.21e-07
1088	HORVU4Hr1G021960	Signal-recognition-particle GTPase	-2.99586	5.17e-11
1089	HORVU2Hr1G031400	SPX domain-containing protein 5	-3.08155	0.00186969
1090	HORVU2Hr1G090690	ABA-responsive protein-like	-3.19729	0.000142685
1091	HORVU3Hr1G038290	Peroxidase	-3.2402	4.31e-05
1092	HORVU7Hr1G098280	Xyloglucan endotransglucosylase/hydrolase	-3.25808	0.00224056
1093	HORVU6Hr1G061220	Aldehyde dehydrogenase	-3.27769	0.000376687
1094	HORVU4Hr1G051010	Metalloenzyme	-3.27838	1.73e-08
1095	HORVU7Hr1G000970	HXXXD-type acyl-transferase family protein	-3.34828	1.13e-06
1096	HORVU3Hr1G073050	0	-3.35517	3.83e-05
1097	HORVU2Hr1G006720	3,9-dihydroxypterocarpan 6A-monooxygenase	-3.43638	1.11e-07
1098	HORVU2Hr1G006650	Flavone synthase II	-3.47509	3.09e-09
1099	HORVU1Hr1G069830	Expansin	-3.50077	3.73e-09
1100	HORVU3Hr1G081180	Expansin	-3.5117	9.34e-08
1101	HORVU1Hr1G088900	Chlorophyll a-b binding protein, chloroplastic	-3.53679	0.00911371
1102	HORVU3Hr1G075210	Expansin	-3.56816	7.51e-09
1103	HORVU3Hr1G087420	Methyladenine glycosylase	-3.66898	0.000274307
1104	HORVU6Hr1G059500	Glycosyltransferase	-3.7507	0.000211022
1105	HORVU5Hr1G086630	Flavin-containing monooxygenase	-3.75597	0.00476864
1106	HORVU3Hr1G030670	Membrane-associated kinase regulator	-3.78322	0.000162555
1107	HORVU1Hr1G001710	Phosphatidylserine decarboxylase	-3.86996	0.00013656
1108	HORVU3Hr1G068010	Systemin receptor SR160 (Fragment)	-3.93496	0.00126166
1109	HORVU1Hr1G002390	Leucine-rich repeat (LRR) family protein	-3.93864	1.1e-06
1110	HORVU1Hr1G013870	Peptide-N4-(N-acetyl-beta-glucosaminyl)asparagine amidase A	-4.04382	0.000387273
1111	HORVU5Hr1G040920	Heavy metal-associated domain containing protein, expressed	-4.13353	0.000415992
1112	HORVU5Hr1G124450	Heavy metal-associated domain containing protein, expressed	-4.21014	0.000878031
1113	HORVU1Hr1G063710	Pectinesterase	-4.3586	0.000518639
1114	HORVU5Hr1G095840	Protein spinster like	-4.36639	8.23e-07
1115	HORVU5Hr1G096020	Protein spinster like	-4.36639	8.23e-07
1116	HORVU2Hr1G097180	Lipid transfer protein EARLI 1 like	-4.52739	0.000217639
1117	HORVU3Hr1G104600	Methionine S-methyltransferase	-4.59359	4.89e-06
1118	HORVU6Hr1G039140	aminopeptidase M1	-4.71947	0.028091
1119	HORVU1Hr1G004670	Papain-like cysteine proteinase (Fragment)	-4.73196	0.00599
1120	HORVU7Hr1G098320	Xyloglucan endotransglucosylase/hydrolase	-4.79349	0.00313118
1121	HORVU1Hr1G080900	Pentatricopeptide repeat-containing protein, mitochondrial	-5.49362	0.000786766
1122	HORVU7Hr1G050140	LRR receptor-like serine/threonine-protein kinase FLS2	-6.15268	0.000154496
1123	HORVU3Hr1G081230	Expansin	-6.27648	9.3e-07
1124	HORVU3Hr1G007500	Class I heat shock protein 1	-6.55578	0.000122
1125	HORVU5Hr1G120290	Pentatricopeptide repeat-containing protein	-6.67386	0.000266289
1126	HORVU2Hr1G112080	Sucrose transporter	-9.92427	3.09e-05
1127	HORVU7Hr1G042450	0	-11.1418	4.96e-06
