# Supplementary material for: Strigolactone insensitivity affects the hormonal homeostasis in barley
Source: Sci Rep. 2025 Mar 18;15:9375. doi: 10.1038/s41598-025-94430-2 (PMC11920428; doi:10.1038/s41598-025-94430-2)
Supplement: Supplementary file 4 — Supplementary Material 4 [file 41598_2025_94430_MOESM4_ESM.xlsx]

## Sheet: read me
Suplemental Data 3. List of differentially expressed genes and differentially abundant proteins involved in phytohormone-related processes in the comparison of 2-week-old/4-week-old WT and hvd14
	Tab name	Description
	Table S3a	List of differntially expressed genes and differentially abundant proteins involved in phytohormone-related processes in the comparision of 2-week-old WT and hvd14
	Table S3b	List of differntially expressed genes and differentially abundant proteins involved in phytohormone-related processes in the comparision of 4-week-old WT and hvd14

## Sheet: TabS3a
Table S3a. List of differntially expressed genes and differentially abundant proteins involved in phytohormone-related processes in the comparision of 2-week-old WT and hvd14.d plants
	HORVU ID	Description	log2FC	adj.pval	GO terms	GO IDs
AUX	HORVU6Hr1G008640	catalase 2	1.3485	0.0226007	drug catabolic process;response to salt;nitric oxide homeostasis;regulation of cellular response to heat;response to antibiotic;cold acclimation;response to xenobiotic stimulus;response to light stimulus;response to water deprivation;response to auxin;response to oxidative stress;response to heat;protein homotetramerization;cofactor catabolic process;cofactor biosynthetic process;antibiotic biosy…	GO:0042737;GO:1902074;GO:0033484;GO:1900034;GO:0046677;GO:0009631;GO:0009410;GO:0009416;GO:0009414;GO:0009733;GO:0006979;GO:0009408;GO:0051289;GO:0051187;GO:0051188;GO:0017000;GO:0017001;GO:0016311;GO:0004096;GO:0046686;GO:0045454;GO:0014070;GO:0007623;GO:0042743;GO:0005886;GO:0020037;GO:0042744;GO:0005777;GO:0009617;GO:1903409;GO:0005515;GO:0009737;GO:0046872;GO:0042493;GO:0005739;GO:0098869;GO:…
	HORVU4Hr1G011740	Dormancyauxin associated	1.29827	0.00128946	response to glucose;response to fructose;multicellular organism development;lyase activity;integral component of membrane;plastid;auxin-activated signaling pathway;response to sucrose;	GO:0009749;GO:0009750;GO:0007275;GO:0016829;GO:0016021;GO:0009536;GO:0009734;GO:0009744;
	HORVU1Hr1G087530	FASCICLIN-like arabinoogalactan 9	-0.814686	0.049972	somatic embryogenesis;response to salt stress;seed trichome elongation;Golgi apparatus;plant-type cell wall;plant-type secondary cell wall biogenesis;response to cytokinin;plasma membrane;plant-type primary cell wall biogenesis;response to auxin;response to cold;response to gibberellin;plasmodesma;regulation of protein localization to cell surface;response to abscisic acid;integral component of m…	GO:0010262;GO:0009651;GO:0090378;GO:0005794;GO:0009505;GO:0009834;GO:0009735;GO:0005886;GO:0009833;GO:0009733;GO:0009409;GO:0009739;GO:0009506;GO:2000008;GO:0009737;GO:0016021;GO:0031225;
ABA	HORVU2Hr1G074770	Abscisic stress-ripening protein 2	1.21748	0.00657496	nucleus;response to oxidative stress;response to aluminum ion;cytoplasm;regulation of transcription, DNA-templated;sequence-specific DNA binding;response to water deprivation;	GO:0005634;GO:0006979;GO:0010044;GO:0005737;GO:0006355;GO:0043565;GO:0009414;
	HORVU7Hr1G017640	Enolase	4.32751	0.0449284	response to salt stress;glycolytic process;response to cadmium ion;phosphopyruvate hydratase complex;mitochondrial envelope;response to light stimulus;plasma membrane;phosphopyruvate hydratase activity;magnesium ion binding;DNA binding;nucleus;response to cold;chloroplast;plasmodesma;response to abscisic acid;copper ion binding;acetyl-CoA C-acyltransferase activity;apoplast;	GO:0009651;GO:0006096;GO:0046686;GO:0000015;GO:0005740;GO:0009416;GO:0005886;GO:0004634;GO:0000287;GO:0003677;GO:0005634;GO:0009409;GO:0009507;GO:0009506;GO:0009737;GO:0005507;GO:0003988;GO:0048046;
	HORVU2Hr1G074610	Histidine kinase 5	3.81136	2.42074e-06	DNA repair;regulation of stomatal closure;protein autophosphorylation;cellular protein catabolic process;cytokinin-activated signaling pathway;signal transduction by protein phosphorylation;vacuole;histidine phosphotransfer kinase activity;root development;ATP binding;integral component of plasma membrane;oxidoreductase activity;DNA duplex unwinding;phosphorelay signal transduction system;cellula…	GO:0006281;GO:0090333;GO:0046777;GO:0044257;GO:0009736;GO:0023014;GO:0005773;GO:0009927;GO:0048364;GO:0005524;GO:0005887;GO:0016491;GO:0032508;GO:0000160;GO:0071732;GO:0005829;GO:0070003;GO:0070301;GO:0071219;GO:0031072;GO:0006470;GO:0006310;GO:0004175;GO:0000723;GO:0006355;GO:0008234;GO:0051082;GO:0006457;GO:0006952;GO:0005886;GO:0009788;GO:0000155;GO:0004721;GO:0003678;GO:0009738;GO:0046872;GO:…
	HORVU6Hr1G000510	lipoxygenase 2	1.75289	0.049972	oxidoreductase activity, acting on single donors with incorporation of molecular oxygen, incorporation of two atoms of oxygen;jasmonic acid biosynthetic process;response to wounding;response to jasmonic acid;response to fungus;response to salicylic acid;circadian rhythm;response to ethylene;response to cold;chloroplast;response to abscisic acid;metal ion binding;oxylipin biosynthetic process;posi…	GO:0016702;GO:0009695;GO:0009611;GO:0009753;GO:0009620;GO:0009751;GO:0007623;GO:0009723;GO:0009409;GO:0009507;GO:0009737;GO:0046872;GO:0031408;GO:0010628;GO:0016021;GO:0055114;GO:0010597;
	HORVU2Hr1G115960	PLAT/LH2 domain-containing lipoxygenase family protein	1.48399	0.00632392	chloroplast stroma;oxidoreductase activity, acting on single donors with incorporation of molecular oxygen, incorporation of two atoms of oxygen;long-chain fatty acid catabolic process;jasmonic acid biosynthetic process;'de novo' IMP biosynthetic process;glutamine metabolic process;response to wounding;response to jasmonic acid;plastid stroma;response to salicylic acid;phosphoribosylformylglycina…	GO:0009570;GO:0016702;GO:0042758;GO:0009695;GO:0006189;GO:0006541;GO:0009611;GO:0009753;GO:0009532;GO:0009751;GO:0004642;GO:0009409;GO:0009507;GO:0031976;GO:0010311;GO:0010597;GO:0016832;GO:0090502;GO:0004096;GO:1900366;GO:0009620;GO:0007623;GO:0009723;GO:0005886;GO:0020037;GO:0003676;GO:0004523;GO:0033947;GO:0005975;GO:0009737;GO:0046872;GO:0031408;GO:0016021;GO:0098869;GO:0055114;GO:0030258;
	HORVU6Hr1G008640	catalase 2	1.3485	0.0226007	drug catabolic process;response to salt;nitric oxide homeostasis;regulation of cellular response to heat;response to antibiotic;cold acclimation;response to xenobiotic stimulus;response to light stimulus;response to water deprivation;response to auxin;response to oxidative stress;response to heat;protein homotetramerization;cofactor catabolic process;cofactor biosynthetic process;antibiotic biosy…	GO:0042737;GO:1902074;GO:0033484;GO:1900034;GO:0046677;GO:0009631;GO:0009410;GO:0009416;GO:0009414;GO:0009733;GO:0006979;GO:0009408;GO:0051289;GO:0051187;GO:0051188;GO:0017000;GO:0017001;GO:0016311;GO:0004096;GO:0046686;GO:0045454;GO:0014070;GO:0007623;GO:0042743;GO:0005886;GO:0020037;GO:0042744;GO:0005777;GO:0009617;GO:1903409;GO:0005515;GO:0009737;GO:0046872;GO:0042493;GO:0005739;GO:0098869;GO:…
	HORVU5Hr1G001180	lipoxygenase 2	1.1403	0.00632392	oxidoreductase activity, acting on single donors with incorporation of molecular oxygen, incorporation of two atoms of oxygen;jasmonic acid biosynthetic process;response to wounding;response to jasmonic acid;plastid stroma;response to fungus;response to herbivore;response to salicylic acid;circadian rhythm;plastid envelope;response to ethylene;response to cold;chloroplast;response to bacterium;pr…	GO:0016702;GO:0009695;GO:0009611;GO:0009753;GO:0009532;GO:0009620;GO:0080027;GO:0009751;GO:0007623;GO:0009526;GO:0009723;GO:0009409;GO:0009507;GO:0009617;GO:0005515;GO:0009737;GO:0046872;GO:0031408;GO:0010628;GO:0055035;GO:0016021;GO:0055114;GO:0010597;GO:0030258;
	HORVU1Hr1G087530	FASCICLIN-like arabinoogalactan 9	-0.814686	0.049972	somatic embryogenesis;response to salt stress;seed trichome elongation;Golgi apparatus;plant-type cell wall;plant-type secondary cell wall biogenesis;response to cytokinin;plasma membrane;plant-type primary cell wall biogenesis;response to auxin;response to cold;response to gibberellin;plasmodesma;regulation of protein localization to cell surface;response to abscisic acid;integral component of m…	GO:0010262;GO:0009651;GO:0090378;GO:0005794;GO:0009505;GO:0009834;GO:0009735;GO:0005886;GO:0009833;GO:0009733;GO:0009409;GO:0009739;GO:0009506;GO:2000008;GO:0009737;GO:0016021;GO:0031225;
	HORVU2Hr1G117380	0	-1.12403	0.00573994	response to salt stress;positive regulation of cofactor metabolic process;positive regulation of leaf senescence;response to oxygen-containing compound;positive regulation of tetrapyrrole catabolic process;DNA-binding transcription factor activity;cellular response to organic substance;catalytic activity;cellular response to endogenous stimulus;response to lipid;response to inorganic substance;si…	GO:0009651;GO:0051194;GO:1900057;GO:1901700;GO:1901406;GO:0003700;GO:0071310;GO:0003824;GO:0071495;GO:0033993;GO:0010035;GO:0007165;GO:0010271;GO:0006355;GO:0009725;GO:0009789;GO:0001101;GO:0005634;GO:0003677;GO:0001067;GO:1903508;GO:0005515;GO:0010628;GO:0016021;GO:0019757;
	HORVU3Hr1G116740	MYB transcription factor	-1.15664	0.00389708	regulation of potassium ion transport;response to jasmonic acid;regulation of transcription, DNA-templated;response to cadmium ion;response to salicylic acid;chloroplast organization;response to ethylene;response to absence of light;DNA binding;nucleus;response to gibberellin;DNA-binding transcription factor activity;response to abscisic acid;integral component of membrane;chloroplast localizatio…	GO:0043266;GO:0009753;GO:0006355;GO:0046686;GO:0009751;GO:0009658;GO:0009723;GO:0009646;GO:0003677;GO:0005634;GO:0009739;GO:0003700;GO:0009737;GO:0016021;GO:0019750;GO:0010200;GO:0035865;GO:0051667;
	HORVU5Hr1G023730	Major pollen allergen Bet v 1-L	-1.60576	0.00135202	nucleus;protein phosphatase inhibitor activity;abscisic acid-activated signaling pathway;negative regulation of phosphoprotein phosphatase activity;regulation of protein serine/threonine phosphatase activity;abscisic acid binding;cytoplasm;signaling receptor activity;defense response;	GO:0005634;GO:0004864;GO:0009738;GO:0032515;GO:0080163;GO:0010427;GO:0005737;GO:0038023;GO:0006952;
	HORVU7Hr1G061850	Nuclear transport factor 2 (NTF2) family protein with RNA binding (RRM-RBD-RNP motifs) domain	-3.63833	0.0339302	signal transduction;metal ion transmembrane transporter activity;lipid binding;protein kinase activity;response to hormone;protein phosphorylation;response to acid chemical;nucleus;ATP binding;RNA binding;response to abscisic acid;cellular response to organic substance;cellular response to endogenous stimulus;ice binding;integral component of membrane;cytosol;response to alcohol;response to lipid…	GO:0007165;GO:0046873;GO:0008289;GO:0004672;GO:0009725;GO:0006468;GO:0001101;GO:0005634;GO:0005524;GO:0003723;GO:0009737;GO:0071310;GO:0071495;GO:0050825;GO:0016021;GO:0005829;GO:0097305;GO:0033993;GO:0030001;GO:1990904;
JA	HORVU1Hr1G005120	outer plastid envelope protein 16-1	5.16609	0.0307069	porin activity;protein homodimerization activity;pore complex;response to wounding;response to jasmonic acid;amino acid transmembrane transporter activity;protein import into chloroplast stroma;vacuole;amino acid transmembrane transport;response to sucrose;chloroplast outer membrane;response to cold;response to glucose;ion transport;protein binding;etioplast membrane;	GO:0015288;GO:0042803;GO:0046930;GO:0009611;GO:0009753;GO:0015171;GO:0045037;GO:0005773;GO:0003333;GO:0009744;GO:0009707;GO:0009409;GO:0009749;GO:0006811;GO:0005515;GO:0034426;
	HORVU6Hr1G000510	lipoxygenase 2	1.75289	0.049972	oxidoreductase activity, acting on single donors with incorporation of molecular oxygen, incorporation of two atoms of oxygen;jasmonic acid biosynthetic process;response to wounding;response to jasmonic acid;response to fungus;response to salicylic acid;circadian rhythm;response to ethylene;response to cold;chloroplast;response to abscisic acid;metal ion binding;oxylipin biosynthetic process;posi…	GO:0016702;GO:0009695;GO:0009611;GO:0009753;GO:0009620;GO:0009751;GO:0007623;GO:0009723;GO:0009409;GO:0009507;GO:0009737;GO:0046872;GO:0031408;GO:0010628;GO:0016021;GO:0055114;GO:0010597;
	HORVU2Hr1G115960	PLAT/LH2 domain-containing lipoxygenase family protein	1.48399	0.00632392	chloroplast stroma;oxidoreductase activity, acting on single donors with incorporation of molecular oxygen, incorporation of two atoms of oxygen;long-chain fatty acid catabolic process;jasmonic acid biosynthetic process;'de novo' IMP biosynthetic process;glutamine metabolic process;response to wounding;response to jasmonic acid;plastid stroma;response to salicylic acid;phosphoribosylformylglycina…	GO:0009570;GO:0016702;GO:0042758;GO:0009695;GO:0006189;GO:0006541;GO:0009611;GO:0009753;GO:0009532;GO:0009751;GO:0004642;GO:0009409;GO:0009507;GO:0031976;GO:0010311;GO:0010597;GO:0016832;GO:0090502;GO:0004096;GO:1900366;GO:0009620;GO:0007623;GO:0009723;GO:0005886;GO:0020037;GO:0003676;GO:0004523;GO:0033947;GO:0005975;GO:0009737;GO:0046872;GO:0031408;GO:0016021;GO:0098869;GO:0055114;GO:0030258;
	HORVU5Hr1G001180	lipoxygenase 2	1.1403	0.00632392	oxidoreductase activity, acting on single donors with incorporation of molecular oxygen, incorporation of two atoms of oxygen;jasmonic acid biosynthetic process;response to wounding;response to jasmonic acid;plastid stroma;response to fungus;response to herbivore;response to salicylic acid;circadian rhythm;plastid envelope;response to ethylene;response to cold;chloroplast;response to bacterium;pr…	GO:0016702;GO:0009695;GO:0009611;GO:0009753;GO:0009532;GO:0009620;GO:0080027;GO:0009751;GO:0007623;GO:0009526;GO:0009723;GO:0009409;GO:0009507;GO:0009617;GO:0005515;GO:0009737;GO:0046872;GO:0031408;GO:0010628;GO:0055035;GO:0016021;GO:0055114;GO:0010597;GO:0030258;
	HORVU3Hr1G116740	MYB transcription factor	-1.15664	0.00389708	regulation of potassium ion transport;response to jasmonic acid;regulation of transcription, DNA-templated;response to cadmium ion;response to salicylic acid;chloroplast organization;response to ethylene;response to absence of light;DNA binding;nucleus;response to gibberellin;DNA-binding transcription factor activity;response to abscisic acid;integral component of membrane;chloroplast localizatio…	GO:0043266;GO:0009753;GO:0006355;GO:0046686;GO:0009751;GO:0009658;GO:0009723;GO:0009646;GO:0003677;GO:0005634;GO:0009739;GO:0003700;GO:0009737;GO:0016021;GO:0019750;GO:0010200;GO:0035865;GO:0051667;
	HORVU2Hr1G099540	Acyclic sesquiterpene synthase	-1.2707	0.00376098	chloroplast stroma;response to jasmonic acid;gibberellin metabolic process;gibberellic acid mediated signaling pathway;geraniol metabolic process;defense response;hormone biosynthetic process;response to ethylene;response to parasitic fungus;magnesium ion binding;carboxylic acid biosynthetic process;farnesol biosynthetic process;chloroplast;RNA binding;integral component of membrane;(3R)-(E)-nero…	GO:0009570;GO:0009753;GO:0009685;GO:0009740;GO:1903446;GO:0006952;GO:0042446;GO:0009723;GO:0009623;GO:0000287;GO:0046394;GO:0006715;GO:0009507;GO:0003723;GO:0016021;GO:0102145;GO:0016099;GO:0033332;GO:0016102;GO:0034008;GO:0010333;GO:0016787;
GA	HORVU6Hr1G058820	PHE ammonia lyase 1	-0.628365	0.0226007	aromatic amino acid family catabolic process;response to gibberellin;tyrosine ammonia-lyase activity;L-phenylalanine metabolic process;drug catabolic process;erythrose 4-phosphate/phosphoenolpyruvate family amino acid catabolic process;cytoplasm;integral component of membrane;response to cycloheximide;phenylalanine ammonia-lyase activity;protein arginylation;cinnamic acid biosynthetic process;	GO:0009074;GO:0009739;GO:0052883;GO:0006558;GO:0042737;GO:1902222;GO:0005737;GO:0016021;GO:0046898;GO:0045548;GO:0016598;GO:0009800;
	HORVU1Hr1G087530	FASCICLIN-like arabinoogalactan 9	-0.814686	0.049972	somatic embryogenesis;response to salt stress;seed trichome elongation;Golgi apparatus;plant-type cell wall;plant-type secondary cell wall biogenesis;response to cytokinin;plasma membrane;plant-type primary cell wall biogenesis;response to auxin;response to cold;response to gibberellin;plasmodesma;regulation of protein localization to cell surface;response to abscisic acid;integral component of m…	GO:0010262;GO:0009651;GO:0090378;GO:0005794;GO:0009505;GO:0009834;GO:0009735;GO:0005886;GO:0009833;GO:0009733;GO:0009409;GO:0009739;GO:0009506;GO:2000008;GO:0009737;GO:0016021;GO:0031225;
	HORVU3Hr1G116740	MYB transcription factor	-1.15664	0.00389708	regulation of potassium ion transport;response to jasmonic acid;regulation of transcription, DNA-templated;response to cadmium ion;response to salicylic acid;chloroplast organization;response to ethylene;response to absence of light;DNA binding;nucleus;response to gibberellin;DNA-binding transcription factor activity;response to abscisic acid;integral component of membrane;chloroplast localizatio…	GO:0043266;GO:0009753;GO:0006355;GO:0046686;GO:0009751;GO:0009658;GO:0009723;GO:0009646;GO:0003677;GO:0005634;GO:0009739;GO:0003700;GO:0009737;GO:0016021;GO:0019750;GO:0010200;GO:0035865;GO:0051667;
	HORVU2Hr1G099540	Acyclic sesquiterpene synthase	-1.2707	0.00376098	chloroplast stroma;response to jasmonic acid;gibberellin metabolic process;gibberellic acid mediated signaling pathway;geraniol metabolic process;defense response;hormone biosynthetic process;response to ethylene;response to parasitic fungus;magnesium ion binding;carboxylic acid biosynthetic process;farnesol biosynthetic process;chloroplast;RNA binding;integral component of membrane;(3R)-(E)-nero…	GO:0009570;GO:0009753;GO:0009685;GO:0009740;GO:1903446;GO:0006952;GO:0042446;GO:0009723;GO:0009623;GO:0000287;GO:0046394;GO:0006715;GO:0009507;GO:0003723;GO:0016021;GO:0102145;GO:0016099;GO:0033332;GO:0016102;GO:0034008;GO:0010333;GO:0016787;
BR	HORVU4Hr1G032830	Brassinosteroid-6-oxidase	1.78138	0.00660395	generation of precursor metabolites and energy;microtubule bundle formation;oxidoreductase activity, acting on paired donors, with incorporation or reduction of molecular oxygen;iron ion binding;integral component of membrane;brassinosteroid biosynthetic process;oxidation-reduction process;monooxygenase activity;skotomorphogenesis;sterol metabolic process;brassinosteroid homeostasis;heme binding;	GO:0006091;GO:0001578;GO:0016705;GO:0005506;GO:0016021;GO:0016132;GO:0055114;GO:0004497;GO:0009647;GO:0016125;GO:0010268;GO:0020037;
CK	HORVU2Hr1G074610	Histidine kinase 5	3.81136	2.42074e-06	DNA repair;regulation of stomatal closure;protein autophosphorylation;cellular protein catabolic process;cytokinin-activated signaling pathway;signal transduction by protein phosphorylation;vacuole;histidine phosphotransfer kinase activity;root development;ATP binding;integral component of plasma membrane;oxidoreductase activity;DNA duplex unwinding;phosphorelay signal transduction system;cellula…	GO:0006281;GO:0090333;GO:0046777;GO:0044257;GO:0009736;GO:0023014;GO:0005773;GO:0009927;GO:0048364;GO:0005524;GO:0005887;GO:0016491;GO:0032508;GO:0000160;GO:0071732;GO:0005829;GO:0070003;GO:0070301;GO:0071219;GO:0031072;GO:0006470;GO:0006310;GO:0004175;GO:0000723;GO:0006355;GO:0008234;GO:0051082;GO:0006457;GO:0006952;GO:0005886;GO:0009788;GO:0000155;GO:0004721;GO:0003678;GO:0009738;GO:0046872;GO:…
	HORVU6Hr1G055440	Glycine-rich RNA-binding protein 8	2.70622	0.0019881	determination of adult lifespan;double-stranded DNA binding;Golgi apparatus;helicase activity;response to oxygen-containing compound;single-stranded DNA binding;chloroplast;RNA binding;plasmodesma;alternative mRNA splicing, via spliceosome;apoplast;cytosol;negative regulation of translation;zinc ion binding;intracellular non-membrane-bounded organelle;circadian rhythm;translational initiation;int…	GO:0008340;GO:0003690;GO:0005794;GO:0004386;GO:1901700;GO:0003697;GO:0009507;GO:0003723;GO:0009506;GO:0000380;GO:0048046;GO:0005829;GO:0017148;GO:0008270;GO:0043232;GO:0007623;GO:0006413;GO:0044446;GO:0005886;GO:0005634;GO:0045182;GO:0010501;GO:0010228;GO:0031425;GO:0032270;GO:0034250;GO:0010043;GO:0009651;GO:0080156;GO:0009735;GO:0009579;GO:0009409;GO:0005524;GO:0007549;GO:0010119;GO:0048026;GO:…
	HORVU7Hr1G067060	breast basic conserved 1	-0.624138	0.0422947	cytosolic part;Golgi apparatus;ribosome;intracellular organelle part;response to cytokinin;vacuole;plasma membrane;translation;polysome;nucleus;plasmodesma;structural constituent of ribosome;intracellular organelle lumen;bounding membrane of organelle;cell wall;integral component of membrane;mRNA binding;whole membrane;	GO:0044445;GO:0005794;GO:0005840;GO:0044446;GO:0009735;GO:0005773;GO:0005886;GO:0006412;GO:0005844;GO:0005634;GO:0009506;GO:0003735;GO:0070013;GO:0098588;GO:0005618;GO:0016021;GO:0003729;GO:0098805;
	HORVU1Hr1G087530	FASCICLIN-like arabinoogalactan 9	-0.814686	0.049972	somatic embryogenesis;response to salt stress;seed trichome elongation;Golgi apparatus;plant-type cell wall;plant-type secondary cell wall biogenesis;response to cytokinin;plasma membrane;plant-type primary cell wall biogenesis;response to auxin;response to cold;response to gibberellin;plasmodesma;regulation of protein localization to cell surface;response to abscisic acid;integral component of m…	GO:0010262;GO:0009651;GO:0090378;GO:0005794;GO:0009505;GO:0009834;GO:0009735;GO:0005886;GO:0009833;GO:0009733;GO:0009409;GO:0009739;GO:0009506;GO:2000008;GO:0009737;GO:0016021;GO:0031225;
	HORVU1Hr1G003960	Translation elongation factor EFG	-2.59893	0.000896238	cellular protein modification process;carbohydrate transport;cold acclimation;Golgi apparatus;vacuolar membrane;nucleolus;response to cytokinin;endoribonuclease activity;GTP binding;ATP binding;chloroplast;plasmodesma;translation elongation factor activity;copper ion binding;GTPase activity;apoplast;cytosol;mRNA binding;phosphorylation;ribonucleoprotein complex;phosphotransferase activity, alcoho…	GO:0006464;GO:0008643;GO:0009631;GO:0005794;GO:0005774;GO:0005730;GO:0009735;GO:0004521;GO:0005525;GO:0005524;GO:0009507;GO:0009506;GO:0003746;GO:0005507;GO:0003924;GO:0048046;GO:0005829;GO:0003729;GO:0016310;GO:1990904;GO:0016773;GO:0090502;GO:0140096;GO:0006414;GO:0005886;GO:0006511;GO:0043022;GO:0016021;GO:0016301;
SA	HORVU6Hr1G000510	lipoxygenase 2	1.75289	0.049972	oxidoreductase activity, acting on single donors with incorporation of molecular oxygen, incorporation of two atoms of oxygen;jasmonic acid biosynthetic process;response to wounding;response to jasmonic acid;response to fungus;response to salicylic acid;circadian rhythm;response to ethylene;response to cold;chloroplast;response to abscisic acid;metal ion binding;oxylipin biosynthetic process;posi…	GO:0016702;GO:0009695;GO:0009611;GO:0009753;GO:0009620;GO:0009751;GO:0007623;GO:0009723;GO:0009409;GO:0009507;GO:0009737;GO:0046872;GO:0031408;GO:0010628;GO:0016021;GO:0055114;GO:0010597;
	HORVU2Hr1G115960	PLAT/LH2 domain-containing lipoxygenase family protein	1.48399	0.00632392	chloroplast stroma;oxidoreductase activity, acting on single donors with incorporation of molecular oxygen, incorporation of two atoms of oxygen;long-chain fatty acid catabolic process;jasmonic acid biosynthetic process;'de novo' IMP biosynthetic process;glutamine metabolic process;response to wounding;response to jasmonic acid;plastid stroma;response to salicylic acid;phosphoribosylformylglycina…	GO:0009570;GO:0016702;GO:0042758;GO:0009695;GO:0006189;GO:0006541;GO:0009611;GO:0009753;GO:0009532;GO:0009751;GO:0004642;GO:0009409;GO:0009507;GO:0031976;GO:0010311;GO:0010597;GO:0016832;GO:0090502;GO:0004096;GO:1900366;GO:0009620;GO:0007623;GO:0009723;GO:0005886;GO:0020037;GO:0003676;GO:0004523;GO:0033947;GO:0005975;GO:0009737;GO:0046872;GO:0031408;GO:0016021;GO:0098869;GO:0055114;GO:0030258;
	HORVU5Hr1G023430	Calmodulin-binding protein	1.26193	0.00210326	nucleus;calmodulin binding;DNA-binding transcription factor activity;regulation of salicylic acid biosynthetic process;integral component of membrane;regulation of transcription, DNA-templated;sequence-specific DNA binding;	GO:0005634;GO:0005516;GO:0003700;GO:0080142;GO:0016021;GO:0006355;GO:0043565;
	HORVU5Hr1G001180	lipoxygenase 2	1.1403	0.00632392	oxidoreductase activity, acting on single donors with incorporation of molecular oxygen, incorporation of two atoms of oxygen;jasmonic acid biosynthetic process;response to wounding;response to jasmonic acid;plastid stroma;response to fungus;response to herbivore;response to salicylic acid;circadian rhythm;plastid envelope;response to ethylene;response to cold;chloroplast;response to bacterium;pr…	GO:0016702;GO:0009695;GO:0009611;GO:0009753;GO:0009532;GO:0009620;GO:0080027;GO:0009751;GO:0007623;GO:0009526;GO:0009723;GO:0009409;GO:0009507;GO:0009617;GO:0005515;GO:0009737;GO:0046872;GO:0031408;GO:0010628;GO:0055035;GO:0016021;GO:0055114;GO:0010597;GO:0030258;
	HORVU3Hr1G116740	MYB transcription factor	-1.15664	0.00389708	regulation of potassium ion transport;response to jasmonic acid;regulation of transcription, DNA-templated;response to cadmium ion;response to salicylic acid;chloroplast organization;response to ethylene;response to absence of light;DNA binding;nucleus;response to gibberellin;DNA-binding transcription factor activity;response to abscisic acid;integral component of membrane;chloroplast localizatio…	GO:0043266;GO:0009753;GO:0006355;GO:0046686;GO:0009751;GO:0009658;GO:0009723;GO:0009646;GO:0003677;GO:0005634;GO:0009739;GO:0003700;GO:0009737;GO:0016021;GO:0019750;GO:0010200;GO:0035865;GO:0051667;

## Sheet: TabS3b
Table S3b. List of differntially expressed genes and differentially abundant proteins involved in phytohormone-related processes in the comparision of 4-week-old WT and hvd14.d plants
	HORVU ID	Description	log2FC	adj.pval	GO terms	GO IDs
AUX	HORVU5Hr1G068110	BHLH transcription factor	4.55254	2.21e-07	nucleus;DNA binding;carpel formation;positive regulation of transcription, DNA-templated;transmitting tissue development;protein dimerization activity;DNA-binding transcription activator activity, RNA polymerase II-specific;regulation of auxin polar transport;regulation of transcription by RNA polymerase II;	GO:0005634;GO:0003677;GO:0048462;GO:0045893;GO:0010500;GO:0046983;GO:0001228;GO:2000012;GO:0006357;
	HORVU0Hr1G007050	Ethylene-responsive element binding factor	3.07203	6.23e-10	response to salt stress;response to wounding;regulation of seed growth;response to jasmonic acid;cellular amino acid metabolic process;response to salicylic acid;cellular response to oxygen-containing compound;response to cytokinin;negative regulation of nucleic acid-templated transcription;response to water deprivation;response to auxin;hormone-mediated signaling pathway;response to cold;DNA-bin…	GO:0009651;GO:0009611;GO:0080113;GO:0009753;GO:0006520;GO:0009751;GO:1901701;GO:0009735;GO:1903507;GO:0009414;GO:0009733;GO:0009755;GO:0009409;GO:0003700;GO:0002218;GO:0000160;GO:2000113;GO:0010337;GO:0016597;GO:0010311;GO:0004070;GO:0080141;GO:0009682;GO:0006355;GO:0080027;GO:0002252;GO:0009625;GO:0044446;GO:0009723;GO:0005634;GO:0003677;GO:0001067;GO:0010728;GO:0010629;GO:0005515;GO:0009737;GO:…
	HORVU7Hr1G052770	Auxin-induced in root cultures protein 12	2.80249	0.00439266	RNA phosphodiester bond hydrolysis, endonucleolytic;nucleic acid binding;RNA-DNA hybrid ribonuclease activity;structural constituent of ribosome;integral component of membrane;oxidation-reduction process;ribosome;plasma membrane;translation;	GO:0090502;GO:0003676;GO:0004523;GO:0003735;GO:0016021;GO:0055114;GO:0005840;GO:0005886;GO:0006412;
	HORVU1Hr1G067110	Ethylene-responsive element binding factor	2.20831	1.22e-08	phloem or xylem histogenesis;response to salt stress;response to wounding;regulation of seed growth;response to jasmonic acid;response to salicylic acid;response to cytokinin;negative regulation of nucleic acid-templated transcription;response to water deprivation;response to auxin;hormone-mediated signaling pathway;cell division;response to cold;DNA-binding transcription factor activity;catalyti…	GO:0010087;GO:0009651;GO:0009611;GO:0080113;GO:0009753;GO:0009751;GO:0009735;GO:1903507;GO:0009414;GO:0009733;GO:0009755;GO:0051301;GO:0009409;GO:0003700;GO:0003824;GO:0000160;GO:2000113;GO:0010337;GO:0010311;GO:0080141;GO:0006355;GO:0043531;GO:0080027;GO:0009625;GO:0009723;GO:0005634;GO:0003677;GO:0001067;GO:0010728;GO:0010629;GO:0005515;GO:0009737;GO:0016021;GO:2000068;GO:0010364;
	HORVU6Hr1G035470	Transcription factor like	2.20683	0.00189751	regulation of defense response to fungus;response to salt stress;regulation of salicylic acid mediated signaling pathway;response to jasmonic acid;regulation of transcription, DNA-templated;response to cadmium ion;response to salicylic acid;defense response to bacterium;response to ethylene;response to water deprivation;response to auxin;nucleus;DNA binding;response to gibberellin;regulatory regi…	GO:1900150;GO:0009651;GO:2000031;GO:0009753;GO:0006355;GO:0046686;GO:0009751;GO:0042742;GO:0009723;GO:0009414;GO:0009733;GO:0005634;GO:0003677;GO:0009739;GO:0001067;GO:0010929;GO:0003700;GO:0009738;GO:0005515;GO:2000022;GO:0010200;GO:0050832;
	HORVU3Hr1G108950	SRS transcription factor (Fragment)	1.8677	0.000389912	nucleic acid binding;root development;nucleus;protein homodimerization activity;anther development;metal ion binding;positive regulation of transcription, DNA-templated;DNA integration;pollen development;auxin biosynthetic process;auxin-activated signaling pathway;	GO:0003676;GO:0048364;GO:0005634;GO:0042803;GO:0048653;GO:0046872;GO:0045893;GO:0015074;GO:0009555;GO:0009851;GO:0009734;
	HORVU7Hr1G099640	IAA-amino acid hydrolase ILR1-like protein (Fragment)	1.64113	0.000167842	jasmonic acid metabolic process;response to wounding;response to jasmonic acid;endoplasmic reticulum;auxin metabolic process;intracellular organelle part;plasma membrane;metal ion binding;intracellular organelle lumen;jasmonyl-Ile conjugate hydrolase activity;hippurate hydrolase activity;integral component of membrane;regulation of systemic acquired resistance;IAA-Ala conjugate hydrolase activity;	GO:0009694;GO:0009611;GO:0009753;GO:0005783;GO:0009850;GO:0044446;GO:0005886;GO:0046872;GO:0070013;GO:1990206;GO:0047980;GO:0016021;GO:0010112;GO:0010179;
	HORVU2Hr1G001820	Flavin-containing monooxygenase	1.62115	0.00563737	indoleacetic acid metabolic process;brassinosteroid mediated signaling pathway;auxin biosynthetic process;response to cytokinin;indole-containing compound biosynthetic process;N,N-dimethylaniline monooxygenase activity;response to water deprivation;monocarboxylic acid biosynthetic process;NADP binding;flavin adenine dinucleotide binding;integral component of membrane;regulation of auxin biosynthe…	GO:0009683;GO:0009742;GO:0009851;GO:0009735;GO:0042435;GO:0004499;GO:0009414;GO:0072330;GO:0050661;GO:0050660;GO:0016021;GO:0010600;GO:0055114;GO:0103075;
	HORVU2Hr1G082700	auxin-induced protein PCNT115-like	1.57198	0.000141715	integral component of membrane;	GO:0016021;
	HORVU7Hr1G099580	0	1.43899	0.00103765	jasmonic acid metabolic process;metal ion binding;jasmonyl-Ile conjugate hydrolase activity;hippurate hydrolase activity;integral component of membrane;response to jasmonic acid;endoplasmic reticulum;auxin metabolic process;regulation of systemic acquired resistance;peptidyl-lysine modification to peptidyl-hypusine;IAA-Ala conjugate hydrolase activity;	GO:0009694;GO:0046872;GO:1990206;GO:0047980;GO:0016021;GO:0009753;GO:0005783;GO:0009850;GO:0010112;GO:0008612;GO:0010179;
	HORVU5Hr1G021230	Transcription factor AS1	1.39062	0.000586604	protein homodimerization activity;response to salt stress;transcription, DNA-templated;response to jasmonic acid;asymmetric cell division;response to cadmium ion;response to salicylic acid;response to virus;intracellular organelle part;polarity specification of adaxial/abaxial axis;defense response to bacterium;response to auxin;condensed chromosome;nucleus;DNA binding;response to gibberellin;DNA…	GO:0042803;GO:0009651;GO:0006351;GO:0009753;GO:0008356;GO:0046686;GO:0009751;GO:0009615;GO:0044446;GO:0009944;GO:0042742;GO:0009733;GO:0000793;GO:0005634;GO:0003677;GO:0009739;GO:0003700;GO:0045892;GO:0070013;GO:0009908;GO:0045088;GO:0016021;GO:0010338;GO:0050832;
	HORVU3Hr1G019840	GAMYB transcription factor	1.37328	1.35e-07	response to salt stress;post-embryonic plant organ morphogenesis;response to jasmonic acid;response to salicylic acid;response to auxin;negative regulation of transcription by RNA polymerase II;DNA-binding transcription factor activity;positive regulation of cell growth;NAD binding;zinc ion binding;auxin homeostasis;leaf senescence;malate dehydrogenase (decarboxylating) (NAD+) activity;response t…	GO:0009651;GO:0090697;GO:0009753;GO:0009751;GO:0009733;GO:0000122;GO:0003700;GO:0030307;GO:0051287;GO:0008270;GO:0010252;GO:0010150;GO:0004471;GO:0046686;GO:0009723;GO:0009646;GO:0048527;GO:0009744;GO:0005634;GO:0009739;GO:0003677;GO:0001067;GO:0005515;GO:0009737;GO:0016021;GO:0055114;GO:2000469;
	HORVU2Hr1G019900	Flowering-promoting factor 1-like protein 5	1.3539	0.00853345	regulation of root development;negative regulation of mitotic metaphase/anaphase transition;response to auxin;GTP binding;nucleus;positive regulation of post-embryonic development;protein binding;regulation of flower development;mitotic spindle;cytoplasm;vegetative to reproductive phase transition of meristem;positive regulation of reproductive process;ligase activity;	GO:2000280;GO:0045841;GO:0009733;GO:0005525;GO:0005634;GO:0048582;GO:0005515;GO:0009909;GO:0072686;GO:0005737;GO:0010228;GO:2000243;GO:0016874;
	HORVU0Hr1G007680	Phosphatidylinositol-bisphosphatase	1.29612	0.00017999	response to salt stress;phosphatidylinositol-3-phosphate biosynthetic process;response to jasmonic acid;inositol phosphate dephosphorylation;inositol-polyphosphate 5-phosphatase activity;phosphatidylinositol dephosphorylation;response to auxin;phosphatidylinositol-4,5-bisphosphate 5-phosphatase activity;endonuclease activity;cytosol;inositol-1,4,5-trisphosphate 5-phosphatase activity;inositol-1,3…	GO:0009651;GO:0036092;GO:0009753;GO:0046855;GO:0004445;GO:0046856;GO:0009733;GO:0004439;GO:0004519;GO:0005829;GO:0052658;GO:0052659;GO:0043813;GO:0090305;GO:0034485;GO:0007165;GO:0007283;GO:0005886;GO:0009737;GO:0030317;GO:0004527;GO:0046872;GO:0016021;GO:0052745;GO:0070613;
	HORVU5Hr1G106350	Auxin-responsive protein (Fragment)	1.2778	0.00127046	nucleus;regulation of transcription, DNA-templated;auxin-activated signaling pathway;	GO:0005634;GO:0006355;GO:0009734;
	HORVU6Hr1G081000	Chloroplast allene oxide cyclase	1.13943	0.000505136	jasmonic acid biosynthetic process;response to salt stress;oxidoreductase activity, acting on paired donors, with incorporation or reduction of molecular oxygen;response to wounding;response to salicylic acid;response to blue light;auxin-activated signaling pathway;chloroplast;unsaturated fatty acid biosynthetic process;protein initiator methionine removal;response to far red light;flower develop…	GO:0009695;GO:0009651;GO:0016705;GO:0009611;GO:0009751;GO:0009637;GO:0009734;GO:0009507;GO:0006636;GO:0070084;GO:0010218;GO:0009908;GO:0070006;GO:0010038;GO:0050832;GO:0010114;GO:0080186;GO:0033274;GO:0009864;GO:0046423;GO:1900367;GO:0042542;GO:0007623;GO:0009625;GO:0005886;GO:0009646;GO:0009723;GO:0020037;GO:0048573;GO:0009737;GO:0046872;GO:0006508;GO:0055114;
	HORVU6Hr1G060850	0	1.12907	1.51e-05	nucleus;multicellular organism development;positive regulation of leaf senescence;regulation of seed germination;regulation of growth;response to auxin;hormone-mediated signaling pathway;	GO:0005634;GO:0007275;GO:1900057;GO:0010029;GO:0040008;GO:0009733;GO:0009755;
	HORVU5Hr1G076060	Auxin efflux carrier component	-1.0198	3.74e-05	auxin transmembrane transporter activity;transmembrane transport;auxin homeostasis;efflux transmembrane transporter activity;intracellular transport;pollen development;endoplasmic reticulum;organelle membrane;intracellular organelle part;auxin-activated signaling pathway;plasma membrane;auxin transport;regulation of auxin mediated signaling pathway;nuclear outer membrane-endoplasmic reticulum mem…	GO:0080161;GO:0055085;GO:0010252;GO:0015562;GO:0046907;GO:0009555;GO:0005783;GO:0031090;GO:0044446;GO:0009734;GO:0005886;GO:0060918;GO:0010928;GO:0042175;GO:0016021;
	HORVU5Hr1G018480	Coleoptile phototropism protein 1	-1.07048	1.13e-05	auxin transport;positive gravitropism;plant organ development;integral component of membrane;cell periphery;	GO:0060918;GO:0009958;GO:0099402;GO:0016021;GO:0071944;
	HORVU6Hr1G082060	20 kDa chaperonin, chloroplastic	-1.07882	1.39e-07	transition metal ion binding;positive regulation of removal of superoxide radicals;regulation of transcription, DNA-templated;plastid stroma;unfolded protein binding;response to cadmium ion;regulation of superoxide dismutase activity;protein folding;plastid envelope;protein heterotetramerization;auxin-activated signaling pathway;negative regulation of abscisic acid-activated signaling pathway;ATP…	GO:0046914;GO:1904833;GO:0006355;GO:0009532;GO:0051082;GO:0046686;GO:1901668;GO:0006457;GO:0009526;GO:0051290;GO:0009734;GO:0009788;GO:0005524;GO:0003677;GO:0005634;GO:0009409;GO:0009507;GO:0005759;GO:0051353;GO:0048046;GO:0051087;GO:0055035;GO:0016021;GO:0005829;
	HORVU7Hr1G077110	Auxin-induced protein (Fragment)	-1.08271	4.15e-06	nucleus;ATP binding;oxidoreductase activity;phosphorelay signal transduction system;integral component of membrane;regulation of transcription, DNA-templated;oxidation-reduction process;tryptophanyl-tRNA aminoacylation;auxin-activated signaling pathway;tryptophan-tRNA ligase activity;	GO:0005634;GO:0005524;GO:0016491;GO:0000160;GO:0016021;GO:0006355;GO:0055114;GO:0006436;GO:0009734;GO:0004830;
	HORVU3Hr1G097810	Flowering promoting factor	-1.08453	8.03e-09	GTP binding;regulation of root development;nucleus;protein binding;regulation of flower development;mitotic spindle;cytoplasm;negative regulation of mitotic metaphase/anaphase transition;vegetative to reproductive phase transition of meristem;ligase activity;response to auxin;	GO:0005525;GO:2000280;GO:0005634;GO:0005515;GO:0009909;GO:0072686;GO:0005737;GO:0045841;GO:0010228;GO:0016874;GO:0009733;
	HORVU7Hr1G095900	Flavonoid 3'-monooxygenase	-1.10835	9.45e-06	xenobiotic transmembrane transporter activity;transmembrane transport;drug transport;oxidoreductase activity, acting on paired donors, with incorporation or reduction of molecular oxygen;antiporter activity;serine-type endopeptidase activity;flavonoid biosynthetic process;monooxygenase activity;heme binding;response to auxin;endoplasmic reticulum membrane;dioxygenase activity;nucleic acid binding…	GO:0042910;GO:0055085;GO:0015893;GO:0016705;GO:0015297;GO:0004252;GO:0009813;GO:0004497;GO:0020037;GO:0009733;GO:0005789;GO:0051213;GO:0003676;GO:0005506;GO:0006508;GO:0016021;GO:0042908;GO:0055114;
	HORVU7Hr1G033890	Chaperonin GroES	-1.2001	1.27e-07	chloroplast stroma;transition metal ion binding;positive regulation of removal of superoxide radicals;plastid stroma;regulation of superoxide dismutase activity;protein heterotetramerization;auxin-activated signaling pathway;chloroplast thylakoid membrane;ATP binding;response to cold;chloroplast;apoplast;chaperone binding;cytosol;chloroplast envelope;regulation of transcription, DNA-templated;unf…	GO:0009570;GO:0046914;GO:1904833;GO:0009532;GO:1901668;GO:0051290;GO:0009734;GO:0009535;GO:0005524;GO:0009409;GO:0009507;GO:0048046;GO:0051087;GO:0005829;GO:0009941;GO:0006355;GO:0051082;GO:0046686;GO:0006457;GO:0009526;GO:0009788;GO:0003677;GO:0005634;GO:0005759;GO:0051353;GO:0016021;GO:0055035;
	HORVU3Hr1G092020	BTB/POZ and TAZ domain-containing protein 2	-1.37963	3.65e-06	RNA phosphodiester bond hydrolysis, endonucleolytic;zinc ion binding;regulation of transcription, DNA-templated;pollen development;embryo sac development;response to salicylic acid;response to hydrogen peroxide;response to auxin;nucleic acid binding;histone acetyltransferase activity;nucleus;RNA-DNA hybrid ribonuclease activity;calmodulin binding;transcription coregulator activity;cytoplasm;oxido…	GO:0090502;GO:0008270;GO:0006355;GO:0009555;GO:0009553;GO:0009751;GO:0042542;GO:0009733;GO:0003676;GO:0004402;GO:0005634;GO:0004523;GO:0005516;GO:0003712;GO:0005737;GO:0016491;GO:0016021;GO:0016573;GO:0055114;GO:0016567;
	HORVU3Hr1G019750	Auxin-responsive protein (Fragment)	-1.39682	1.05e-06	nucleus;regulation of transcription, DNA-templated;auxin-activated signaling pathway;	GO:0005634;GO:0006355;GO:0009734;
	HORVU5Hr1G094270	Auxin-responsive protein IAA16	-1.4049	0.000594067	nucleus;regulation of transcription, DNA-templated;auxin-activated signaling pathway;	GO:0005634;GO:0006355;GO:0009734;
	HORVU5Hr1G100990	Tetratricopeptide repeat (TPR)-like superfamily protein	-1.41342	6.07e-08	ATPase activity;zinc ion binding;RNA modification;N-terminal protein amino acid methylation;ribosomal large subunit binding;methyltransferase activity;intracellular organelle part;microtubule-severing ATPase activity;response to auxin;GTP binding;ATP binding;microtubule severing;DNA helicase activity;cytoplasm;DNA duplex unwinding;ribosome binding;intracellular membrane-bounded organelle;integral…	GO:0016887;GO:0008270;GO:0009451;GO:0006480;GO:0043023;GO:0008168;GO:0044446;GO:0008568;GO:0009733;GO:0005525;GO:0005524;GO:0051013;GO:0003678;GO:0005737;GO:0032508;GO:0043022;GO:0043231;GO:0016021;GO:0016874;
	HORVU5Hr1G095580	Senescence-specific cysteine protease	-1.43325	0.00220936	response to fructose;leaf senescence;floral organ senescence;endopeptidase activity;cysteine-type peptidase activity;plant-type vacuole;cellular protein catabolic process;plant-type hypersensitive response;lytic vacuole;response to cytokinin;response to ethylene;response to sucrose;response to auxin;defense response to fungus, incompatible interaction;response to gibberellin;extracellular space;r…	GO:0009750;GO:0010150;GO:0080187;GO:0004175;GO:0008234;GO:0000325;GO:0044257;GO:0009626;GO:0000323;GO:0009735;GO:0009723;GO:0009744;GO:0009733;GO:0009817;GO:0009739;GO:0005615;GO:0009749;GO:0009737;GO:1990169;GO:0006508;GO:0016021;GO:0010623;GO:0010224;
	HORVU1Hr1G028170	Auxin-responsive protein IAA2	-1.48162	0.000768535	nucleus;integral component of membrane;regulation of transcription, DNA-templated;auxin-activated signaling pathway;	GO:0005634;GO:0016021;GO:0006355;GO:0009734;
	HORVU4Hr1G014900	Protein AUXIN-REGULATED GENE INVOLVED IN ORGAN SIZE	-1.52619	1.61e-07	positive regulation of organ growth;response to desiccation;endoplasmic reticulum;response to brassinosteroid;regulation of cell population proliferation;response to auxin;nucleus;positive regulation of cell growth;multidimensional cell growth;integral component of membrane;cellular response to ethylene stimulus;cellular response to cytokinin stimulus;phosphorylation;developmental process;kinase …	GO:0046622;GO:0009269;GO:0005783;GO:0009741;GO:0042127;GO:0009733;GO:0005634;GO:0030307;GO:0009825;GO:0016021;GO:0071369;GO:0071368;GO:0016310;GO:0032502;GO:0016301;GO:0032501;
	HORVU3Hr1G095580	Small auxin-up RNA	-1.59243	0.00949308	response to auxin;	GO:0009733;
	HORVU7Hr1G096870	SAUR-like auxin-responsive protein family	-1.68026	0.00961839	response to auxin;	GO:0009733;
	HORVU1Hr1G055930	Homeobox-leucine zipper protein HOX1	-1.74974	0.00199487	protein homodimerization activity;regulation of transcription, DNA-templated;sequence-specific DNA binding;shade avoidance;response to cytokinin;negative regulation of nucleic acid-templated transcription;response to auxin;nucleus;negative regulation of gene expression;DNA-binding transcription factor activity;unidimensional cell growth;plasmodesma;response to far red light;red or far-red light s…	GO:0042803;GO:0006355;GO:0043565;GO:0009641;GO:0009735;GO:1903507;GO:0009733;GO:0005634;GO:0010629;GO:0003700;GO:0009826;GO:0009506;GO:0010218;GO:0010017;GO:2000113;GO:0010016;GO:0080191;GO:0010311;
	HORVU4Hr1G085800	0	-2.20695	9.03e-06	regulation of root development;transmembrane transport;transmembrane transporter activity;negative regulation of mitotic metaphase/anaphase transition;response to auxin;GTP binding;nucleus;positive regulation of post-embryonic development;protein binding;regulation of flower development;mitotic spindle;cytoplasm;integral component of membrane;vegetative to reproductive phase transition of meriste…	GO:2000280;GO:0055085;GO:0022857;GO:0045841;GO:0009733;GO:0005525;GO:0005634;GO:0048582;GO:0005515;GO:0009909;GO:0072686;GO:0005737;GO:0016021;GO:0010228;GO:2000243;GO:0016874;
	HORVU7Hr1G049860	LOW QUALITY PROTEIN: fasciclin-like arabinogalactan protein 7	-2.88169	2.51e-08	seed trichome differentiation;cell adhesion;steryl-sulfatase activity;plant-type secondary cell wall biogenesis;response to cytokinin;response to stress;anchored component of plasma membrane;response to auxin;actin filament binding;response to gibberellin;response to abiotic stimulus;response to abscisic acid;integral component of membrane;actin filament bundle assembly;	GO:0090376;GO:0007155;GO:0004773;GO:0009834;GO:0009735;GO:0006950;GO:0046658;GO:0009733;GO:0051015;GO:0009739;GO:0009628;GO:0009737;GO:0016021;GO:0051017;
	HORVU6Hr1G039140	aminopeptidase M1	-4.71947	0.028091	zinc ion binding;DNA integration;aminopeptidase activity;endoplasmic reticulum;peptide binding;organelle membrane;plasma membrane;metallopeptidase activity;nucleic acid binding;auxin polar transport;peptide catabolic process;proteolysis;integral component of membrane;cytosol;N-1-naphthylphthalamic acid binding;	GO:0008270;GO:0015074;GO:0004177;GO:0005783;GO:0042277;GO:0031090;GO:0005886;GO:0008237;GO:0003676;GO:0009926;GO:0043171;GO:0006508;GO:0016021;GO:0005829;GO:0010013;
ABA	HORVU6Hr1G000510	Linoleate 13S-lipoxygenase 2-1, chloroplastic	9.0489	1.37e-07	oxidoreductase activity, acting on single donors with incorporation of molecular oxygen, incorporation of two atoms of oxygen;jasmonic acid biosynthetic process;response to wounding;response to jasmonic acid;response to fungus;response to salicylic acid;circadian rhythm;response to ethylene;response to cold;chloroplast;response to abscisic acid;metal ion binding;oxylipin biosynthetic process;posi…	GO:0016702;GO:0009695;GO:0009611;GO:0009753;GO:0009620;GO:0009751;GO:0007623;GO:0009723;GO:0009409;GO:0009507;GO:0009737;GO:0046872;GO:0031408;GO:0010628;GO:0016021;GO:0055114;GO:0010597;
	HORVU6Hr1G061390	Homeobox-leucine zipper protein ATHB-6	7.26574	2.6e-06	multicellular organism development;response to osmotic stress;regulation of transcription, DNA-templated;sequence-specific DNA binding;response to virus;response to water deprivation;nucleus;DNA-binding transcription factor activity;positive regulation of nucleic acid-templated transcription;protein binding;response to abscisic acid;oxidoreductase activity;positive regulation of gene expression;o…	GO:0007275;GO:0006970;GO:0006355;GO:0043565;GO:0009615;GO:0009414;GO:0005634;GO:0003700;GO:1903508;GO:0005515;GO:0009737;GO:0016491;GO:0010628;GO:0055114;
	HORVU5Hr1G054970	9-cis-epoxycarotenoid dioxygenase, chloroplastic	7.00268	0.00540408	chloroplast stroma;sesquiterpenoid biosynthetic process;seed dormancy process;oxidoreductase activity, acting on single donors with incorporation of molecular oxygen, incorporation of two atoms of oxygen;abscisic acid metabolic process;tertiary alcohol biosynthetic process;apocarotenoid biosynthetic process;chloroplast thylakoid membrane;monocarboxylic acid biosynthetic process;metal ion binding;…	GO:0009570;GO:0016106;GO:0010162;GO:0016702;GO:0009687;GO:1902645;GO:0043289;GO:0009535;GO:0072330;GO:0046872;GO:0016121;GO:0055114;GO:0010114;
	HORVU4Hr1G090090	Heat shock transcription factor	6.87665	0.0014817	double-stranded DNA binding;regulation of transcription, DNA-templated;sequence-specific DNA binding;response to stress;nucleus;RNA polymerase II regulatory region DNA binding;DNA-binding transcription factor activity;response to abiotic stimulus;positive regulation of nucleic acid-templated transcription;response to abscisic acid;positive regulation of gene expression;integral component of membr…	GO:0003690;GO:0006355;GO:0043565;GO:0006950;GO:0005634;GO:0001012;GO:0003700;GO:0009628;GO:1903508;GO:0009737;GO:0010628;GO:0016021;GO:0051716;
	HORVU5Hr1G092850	9-cis-epoxycarotenoid dioxygenase, chloroplastic	5.97767	1.76e-05	chloroplast stroma;sesquiterpenoid biosynthetic process;seed dormancy process;oxidoreductase activity, acting on single donors with incorporation of molecular oxygen, incorporation of two atoms of oxygen;abscisic acid metabolic process;tertiary alcohol biosynthetic process;apocarotenoid biosynthetic process;chloroplast thylakoid membrane;monocarboxylic acid biosynthetic process;metal ion binding;…	GO:0009570;GO:0016106;GO:0010162;GO:0016702;GO:0009687;GO:1902645;GO:0043289;GO:0009535;GO:0072330;GO:0046872;GO:0016121;GO:0055114;GO:0010114;
	HORVU5Hr1G103460	Dehydrin	5.67952	0.00483309	phosphatidylserine binding;response to abscisic acid;vesicle membrane;phosphatidylinositol binding;cytosol;phosphatidylglycerol binding;phosphatidic acid binding;cold acclimation;response to water;	GO:0001786;GO:0009737;GO:0012506;GO:0035091;GO:0005829;GO:1901611;GO:0070300;GO:0009631;GO:0009415;
	HORVU4Hr1G090850	Heat stress transcription factor C-1	5.5215	0.00502301	double-stranded DNA binding;regulation of transcription, DNA-templated;sequence-specific DNA binding;response to stress;nucleus;RNA polymerase II regulatory region DNA binding;DNA-binding transcription factor activity;response to abiotic stimulus;positive regulation of nucleic acid-templated transcription;response to abscisic acid;positive regulation of gene expression;integral component of membr…	GO:0003690;GO:0006355;GO:0043565;GO:0006950;GO:0005634;GO:0001012;GO:0003700;GO:0009628;GO:1903508;GO:0009737;GO:0010628;GO:0016021;GO:0051716;
	HORVU5Hr1G008050	Plastid 9-cis-epoxycarotenoid dioxygenase	5.33325	4.91e-07	chloroplast stroma;sesquiterpenoid biosynthetic process;seed dormancy process;oxidoreductase activity, acting on single donors with incorporation of molecular oxygen, incorporation of two atoms of oxygen;hyperosmotic salinity response;abscisic acid metabolic process;tertiary alcohol biosynthetic process;apocarotenoid biosynthetic process;chloroplast thylakoid membrane;response to water deprivatio…	GO:0009570;GO:0016106;GO:0010162;GO:0016702;GO:0042538;GO:0009687;GO:1902645;GO:0043289;GO:0009535;GO:0009414;GO:0072330;GO:0046872;GO:0016121;GO:0055114;
	HORVU7Hr1G008470	Serine/threonine protein phosphatase	5.21838	7.55e-08	protein serine/threonine phosphatase activity;root development;nucleus;protein dephosphorylation;integral component of membrane;cytosol;negative regulation of stress-activated MAPK cascade;cation binding;negative regulation of transforming growth factor beta receptor signaling pathway;negative regulation of abscisic acid-activated signaling pathway;response to water deprivation;	GO:0004722;GO:0048364;GO:0005634;GO:0006470;GO:0016021;GO:0005829;GO:0032873;GO:0043169;GO:0030512;GO:0009788;GO:0009414;
	HORVU4Hr1G060370	2C-type protein phosphatase protein	4.79505	5.17e-11	leaf senescence;protein dephosphorylation;cation binding;seed germination;chloroplast organization;negative regulation of abscisic acid-activated signaling pathway;response to water deprivation;protein serine/threonine phosphatase activity;nucleus;abscisic acid-activated signaling pathway;protein binding;integral component of membrane;cytosol;stomatal movement;cis-Golgi network membrane;	GO:0010150;GO:0006470;GO:0043169;GO:0009845;GO:0009658;GO:0009788;GO:0009414;GO:0004722;GO:0005634;GO:0009738;GO:0005515;GO:0016021;GO:0005829;GO:0010118;GO:0033106;
	HORVU1Hr1G067830	0	4.20829	5.94e-05	nucleus;abscisic acid-activated signaling pathway;response to salt stress;integral component of membrane;vegetative to reproductive phase transition of meristem;regulation of seed germination;response to water deprivation;	GO:0005634;GO:0009738;GO:0009651;GO:0016021;GO:0010228;GO:0010029;GO:0009414;
	HORVU3Hr1G069590	Heat shock transcription factor class C	4.06597	9.35e-10	double-stranded DNA binding;response to osmotic stress;regulation of transcription, DNA-templated;sequence-specific DNA binding;nucleus;RNA polymerase II regulatory region DNA binding;DNA-binding transcription factor activity;positive regulation of nucleic acid-templated transcription;response to abscisic acid;cellular response to heat;cytoplasm;positive regulation of gene expression;integral com…	GO:0003690;GO:0006970;GO:0006355;GO:0043565;GO:0005634;GO:0001012;GO:0003700;GO:1903508;GO:0009737;GO:0034605;GO:0005737;GO:0010628;GO:0016021;
	HORVU3Hr1G059170	Orphans transcription factor	3.94733	2.58e-08	protein serine/threonine phosphatase activity;nucleus;positive regulation of seed germination;abscisic acid-activated signaling pathway;protein binding;protein dephosphorylation;cytosol;cation binding;negative regulation of abscisic acid-activated signaling pathway;	GO:0004722;GO:0005634;GO:0010030;GO:0009738;GO:0005515;GO:0006470;GO:0005829;GO:0043169;GO:0009788;
	HORVU1Hr1G055340	Serine/threonine-protein kinase SR	3.93401	2.85e-06	nucleus;ATP binding;abscisic acid-activated signaling pathway;aromatic amino acid family biosynthetic process;cytoplasm;integral component of membrane;3-deoxy-7-phosphoheptulonate synthase activity;chorismate biosynthetic process;protein serine/threonine kinase activity;protein phosphorylation;intracellular signal transduction;	GO:0005634;GO:0005524;GO:0009738;GO:0009073;GO:0005737;GO:0016021;GO:0003849;GO:0009423;GO:0004674;GO:0006468;GO:0035556;
	HORVU4Hr1G075550	Clade XI lectin receptor kinase	3.89994	0.000623802	ubiquitin protein ligase activity;protein kinase activity;transmembrane receptor protein serine/threonine kinase signaling pathway;protein phosphorylation;ribosome;defense response to bacterium;seed germination;pattern recognition receptor signaling pathway;plasma membrane;translation;ATP binding;abscisic acid-activated signaling pathway;transmembrane signaling receptor activity;protein binding;s…	GO:0061630;GO:0004672;GO:0007178;GO:0006468;GO:0005840;GO:0042742;GO:0009845;GO:0002221;GO:0005886;GO:0006412;GO:0005524;GO:0009738;GO:0004888;GO:0005515;GO:0003735;GO:0002229;GO:0016021;GO:0018212;GO:0051726;GO:0030246;GO:0016567;
	HORVU2Hr1G115980	Lipoxygenase	3.82142	0.00128783	chloroplast stroma;aldehyde-lyase activity;oxidoreductase activity, acting on single donors with incorporation of molecular oxygen, incorporation of two atoms of oxygen;long-chain fatty acid catabolic process;'de novo' IMP biosynthetic process;glutamine metabolic process;response to jasmonic acid;response to fungus;response to salicylic acid;response to ethylene;phosphoribosylformylglycinamidine …	GO:0009570;GO:0016832;GO:0016702;GO:0042758;GO:0006189;GO:0006541;GO:0009753;GO:0009620;GO:0009751;GO:0009723;GO:0004642;GO:0033947;GO:0005975;GO:0009737;GO:0046872;GO:0031408;GO:0055114;
	HORVU3Hr1G046320	Short chain alcohol dehydrogenase	3.81266	0.00471224	sesquiterpenoid biosynthetic process;response to fructose;abscisic acid metabolic process;tertiary alcohol biosynthetic process;proline biosynthetic process;apocarotenoid biosynthetic process;response to water deprivation;monocarboxylic acid biosynthetic process;response to heat;3-oxoacyl-[acyl-carrier-protein] reductase (NADPH) activity;integral component of membrane;cytosol;regulation of abscis…	GO:0016106;GO:0009750;GO:0009687;GO:1902645;GO:0006561;GO:0043289;GO:0009414;GO:0072330;GO:0009408;GO:0004316;GO:0016021;GO:0005829;GO:0010115;GO:0055114;GO:0102069;GO:0010301;GO:0102132;GO:0102131;
	HORVU2Hr1G099890	Ethylene-responsive transcription factor 4 like	3.75001	1.46e-10	response to salt;DNA integration;regulation of transcription, DNA-templated;ethylene-activated signaling pathway;negative regulation of nucleic acid-templated transcription;regulation of timing of meristematic phase transition;negative regulation of abscisic acid-activated signaling pathway;nucleus;DNA binding;regulatory region nucleic acid binding;negative regulation of gene expression;DNA-bindi…	GO:1902074;GO:0015074;GO:0006355;GO:0009873;GO:1903507;GO:0048506;GO:0009788;GO:0005634;GO:0003677;GO:0001067;GO:0010629;GO:0003700;GO:0009749;GO:0009628;GO:1903508;GO:0009737;GO:0043086;GO:0004857;GO:0003824;GO:0010628;GO:0016021;GO:2000113;GO:0050832;GO:0010035;
	HORVU6Hr1G083960	Dehydrin	3.64639	9.09e-08	response to abscisic acid;cytosol;cold acclimation;response to water;	GO:0009737;GO:0005829;GO:0009631;GO:0009415;
	HORVU3Hr1G085930	Orphans transcription factor (Fragment)	3.43532	4.2e-09	protein kinase binding;negative regulation of anion channel activity;protein dephosphorylation;cation binding;negative regulation of abscisic acid-activated signaling pathway;response to water deprivation;protein serine/threonine phosphatase activity;nucleus;response to cold;abscisic acid-activated signaling pathway;regulation of stomatal movement;integral component of membrane;cytosol;	GO:0019901;GO:0010360;GO:0006470;GO:0043169;GO:0009788;GO:0009414;GO:0004722;GO:0005634;GO:0009409;GO:0009738;GO:0010119;GO:0016021;GO:0005829;
	HORVU6Hr1G082360	0	3.38335	2.65e-07	DNA packaging complex;response to salt stress;serine-type carboxypeptidase activity;protein self-association;non-membrane-bounded organelle;membrane-bounded organelle;response to water deprivation;response to cold;response to heat;DNA-binding transcription factor activity;positive regulation of transcription, DNA-templated;pollen maturation;protein homodimerization activity;response to high light…	GO:0044815;GO:0009651;GO:0004185;GO:0043621;GO:0043228;GO:0043227;GO:0009414;GO:0009409;GO:0009408;GO:0003700;GO:0045893;GO:0010152;GO:0042803;GO:0009644;GO:0051082;GO:0042542;GO:0044422;GO:0006457;GO:0044424;GO:0009845;GO:0006334;GO:0003677;GO:0009738;GO:0006508;GO:0032993;GO:0051259;
	HORVU4Hr1G056210	Probable protein phosphatase 2C 2	3.30136	6.32e-08	protein serine/threonine phosphatase activity;nucleus;abscisic acid-activated signaling pathway;protein dephosphorylation;integral component of membrane;response to wounding;cation binding;defense response to fungus;plastid;	GO:0004722;GO:0005634;GO:0009738;GO:0006470;GO:0016021;GO:0009611;GO:0043169;GO:0050832;GO:0009536;
	HORVU5Hr1G094380	Heat shock transcription factor	3.29705	7.04e-08	double-stranded DNA binding;response to osmotic stress;regulation of transcription, DNA-templated;sequence-specific DNA binding;nucleus;RNA polymerase II regulatory region DNA binding;DNA-binding transcription factor activity;positive regulation of nucleic acid-templated transcription;cellular response to heat;response to abscisic acid;cytoplasm;positive regulation of gene expression;integral com…	GO:0003690;GO:0006970;GO:0006355;GO:0043565;GO:0005634;GO:0001012;GO:0003700;GO:1903508;GO:0034605;GO:0009737;GO:0005737;GO:0010628;GO:0016021;
	HORVU2Hr1G088660	Plant seed peroxygenase	3.20567	0.0020503	response to salt stress;embryo development ending in seed dormancy;response to salicylic acid;vacuole;(R)-2-hydroxy-alpha-linolenic acid biosynthetic process;response to cold;calcium ion binding;regulation of reactive oxygen species metabolic process;stomatal movement;lipid droplet organization;defense response to fungus;heme oxygenase (decyclizing) activity;chloroplast envelope;response to chemi…	GO:0009651;GO:0009793;GO:0009751;GO:0005773;GO:1902609;GO:0009409;GO:0005509;GO:2000377;GO:0010118;GO:0034389;GO:0050832;GO:0004392;GO:0009941;GO:0042221;GO:0009269;GO:0005783;GO:0004497;GO:0031090;GO:0004601;GO:0005811;GO:0031407;GO:0009737;GO:1990137;GO:0031969;GO:0009719;GO:0016021;GO:0051716;GO:0098869;GO:0055114;
	HORVU6Hr1G080670	G-box-binding factor 4	3.13717	1.05e-08	response to salt stress;transcription regulatory region DNA binding;double-stranded DNA binding;regulation of transcription, DNA-templated;sequence-specific DNA binding;ribosome;positive regulation of abscisic acid-activated signaling pathway;response to water deprivation;hormone-mediated signaling pathway;translation;nucleus;DNA binding;DNA-binding transcription factor activity;abscisic acid-act…	GO:0009651;GO:0044212;GO:0003690;GO:0006355;GO:0043565;GO:0005840;GO:0009789;GO:0009414;GO:0009755;GO:0006412;GO:0005634;GO:0003677;GO:0003700;GO:0009738;GO:1903508;GO:0005515;GO:0009737;GO:0003735;GO:0010628;GO:0071396;GO:0016021;GO:0097306;GO:0010255;GO:0071229;
	HORVU0Hr1G007050	Ethylene-responsive element binding factor	3.07203	6.23e-10	response to salt stress;response to wounding;regulation of seed growth;response to jasmonic acid;cellular amino acid metabolic process;response to salicylic acid;cellular response to oxygen-containing compound;response to cytokinin;negative regulation of nucleic acid-templated transcription;response to water deprivation;response to auxin;hormone-mediated signaling pathway;response to cold;DNA-bin…	GO:0009651;GO:0009611;GO:0080113;GO:0009753;GO:0006520;GO:0009751;GO:1901701;GO:0009735;GO:1903507;GO:0009414;GO:0009733;GO:0009755;GO:0009409;GO:0003700;GO:0002218;GO:0000160;GO:2000113;GO:0010337;GO:0016597;GO:0010311;GO:0004070;GO:0080141;GO:0009682;GO:0006355;GO:0080027;GO:0002252;GO:0009625;GO:0044446;GO:0009723;GO:0005634;GO:0003677;GO:0001067;GO:0010728;GO:0010629;GO:0005515;GO:0009737;GO:…
	HORVU7Hr1G113720	WRKY transcription factor (Fragment)	3.04334	0.000473424	regulation of multi-organism process;response to salt stress;response to wounding;response to jasmonic acid;sequence-specific DNA binding;response to salicylic acid;cellular response to oxygen-containing compound;negative regulation of nucleic acid-templated transcription;response to water deprivation;hormone-mediated signaling pathway;response to cold;DNA-binding transcription factor activity;re…	GO:0043900;GO:0009651;GO:0009611;GO:0009753;GO:0043565;GO:0009751;GO:1901701;GO:1903507;GO:0009414;GO:0009755;GO:0009409;GO:0003700;GO:0002237;GO:0002831;GO:0002238;GO:1990841;GO:0071396;GO:2000113;GO:0032101;GO:0050776;GO:0006355;GO:0009685;GO:0006952;GO:0009723;GO:0009623;GO:0009938;GO:0005634;GO:0009739;GO:0010629;GO:0005515;GO:0009737;GO:0016021;GO:0010200;GO:0031347;GO:0071229;
	HORVU3Hr1G007290	Calmodulin-binding protein 60 B	3.02889	1.32e-06	host programmed cell death induced by symbiont;plastid transcription;sequence-specific DNA binding;salicylic acid biosynthetic process;mRNA splicing, via spliceosome;plastid chromosome;DNA-binding transcription factor activity;translation elongation factor activity;cellular response to hypoxia;regulation of systemic acquired resistance;ribonucleoprotein complex;cellular response to molecule of ba…	GO:0034050;GO:0042793;GO:0043565;GO:0009697;GO:0000398;GO:0009508;GO:0003700;GO:0003746;GO:0071456;GO:0010112;GO:1990904;GO:0071219;GO:0008375;GO:0080142;GO:1902584;GO:0006355;GO:0009620;GO:0044764;GO:0042742;GO:0006414;GO:0042644;GO:0009789;GO:1900426;GO:0005634;GO:0005516;GO:1903508;GO:0002229;GO:0045087;GO:0010628;GO:0016021;GO:0010224;
	HORVU2Hr1G074610	Histidine kinase 5	2.94246	1.61e-09	DNA repair;regulation of stomatal closure;protein autophosphorylation;cellular protein catabolic process;cytokinin-activated signaling pathway;signal transduction by protein phosphorylation;vacuole;histidine phosphotransfer kinase activity;root development;ATP binding;integral component of plasma membrane;oxidoreductase activity;DNA duplex unwinding;phosphorelay signal transduction system;cellula…	GO:0006281;GO:0090333;GO:0046777;GO:0044257;GO:0009736;GO:0023014;GO:0005773;GO:0009927;GO:0048364;GO:0005524;GO:0005887;GO:0016491;GO:0032508;GO:0000160;GO:0071732;GO:0005829;GO:0070003;GO:0070301;GO:0071219;GO:0031072;GO:0006470;GO:0006310;GO:0004175;GO:0000723;GO:0006355;GO:0008234;GO:0051082;GO:0006457;GO:0006952;GO:0005886;GO:0009788;GO:0000155;GO:0004721;GO:0003678;GO:0009738;GO:0046872;GO:…
	HORVU2Hr1G092710	Class I homeodomain-leucine zipper protein 22	2.84443	4.98e-08	nucleus;DNA-binding transcription factor activity;positive regulation of nucleic acid-templated transcription;protein binding;response to abscisic acid;multicellular organism development;positive regulation of gene expression;response to osmotic stress;regulation of transcription, DNA-templated;sequence-specific DNA binding;response to virus;response to water deprivation;	GO:0005634;GO:0003700;GO:1903508;GO:0005515;GO:0009737;GO:0007275;GO:0010628;GO:0006970;GO:0006355;GO:0043565;GO:0009615;GO:0009414;
	HORVU3Hr1G003690	Cation diffusion facilitator 9	2.83994	0.000914642	regulation of salicylic acid mediated signaling pathway;cation transmembrane transport;cation transmembrane transporter activity;integral component of membrane;regulation of abscisic acid-activated signaling pathway;regulation of jasmonic acid mediated signaling pathway;vacuolar membrane;	GO:2000031;GO:0098655;GO:0008324;GO:0016021;GO:0009787;GO:2000022;GO:0005774;
	HORVU3Hr1G067380	2C-type protein phosphatase protein	2.70652	2.79e-09	protein serine/threonine phosphatase activity;root development;nucleus;abscisic acid-activated signaling pathway;protein binding;metal ion binding;protein dephosphorylation;cytosol;cation binding;ADP binding;negative regulation of abscisic acid-activated signaling pathway;response to water deprivation;	GO:0004722;GO:0048364;GO:0005634;GO:0009738;GO:0005515;GO:0046872;GO:0006470;GO:0005829;GO:0043169;GO:0043531;GO:0009788;GO:0009414;
	HORVU6Hr1G066050	Brassinosteroid-responsive RING-H2	2.54315	1.43e-08	zinc ion binding;ubiquitin protein ligase activity;transferase activity, transferring acyl groups;transferase activity, transferring glycosyl groups;phosphatidylinositol binding;hydrolase activity, acting on acid anhydrides, in phosphorus-containing anhydrides;protein glycosylation;ubiquitin-dependent protein catabolic process;nucleic acid binding;ATP binding;response to abscisic acid;integral co…	GO:0008270;GO:0061630;GO:0016746;GO:0016757;GO:0035091;GO:0016818;GO:0006486;GO:0006511;GO:0003676;GO:0005524;GO:0009737;GO:0016021;GO:0051537;GO:0016874;GO:0016567;
	HORVU7Hr1G088920	Heat stress transcription factor C-1	2.41014	1.43e-07	nucleus;RNA polymerase II regulatory region DNA binding;DNA-binding transcription factor activity;positive regulation of nucleic acid-templated transcription;cellular response to heat;response to abscisic acid;positive regulation of gene expression;integral component of membrane;double-stranded DNA binding;response to osmotic stress;regulation of transcription, DNA-templated;sequence-specific DNA…	GO:0005634;GO:0001012;GO:0003700;GO:1903508;GO:0034605;GO:0009737;GO:0010628;GO:0016021;GO:0003690;GO:0006970;GO:0006355;GO:0043565;
	HORVU1Hr1G063740	NAC transcription factor	2.38276	9.51e-06	regulation of defense response to fungus;embryo development ending in seed dormancy;positive regulation of response to salt stress;positive regulation of response to water deprivation;response to wounding;regulation of transcription, DNA-templated;positive regulation of leaf senescence;regulation of growth;negative regulation of abscisic acid-activated signaling pathway;root development;nucleus;D…	GO:1900150;GO:0009793;GO:1901002;GO:1902584;GO:0009611;GO:0006355;GO:1900057;GO:0040008;GO:0009788;GO:0048364;GO:0005634;GO:0003677;GO:0009409;GO:0003700;GO:1903508;GO:0010628;GO:0019900;
	HORVU1Hr1G017690	0	2.37396	5.93e-07	response to cold;nucleus;response to abscisic acid;response to salt stress;integral component of membrane;proximal promoter sequence-specific DNA binding;protein dimerization activity;positive regulation of transcription by RNA polymerase II;plasma membrane;response to water deprivation;DNA-binding transcription factor activity, RNA polymerase II-specific;	GO:0009409;GO:0005634;GO:0009737;GO:0009651;GO:0016021;GO:0000987;GO:0046983;GO:0045944;GO:0005886;GO:0009414;GO:0000981;
	HORVU2Hr1G110230	serine/threonine-protein kinase SAPK1 isoform X2	2.32742	4.98e-08	signal transduction;response to osmotic stress;response to karrikin;methionyl-tRNA aminoacylation;intracellular non-membrane-bounded organelle;protein serine/threonine kinase activity;protein phosphorylation;tRNA binding;seed germination;translation;nucleus;ATP binding;abscisic acid-activated signaling pathway;protein binding;structural constituent of ribosome;methionine-tRNA ligase activity;cyto…	GO:0007165;GO:0006970;GO:0080167;GO:0006431;GO:0043232;GO:0004674;GO:0006468;GO:0000049;GO:0009845;GO:0006412;GO:0005634;GO:0005524;GO:0009738;GO:0005515;GO:0003735;GO:0004825;GO:0005737;GO:0071215;GO:1990904;GO:0035556;
	HORVU3Hr1G027590	Phosphatidylethanolamine-binding protein PEBP	2.29644	6.98e-06	positive regulation of seed germination;endoplasmic reticulum;regulation of timing of meristematic phase transition;photoperiodism, flowering;nucleus;short-day photoperiodism;phosphatidylethanolamine binding;positive regulation of post-embryonic development;protein binding;response to abscisic acid;regulation of flower development;inflorescence development;regulation of stomatal movement;flower d…	GO:0010030;GO:0005783;GO:0048506;GO:0048573;GO:0005634;GO:0048572;GO:0008429;GO:0048582;GO:0005515;GO:0009737;GO:0009909;GO:0010229;GO:0010119;GO:0009908;GO:0030154;GO:0016021;GO:2000243;GO:0016310;GO:0016301;
	HORVU1Hr1G067110	Ethylene-responsive element binding factor	2.20831	1.22e-08	phloem or xylem histogenesis;response to salt stress;response to wounding;regulation of seed growth;response to jasmonic acid;response to salicylic acid;response to cytokinin;negative regulation of nucleic acid-templated transcription;response to water deprivation;response to auxin;hormone-mediated signaling pathway;cell division;response to cold;DNA-binding transcription factor activity;catalyti…	GO:0010087;GO:0009651;GO:0009611;GO:0080113;GO:0009753;GO:0009751;GO:0009735;GO:1903507;GO:0009414;GO:0009733;GO:0009755;GO:0051301;GO:0009409;GO:0003700;GO:0003824;GO:0000160;GO:2000113;GO:0010337;GO:0010311;GO:0080141;GO:0006355;GO:0043531;GO:0080027;GO:0009625;GO:0009723;GO:0005634;GO:0003677;GO:0001067;GO:0010728;GO:0010629;GO:0005515;GO:0009737;GO:0016021;GO:2000068;GO:0010364;
	HORVU6Hr1G035470	Transcription factor like	2.20683	0.00189751	regulation of defense response to fungus;response to salt stress;regulation of salicylic acid mediated signaling pathway;response to jasmonic acid;regulation of transcription, DNA-templated;response to cadmium ion;response to salicylic acid;defense response to bacterium;response to ethylene;response to water deprivation;response to auxin;nucleus;DNA binding;response to gibberellin;regulatory regi…	GO:1900150;GO:0009651;GO:2000031;GO:0009753;GO:0006355;GO:0046686;GO:0009751;GO:0042742;GO:0009723;GO:0009414;GO:0009733;GO:0005634;GO:0003677;GO:0009739;GO:0001067;GO:0010929;GO:0003700;GO:0009738;GO:0005515;GO:2000022;GO:0010200;GO:0050832;
	HORVU6Hr1G028790	WRKY transcription factor	2.15663	8.04e-09	regulation of multi-organism process;response to salt stress;response to wounding;response to jasmonic acid;sequence-specific DNA binding;response to salicylic acid;cellular response to oxygen-containing compound;negative regulation of nucleic acid-templated transcription;response to water deprivation;hormone-mediated signaling pathway;response to cold;DNA-binding transcription factor activity;re…	GO:0043900;GO:0009651;GO:0009611;GO:0009753;GO:0043565;GO:0009751;GO:1901701;GO:1903507;GO:0009414;GO:0009755;GO:0009409;GO:0003700;GO:0002237;GO:0002831;GO:0002238;GO:1990841;GO:0071396;GO:2000113;GO:0032101;GO:0050776;GO:0006355;GO:0009685;GO:0006952;GO:0009723;GO:0009623;GO:0009938;GO:0005634;GO:0009739;GO:0010629;GO:0005515;GO:0009737;GO:0016021;GO:0010200;GO:0031347;GO:0071229;
	HORVU1Hr1G080290	2C-type protein phosphatase protein	2.14056	2.35e-09	protein dephosphorylation;cation binding;response to oxygen-containing compound;response to stress;negative regulation of abscisic acid-activated signaling pathway;hormone-mediated signaling pathway;protein serine/threonine phosphatase activity;response to acid chemical;root development;nucleus;response to abiotic stimulus;abscisic acid-activated signaling pathway;protein binding;cellular respons…	GO:0006470;GO:0043169;GO:1901700;GO:0006950;GO:0009788;GO:0009755;GO:0004722;GO:0001101;GO:0048364;GO:0005634;GO:0009628;GO:0009738;GO:0005515;GO:0071396;GO:0016021;GO:0097306;GO:0005829;GO:0010035;
	HORVU2Hr1G084910	Transcription factor bHLH68	2.113	2.3e-05	actin filament depolymerization;protein dimerization activity;DNA-binding transcription activator activity, RNA polymerase II-specific;protein kinase activity;positive regulation of transcription by RNA polymerase II;cellular response to water deprivation;protein phosphorylation;nucleus;DNA binding;regulatory region nucleic acid binding;ATP binding;cellular response to salt stress;actin binding;a…	GO:0030042;GO:0046983;GO:0001228;GO:0004672;GO:0045944;GO:0042631;GO:0006468;GO:0005634;GO:0003677;GO:0001067;GO:0005524;GO:0071472;GO:0003779;GO:0015629;GO:0016021;GO:0071215;GO:2000377;GO:2000214;
	HORVU2Hr1G105190	Receptor-like protein kinase FERONIA	2.09236	1.46e-10	pollen tube reception;post-embryonic development;ribosome biogenesis;protein kinase activity;response to brassinosteroid;protein phosphorylation;plasma membrane;response to ethylene;negative regulation of abscisic acid-activated signaling pathway;GTP binding;root development;ATP binding;nucleus;plasmodesma;filiform apparatus;negative regulation of cell growth;integral component of membrane;stomat…	GO:0010483;GO:0009791;GO:0042254;GO:0004672;GO:0009741;GO:0006468;GO:0005886;GO:0009723;GO:0009788;GO:0005525;GO:0048364;GO:0005524;GO:0005634;GO:0009506;GO:0043680;GO:0030308;GO:0016021;GO:0010118;GO:0050832;
	HORVU2Hr1G084890	Transcription factor bHLH68	2.08536	7.46e-05	actin filament depolymerization;protein dimerization activity;DNA-binding transcription activator activity, RNA polymerase II-specific;protein kinase activity;positive regulation of transcription by RNA polymerase II;cellular response to water deprivation;protein phosphorylation;nucleus;DNA binding;regulatory region nucleic acid binding;ATP binding;cellular response to salt stress;actin binding;a…	GO:0030042;GO:0046983;GO:0001228;GO:0004672;GO:0045944;GO:0042631;GO:0006468;GO:0005634;GO:0003677;GO:0001067;GO:0005524;GO:0071472;GO:0003779;GO:0015629;GO:0016021;GO:0071215;GO:2000377;GO:2000214;
	HORVU3Hr1G050340	Orphans transcription factor (Fragment)	2.07322	4.01e-09	cation binding;response to oxygen-containing compound;response to water deprivation;root development;response to abiotic stimulus;cellular response to organic substance;regulation of stomatal movement;cellular response to endogenous stimulus;cytosol;response to lipid;response to inorganic substance;signal transduction;protein dephosphorylation;ADP binding;response to hormone;response to stress;ne…	GO:0043169;GO:1901700;GO:0009414;GO:0048364;GO:0009628;GO:0071310;GO:0010119;GO:0071495;GO:0005829;GO:0033993;GO:0010035;GO:0007165;GO:0006470;GO:0043531;GO:0009725;GO:0006950;GO:0009788;GO:0004722;GO:0001101;GO:0005634;GO:0009738;GO:0005515;GO:0016020;GO:0016021;GO:0071944;
	HORVU6Hr1G038490	Target SNARE coiled-coil domain	2.06053	1.84e-07	ATPase activity;intracellular protein transport;establishment of protein localization to membrane;maintenance of protein location in plasma membrane;ATP binding;vesicle-mediated transport;plasmodesma;organelle fusion;vesicle organization;oxidoreductase activity;regulation of stomatal movement;protein membrane anchor;calcium ion binding;intracellular membrane-bounded organelle;cytoplasmic vesicle;…	GO:0016887;GO:0006886;GO:0090150;GO:0072660;GO:0005524;GO:0016192;GO:0009506;GO:0048284;GO:0016050;GO:0016491;GO:0010119;GO:0043495;GO:0005509;GO:0043231;GO:0031410;GO:0050832;GO:0140056;GO:0032940;GO:0061025;GO:0042626;GO:0055085;GO:0009860;GO:0005484;GO:0000149;GO:0009504;GO:0005886;GO:0003676;GO:0009737;GO:0016021;GO:0031201;GO:0012505;GO:0010148;GO:0055114;GO:0031348;GO:0031984;
	HORVU6Hr1G095330	Target SNARE coiled-coil domain	1.94765	5.82e-08	membrane fusion;SNAP receptor activity;SNARE binding;organelle part;intracellular protein transport;membrane-bounded organelle;cell;membrane protein complex;vesicle-mediated transport;plasmodesma;organelle fusion;response to abscisic acid;vesicle organization;membrane;integral component of membrane;protein-containing complex;organelle localization by membrane tethering;secretion by cell;hydrolase…	GO:0061025;GO:0005484;GO:0000149;GO:0044422;GO:0006886;GO:0043227;GO:0005623;GO:0098796;GO:0016192;GO:0009506;GO:0048284;GO:0009737;GO:0016050;GO:0016020;GO:0016021;GO:0032991;GO:0140056;GO:0032940;GO:0016787;
	HORVU4Hr1G052450	Hexosyltransferase	1.87556	8.73e-05	response to salt stress;glucuronosyltransferase activity;response to high light intensity;response to antibiotic;inositol 3-alpha-galactosyltransferase activity;Golgi apparatus;galactose metabolic process;response to hydrogen peroxide;response to toxic substance;response to water deprivation;response to cold;response to oxidative stress;response to heat;response to abscisic acid;response to drug;	GO:0009651;GO:0015020;GO:0009644;GO:0046677;GO:0047216;GO:0005794;GO:0006012;GO:0042542;GO:0009636;GO:0009414;GO:0009409;GO:0006979;GO:0009408;GO:0009737;GO:0042493;
	HORVU7Hr1G035500	BZIP transcription factor B	1.87483	4.51e-06	nucleus;DNA-binding transcription factor activity;abscisic acid-activated signaling pathway;protein binding;response to salt stress;transcription regulatory region DNA binding;integral component of membrane;regulation of transcription, DNA-templated;sequence-specific DNA binding;positive regulation of abscisic acid-activated signaling pathway;response to water deprivation;	GO:0005634;GO:0003700;GO:0009738;GO:0005515;GO:0009651;GO:0044212;GO:0016021;GO:0006355;GO:0043565;GO:0009789;GO:0009414;
	HORVU4Hr1G018790	ATPase, coupled to transmembrane movement of substance	1.77146	1.94e-08	ATPase activity;sulfate transport;ATPase-coupled transmembrane transporter activity;transmembrane transport;active ion transmembrane transporter activity;abscisic acid transport;plasma membrane;response to water deprivation;ATP binding;response to abscisic acid;integral component of membrane;transpiration;sulfate transmembrane transporter activity;	GO:0016887;GO:0008272;GO:0042626;GO:0055085;GO:0022853;GO:0080168;GO:0005886;GO:0009414;GO:0005524;GO:0009737;GO:0016021;GO:0010148;GO:0015116;
	HORVU3Hr1G088200	WRKY transcription factor	1.76572	3.9e-06	response to salt stress;transcription regulatory region DNA binding;response to jasmonic acid;sequence-specific DNA binding;hormone-mediated signaling pathway;response to water deprivation;response to cold;DNA-binding transcription factor activity;systemic acquired resistance;cellular response to lipid;cellular response to alcohol;camalexin metabolic process;defense response to fungus;zinc ion bi…	GO:0009651;GO:0044212;GO:0009753;GO:0043565;GO:0009755;GO:0009414;GO:0009409;GO:0003700;GO:0009627;GO:0071396;GO:0097306;GO:0052317;GO:0050832;GO:0008270;GO:0006355;GO:0042742;GO:0009788;GO:0009700;GO:0009938;GO:0005634;GO:0009739;GO:0010508;GO:1903508;GO:0044272;GO:0005515;GO:0009737;GO:0070370;GO:0010628;GO:0016021;GO:0010200;GO:0071229;
	HORVU3Hr1G083250	BZIP transcription factor domain containing protein, expressed	1.71211	1.25e-05	nucleus;DNA-binding transcription factor activity;positive regulation of nucleic acid-templated transcription;abscisic acid-activated signaling pathway;protein binding;positive regulation of response to salt stress;positive regulation of gene expression;positive regulation of response to water deprivation;regulation of transcription, DNA-templated;sequence-specific DNA binding;nutrient reservoir …	GO:0005634;GO:0003700;GO:1903508;GO:0009738;GO:0005515;GO:1901002;GO:0010628;GO:1902584;GO:0006355;GO:0043565;GO:0045735;GO:0009789;
	HORVU2Hr1G115960	Lipoxygenase	1.65236	3.82e-06	chloroplast stroma;oxidoreductase activity, acting on single donors with incorporation of molecular oxygen, incorporation of two atoms of oxygen;long-chain fatty acid catabolic process;jasmonic acid biosynthetic process;'de novo' IMP biosynthetic process;glutamine metabolic process;response to wounding;response to jasmonic acid;plastid stroma;response to salicylic acid;phosphoribosylformylglycina…	GO:0009570;GO:0016702;GO:0042758;GO:0009695;GO:0006189;GO:0006541;GO:0009611;GO:0009753;GO:0009532;GO:0009751;GO:0004642;GO:0009409;GO:0009507;GO:0031976;GO:0010311;GO:0010597;GO:0016832;GO:0090502;GO:0004096;GO:1900366;GO:0009620;GO:0007623;GO:0009723;GO:0005886;GO:0020037;GO:0003676;GO:0004523;GO:0033947;GO:0005975;GO:0009737;GO:0046872;GO:0031408;GO:0016021;GO:0098869;GO:0055114;GO:0030258;
	HORVU1Hr1G090030	Plant G-box-binding factor	1.58215	4.54e-07	transcription regulatory region DNA binding;double-stranded DNA binding;regulation of transcription, DNA-templated;sequence-specific DNA binding;protein kinase activity;response to blue light;protein phosphorylation;protein-containing complex binding;nucleus;carbohydrate metabolic process;DNA binding;DNA-binding transcription factor activity;protein binding;response to abscisic acid;cytoplasm;glu…	GO:0044212;GO:0003690;GO:0006355;GO:0043565;GO:0004672;GO:0009637;GO:0006468;GO:0044877;GO:0005634;GO:0005975;GO:0003677;GO:0003700;GO:0005515;GO:0009737;GO:0005737;GO:0019760;GO:0016021;GO:0005829;GO:0030246;GO:0019757;GO:0016853;
	HORVU5Hr1G001180	Lipoxygenase	1.56845	0.000812339	oxidoreductase activity, acting on single donors with incorporation of molecular oxygen, incorporation of two atoms of oxygen;jasmonic acid biosynthetic process;response to wounding;response to jasmonic acid;plastid stroma;response to fungus;response to herbivore;response to salicylic acid;circadian rhythm;plastid envelope;response to ethylene;response to cold;chloroplast;response to bacterium;pr…	GO:0016702;GO:0009695;GO:0009611;GO:0009753;GO:0009532;GO:0009620;GO:0080027;GO:0009751;GO:0007623;GO:0009526;GO:0009723;GO:0009409;GO:0009507;GO:0009617;GO:0005515;GO:0009737;GO:0046872;GO:0031408;GO:0010628;GO:0055035;GO:0016021;GO:0055114;GO:0010597;GO:0030258;
	HORVU5Hr1G059890	Zinc finger transcription factor	1.5323	0.000847476	zinc ion binding;nucleotide-excision repair;proteasome complex;endoplasmic reticulum;dTMP biosynthetic process;regulation of insulin-like growth factor receptor signaling pathway;organelle membrane;intracellular organelle part;nucleic acid binding;thymidylate synthase activity;SRP-dependent cotranslational protein targeting to membrane, translocation;nucleus;proteasome-mediated ubiquitin-dependen…	GO:0008270;GO:0006289;GO:0000502;GO:0005783;GO:0006231;GO:0043567;GO:0031090;GO:0044446;GO:0003676;GO:0004799;GO:0006616;GO:0005634;GO:0043161;GO:0009737;GO:0043130;GO:0046685;GO:0042175;GO:0016021;GO:0010200;GO:0036435;GO:0031225;GO:0071218;GO:0032259;
	HORVU1Hr1G070250	Double WRKY type transfactor	1.37486	0.00181387	response to salt stress;transcription regulatory region DNA binding;response to jasmonic acid;sequence-specific DNA binding;protein phosphorylation;response to water deprivation;hormone-mediated signaling pathway;ATP binding;response to cold;DNA-binding transcription factor activity;systemic acquired resistance;cellular response to lipid;cellular response to alcohol;camalexin metabolic process;de…	GO:0009651;GO:0044212;GO:0009753;GO:0043565;GO:0006468;GO:0009414;GO:0009755;GO:0005524;GO:0009409;GO:0003700;GO:0009627;GO:0071396;GO:0097306;GO:0052317;GO:0050832;GO:0008270;GO:0006355;GO:0004672;GO:0042742;GO:0009788;GO:0009700;GO:0009938;GO:0005634;GO:0009739;GO:0010508;GO:1903508;GO:0044272;GO:0005515;GO:0009737;GO:0070370;GO:0010628;GO:0016021;GO:0010200;GO:0071229;
	HORVU3Hr1G019840	GAMYB transcription factor	1.37328	1.35e-07	response to salt stress;post-embryonic plant organ morphogenesis;response to jasmonic acid;response to salicylic acid;response to auxin;negative regulation of transcription by RNA polymerase II;DNA-binding transcription factor activity;positive regulation of cell growth;NAD binding;zinc ion binding;auxin homeostasis;leaf senescence;malate dehydrogenase (decarboxylating) (NAD+) activity;response t…	GO:0009651;GO:0090697;GO:0009753;GO:0009751;GO:0009733;GO:0000122;GO:0003700;GO:0030307;GO:0051287;GO:0008270;GO:0010252;GO:0010150;GO:0004471;GO:0046686;GO:0009723;GO:0009646;GO:0048527;GO:0009744;GO:0005634;GO:0009739;GO:0003677;GO:0001067;GO:0005515;GO:0009737;GO:0016021;GO:0055114;GO:2000469;
	HORVU3Hr1G089290	0	1.33053	0.000125364	ATP binding;DNA repair;DNA-dependent ATPase activity;response to abscisic acid;mitochondrion;integral component of membrane;cold acclimation;single-stranded DNA binding;response to water deprivation;	GO:0005524;GO:0006281;GO:0008094;GO:0009737;GO:0005739;GO:0016021;GO:0009631;GO:0003697;GO:0009414;
	HORVU1Hr1G060880	0	1.30697	4.39e-08	RNA phosphodiester bond hydrolysis, endonucleolytic;zinc ion binding;cellular aldehyde metabolic process;chloroplast envelope;methionyl-tRNA aminoacylation;regulation of transcription, DNA-templated;response to water deprivation;aldehyde dehydrogenase (NAD) activity;copper ion transport;RNA-DNA hybrid ribonuclease activity;DNA binding;nucleus;ATP binding;mitochondrial intermembrane space;DNA-bind…	GO:0090502;GO:0008270;GO:0006081;GO:0009941;GO:0006431;GO:0006355;GO:0009414;GO:0004029;GO:0006825;GO:0004523;GO:0003677;GO:0005634;GO:0005524;GO:0005758;GO:0003700;GO:0009737;GO:0004825;GO:0016021;GO:0055114;GO:0016531;GO:0033721;
	HORVU0Hr1G007680	Phosphatidylinositol-bisphosphatase	1.29612	0.00017999	response to salt stress;phosphatidylinositol-3-phosphate biosynthetic process;response to jasmonic acid;inositol phosphate dephosphorylation;inositol-polyphosphate 5-phosphatase activity;phosphatidylinositol dephosphorylation;response to auxin;phosphatidylinositol-4,5-bisphosphate 5-phosphatase activity;endonuclease activity;cytosol;inositol-1,4,5-trisphosphate 5-phosphatase activity;inositol-1,3…	GO:0009651;GO:0036092;GO:0009753;GO:0046855;GO:0004445;GO:0046856;GO:0009733;GO:0004439;GO:0004519;GO:0005829;GO:0052658;GO:0052659;GO:0043813;GO:0090305;GO:0034485;GO:0007165;GO:0007283;GO:0005886;GO:0009737;GO:0030317;GO:0004527;GO:0046872;GO:0016021;GO:0052745;GO:0070613;
	HORVU5Hr1G098190	Cold-regulated plasma membrane protein 2	1.27018	1.5e-06	protein domain specific binding;response to organic substance;cold acclimation;response to oxygen-containing compound;vacuole;plasma membrane;response to water deprivation;response to acid chemical;DNA binding;nucleus;response to heat;cellular response to extracellular stimulus;response to abscisic acid;response to endogenous stimulus;integral component of membrane;cellular response to stress;cel…	GO:0019904;GO:0010033;GO:0009631;GO:1901700;GO:0005773;GO:0005886;GO:0009414;GO:0001101;GO:0003677;GO:0005634;GO:0009408;GO:0031668;GO:0009737;GO:0009719;GO:0016021;GO:0033554;GO:0071214;GO:0010035;GO:0070887;
	HORVU5Hr1G084740	Phospholipase D delta	1.20822	9.17e-06	regulation of stomatal closure;phospholipase D activity;N-acylphosphatidylethanolamine-specific phospholipase D activity;vacuole;positive regulation of abscisic acid-activated signaling pathway;response to cold;phosphatidylcholine metabolic process;plasmodesma;calcium ion binding;phosphatidic acid metabolic process;lipid catabolic process;membrane;programmed cell death;cell periphery;	GO:0090333;GO:0004630;GO:0070290;GO:0005773;GO:0009789;GO:0009409;GO:0046470;GO:0009506;GO:0005509;GO:0046473;GO:0016042;GO:0016020;GO:0012501;GO:0071944;
	HORVU7Hr1G037080	LOW QUALITY PROTEIN: annexin D2	1.15052	3.5e-06	ATPase activity;drug binding;post-embryonic development;endoplasmic reticulum membrane;unidimensional cell growth;RNA binding;copper ion binding;purine ribonucleoside triphosphate binding;anatomical structure maturation;calcium ion binding;guanyl nucleotide binding;GTPase activity;apoplast;phospholipase inhibitor activity;cytosol;regulation of cellulose biosynthetic process;zinc ion binding;fruit…	GO:0016887;GO:0008144;GO:0009791;GO:0005789;GO:0009826;GO:0003723;GO:0005507;GO:0035639;GO:0071695;GO:0005509;GO:0019001;GO:0003924;GO:0048046;GO:0004859;GO:0005829;GO:2001006;GO:0008270;GO:0010154;GO:0000904;GO:0080022;GO:0004672;GO:0005634;GO:0009639;GO:0003779;GO:0043086;GO:0098869;GO:0032555;GO:0010026;GO:0009651;GO:0015770;GO:0032550;GO:0005730;GO:0006468;GO:0009414;GO:0009579;GO:0000287;GO:…
	HORVU6Hr1G081000	Chloroplast allene oxide cyclase	1.13943	0.000505136	jasmonic acid biosynthetic process;response to salt stress;oxidoreductase activity, acting on paired donors, with incorporation or reduction of molecular oxygen;response to wounding;response to salicylic acid;response to blue light;auxin-activated signaling pathway;chloroplast;unsaturated fatty acid biosynthetic process;protein initiator methionine removal;response to far red light;flower develop…	GO:0009695;GO:0009651;GO:0016705;GO:0009611;GO:0009751;GO:0009637;GO:0009734;GO:0009507;GO:0006636;GO:0070084;GO:0010218;GO:0009908;GO:0070006;GO:0010038;GO:0050832;GO:0010114;GO:0080186;GO:0033274;GO:0009864;GO:0046423;GO:1900367;GO:0042542;GO:0007623;GO:0009625;GO:0005886;GO:0009646;GO:0009723;GO:0020037;GO:0048573;GO:0009737;GO:0046872;GO:0006508;GO:0055114;
	HORVU6Hr1G064620	Late embryogenesis abundant	1.13622	0.00400808	phosphatidylinositol binding;cold acclimation;Golgi apparatus;phosphatidylglycerol binding;organelle part;response to water;response to gibberellin;phosphatidylserine binding;chloroplast;RNA binding;response to abscisic acid;calcium ion binding;membrane;cytosol;vesicle;phosphatidic acid binding;phosphatidylcholine binding;protein stabilization;regulation of membrane permeability;cell periphery;	GO:0035091;GO:0009631;GO:0005794;GO:1901611;GO:0044422;GO:0009415;GO:0009739;GO:0001786;GO:0009507;GO:0003723;GO:0009737;GO:0005509;GO:0016020;GO:0005829;GO:0031982;GO:0070300;GO:0031210;GO:0050821;GO:0090559;GO:0071944;
	HORVU1Hr1G039820	0	1.06151	0.00374212	cutin biosynthetic process;response to salt stress;lipid biosynthetic process;anther wall tapetum development;endoplasmic reticulum;cuticle development;organelle membrane;intracellular organelle part;pollen wall;aldehyde oxygenase (deformylating) activity;octadecanal decarbonylase activity;response to abscisic acid;iron ion binding;oxidoreductase activity;external encapsulating structure part;nuc…	GO:0010143;GO:0009651;GO:0008610;GO:0048658;GO:0005783;GO:0042335;GO:0031090;GO:0044446;GO:0043667;GO:1990465;GO:0009924;GO:0009737;GO:0005506;GO:0016491;GO:0044462;GO:0042175;GO:0016021;GO:0055114;GO:0010584;GO:0010025;
	HORVU2Hr1G040680	Heat stress transcription factor A-3	1.06117	0.000249119	transition metal ion binding;zinc ion binding;L-methionine salvage from methylthioadenosine;double-stranded DNA binding;response to osmotic stress;regulation of transcription, DNA-templated;sequence-specific DNA binding;nucleus;RNA polymerase II regulatory region DNA binding;DNA-binding transcription factor activity;positive regulation of nucleic acid-templated transcription;cellular response to …	GO:0046914;GO:0008270;GO:0019509;GO:0003690;GO:0006970;GO:0006355;GO:0043565;GO:0005634;GO:0001012;GO:0003700;GO:1903508;GO:0034605;GO:0009737;GO:0005737;GO:0010309;GO:0010628;GO:0016021;GO:0055114;
	HORVU7Hr1G087900	Diacylglycerol O-acyltransferase 1	1.04503	0.00018711	glycerol metabolic process;positive regulation of seed germination;response to salt stress;O-acyltransferase activity;embryo development ending in seed dormancy;chloroplast envelope;regulation of embryonic development;diacylglycerol O-acyltransferase activity;aging;endoplasmic reticulum membrane;lipid droplet;response to cold;response to glucose;plastid membrane;response to abscisic acid;protein …	GO:0006071;GO:0010030;GO:0009651;GO:0008374;GO:0009793;GO:0009941;GO:0045995;GO:0004144;GO:0007568;GO:0005789;GO:0005811;GO:0009409;GO:0009749;GO:0042170;GO:0009737;GO:0005515;GO:0019432;GO:0016021;
	HORVU5Hr1G068230	BZIP transcription factor TRAB1	1.04367	1e-07	pollen maturation;response to salt stress;transcription regulatory region DNA binding;double-stranded DNA binding;regulation of transcription, DNA-templated;sequence-specific DNA binding;seed germination;response to water deprivation;hormone-mediated signaling pathway;nucleus;response to cold;DNA-binding transcription factor activity;abscisic acid-activated signaling pathway;positive regulation o…	GO:0010152;GO:0009651;GO:0044212;GO:0003690;GO:0006355;GO:0043565;GO:0009845;GO:0009414;GO:0009755;GO:0005634;GO:0009409;GO:0003700;GO:0009738;GO:1903508;GO:0005515;GO:0009737;GO:0010628;GO:0071396;GO:0097306;GO:0010255;GO:0071229;
	HORVU5Hr1G025960	Acyl carrier protein	-1.01931	2.91e-06	plastid stroma;fatty acid biosynthetic process;cortical microtubule organization;plastid envelope;response to cytokinin;acyl carrier activity;response to stress;protein tyrosine/serine/threonine phosphatase activity;chloroplast;response to abiotic stimulus;response to abscisic acid;protein tyrosine phosphatase activity;oxidoreductase activity;integral component of membrane;cytosol;oxidation-reduc…	GO:0009532;GO:0006633;GO:0043622;GO:0009526;GO:0009735;GO:0000036;GO:0006950;GO:0008138;GO:0009507;GO:0009628;GO:0009737;GO:0004725;GO:0016491;GO:0016021;GO:0005829;GO:0055114;GO:0031177;GO:0016310;GO:0016301;GO:0035335;
	HORVU6Hr1G075250	Pentatricopeptide repeat-containing protein, chloroplastic	-1.04826	7.76e-07	nucleic acid phosphodiester bond hydrolysis;embryo development ending in seed dormancy;methyltransferase activity;mRNA processing;regulation of translation;chloroplast;extracellular space;Group II intron splicing;response to abscisic acid;endonuclease activity;single-stranded RNA binding;mitochondrion;chloroplast RNA processing;methylation;	GO:0090305;GO:0009793;GO:0008168;GO:0006397;GO:0006417;GO:0009507;GO:0005615;GO:0000373;GO:0009737;GO:0004519;GO:0003727;GO:0005739;GO:0031425;GO:0032259;
	HORVU7Hr1G075300	33 kDa ribonucleoprotein, chloroplastic	-1.05545	1.9e-05	chloroplast stroma;3'-UTR-mediated mRNA destabilization;microtubule-based movement;microtubule;thylakoid;ATP binding;RNA binding;U1 snRNP binding;cytosol;90S preribosome;cytoplasmic stress granule;signaling receptor activity;chloroplast envelope;chloroplast rRNA processing;defense response;microtubule binding;nucleus;protein phosphatase inhibitor activity;microtubule motor activity;abscisic acid-…	GO:0009570;GO:0061158;GO:0007018;GO:0005874;GO:0009579;GO:0005524;GO:0003723;GO:1990446;GO:0005829;GO:0030686;GO:0010494;GO:0038023;GO:0009941;GO:1901259;GO:0006952;GO:0008017;GO:0005634;GO:0004864;GO:0003777;GO:0009738;GO:0032515;GO:0010427;GO:0070013;GO:0042274;GO:0016021;GO:0031425;
	HORVU6Hr1G082060	20 kDa chaperonin, chloroplastic	-1.07882	1.39e-07	transition metal ion binding;positive regulation of removal of superoxide radicals;regulation of transcription, DNA-templated;plastid stroma;unfolded protein binding;response to cadmium ion;regulation of superoxide dismutase activity;protein folding;plastid envelope;protein heterotetramerization;auxin-activated signaling pathway;negative regulation of abscisic acid-activated signaling pathway;ATP…	GO:0046914;GO:1904833;GO:0006355;GO:0009532;GO:0051082;GO:0046686;GO:1901668;GO:0006457;GO:0009526;GO:0051290;GO:0009734;GO:0009788;GO:0005524;GO:0003677;GO:0005634;GO:0009409;GO:0009507;GO:0005759;GO:0051353;GO:0048046;GO:0051087;GO:0055035;GO:0016021;GO:0005829;
	HORVU7Hr1G033890	Chaperonin GroES	-1.2001	1.27e-07	chloroplast stroma;transition metal ion binding;positive regulation of removal of superoxide radicals;plastid stroma;regulation of superoxide dismutase activity;protein heterotetramerization;auxin-activated signaling pathway;chloroplast thylakoid membrane;ATP binding;response to cold;chloroplast;apoplast;chaperone binding;cytosol;chloroplast envelope;regulation of transcription, DNA-templated;unf…	GO:0009570;GO:0046914;GO:1904833;GO:0009532;GO:1901668;GO:0051290;GO:0009734;GO:0009535;GO:0005524;GO:0009409;GO:0009507;GO:0048046;GO:0051087;GO:0005829;GO:0009941;GO:0006355;GO:0051082;GO:0046686;GO:0006457;GO:0009526;GO:0009788;GO:0003677;GO:0005634;GO:0005759;GO:0051353;GO:0016021;GO:0055035;
	HORVU3Hr1G009980	Asp domain-containing protein	-1.20928	5.2e-06	DNA binding;aspartic-type endopeptidase activity;response to abscisic acid;systemic acquired resistance;protein catabolic process;proteolysis;integral component of membrane;endoplasmic reticulum;response to water deprivation;	GO:0003677;GO:0004190;GO:0009737;GO:0009627;GO:0030163;GO:0006508;GO:0016021;GO:0005783;GO:0009414;
	HORVU4Hr1G055220	Polyketide cyclase/dehydrase	-1.28703	3.25e-05	nucleus;protein phosphatase inhibitor activity;abscisic acid-activated signaling pathway;negative regulation of phosphoprotein phosphatase activity;protein homodimerization activity;regulation of protein serine/threonine phosphatase activity;abscisic acid binding;cytoplasm;signaling receptor activity;plasma membrane;	GO:0005634;GO:0004864;GO:0009738;GO:0032515;GO:0042803;GO:0080163;GO:0010427;GO:0005737;GO:0038023;GO:0005886;
	HORVU4Hr1G004270	tRNA/rRNA methyltransferase (SpoU) family protein	-1.38506	6.95e-07	chloroplast stroma;cytosolic ribosome;response to salt stress;protein glycosylation;protein peptidyl-prolyl isomerization;response to cytokinin;chloroplast thylakoid membrane;response to oxidative stress;RNA binding;thylakoid lumen;apoplast;cysteine biosynthetic process;response to mannitol;carbohydrate binding;malonate-semialdehyde dehydrogenase (acetylating) activity;site-specific DNA-methyltra…	GO:0009570;GO:0022626;GO:0009651;GO:0006486;GO:0000413;GO:0009735;GO:0009535;GO:0006979;GO:0003723;GO:0031977;GO:0048046;GO:0019344;GO:0010555;GO:0030246;GO:0018478;GO:0015667;GO:0008173;GO:0016757;GO:0008270;GO:0090124;GO:0004491;GO:0009941;GO:0006574;GO:0006396;GO:0009642;GO:0006210;GO:0006457;GO:0042742;GO:0001510;GO:0003677;GO:0005975;GO:0003755;GO:0009737;GO:0005739;GO:0016021;GO:0055114;
	HORVU5Hr1G095580	Senescence-specific cysteine protease	-1.43325	0.00220936	response to fructose;leaf senescence;floral organ senescence;endopeptidase activity;cysteine-type peptidase activity;plant-type vacuole;cellular protein catabolic process;plant-type hypersensitive response;lytic vacuole;response to cytokinin;response to ethylene;response to sucrose;response to auxin;defense response to fungus, incompatible interaction;response to gibberellin;extracellular space;r…	GO:0009750;GO:0010150;GO:0080187;GO:0004175;GO:0008234;GO:0000325;GO:0044257;GO:0009626;GO:0000323;GO:0009735;GO:0009723;GO:0009744;GO:0009733;GO:0009817;GO:0009739;GO:0005615;GO:0009749;GO:0009737;GO:1990169;GO:0006508;GO:0016021;GO:0010623;GO:0010224;
	HORVU6Hr1G054910	Transcription factor	-1.45552	1.13e-06	nucleus;negative regulation of gene expression;regulation of stomatal movement;transcription regulatory region DNA binding;cellular response to abscisic acid stimulus;cytosol;protein dimerization activity;DNA-binding transcription activator activity, RNA polymerase II-specific;positive regulation of transcription by RNA polymerase II;	GO:0005634;GO:0010629;GO:0010119;GO:0044212;GO:0071215;GO:0005829;GO:0046983;GO:0001228;GO:0045944;
	HORVU5Hr1G067200	Phosphatidylinositol 4-kinase	-2.04642	0.000159316	zinc ion binding;ubiquitin protein ligase activity;response to abscisic acid;integral component of membrane;phosphorylation;2 iron, 2 sulfur cluster binding;kinase activity;ligase activity;ubiquitin-dependent protein catabolic process;protein ubiquitination;	GO:0008270;GO:0061630;GO:0009737;GO:0016021;GO:0016310;GO:0051537;GO:0016301;GO:0016874;GO:0006511;GO:0016567;
	HORVU4Hr1G077310	Ethylene-responsive transcription factor 1	-2.06932	9.67e-08	response to salt stress;response to wounding;regulation of transcription, DNA-templated;response to jasmonic acid;ethylene-activated signaling pathway;response to salicylic acid;inositol lipid-mediated signaling;phospholipase D activity;N-acylphosphatidylethanolamine-specific phospholipase D activity;defense response;chloroplast organization;response to water deprivation;phosphatidic acid biosynt…	GO:0009651;GO:0009611;GO:0006355;GO:0009753;GO:0009873;GO:0009751;GO:0048017;GO:0004630;GO:0070290;GO:0006952;GO:0009658;GO:0009414;GO:0006654;GO:0005634;GO:0003677;GO:0009409;GO:0003700;GO:1903508;GO:0009737;GO:0034605;GO:0010628;GO:0016042;GO:0016021;
	HORVU3Hr1G002980	Polyubiquitin	-2.09745	5.78e-06	abscisic acid-activated signaling pathway;cellular response to osmotic stress;membrane;regulation of abscisic acid-activated signaling pathway;integral component of membrane;plasma membrane;cell periphery;	GO:0009738;GO:0071470;GO:0016020;GO:0009787;GO:0016021;GO:0005886;GO:0071944;
	HORVU7Hr1G049860	LOW QUALITY PROTEIN: fasciclin-like arabinogalactan protein 7	-2.88169	2.51e-08	seed trichome differentiation;cell adhesion;steryl-sulfatase activity;plant-type secondary cell wall biogenesis;response to cytokinin;response to stress;anchored component of plasma membrane;response to auxin;actin filament binding;response to gibberellin;response to abiotic stimulus;response to abscisic acid;integral component of membrane;actin filament bundle assembly;	GO:0090376;GO:0007155;GO:0004773;GO:0009834;GO:0009735;GO:0006950;GO:0046658;GO:0009733;GO:0051015;GO:0009739;GO:0009628;GO:0009737;GO:0016021;GO:0051017;
JA	HORVU6Hr1G000510	Linoleate 13S-lipoxygenase 2-1, chloroplastic	9.0489	1.37e-07	oxidoreductase activity, acting on single donors with incorporation of molecular oxygen, incorporation of two atoms of oxygen;jasmonic acid biosynthetic process;response to wounding;response to jasmonic acid;response to fungus;response to salicylic acid;circadian rhythm;response to ethylene;response to cold;chloroplast;response to abscisic acid;metal ion binding;oxylipin biosynthetic process;posi…	GO:0016702;GO:0009695;GO:0009611;GO:0009753;GO:0009620;GO:0009751;GO:0007623;GO:0009723;GO:0009409;GO:0009507;GO:0009737;GO:0046872;GO:0031408;GO:0010628;GO:0016021;GO:0055114;GO:0010597;
	HORVU1Hr1G087630	Monothiol glutaredoxin-S5	4.59047	0.000199051	negative regulation of transcription by RNA polymerase II;cell;protein disulfide oxidoreductase activity;protein binding;metal ion binding;electron transfer activity;salicylic acid mediated signaling pathway;cell redox homeostasis;electron transport chain;2 iron, 2 sulfur cluster binding;jasmonic acid mediated signaling pathway;membrane-bounded organelle;	GO:0000122;GO:0005623;GO:0015035;GO:0005515;GO:0046872;GO:0009055;GO:0009863;GO:0045454;GO:0022900;GO:0051537;GO:0009867;GO:0043227;
	HORVU6Hr1G080340	AP2 domain class transcription factor	4.49525	0.00752629	regulation of pectin biosynthetic process;aminoacyl-tRNA editing activity;response to jasmonic acid;response to salicylic acid;cellular response to oxygen-containing compound;DNA-binding transcription factor activity;aminoacyl-tRNA ligase activity;aminoacyl-tRNA metabolism involved in translational fidelity;cellular response to heat;cellular response to freezing;cellular response to antibiotic;ce…	GO:1900030;GO:0002161;GO:0009753;GO:0009751;GO:1901701;GO:0003700;GO:0004812;GO:0106074;GO:0034605;GO:0071497;GO:0071236;GO:0035690;GO:0007165;GO:0006355;GO:0009861;GO:0009723;GO:0005634;GO:0003677;GO:0001067;GO:1903508;GO:0010628;GO:0045088;GO:0016021;GO:0032870;GO:0071407;GO:0071229;
	HORVU2Hr1G115980	Lipoxygenase	3.82142	0.00128783	chloroplast stroma;aldehyde-lyase activity;oxidoreductase activity, acting on single donors with incorporation of molecular oxygen, incorporation of two atoms of oxygen;long-chain fatty acid catabolic process;'de novo' IMP biosynthetic process;glutamine metabolic process;response to jasmonic acid;response to fungus;response to salicylic acid;response to ethylene;phosphoribosylformylglycinamidine …	GO:0009570;GO:0016832;GO:0016702;GO:0042758;GO:0006189;GO:0006541;GO:0009753;GO:0009620;GO:0009751;GO:0009723;GO:0004642;GO:0033947;GO:0005975;GO:0009737;GO:0046872;GO:0031408;GO:0055114;
	HORVU4Hr1G066230	Allene oxide synthase	3.60497	2.49e-07	oxygen binding;jasmonic acid biosynthetic process;oxidoreductase activity, acting on paired donors, with incorporation or reduction of molecular oxygen;chloroplast envelope;hydroperoxide dehydratase activity;response to wounding;response to jasmonic acid;allene oxide synthase activity;fatty acid biosynthetic process;monooxygenase activity;heme binding;chloroplast thylakoid membrane;nucleic acid b…	GO:0019825;GO:0009695;GO:0016705;GO:0009941;GO:0047987;GO:0009611;GO:0009753;GO:0009978;GO:0006633;GO:0004497;GO:0020037;GO:0009535;GO:0003676;GO:0031407;GO:0019373;GO:0005506;GO:0005739;GO:0055114;GO:0050832;GO:0016125;GO:0010287;
	HORVU0Hr1G012740	WRKY transcription factor (Fragment)	3.53075	4.3e-05	signal transduction;leaf senescence;response to ozone;transcription regulatory region DNA binding;regulation of transcription, DNA-templated;sequence-specific DNA binding;ADP binding;response to salicylic acid;response to hydrogen peroxide;nucleus;defense response to bacterium, incompatible interaction;DNA-binding transcription factor activity;chloroplast;positive regulation of nucleic acid-templ…	GO:0007165;GO:0010150;GO:0010193;GO:0044212;GO:0006355;GO:0043565;GO:0043531;GO:0009751;GO:0042542;GO:0005634;GO:0009816;GO:0003700;GO:0009507;GO:1903508;GO:0005515;GO:0010628;GO:0016021;GO:2000022;GO:0010200;GO:0031347;
	HORVU1Hr1G080300	WRKY transcription factor	3.29141	0.00113369	nucleus;myosin complex;ATP binding;DNA-binding transcription factor activity;actin binding;integral component of membrane;regulation of transcription, DNA-templated;actin filament organization;sequence-specific DNA binding;defense response to fungus;jasmonic acid mediated signaling pathway;motor activity;	GO:0005634;GO:0016459;GO:0005524;GO:0003700;GO:0003779;GO:0016021;GO:0006355;GO:0007015;GO:0043565;GO:0050832;GO:0009867;GO:0003774;
	HORVU0Hr1G007050	Ethylene-responsive element binding factor	3.07203	6.23e-10	response to salt stress;response to wounding;regulation of seed growth;response to jasmonic acid;cellular amino acid metabolic process;response to salicylic acid;cellular response to oxygen-containing compound;response to cytokinin;negative regulation of nucleic acid-templated transcription;response to water deprivation;response to auxin;hormone-mediated signaling pathway;response to cold;DNA-bin…	GO:0009651;GO:0009611;GO:0080113;GO:0009753;GO:0006520;GO:0009751;GO:1901701;GO:0009735;GO:1903507;GO:0009414;GO:0009733;GO:0009755;GO:0009409;GO:0003700;GO:0002218;GO:0000160;GO:2000113;GO:0010337;GO:0016597;GO:0010311;GO:0004070;GO:0080141;GO:0009682;GO:0006355;GO:0080027;GO:0002252;GO:0009625;GO:0044446;GO:0009723;GO:0005634;GO:0003677;GO:0001067;GO:0010728;GO:0010629;GO:0005515;GO:0009737;GO:…
	HORVU7Hr1G113720	WRKY transcription factor (Fragment)	3.04334	0.000473424	regulation of multi-organism process;response to salt stress;response to wounding;response to jasmonic acid;sequence-specific DNA binding;response to salicylic acid;cellular response to oxygen-containing compound;negative regulation of nucleic acid-templated transcription;response to water deprivation;hormone-mediated signaling pathway;response to cold;DNA-binding transcription factor activity;re…	GO:0043900;GO:0009651;GO:0009611;GO:0009753;GO:0043565;GO:0009751;GO:1901701;GO:1903507;GO:0009414;GO:0009755;GO:0009409;GO:0003700;GO:0002237;GO:0002831;GO:0002238;GO:1990841;GO:0071396;GO:2000113;GO:0032101;GO:0050776;GO:0006355;GO:0009685;GO:0006952;GO:0009723;GO:0009623;GO:0009938;GO:0005634;GO:0009739;GO:0010629;GO:0005515;GO:0009737;GO:0016021;GO:0010200;GO:0031347;GO:0071229;
	HORVU3Hr1G003690	Cation diffusion facilitator 9	2.83994	0.000914642	regulation of salicylic acid mediated signaling pathway;cation transmembrane transport;cation transmembrane transporter activity;integral component of membrane;regulation of abscisic acid-activated signaling pathway;regulation of jasmonic acid mediated signaling pathway;vacuolar membrane;	GO:2000031;GO:0098655;GO:0008324;GO:0016021;GO:0009787;GO:2000022;GO:0005774;
	HORVU1Hr1G027700	WRKY transcription factor	2.78845	3.26e-06	nucleus;DNA-binding transcription factor activity;regulation of transcription, DNA-templated;sequence-specific DNA binding;defense response to fungus;jasmonic acid mediated signaling pathway;	GO:0005634;GO:0003700;GO:0006355;GO:0043565;GO:0050832;GO:0009867;
	HORVU7Hr1G100570	Glutathione synthetase	2.72453	3.48e-06	protein homodimerization activity;aspartic-type endopeptidase activity;RNA phosphodiester bond hydrolysis;tRNA processing;glutathione biosynthetic process;response to jasmonic acid;ribonuclease activity;glutathione synthase activity;intracellular protein transport;glucose-1-phosphate adenylyltransferase activity;response to herbicide;magnesium ion binding;ATP binding;DNA binding;response to oxida…	GO:0042803;GO:0004190;GO:0090501;GO:0008033;GO:0006750;GO:0009753;GO:0004540;GO:0004363;GO:0006886;GO:0008878;GO:0009635;GO:0000287;GO:0005524;GO:0003677;GO:0006979;GO:0009507;GO:0005978;GO:0016192;GO:0043295;GO:0006508;GO:0016021;GO:0005829;GO:0030131;
	HORVU7Hr1G041260	ZIM-domain protein 5	2.71433	0.00855262	nucleus;protein binding;response to wounding;regulation of jasmonic acid mediated signaling pathway;regulation of defense response;	GO:0005634;GO:0005515;GO:0009611;GO:2000022;GO:0031347;
	HORVU1Hr1G067110	Ethylene-responsive element binding factor	2.20831	1.22e-08	phloem or xylem histogenesis;response to salt stress;response to wounding;regulation of seed growth;response to jasmonic acid;response to salicylic acid;response to cytokinin;negative regulation of nucleic acid-templated transcription;response to water deprivation;response to auxin;hormone-mediated signaling pathway;cell division;response to cold;DNA-binding transcription factor activity;catalyti…	GO:0010087;GO:0009651;GO:0009611;GO:0080113;GO:0009753;GO:0009751;GO:0009735;GO:1903507;GO:0009414;GO:0009733;GO:0009755;GO:0051301;GO:0009409;GO:0003700;GO:0003824;GO:0000160;GO:2000113;GO:0010337;GO:0010311;GO:0080141;GO:0006355;GO:0043531;GO:0080027;GO:0009625;GO:0009723;GO:0005634;GO:0003677;GO:0001067;GO:0010728;GO:0010629;GO:0005515;GO:0009737;GO:0016021;GO:2000068;GO:0010364;
	HORVU6Hr1G035470	Transcription factor like	2.20683	0.00189751	regulation of defense response to fungus;response to salt stress;regulation of salicylic acid mediated signaling pathway;response to jasmonic acid;regulation of transcription, DNA-templated;response to cadmium ion;response to salicylic acid;defense response to bacterium;response to ethylene;response to water deprivation;response to auxin;nucleus;DNA binding;response to gibberellin;regulatory regi…	GO:1900150;GO:0009651;GO:2000031;GO:0009753;GO:0006355;GO:0046686;GO:0009751;GO:0042742;GO:0009723;GO:0009414;GO:0009733;GO:0005634;GO:0003677;GO:0009739;GO:0001067;GO:0010929;GO:0003700;GO:0009738;GO:0005515;GO:2000022;GO:0010200;GO:0050832;
	HORVU6Hr1G028790	WRKY transcription factor	2.15663	8.04e-09	regulation of multi-organism process;response to salt stress;response to wounding;response to jasmonic acid;sequence-specific DNA binding;response to salicylic acid;cellular response to oxygen-containing compound;negative regulation of nucleic acid-templated transcription;response to water deprivation;hormone-mediated signaling pathway;response to cold;DNA-binding transcription factor activity;re…	GO:0043900;GO:0009651;GO:0009611;GO:0009753;GO:0043565;GO:0009751;GO:1901701;GO:1903507;GO:0009414;GO:0009755;GO:0009409;GO:0003700;GO:0002237;GO:0002831;GO:0002238;GO:1990841;GO:0071396;GO:2000113;GO:0032101;GO:0050776;GO:0006355;GO:0009685;GO:0006952;GO:0009723;GO:0009623;GO:0009938;GO:0005634;GO:0009739;GO:0010629;GO:0005515;GO:0009737;GO:0016021;GO:0010200;GO:0031347;GO:0071229;
	HORVU0Hr1G001430	WRKY transcription factor	1.84832	7.67e-05	nucleus;myosin complex;ATP binding;DNA-binding transcription factor activity;actin binding;integral component of membrane;regulation of transcription, DNA-templated;actin filament organization;sequence-specific DNA binding;defense response to fungus;jasmonic acid mediated signaling pathway;motor activity;	GO:0005634;GO:0016459;GO:0005524;GO:0003700;GO:0003779;GO:0016021;GO:0006355;GO:0007015;GO:0043565;GO:0050832;GO:0009867;GO:0003774;
	HORVU3Hr1G088200	WRKY transcription factor	1.76572	3.9e-06	response to salt stress;transcription regulatory region DNA binding;response to jasmonic acid;sequence-specific DNA binding;hormone-mediated signaling pathway;response to water deprivation;response to cold;DNA-binding transcription factor activity;systemic acquired resistance;cellular response to lipid;cellular response to alcohol;camalexin metabolic process;defense response to fungus;zinc ion bi…	GO:0009651;GO:0044212;GO:0009753;GO:0043565;GO:0009755;GO:0009414;GO:0009409;GO:0003700;GO:0009627;GO:0071396;GO:0097306;GO:0052317;GO:0050832;GO:0008270;GO:0006355;GO:0042742;GO:0009788;GO:0009700;GO:0009938;GO:0005634;GO:0009739;GO:0010508;GO:1903508;GO:0044272;GO:0005515;GO:0009737;GO:0070370;GO:0010628;GO:0016021;GO:0010200;GO:0071229;
	HORVU2Hr1G029460	Transcription factor WRKY	1.75444	6.22e-05	signal transduction;leaf senescence;response to ozone;transcription regulatory region DNA binding;regulation of transcription, DNA-templated;sequence-specific DNA binding;ADP binding;response to salicylic acid;response to hydrogen peroxide;nucleus;defense response to bacterium, incompatible interaction;DNA-binding transcription factor activity;chloroplast;positive regulation of nucleic acid-templ…	GO:0007165;GO:0010150;GO:0010193;GO:0044212;GO:0006355;GO:0043565;GO:0043531;GO:0009751;GO:0042542;GO:0005634;GO:0009816;GO:0003700;GO:0009507;GO:1903508;GO:0005515;GO:0010628;GO:0016021;GO:2000022;GO:0010200;GO:0031347;
	HORVU5Hr1G062290	0	1.73549	0.0098828	DNA repair;response to wounding;DNA recombination;telomere maintenance;cysteine-type peptidase activity;defense response;nucleus;ATP binding;DNA helicase activity;protein binding;DNA duplex unwinding;proteolysis;integral component of membrane;cytosol;regulation of jasmonic acid mediated signaling pathway;regulation of defense response;	GO:0006281;GO:0009611;GO:0006310;GO:0000723;GO:0008234;GO:0006952;GO:0005634;GO:0005524;GO:0003678;GO:0005515;GO:0032508;GO:0006508;GO:0016021;GO:0005829;GO:2000022;GO:0031347;
	HORVU2Hr1G115960	Lipoxygenase	1.65236	3.82e-06	chloroplast stroma;oxidoreductase activity, acting on single donors with incorporation of molecular oxygen, incorporation of two atoms of oxygen;long-chain fatty acid catabolic process;jasmonic acid biosynthetic process;'de novo' IMP biosynthetic process;glutamine metabolic process;response to wounding;response to jasmonic acid;plastid stroma;response to salicylic acid;phosphoribosylformylglycina…	GO:0009570;GO:0016702;GO:0042758;GO:0009695;GO:0006189;GO:0006541;GO:0009611;GO:0009753;GO:0009532;GO:0009751;GO:0004642;GO:0009409;GO:0009507;GO:0031976;GO:0010311;GO:0010597;GO:0016832;GO:0090502;GO:0004096;GO:1900366;GO:0009620;GO:0007623;GO:0009723;GO:0005886;GO:0020037;GO:0003676;GO:0004523;GO:0033947;GO:0005975;GO:0009737;GO:0046872;GO:0031408;GO:0016021;GO:0098869;GO:0055114;GO:0030258;
	HORVU7Hr1G099640	IAA-amino acid hydrolase ILR1-like protein (Fragment)	1.64113	0.000167842	jasmonic acid metabolic process;response to wounding;response to jasmonic acid;endoplasmic reticulum;auxin metabolic process;intracellular organelle part;plasma membrane;metal ion binding;intracellular organelle lumen;jasmonyl-Ile conjugate hydrolase activity;hippurate hydrolase activity;integral component of membrane;regulation of systemic acquired resistance;IAA-Ala conjugate hydrolase activity;	GO:0009694;GO:0009611;GO:0009753;GO:0005783;GO:0009850;GO:0044446;GO:0005886;GO:0046872;GO:0070013;GO:1990206;GO:0047980;GO:0016021;GO:0010112;GO:0010179;
	HORVU5Hr1G001180	Lipoxygenase	1.56845	0.000812339	oxidoreductase activity, acting on single donors with incorporation of molecular oxygen, incorporation of two atoms of oxygen;jasmonic acid biosynthetic process;response to wounding;response to jasmonic acid;plastid stroma;response to fungus;response to herbivore;response to salicylic acid;circadian rhythm;plastid envelope;response to ethylene;response to cold;chloroplast;response to bacterium;pr…	GO:0016702;GO:0009695;GO:0009611;GO:0009753;GO:0009532;GO:0009620;GO:0080027;GO:0009751;GO:0007623;GO:0009526;GO:0009723;GO:0009409;GO:0009507;GO:0009617;GO:0005515;GO:0009737;GO:0046872;GO:0031408;GO:0010628;GO:0055035;GO:0016021;GO:0055114;GO:0010597;GO:0030258;
	HORVU7Hr1G099580	0	1.43899	0.00103765	jasmonic acid metabolic process;metal ion binding;jasmonyl-Ile conjugate hydrolase activity;hippurate hydrolase activity;integral component of membrane;response to jasmonic acid;endoplasmic reticulum;auxin metabolic process;regulation of systemic acquired resistance;peptidyl-lysine modification to peptidyl-hypusine;IAA-Ala conjugate hydrolase activity;	GO:0009694;GO:0046872;GO:1990206;GO:0047980;GO:0016021;GO:0009753;GO:0005783;GO:0009850;GO:0010112;GO:0008612;GO:0010179;
	HORVU5Hr1G021230	Transcription factor AS1	1.39062	0.000586604	protein homodimerization activity;response to salt stress;transcription, DNA-templated;response to jasmonic acid;asymmetric cell division;response to cadmium ion;response to salicylic acid;response to virus;intracellular organelle part;polarity specification of adaxial/abaxial axis;defense response to bacterium;response to auxin;condensed chromosome;nucleus;DNA binding;response to gibberellin;DNA…	GO:0042803;GO:0009651;GO:0006351;GO:0009753;GO:0008356;GO:0046686;GO:0009751;GO:0009615;GO:0044446;GO:0009944;GO:0042742;GO:0009733;GO:0000793;GO:0005634;GO:0003677;GO:0009739;GO:0003700;GO:0045892;GO:0070013;GO:0009908;GO:0045088;GO:0016021;GO:0010338;GO:0050832;
	HORVU1Hr1G070250	Double WRKY type transfactor	1.37486	0.00181387	response to salt stress;transcription regulatory region DNA binding;response to jasmonic acid;sequence-specific DNA binding;protein phosphorylation;response to water deprivation;hormone-mediated signaling pathway;ATP binding;response to cold;DNA-binding transcription factor activity;systemic acquired resistance;cellular response to lipid;cellular response to alcohol;camalexin metabolic process;de…	GO:0009651;GO:0044212;GO:0009753;GO:0043565;GO:0006468;GO:0009414;GO:0009755;GO:0005524;GO:0009409;GO:0003700;GO:0009627;GO:0071396;GO:0097306;GO:0052317;GO:0050832;GO:0008270;GO:0006355;GO:0004672;GO:0042742;GO:0009788;GO:0009700;GO:0009938;GO:0005634;GO:0009739;GO:0010508;GO:1903508;GO:0044272;GO:0005515;GO:0009737;GO:0070370;GO:0010628;GO:0016021;GO:0010200;GO:0071229;
	HORVU3Hr1G019840	GAMYB transcription factor	1.37328	1.35e-07	response to salt stress;post-embryonic plant organ morphogenesis;response to jasmonic acid;response to salicylic acid;response to auxin;negative regulation of transcription by RNA polymerase II;DNA-binding transcription factor activity;positive regulation of cell growth;NAD binding;zinc ion binding;auxin homeostasis;leaf senescence;malate dehydrogenase (decarboxylating) (NAD+) activity;response t…	GO:0009651;GO:0090697;GO:0009753;GO:0009751;GO:0009733;GO:0000122;GO:0003700;GO:0030307;GO:0051287;GO:0008270;GO:0010252;GO:0010150;GO:0004471;GO:0046686;GO:0009723;GO:0009646;GO:0048527;GO:0009744;GO:0005634;GO:0009739;GO:0003677;GO:0001067;GO:0005515;GO:0009737;GO:0016021;GO:0055114;GO:2000469;
	HORVU0Hr1G007680	Phosphatidylinositol-bisphosphatase	1.29612	0.00017999	response to salt stress;phosphatidylinositol-3-phosphate biosynthetic process;response to jasmonic acid;inositol phosphate dephosphorylation;inositol-polyphosphate 5-phosphatase activity;phosphatidylinositol dephosphorylation;response to auxin;phosphatidylinositol-4,5-bisphosphate 5-phosphatase activity;endonuclease activity;cytosol;inositol-1,4,5-trisphosphate 5-phosphatase activity;inositol-1,3…	GO:0009651;GO:0036092;GO:0009753;GO:0046855;GO:0004445;GO:0046856;GO:0009733;GO:0004439;GO:0004519;GO:0005829;GO:0052658;GO:0052659;GO:0043813;GO:0090305;GO:0034485;GO:0007165;GO:0007283;GO:0005886;GO:0009737;GO:0030317;GO:0004527;GO:0046872;GO:0016021;GO:0052745;GO:0070613;
	HORVU2Hr1G109330	WRKY transcription factor 146	1.29448	0.000589714	positive regulation of salicylic acid mediated signaling pathway;regulation of stomatal closure;negative regulation of leaf senescence;sequence-specific DNA binding;ethylene-activated signaling pathway;regulation of brassinosteroid mediated signaling pathway;negative regulation of nucleic acid-templated transcription;magnesium ion binding;ATP binding;DNA-binding transcription factor activity;nega…	GO:0080151;GO:0090333;GO:1900056;GO:0043565;GO:0009873;GO:1900457;GO:1903507;GO:0000287;GO:0005524;GO:0003700;GO:2000113;GO:0050832;GO:2000070;GO:0080187;GO:0010150;GO:0009864;GO:0006970;GO:0006355;GO:0009742;GO:0009862;GO:0043531;GO:0000302;GO:0009625;GO:0047484;GO:0005634;GO:0010629;GO:0005515;GO:0140326;GO:0002229;GO:0016021;GO:0010104;GO:0015914;GO:2000022;GO:0010200;
	HORVU6Hr1G062380	Ethylene-responsive factor	1.28858	1.62e-05	phloem or xylem histogenesis;response to other organism;regulation of transcription, DNA-templated;ethylene-activated signaling pathway;immune effector process;defense response;jasmonic acid mediated signaling pathway;cell division;nucleus;DNA binding;DNA-binding transcription factor activity;positive regulation of nucleic acid-templated transcription;immune response;activation of innate immune r…	GO:0010087;GO:0051707;GO:0006355;GO:0009873;GO:0002252;GO:0006952;GO:0009867;GO:0051301;GO:0005634;GO:0003677;GO:0003700;GO:1903508;GO:0006955;GO:0002218;GO:0010628;GO:0016021;GO:0012511;GO:0010200;
	HORVU0Hr1G030830	WRKY transcription factor 146	1.2742	3.17e-05	positive regulation of salicylic acid mediated signaling pathway;regulation of stomatal closure;negative regulation of leaf senescence;sequence-specific DNA binding;ethylene-activated signaling pathway;regulation of brassinosteroid mediated signaling pathway;negative regulation of nucleic acid-templated transcription;magnesium ion binding;ATP binding;DNA-binding transcription factor activity;nega…	GO:0080151;GO:0090333;GO:1900056;GO:0043565;GO:0009873;GO:1900457;GO:1903507;GO:0000287;GO:0005524;GO:0003700;GO:2000113;GO:0050832;GO:2000070;GO:0080187;GO:0010150;GO:0009864;GO:0006970;GO:0006355;GO:0009742;GO:0009862;GO:0043531;GO:0000302;GO:0009625;GO:0047484;GO:0005634;GO:0010629;GO:0005515;GO:0140326;GO:0002229;GO:0016021;GO:0010104;GO:0015914;GO:2000022;GO:0010200;
	HORVU3Hr1G050590	WRKY transcription factor	1.22673	0.00725853	nucleus;DNA-binding transcription factor activity;regulation of transcription, DNA-templated;sequence-specific DNA binding;defense response to fungus;jasmonic acid mediated signaling pathway;	GO:0005634;GO:0003700;GO:0006355;GO:0043565;GO:0050832;GO:0009867;
	HORVU6Hr1G081000	Chloroplast allene oxide cyclase	1.13943	0.000505136	jasmonic acid biosynthetic process;response to salt stress;oxidoreductase activity, acting on paired donors, with incorporation or reduction of molecular oxygen;response to wounding;response to salicylic acid;response to blue light;auxin-activated signaling pathway;chloroplast;unsaturated fatty acid biosynthetic process;protein initiator methionine removal;response to far red light;flower develop…	GO:0009695;GO:0009651;GO:0016705;GO:0009611;GO:0009751;GO:0009637;GO:0009734;GO:0009507;GO:0006636;GO:0070084;GO:0010218;GO:0009908;GO:0070006;GO:0010038;GO:0050832;GO:0010114;GO:0080186;GO:0033274;GO:0009864;GO:0046423;GO:1900367;GO:0042542;GO:0007623;GO:0009625;GO:0005886;GO:0009646;GO:0009723;GO:0020037;GO:0048573;GO:0009737;GO:0046872;GO:0006508;GO:0055114;
	HORVU3Hr1G082210	Myb transcription factor	1.07187	0.000519142	plant epidermis development;transferase activity, transferring glycosyl groups;regulation of transcription, DNA-templated;response to jasmonic acid;seed development;response to salicylic acid;fucose metabolic process;cellular process involved in reproduction in multicellular organism;nucleus;DNA binding;regulatory region nucleic acid binding;response to gibberellin;DNA-binding transcription facto…	GO:0090558;GO:0016757;GO:0006355;GO:0009753;GO:0048316;GO:0009751;GO:0006004;GO:0022412;GO:0005634;GO:0003677;GO:0001067;GO:0009739;GO:0003700;GO:0009826;GO:0030154;GO:0016021;
	HORVU3Hr1G098300	0	-1.13603	1.55e-06	methyl indole-3-acetate esterase activity;3-oxolaurate decarboxylase activity;systemic acquired resistance;methyl salicylate esterase activity;methyl jasmonate esterase activity;jasmonic acid metabolic process;3-oxo-palmitate decarboxylase activity;salicylic acid metabolic process;3-oxo-myristate decarboxylase activity;	GO:0080030;GO:0050410;GO:0009627;GO:0080031;GO:0080032;GO:0009694;GO:0102577;GO:0009696;GO:0102151;
	HORVU1Hr1G004720	Major facilitator superfamily domain, general substrate transporter	-1.22888	5.95e-05	oligopeptide transport;transmembrane transport;transmembrane transporter activity;monovalent inorganic cation transport;integral component of membrane;response to wounding;response to jasmonic acid;oxidation-reduction process;thiol oxidase activity;nitrate assimilation;	GO:0006857;GO:0055085;GO:0022857;GO:0015672;GO:0016021;GO:0009611;GO:0009753;GO:0055114;GO:0016972;GO:0042128;
	HORVU3Hr1G106880	TRAF transcription factor	-1.25506	0.00605331	RNA phosphodiester bond hydrolysis, endonucleolytic;floral meristem determinacy;induced systemic resistance, jasmonic acid mediated signaling pathway;phyllome development;polarity specification of adaxial/abaxial axis;nodulation;proximal/distal pattern formation;flower morphogenesis;nucleic acid binding;nucleus;RNA-DNA hybrid ribonuclease activity;protein binding;cytoplasm;floral organ abscission…	GO:0090502;GO:0010582;GO:0009864;GO:0048827;GO:0009944;GO:0009877;GO:0009954;GO:0048439;GO:0003676;GO:0005634;GO:0004523;GO:0005515;GO:0005737;GO:0010227;GO:0010254;GO:1905393;GO:1905392;GO:0016567;
	HORVU7Hr1G057410	MYB domain class transcription factor	-1.32218	1.66e-07	nucleus;DNA binding;regulatory region nucleic acid binding;response to gibberellin;DNA-binding transcription factor activity;cell differentiation;integral component of membrane;regulation of transcription, DNA-templated;response to jasmonic acid;response to salicylic acid;	GO:0005634;GO:0003677;GO:0001067;GO:0009739;GO:0003700;GO:0030154;GO:0016021;GO:0006355;GO:0009753;GO:0009751;
	HORVU4Hr1G077310	Ethylene-responsive transcription factor 1	-2.06932	9.67e-08	response to salt stress;response to wounding;regulation of transcription, DNA-templated;response to jasmonic acid;ethylene-activated signaling pathway;response to salicylic acid;inositol lipid-mediated signaling;phospholipase D activity;N-acylphosphatidylethanolamine-specific phospholipase D activity;defense response;chloroplast organization;response to water deprivation;phosphatidic acid biosynt…	GO:0009651;GO:0009611;GO:0006355;GO:0009753;GO:0009873;GO:0009751;GO:0048017;GO:0004630;GO:0070290;GO:0006952;GO:0009658;GO:0009414;GO:0006654;GO:0005634;GO:0003677;GO:0009409;GO:0003700;GO:1903508;GO:0009737;GO:0034605;GO:0010628;GO:0016042;GO:0016021;
	HORVU7Hr1G116770	Dirigent protein (Fragment)	-2.60612	4.19e-08	jasmonic acid biosynthetic process;apoplast;integral component of membrane;allene-oxide cyclase activity;	GO:0009695;GO:0048046;GO:0016021;GO:0046423;
GA	HORVU2Hr1G090030	Oxoglutarate/iron-dependent dioxygenase	3.38964	3e-06	dioxygenase activity;nucleus;response to salt stress;metal ion binding;cytoplasm;oxidoreductase activity, acting on paired donors, with incorporation or reduction of molecular oxygen;gibberellic acid homeostasis;integral component of membrane;oxidation-reduction process;gibberellin catabolic process;	GO:0051213;GO:0005634;GO:0009651;GO:0046872;GO:0005737;GO:0016705;GO:0010336;GO:0016021;GO:0055114;GO:0045487;
	HORVU7Hr1G113720	WRKY transcription factor (Fragment)	3.04334	0.000473424	regulation of multi-organism process;response to salt stress;response to wounding;response to jasmonic acid;sequence-specific DNA binding;response to salicylic acid;cellular response to oxygen-containing compound;negative regulation of nucleic acid-templated transcription;response to water deprivation;hormone-mediated signaling pathway;response to cold;DNA-binding transcription factor activity;re…	GO:0043900;GO:0009651;GO:0009611;GO:0009753;GO:0043565;GO:0009751;GO:1901701;GO:1903507;GO:0009414;GO:0009755;GO:0009409;GO:0003700;GO:0002237;GO:0002831;GO:0002238;GO:1990841;GO:0071396;GO:2000113;GO:0032101;GO:0050776;GO:0006355;GO:0009685;GO:0006952;GO:0009723;GO:0009623;GO:0009938;GO:0005634;GO:0009739;GO:0010629;GO:0005515;GO:0009737;GO:0016021;GO:0010200;GO:0031347;GO:0071229;
	HORVU6Hr1G035470	Transcription factor like	2.20683	0.00189751	regulation of defense response to fungus;response to salt stress;regulation of salicylic acid mediated signaling pathway;response to jasmonic acid;regulation of transcription, DNA-templated;response to cadmium ion;response to salicylic acid;defense response to bacterium;response to ethylene;response to water deprivation;response to auxin;nucleus;DNA binding;response to gibberellin;regulatory regi…	GO:1900150;GO:0009651;GO:2000031;GO:0009753;GO:0006355;GO:0046686;GO:0009751;GO:0042742;GO:0009723;GO:0009414;GO:0009733;GO:0005634;GO:0003677;GO:0009739;GO:0001067;GO:0010929;GO:0003700;GO:0009738;GO:0005515;GO:2000022;GO:0010200;GO:0050832;
	HORVU6Hr1G028790	WRKY transcription factor	2.15663	8.04e-09	regulation of multi-organism process;response to salt stress;response to wounding;response to jasmonic acid;sequence-specific DNA binding;response to salicylic acid;cellular response to oxygen-containing compound;negative regulation of nucleic acid-templated transcription;response to water deprivation;hormone-mediated signaling pathway;response to cold;DNA-binding transcription factor activity;re…	GO:0043900;GO:0009651;GO:0009611;GO:0009753;GO:0043565;GO:0009751;GO:1901701;GO:1903507;GO:0009414;GO:0009755;GO:0009409;GO:0003700;GO:0002237;GO:0002831;GO:0002238;GO:1990841;GO:0071396;GO:2000113;GO:0032101;GO:0050776;GO:0006355;GO:0009685;GO:0006952;GO:0009723;GO:0009623;GO:0009938;GO:0005634;GO:0009739;GO:0010629;GO:0005515;GO:0009737;GO:0016021;GO:0010200;GO:0031347;GO:0071229;
	HORVU3Hr1G088200	WRKY transcription factor	1.76572	3.9e-06	response to salt stress;transcription regulatory region DNA binding;response to jasmonic acid;sequence-specific DNA binding;hormone-mediated signaling pathway;response to water deprivation;response to cold;DNA-binding transcription factor activity;systemic acquired resistance;cellular response to lipid;cellular response to alcohol;camalexin metabolic process;defense response to fungus;zinc ion bi…	GO:0009651;GO:0044212;GO:0009753;GO:0043565;GO:0009755;GO:0009414;GO:0009409;GO:0003700;GO:0009627;GO:0071396;GO:0097306;GO:0052317;GO:0050832;GO:0008270;GO:0006355;GO:0042742;GO:0009788;GO:0009700;GO:0009938;GO:0005634;GO:0009739;GO:0010508;GO:1903508;GO:0044272;GO:0005515;GO:0009737;GO:0070370;GO:0010628;GO:0016021;GO:0010200;GO:0071229;
	HORVU5Hr1G021230	Transcription factor AS1	1.39062	0.000586604	protein homodimerization activity;response to salt stress;transcription, DNA-templated;response to jasmonic acid;asymmetric cell division;response to cadmium ion;response to salicylic acid;response to virus;intracellular organelle part;polarity specification of adaxial/abaxial axis;defense response to bacterium;response to auxin;condensed chromosome;nucleus;DNA binding;response to gibberellin;DNA…	GO:0042803;GO:0009651;GO:0006351;GO:0009753;GO:0008356;GO:0046686;GO:0009751;GO:0009615;GO:0044446;GO:0009944;GO:0042742;GO:0009733;GO:0000793;GO:0005634;GO:0003677;GO:0009739;GO:0003700;GO:0045892;GO:0070013;GO:0009908;GO:0045088;GO:0016021;GO:0010338;GO:0050832;
	HORVU1Hr1G070250	Double WRKY type transfactor	1.37486	0.00181387	response to salt stress;transcription regulatory region DNA binding;response to jasmonic acid;sequence-specific DNA binding;protein phosphorylation;response to water deprivation;hormone-mediated signaling pathway;ATP binding;response to cold;DNA-binding transcription factor activity;systemic acquired resistance;cellular response to lipid;cellular response to alcohol;camalexin metabolic process;de…	GO:0009651;GO:0044212;GO:0009753;GO:0043565;GO:0006468;GO:0009414;GO:0009755;GO:0005524;GO:0009409;GO:0003700;GO:0009627;GO:0071396;GO:0097306;GO:0052317;GO:0050832;GO:0008270;GO:0006355;GO:0004672;GO:0042742;GO:0009788;GO:0009700;GO:0009938;GO:0005634;GO:0009739;GO:0010508;GO:1903508;GO:0044272;GO:0005515;GO:0009737;GO:0070370;GO:0010628;GO:0016021;GO:0010200;GO:0071229;
	HORVU3Hr1G019840	GAMYB transcription factor	1.37328	1.35e-07	response to salt stress;post-embryonic plant organ morphogenesis;response to jasmonic acid;response to salicylic acid;response to auxin;negative regulation of transcription by RNA polymerase II;DNA-binding transcription factor activity;positive regulation of cell growth;NAD binding;zinc ion binding;auxin homeostasis;leaf senescence;malate dehydrogenase (decarboxylating) (NAD+) activity;response t…	GO:0009651;GO:0090697;GO:0009753;GO:0009751;GO:0009733;GO:0000122;GO:0003700;GO:0030307;GO:0051287;GO:0008270;GO:0010252;GO:0010150;GO:0004471;GO:0046686;GO:0009723;GO:0009646;GO:0048527;GO:0009744;GO:0005634;GO:0009739;GO:0003677;GO:0001067;GO:0005515;GO:0009737;GO:0016021;GO:0055114;GO:2000469;
	HORVU6Hr1G064620	Late embryogenesis abundant	1.13622	0.00400808	phosphatidylinositol binding;cold acclimation;Golgi apparatus;phosphatidylglycerol binding;organelle part;response to water;response to gibberellin;phosphatidylserine binding;chloroplast;RNA binding;response to abscisic acid;calcium ion binding;membrane;cytosol;vesicle;phosphatidic acid binding;phosphatidylcholine binding;protein stabilization;regulation of membrane permeability;cell periphery;	GO:0035091;GO:0009631;GO:0005794;GO:1901611;GO:0044422;GO:0009415;GO:0009739;GO:0001786;GO:0009507;GO:0003723;GO:0009737;GO:0005509;GO:0016020;GO:0005829;GO:0031982;GO:0070300;GO:0031210;GO:0050821;GO:0090559;GO:0071944;
	HORVU3Hr1G082210	Myb transcription factor	1.07187	0.000519142	plant epidermis development;transferase activity, transferring glycosyl groups;regulation of transcription, DNA-templated;response to jasmonic acid;seed development;response to salicylic acid;fucose metabolic process;cellular process involved in reproduction in multicellular organism;nucleus;DNA binding;regulatory region nucleic acid binding;response to gibberellin;DNA-binding transcription facto…	GO:0090558;GO:0016757;GO:0006355;GO:0009753;GO:0048316;GO:0009751;GO:0006004;GO:0022412;GO:0005634;GO:0003677;GO:0001067;GO:0009739;GO:0003700;GO:0009826;GO:0030154;GO:0016021;
	HORVU7Hr1G057410	MYB domain class transcription factor	-1.32218	1.66e-07	nucleus;DNA binding;regulatory region nucleic acid binding;response to gibberellin;DNA-binding transcription factor activity;cell differentiation;integral component of membrane;regulation of transcription, DNA-templated;response to jasmonic acid;response to salicylic acid;	GO:0005634;GO:0003677;GO:0001067;GO:0009739;GO:0003700;GO:0030154;GO:0016021;GO:0006355;GO:0009753;GO:0009751;
	HORVU5Hr1G095580	Senescence-specific cysteine protease	-1.43325	0.00220936	response to fructose;leaf senescence;floral organ senescence;endopeptidase activity;cysteine-type peptidase activity;plant-type vacuole;cellular protein catabolic process;plant-type hypersensitive response;lytic vacuole;response to cytokinin;response to ethylene;response to sucrose;response to auxin;defense response to fungus, incompatible interaction;response to gibberellin;extracellular space;r…	GO:0009750;GO:0010150;GO:0080187;GO:0004175;GO:0008234;GO:0000325;GO:0044257;GO:0009626;GO:0000323;GO:0009735;GO:0009723;GO:0009744;GO:0009733;GO:0009817;GO:0009739;GO:0005615;GO:0009749;GO:0009737;GO:1990169;GO:0006508;GO:0016021;GO:0010623;GO:0010224;
	HORVU5Hr1G124120	Isopenicillin N synthase	-1.70911	0.000344775	unidimensional cell growth;oxidoreductase activity;metal ion binding;flower development;oxidation-reduction process;gibberellin biosynthetic process;ADP binding;ent-kaurene synthase activity;	GO:0009826;GO:0016491;GO:0046872;GO:0009908;GO:0055114;GO:0009686;GO:0043531;GO:0009899;
	HORVU3Hr1G104280	Leucoanthocyanidin dioxygenase	-2.28549	1.36e-05	RNA phosphodiester bond hydrolysis, endonucleolytic;nucleic acid binding;RNA-DNA hybrid ribonuclease activity;oxidoreductase activity;metal ion binding;oxidation-reduction process;gibberellin biosynthetic process;	GO:0090502;GO:0003676;GO:0004523;GO:0016491;GO:0046872;GO:0055114;GO:0009686;
	HORVU4Hr1G002530	Tubulin beta chain	-2.28615	7.62e-05	transferase activity, transferring glycosyl groups;cytoskeleton organization;seed trichome elongation;structural constituent of cytoskeleton;response to brassinosteroid;mitotic cell cycle;microtubule;microtubule-based process;GTP binding;response to gibberellin;cytoplasm;GTPase activity;leaf development;response to fatty acid;	GO:0016757;GO:0007010;GO:0090378;GO:0005200;GO:0009741;GO:0000278;GO:0005874;GO:0007017;GO:0005525;GO:0009739;GO:0005737;GO:0003924;GO:0048366;GO:0070542;
	HORVU6Hr1G058820	Phenylalanine ammonia-lyase	-2.28891	8.6e-06	aromatic amino acid family catabolic process;response to gibberellin;tyrosine ammonia-lyase activity;L-phenylalanine metabolic process;drug catabolic process;erythrose 4-phosphate/phosphoenolpyruvate family amino acid catabolic process;cytoplasm;integral component of membrane;response to cycloheximide;phenylalanine ammonia-lyase activity;protein arginylation;cinnamic acid biosynthetic process;	GO:0009074;GO:0009739;GO:0052883;GO:0006558;GO:0042737;GO:1902222;GO:0005737;GO:0016021;GO:0046898;GO:0045548;GO:0016598;GO:0009800;
	HORVU7Hr1G049860	LOW QUALITY PROTEIN: fasciclin-like arabinogalactan protein 7	-2.88169	2.51e-08	seed trichome differentiation;cell adhesion;steryl-sulfatase activity;plant-type secondary cell wall biogenesis;response to cytokinin;response to stress;anchored component of plasma membrane;response to auxin;actin filament binding;response to gibberellin;response to abiotic stimulus;response to abscisic acid;integral component of membrane;actin filament bundle assembly;	GO:0090376;GO:0007155;GO:0004773;GO:0009834;GO:0009735;GO:0006950;GO:0046658;GO:0009733;GO:0051015;GO:0009739;GO:0009628;GO:0009737;GO:0016021;GO:0051017;
BR	HORVU1Hr1G063150	Immunoglobulin G-binding protein H	3.53936	0.00827002	kinase inhibitor activity;lipid metabolic process;cytosol;response to brassinosteroid;negative regulation of kinase activity;phosphorylation;cellular response to oxygen-containing compound;kinase activity;steroid hormone mediated signaling pathway;plasma membrane;plastid;	GO:0019210;GO:0006629;GO:0005829;GO:0009741;GO:0033673;GO:0016310;GO:1901701;GO:0016301;GO:0043401;GO:0005886;GO:0009536;
	HORVU2Hr1G105190	Receptor-like protein kinase FERONIA	2.09236	1.46e-10	pollen tube reception;post-embryonic development;ribosome biogenesis;protein kinase activity;response to brassinosteroid;protein phosphorylation;plasma membrane;response to ethylene;negative regulation of abscisic acid-activated signaling pathway;GTP binding;root development;ATP binding;nucleus;plasmodesma;filiform apparatus;negative regulation of cell growth;integral component of membrane;stomat…	GO:0010483;GO:0009791;GO:0042254;GO:0004672;GO:0009741;GO:0006468;GO:0005886;GO:0009723;GO:0009788;GO:0005525;GO:0048364;GO:0005524;GO:0005634;GO:0009506;GO:0043680;GO:0030308;GO:0016021;GO:0010118;GO:0050832;
	HORVU2Hr1G001820	Flavin-containing monooxygenase	1.62115	0.00563737	indoleacetic acid metabolic process;brassinosteroid mediated signaling pathway;auxin biosynthetic process;response to cytokinin;indole-containing compound biosynthetic process;N,N-dimethylaniline monooxygenase activity;response to water deprivation;monocarboxylic acid biosynthetic process;NADP binding;flavin adenine dinucleotide binding;integral component of membrane;regulation of auxin biosynthe…	GO:0009683;GO:0009742;GO:0009851;GO:0009735;GO:0042435;GO:0004499;GO:0009414;GO:0072330;GO:0050661;GO:0050660;GO:0016021;GO:0010600;GO:0055114;GO:0103075;
	HORVU2Hr1G109330	WRKY transcription factor 146	1.29448	0.000589714	positive regulation of salicylic acid mediated signaling pathway;regulation of stomatal closure;negative regulation of leaf senescence;sequence-specific DNA binding;ethylene-activated signaling pathway;regulation of brassinosteroid mediated signaling pathway;negative regulation of nucleic acid-templated transcription;magnesium ion binding;ATP binding;DNA-binding transcription factor activity;nega…	GO:0080151;GO:0090333;GO:1900056;GO:0043565;GO:0009873;GO:1900457;GO:1903507;GO:0000287;GO:0005524;GO:0003700;GO:2000113;GO:0050832;GO:2000070;GO:0080187;GO:0010150;GO:0009864;GO:0006970;GO:0006355;GO:0009742;GO:0009862;GO:0043531;GO:0000302;GO:0009625;GO:0047484;GO:0005634;GO:0010629;GO:0005515;GO:0140326;GO:0002229;GO:0016021;GO:0010104;GO:0015914;GO:2000022;GO:0010200;
	HORVU0Hr1G030830	WRKY transcription factor 146	1.2742	3.17e-05	positive regulation of salicylic acid mediated signaling pathway;regulation of stomatal closure;negative regulation of leaf senescence;sequence-specific DNA binding;ethylene-activated signaling pathway;regulation of brassinosteroid mediated signaling pathway;negative regulation of nucleic acid-templated transcription;magnesium ion binding;ATP binding;DNA-binding transcription factor activity;nega…	GO:0080151;GO:0090333;GO:1900056;GO:0043565;GO:0009873;GO:1900457;GO:1903507;GO:0000287;GO:0005524;GO:0003700;GO:2000113;GO:0050832;GO:2000070;GO:0080187;GO:0010150;GO:0009864;GO:0006970;GO:0006355;GO:0009742;GO:0009862;GO:0043531;GO:0000302;GO:0009625;GO:0047484;GO:0005634;GO:0010629;GO:0005515;GO:0140326;GO:0002229;GO:0016021;GO:0010104;GO:0015914;GO:2000022;GO:0010200;
	HORVU3Hr1G010140	AP2/ERF and B3 domain-containing transcription repressor TEM1	-1.09009	0.00784531	reproductive structure development;fucosylation;post-embryonic development;regulation of transcription, DNA-templated;response to brassinosteroid;ethylene-activated signaling pathway;photoperiodism;galactoside 2-alpha-L-fucosyltransferase activity;negative regulation of nucleic acid-templated transcription;negative regulation of flower development;cell wall biogenesis;root development;nucleus;DNA…	GO:0048608;GO:0036065;GO:0009791;GO:0006355;GO:0009741;GO:0009873;GO:0009648;GO:0008107;GO:1903507;GO:0009910;GO:0042546;GO:0048364;GO:0005634;GO:0003677;GO:0010629;GO:0003700;GO:0005515;GO:0048366;GO:0016020;GO:2000113;
	HORVU4Hr1G014900	Protein AUXIN-REGULATED GENE INVOLVED IN ORGAN SIZE	-1.52619	1.61e-07	positive regulation of organ growth;response to desiccation;endoplasmic reticulum;response to brassinosteroid;regulation of cell population proliferation;response to auxin;nucleus;positive regulation of cell growth;multidimensional cell growth;integral component of membrane;cellular response to ethylene stimulus;cellular response to cytokinin stimulus;phosphorylation;developmental process;kinase …	GO:0046622;GO:0009269;GO:0005783;GO:0009741;GO:0042127;GO:0009733;GO:0005634;GO:0030307;GO:0009825;GO:0016021;GO:0071369;GO:0071368;GO:0016310;GO:0032502;GO:0016301;GO:0032501;
	HORVU4Hr1G002530	Tubulin beta chain	-2.28615	7.62e-05	transferase activity, transferring glycosyl groups;cytoskeleton organization;seed trichome elongation;structural constituent of cytoskeleton;response to brassinosteroid;mitotic cell cycle;microtubule;microtubule-based process;GTP binding;response to gibberellin;cytoplasm;GTPase activity;leaf development;response to fatty acid;	GO:0016757;GO:0007010;GO:0090378;GO:0005200;GO:0009741;GO:0000278;GO:0005874;GO:0007017;GO:0005525;GO:0009739;GO:0005737;GO:0003924;GO:0048366;GO:0070542;
	HORVU3Hr1G068010	Systemin receptor SR160 (Fragment)	-3.93496	0.00126166	anther wall tapetum cell differentiation;negative regulation of cell death;steroid binding;cytoplasmic vesicle part;protein phosphorylation;positive regulation of flower development;detection of brassinosteroid stimulus;ATP binding;activation of MAPKK activity;endosome;protein heterodimerization activity;transmembrane receptor protein tyrosine kinase activity;leaf development;peptidyl-tyrosine mo…	GO:0048657;GO:0060548;GO:0005496;GO:0044433;GO:0006468;GO:0009911;GO:0009729;GO:0005524;GO:0000186;GO:0005768;GO:0046982;GO:0004714;GO:0048366;GO:0018212;GO:0030246;GO:0035556;GO:1900140;GO:0042803;GO:0006470;GO:0009742;GO:0004674;GO:0006952;GO:0009647;GO:0005886;GO:0004721;GO:0001578;GO:0098588;GO:0016021;GO:0010584;GO:0098805;GO:0010268;GO:0010224;
	HORVU1Hr1G063710	Pectinesterase	-4.3586	0.000518639	response to cold;pectin catabolic process;negative regulation of catalytic activity;enzyme inhibitor activity;aspartyl esterase activity;cell wall;integral component of membrane;response to brassinosteroid;response to fungus;extracellular region;cell wall modification;pectinesterase activity;	GO:0009409;GO:0045490;GO:0043086;GO:0004857;GO:0045330;GO:0005618;GO:0016021;GO:0009741;GO:0009620;GO:0005576;GO:0042545;GO:0030599;
CK	HORVU4Hr1G083170	Zinc finger protein 7	4.97085	3.01e-05	root hair elongation;regulation of transcription, DNA-templated;root hair initiation;ethylene-activated signaling pathway;gibberellic acid mediated signaling pathway;cytokinin-activated signaling pathway;nucleic acid binding;nucleus;DNA-binding transcription factor activity;protein binding;regulation of timing of transition from vegetative to reproductive phase;metal ion binding;integral componen…	GO:0048767;GO:0006355;GO:0048766;GO:0009873;GO:0009740;GO:0009736;GO:0003676;GO:0005634;GO:0003700;GO:0005515;GO:0048510;GO:0046872;GO:0016021;GO:0010026;
	HORVU6Hr1G055440	Glycine-rich RNA-binding protein 8	4.44688	0.000427909	determination of adult lifespan;double-stranded DNA binding;Golgi apparatus;helicase activity;response to oxygen-containing compound;single-stranded DNA binding;chloroplast;RNA binding;plasmodesma;alternative mRNA splicing, via spliceosome;apoplast;cytosol;negative regulation of translation;zinc ion binding;intracellular non-membrane-bounded organelle;circadian rhythm;translational initiation;int…	GO:0008340;GO:0003690;GO:0005794;GO:0004386;GO:1901700;GO:0003697;GO:0009507;GO:0003723;GO:0009506;GO:0000380;GO:0048046;GO:0005829;GO:0017148;GO:0008270;GO:0043232;GO:0007623;GO:0006413;GO:0044446;GO:0005886;GO:0005634;GO:0045182;GO:0010501;GO:0010228;GO:0031425;GO:0032270;GO:0034250;GO:0010043;GO:0009651;GO:0080156;GO:0009735;GO:0009579;GO:0009409;GO:0005524;GO:0007549;GO:0010119;GO:0048026;GO:…
	HORVU0Hr1G007050	Ethylene-responsive element binding factor	3.07203	6.23e-10	response to salt stress;response to wounding;regulation of seed growth;response to jasmonic acid;cellular amino acid metabolic process;response to salicylic acid;cellular response to oxygen-containing compound;response to cytokinin;negative regulation of nucleic acid-templated transcription;response to water deprivation;response to auxin;hormone-mediated signaling pathway;response to cold;DNA-bin…	GO:0009651;GO:0009611;GO:0080113;GO:0009753;GO:0006520;GO:0009751;GO:1901701;GO:0009735;GO:1903507;GO:0009414;GO:0009733;GO:0009755;GO:0009409;GO:0003700;GO:0002218;GO:0000160;GO:2000113;GO:0010337;GO:0016597;GO:0010311;GO:0004070;GO:0080141;GO:0009682;GO:0006355;GO:0080027;GO:0002252;GO:0009625;GO:0044446;GO:0009723;GO:0005634;GO:0003677;GO:0001067;GO:0010728;GO:0010629;GO:0005515;GO:0009737;GO:…
	HORVU2Hr1G074610	Histidine kinase 5	2.94246	1.61e-09	DNA repair;regulation of stomatal closure;protein autophosphorylation;cellular protein catabolic process;cytokinin-activated signaling pathway;signal transduction by protein phosphorylation;vacuole;histidine phosphotransfer kinase activity;root development;ATP binding;integral component of plasma membrane;oxidoreductase activity;DNA duplex unwinding;phosphorelay signal transduction system;cellula…	GO:0006281;GO:0090333;GO:0046777;GO:0044257;GO:0009736;GO:0023014;GO:0005773;GO:0009927;GO:0048364;GO:0005524;GO:0005887;GO:0016491;GO:0032508;GO:0000160;GO:0071732;GO:0005829;GO:0070003;GO:0070301;GO:0071219;GO:0031072;GO:0006470;GO:0006310;GO:0004175;GO:0000723;GO:0006355;GO:0008234;GO:0051082;GO:0006457;GO:0006952;GO:0005886;GO:0009788;GO:0000155;GO:0004721;GO:0003678;GO:0009738;GO:0046872;GO:…
	HORVU5Hr1G063390	Zinc finger protein 2	2.50008	0.000142933	root hair elongation;regulation of transcription, DNA-templated;root hair initiation;ethylene-activated signaling pathway;gibberellic acid mediated signaling pathway;cytokinin-activated signaling pathway;nucleic acid binding;nucleus;DNA-binding transcription factor activity;protein binding;regulation of timing of transition from vegetative to reproductive phase;metal ion binding;integral componen…	GO:0048767;GO:0006355;GO:0048766;GO:0009873;GO:0009740;GO:0009736;GO:0003676;GO:0005634;GO:0003700;GO:0005515;GO:0048510;GO:0046872;GO:0016021;GO:0010026;
	HORVU1Hr1G067110	Ethylene-responsive element binding factor	2.20831	1.22e-08	phloem or xylem histogenesis;response to salt stress;response to wounding;regulation of seed growth;response to jasmonic acid;response to salicylic acid;response to cytokinin;negative regulation of nucleic acid-templated transcription;response to water deprivation;response to auxin;hormone-mediated signaling pathway;cell division;response to cold;DNA-binding transcription factor activity;catalyti…	GO:0010087;GO:0009651;GO:0009611;GO:0080113;GO:0009753;GO:0009751;GO:0009735;GO:1903507;GO:0009414;GO:0009733;GO:0009755;GO:0051301;GO:0009409;GO:0003700;GO:0003824;GO:0000160;GO:2000113;GO:0010337;GO:0010311;GO:0080141;GO:0006355;GO:0043531;GO:0080027;GO:0009625;GO:0009723;GO:0005634;GO:0003677;GO:0001067;GO:0010728;GO:0010629;GO:0005515;GO:0009737;GO:0016021;GO:2000068;GO:0010364;
	HORVU2Hr1G001820	Flavin-containing monooxygenase	1.62115	0.00563737	indoleacetic acid metabolic process;brassinosteroid mediated signaling pathway;auxin biosynthetic process;response to cytokinin;indole-containing compound biosynthetic process;N,N-dimethylaniline monooxygenase activity;response to water deprivation;monocarboxylic acid biosynthetic process;NADP binding;flavin adenine dinucleotide binding;integral component of membrane;regulation of auxin biosynthe…	GO:0009683;GO:0009742;GO:0009851;GO:0009735;GO:0042435;GO:0004499;GO:0009414;GO:0072330;GO:0050661;GO:0050660;GO:0016021;GO:0010600;GO:0055114;GO:0103075;
	HORVU2Hr1G010830	Mannitol dehydrogenase	1.46394	0.00474793	zinc ion binding;secondary cell wall biogenesis involved in seed trichome differentiation;lignin biosynthetic process;oxidoreductase activity;seed trichome elongation;apoplast;oxidation-reduction process;response to cytokinin;	GO:0008270;GO:0090379;GO:0009809;GO:0016491;GO:0090378;GO:0048046;GO:0055114;GO:0009735;
	HORVU2Hr1G123770	Oxalate--CoA ligase	1.4246	0.00249025	chloroplast stroma;4-coumarate-CoA ligase activity;drug binding;heterocyclic compound binding;sulfur compound binding;cellular amino acid metabolic process;anion binding;response to cytokinin;magnesium ion binding;plasmodesma;acetate-CoA ligase activity;carbohydrate derivative binding;apoplast;seed coat development;cytosol;defense response to fungus;vitamin binding;oxalate catabolic process;posit…	GO:0009570;GO:0016207;GO:0008144;GO:1901363;GO:1901681;GO:0006520;GO:0043168;GO:0009735;GO:0000287;GO:0009506;GO:0003987;GO:0097367;GO:0048046;GO:0010214;GO:0005829;GO:0050832;GO:0019842;GO:0033611;GO:0010030;GO:0046686;GO:0008756;GO:0050662;GO:0097159;GO:0016021;GO:0050203;
	HORVU1Hr1G075830	(Rice Genome Annotation Project) histidine-containing phosphotransfer protein 4	1.30832	1.91e-07	intracellular non-membrane-bounded organelle;protein histidine kinase binding;cytokinin-activated signaling pathway;microtubule-based movement;protein phosphorylation;microtubule binding;histidine phosphotransfer kinase activity;nucleus;ATP binding;microtubule motor activity;cytoplasm;phosphorelay signal transduction system;integral component of membrane;ribonucleoprotein complex;	GO:0043232;GO:0043424;GO:0009736;GO:0007018;GO:0006468;GO:0008017;GO:0009927;GO:0005634;GO:0005524;GO:0003777;GO:0005737;GO:0000160;GO:0016021;GO:1990904;
	HORVU6Hr1G056570	Temperature-induced lipocalin-1	1.05485	1.96e-05	heat acclimation;hyperosmotic salinity response;positive regulation of response to salt stress;response to paraquat;cellular sodium ion homeostasis;Golgi apparatus;vacuolar membrane;response to oxygen-containing compound;response to cytokinin;cytoplasmic side of plasma membrane;response to oxidative stress;plasmodesma;oxidoreductase activity;cytosol;seed maturation;response to inorganic substance…	GO:0010286;GO:0042538;GO:1901002;GO:1901562;GO:0006883;GO:0005794;GO:0005774;GO:1901700;GO:0009735;GO:0009898;GO:0006979;GO:0009506;GO:0016491;GO:0005829;GO:0010431;GO:0010035;GO:0030644;GO:0009941;GO:0009644;GO:1902884;GO:0005783;GO:0045735;GO:0003676;GO:0001101;GO:0042170;GO:0005739;GO:0006629;GO:0016021;GO:0050826;GO:0055114;
	HORVU2Hr1G089620	Cytokinin riboside 5'-monophosphate phosphoribohydrolase	-1.01098	0.00171975	cytokinin biosynthetic process;nucleus;lyase activity;cytosol;hydrolase activity;	GO:0009691;GO:0005634;GO:0016829;GO:0005829;GO:0016787;
	HORVU5Hr1G025960	Acyl carrier protein	-1.01931	2.91e-06	plastid stroma;fatty acid biosynthetic process;cortical microtubule organization;plastid envelope;response to cytokinin;acyl carrier activity;response to stress;protein tyrosine/serine/threonine phosphatase activity;chloroplast;response to abiotic stimulus;response to abscisic acid;protein tyrosine phosphatase activity;oxidoreductase activity;integral component of membrane;cytosol;oxidation-reduc…	GO:0009532;GO:0006633;GO:0043622;GO:0009526;GO:0009735;GO:0000036;GO:0006950;GO:0008138;GO:0009507;GO:0009628;GO:0009737;GO:0004725;GO:0016491;GO:0016021;GO:0005829;GO:0055114;GO:0031177;GO:0016310;GO:0016301;GO:0035335;
	HORVU4Hr1G084410	Large subunit ribosomal protein L5	-1.06197	2.98e-07	chloroplast stroma;structural constituent of ribosome;membrane;chloroplast envelope;cytosolic part;ribosome;tRNA binding;rRNA binding;ribosomal large subunit assembly;response to cytokinin;translation;	GO:0009570;GO:0003735;GO:0016020;GO:0009941;GO:0044445;GO:0005840;GO:0000049;GO:0019843;GO:0000027;GO:0009735;GO:0006412;
	HORVU7Hr1G108930	Magnesium-chelatase subunit ChlI, chloroplastic	-1.06473	8.42e-07	chlorophyll biosynthetic process;ATPase activity;ATP binding;chloroplast;transferase activity, transferring acyl groups other than amino-acyl groups;cell wall;photosynthesis;plastid stroma;magnesium chelatase activity;response to cytokinin;	GO:0015995;GO:0016887;GO:0005524;GO:0009507;GO:0016747;GO:0005618;GO:0015979;GO:0009532;GO:0016851;GO:0009735;
	HORVU1Hr1G089760	Mitochondrial/chloroplast ribosomal protein L12	-1.10331	1.43e-06	nucleoid;nucleic acid phosphodiester bond hydrolysis;plastid stroma;ribosome;response to cytokinin;defense response to bacterium;plastid envelope;translation;nucleic acid binding;3'-5' exonuclease activity;chloroplast;plasmodesma;structural constituent of ribosome;plastid thylakoid membrane;integral component of membrane;transferase activity;	GO:0009295;GO:0090305;GO:0009532;GO:0005840;GO:0009735;GO:0042742;GO:0009526;GO:0006412;GO:0003676;GO:0008408;GO:0009507;GO:0009506;GO:0003735;GO:0055035;GO:0016021;GO:0016740;
	HORVU4Hr1G067320	Large subunit ribosomal protein L15	-1.13382	2.07e-07	chloroplast stroma;DNA repair;nuclear speck;chloroplast envelope;response to UV;protein dimerization activity;cellular amino acid biosynthetic process;response to cytokinin;plastid ribosome;translation;DNA binding;ubiquitin binding;structural constituent of ribosome;K63-linked polyubiquitin modification-dependent protein binding;RNA-directed 5'-3' RNA polymerase activity;transcription, RNA-templa…	GO:0009570;GO:0006281;GO:0016607;GO:0009941;GO:0009411;GO:0046983;GO:0008652;GO:0009735;GO:0009547;GO:0006412;GO:0003677;GO:0043130;GO:0003735;GO:0070530;GO:0003968;GO:0001172;GO:0031398;GO:0071897;GO:0016021;GO:0055114;GO:0015934;GO:0019843;GO:0016620;
	HORVU3Hr1G071530	50S ribosomal protein L13 chloroplastic	-1.16945	1.27e-07	chloroplast stroma;delta DNA polymerase complex;zinc ion binding;DNA replication;chloroplast envelope;cytosolic part;ribosome;response to cytokinin;translation;thylakoid;DNA-directed DNA polymerase activity;structural constituent of ribosome;integral component of membrane;DNA biosynthetic process;mRNA binding;negative regulation of translation;	GO:0009570;GO:0043625;GO:0008270;GO:0006260;GO:0009941;GO:0044445;GO:0005840;GO:0009735;GO:0006412;GO:0009579;GO:0003887;GO:0003735;GO:0016021;GO:0071897;GO:0003729;GO:0017148;
	HORVU1Hr1G041640	Cytokinin riboside 5'-monophosphate phosphoribohydrolase	-1.1922	0.00075384	cytokinin biosynthetic process;nucleus;maleylacetate reductase activity;lyase activity;cytosol;oxidation-reduction process;hydrolase activity;	GO:0009691;GO:0005634;GO:0018506;GO:0016829;GO:0005829;GO:0055114;GO:0016787;
	HORVU7Hr1G090560	Cinnamyl alcohol dehydrogenase	-1.25488	7.23e-07	zinc ion binding;secondary cell wall biogenesis involved in seed trichome differentiation;lignin biosynthetic process;oxidoreductase activity;NAD binding;seed trichome elongation;apoplast;regulation of gene expression;oxidation-reduction process;response to cytokinin;microbody;	GO:0008270;GO:0090379;GO:0009809;GO:0016491;GO:0051287;GO:0090378;GO:0048046;GO:0010468;GO:0055114;GO:0009735;GO:0042579;
	HORVU1Hr1G064750	Heavy-metal-associated domain-containing protein	-1.33824	1.21e-07	RNA phosphodiester bond hydrolysis, endonucleolytic;chloroplast stroma;chloroplast envelope;plastid stroma;ribosome;plastid envelope;response to cytokinin;chloroplast thylakoid membrane;nucleic acid binding;RNA-DNA hybrid ribonuclease activity;chloroplast;metal ion binding;plastid thylakoid membrane;metal ion transport;	GO:0090502;GO:0009570;GO:0009941;GO:0009532;GO:0005840;GO:0009526;GO:0009735;GO:0009535;GO:0003676;GO:0004523;GO:0009507;GO:0046872;GO:0055035;GO:0030001;
	HORVU4Hr1G004270	tRNA/rRNA methyltransferase (SpoU) family protein	-1.38506	6.95e-07	chloroplast stroma;cytosolic ribosome;response to salt stress;protein glycosylation;protein peptidyl-prolyl isomerization;response to cytokinin;chloroplast thylakoid membrane;response to oxidative stress;RNA binding;thylakoid lumen;apoplast;cysteine biosynthetic process;response to mannitol;carbohydrate binding;malonate-semialdehyde dehydrogenase (acetylating) activity;site-specific DNA-methyltra…	GO:0009570;GO:0022626;GO:0009651;GO:0006486;GO:0000413;GO:0009735;GO:0009535;GO:0006979;GO:0003723;GO:0031977;GO:0048046;GO:0019344;GO:0010555;GO:0030246;GO:0018478;GO:0015667;GO:0008173;GO:0016757;GO:0008270;GO:0090124;GO:0004491;GO:0009941;GO:0006574;GO:0006396;GO:0009642;GO:0006210;GO:0006457;GO:0042742;GO:0001510;GO:0003677;GO:0005975;GO:0003755;GO:0009737;GO:0005739;GO:0016021;GO:0055114;
	HORVU5Hr1G095580	Senescence-specific cysteine protease	-1.43325	0.00220936	response to fructose;leaf senescence;floral organ senescence;endopeptidase activity;cysteine-type peptidase activity;plant-type vacuole;cellular protein catabolic process;plant-type hypersensitive response;lytic vacuole;response to cytokinin;response to ethylene;response to sucrose;response to auxin;defense response to fungus, incompatible interaction;response to gibberellin;extracellular space;r…	GO:0009750;GO:0010150;GO:0080187;GO:0004175;GO:0008234;GO:0000325;GO:0044257;GO:0009626;GO:0000323;GO:0009735;GO:0009723;GO:0009744;GO:0009733;GO:0009817;GO:0009739;GO:0005615;GO:0009749;GO:0009737;GO:1990169;GO:0006508;GO:0016021;GO:0010623;GO:0010224;
	HORVU3Hr1G066810	Cytokinin riboside 5'-monophosphate phosphoribohydrolase	-1.44245	1.11e-07	cytokinin biosynthetic process;nucleus;integral component of membrane;cytosol;hydrolase activity;	GO:0009691;GO:0005634;GO:0016021;GO:0005829;GO:0016787;
	HORVU7Hr1G055290	Ethylene-responsive factor-like protein 1	-1.51764	8.92e-05	nucleus;DNA binding;DNA-binding transcription factor activity;protein binding;cytoplasm;integral component of membrane;regulation of transcription, DNA-templated;ethylene-activated signaling pathway;cytokinin-activated signaling pathway;cotyledon development;	GO:0005634;GO:0003677;GO:0003700;GO:0005515;GO:0005737;GO:0016021;GO:0006355;GO:0009873;GO:0009736;GO:0048825;
	HORVU4Hr1G014900	Protein AUXIN-REGULATED GENE INVOLVED IN ORGAN SIZE	-1.52619	1.61e-07	positive regulation of organ growth;response to desiccation;endoplasmic reticulum;response to brassinosteroid;regulation of cell population proliferation;response to auxin;nucleus;positive regulation of cell growth;multidimensional cell growth;integral component of membrane;cellular response to ethylene stimulus;cellular response to cytokinin stimulus;phosphorylation;developmental process;kinase …	GO:0046622;GO:0009269;GO:0005783;GO:0009741;GO:0042127;GO:0009733;GO:0005634;GO:0030307;GO:0009825;GO:0016021;GO:0071369;GO:0071368;GO:0016310;GO:0032502;GO:0016301;GO:0032501;
	HORVU1Hr1G055930	Homeobox-leucine zipper protein HOX1	-1.74974	0.00199487	protein homodimerization activity;regulation of transcription, DNA-templated;sequence-specific DNA binding;shade avoidance;response to cytokinin;negative regulation of nucleic acid-templated transcription;response to auxin;nucleus;negative regulation of gene expression;DNA-binding transcription factor activity;unidimensional cell growth;plasmodesma;response to far red light;red or far-red light s…	GO:0042803;GO:0006355;GO:0043565;GO:0009641;GO:0009735;GO:1903507;GO:0009733;GO:0005634;GO:0010629;GO:0003700;GO:0009826;GO:0009506;GO:0010218;GO:0010017;GO:2000113;GO:0010016;GO:0080191;GO:0010311;
	HORVU7Hr1G049860	LOW QUALITY PROTEIN: fasciclin-like arabinogalactan protein 7	-2.88169	2.51e-08	seed trichome differentiation;cell adhesion;steryl-sulfatase activity;plant-type secondary cell wall biogenesis;response to cytokinin;response to stress;anchored component of plasma membrane;response to auxin;actin filament binding;response to gibberellin;response to abiotic stimulus;response to abscisic acid;integral component of membrane;actin filament bundle assembly;	GO:0090376;GO:0007155;GO:0004773;GO:0009834;GO:0009735;GO:0006950;GO:0046658;GO:0009733;GO:0051015;GO:0009739;GO:0009628;GO:0009737;GO:0016021;GO:0051017;
SA	HORVU6Hr1G000510	Linoleate 13S-lipoxygenase 2-1, chloroplastic	9.0489	1.37e-07	oxidoreductase activity, acting on single donors with incorporation of molecular oxygen, incorporation of two atoms of oxygen;jasmonic acid biosynthetic process;response to wounding;response to jasmonic acid;response to fungus;response to salicylic acid;circadian rhythm;response to ethylene;response to cold;chloroplast;response to abscisic acid;metal ion binding;oxylipin biosynthetic process;posi…	GO:0016702;GO:0009695;GO:0009611;GO:0009753;GO:0009620;GO:0009751;GO:0007623;GO:0009723;GO:0009409;GO:0009507;GO:0009737;GO:0046872;GO:0031408;GO:0010628;GO:0016021;GO:0055114;GO:0010597;
	HORVU5Hr1G065420	WRKY transcription factor	4.75583	1.29e-06	RNA phosphodiester bond hydrolysis, endonucleolytic;regulation of transcription, DNA-templated;sequence-specific DNA binding;response to fungus;response to salicylic acid;negative regulation of defense response to bacterium;defense response;nucleus;RNA-DNA hybrid ribonuclease activity;ATP binding;DNA-binding transcription factor activity;response to bacterium;protein binding;recognition of pollen…	GO:0090502;GO:0006355;GO:0043565;GO:0009620;GO:0009751;GO:1900425;GO:0006952;GO:0005634;GO:0004523;GO:0005524;GO:0003700;GO:0009617;GO:0005515;GO:0048544;GO:0016021;GO:0010200;
	HORVU1Hr1G087630	Monothiol glutaredoxin-S5	4.59047	0.000199051	negative regulation of transcription by RNA polymerase II;cell;protein disulfide oxidoreductase activity;protein binding;metal ion binding;electron transfer activity;salicylic acid mediated signaling pathway;cell redox homeostasis;electron transport chain;2 iron, 2 sulfur cluster binding;jasmonic acid mediated signaling pathway;membrane-bounded organelle;	GO:0000122;GO:0005623;GO:0015035;GO:0005515;GO:0046872;GO:0009055;GO:0009863;GO:0045454;GO:0022900;GO:0051537;GO:0009867;GO:0043227;
	HORVU6Hr1G080340	AP2 domain class transcription factor	4.49525	0.00752629	regulation of pectin biosynthetic process;aminoacyl-tRNA editing activity;response to jasmonic acid;response to salicylic acid;cellular response to oxygen-containing compound;DNA-binding transcription factor activity;aminoacyl-tRNA ligase activity;aminoacyl-tRNA metabolism involved in translational fidelity;cellular response to heat;cellular response to freezing;cellular response to antibiotic;ce…	GO:1900030;GO:0002161;GO:0009753;GO:0009751;GO:1901701;GO:0003700;GO:0004812;GO:0106074;GO:0034605;GO:0071497;GO:0071236;GO:0035690;GO:0007165;GO:0006355;GO:0009861;GO:0009723;GO:0005634;GO:0003677;GO:0001067;GO:1903508;GO:0010628;GO:0045088;GO:0016021;GO:0032870;GO:0071407;GO:0071229;
	HORVU2Hr1G115980	Lipoxygenase	3.82142	0.00128783	chloroplast stroma;aldehyde-lyase activity;oxidoreductase activity, acting on single donors with incorporation of molecular oxygen, incorporation of two atoms of oxygen;long-chain fatty acid catabolic process;'de novo' IMP biosynthetic process;glutamine metabolic process;response to jasmonic acid;response to fungus;response to salicylic acid;response to ethylene;phosphoribosylformylglycinamidine …	GO:0009570;GO:0016832;GO:0016702;GO:0042758;GO:0006189;GO:0006541;GO:0009753;GO:0009620;GO:0009751;GO:0009723;GO:0004642;GO:0033947;GO:0005975;GO:0009737;GO:0046872;GO:0031408;GO:0055114;
	HORVU0Hr1G012740	WRKY transcription factor (Fragment)	3.53075	4.3e-05	signal transduction;leaf senescence;response to ozone;transcription regulatory region DNA binding;regulation of transcription, DNA-templated;sequence-specific DNA binding;ADP binding;response to salicylic acid;response to hydrogen peroxide;nucleus;defense response to bacterium, incompatible interaction;DNA-binding transcription factor activity;chloroplast;positive regulation of nucleic acid-templ…	GO:0007165;GO:0010150;GO:0010193;GO:0044212;GO:0006355;GO:0043565;GO:0043531;GO:0009751;GO:0042542;GO:0005634;GO:0009816;GO:0003700;GO:0009507;GO:1903508;GO:0005515;GO:0010628;GO:0016021;GO:2000022;GO:0010200;GO:0031347;
	HORVU2Hr1G088660	Plant seed peroxygenase	3.20567	0.0020503	response to salt stress;embryo development ending in seed dormancy;response to salicylic acid;vacuole;(R)-2-hydroxy-alpha-linolenic acid biosynthetic process;response to cold;calcium ion binding;regulation of reactive oxygen species metabolic process;stomatal movement;lipid droplet organization;defense response to fungus;heme oxygenase (decyclizing) activity;chloroplast envelope;response to chemi…	GO:0009651;GO:0009793;GO:0009751;GO:0005773;GO:1902609;GO:0009409;GO:0005509;GO:2000377;GO:0010118;GO:0034389;GO:0050832;GO:0004392;GO:0009941;GO:0042221;GO:0009269;GO:0005783;GO:0004497;GO:0031090;GO:0004601;GO:0005811;GO:0031407;GO:0009737;GO:1990137;GO:0031969;GO:0009719;GO:0016021;GO:0051716;GO:0098869;GO:0055114;
	HORVU0Hr1G007050	Ethylene-responsive element binding factor	3.07203	6.23e-10	response to salt stress;response to wounding;regulation of seed growth;response to jasmonic acid;cellular amino acid metabolic process;response to salicylic acid;cellular response to oxygen-containing compound;response to cytokinin;negative regulation of nucleic acid-templated transcription;response to water deprivation;response to auxin;hormone-mediated signaling pathway;response to cold;DNA-bin…	GO:0009651;GO:0009611;GO:0080113;GO:0009753;GO:0006520;GO:0009751;GO:1901701;GO:0009735;GO:1903507;GO:0009414;GO:0009733;GO:0009755;GO:0009409;GO:0003700;GO:0002218;GO:0000160;GO:2000113;GO:0010337;GO:0016597;GO:0010311;GO:0004070;GO:0080141;GO:0009682;GO:0006355;GO:0080027;GO:0002252;GO:0009625;GO:0044446;GO:0009723;GO:0005634;GO:0003677;GO:0001067;GO:0010728;GO:0010629;GO:0005515;GO:0009737;GO:…
	HORVU7Hr1G113720	WRKY transcription factor (Fragment)	3.04334	0.000473424	regulation of multi-organism process;response to salt stress;response to wounding;response to jasmonic acid;sequence-specific DNA binding;response to salicylic acid;cellular response to oxygen-containing compound;negative regulation of nucleic acid-templated transcription;response to water deprivation;hormone-mediated signaling pathway;response to cold;DNA-binding transcription factor activity;re…	GO:0043900;GO:0009651;GO:0009611;GO:0009753;GO:0043565;GO:0009751;GO:1901701;GO:1903507;GO:0009414;GO:0009755;GO:0009409;GO:0003700;GO:0002237;GO:0002831;GO:0002238;GO:1990841;GO:0071396;GO:2000113;GO:0032101;GO:0050776;GO:0006355;GO:0009685;GO:0006952;GO:0009723;GO:0009623;GO:0009938;GO:0005634;GO:0009739;GO:0010629;GO:0005515;GO:0009737;GO:0016021;GO:0010200;GO:0031347;GO:0071229;
	HORVU3Hr1G007290	Calmodulin-binding protein 60 B	3.02889	1.32e-06	host programmed cell death induced by symbiont;plastid transcription;sequence-specific DNA binding;salicylic acid biosynthetic process;mRNA splicing, via spliceosome;plastid chromosome;DNA-binding transcription factor activity;translation elongation factor activity;cellular response to hypoxia;regulation of systemic acquired resistance;ribonucleoprotein complex;cellular response to molecule of ba…	GO:0034050;GO:0042793;GO:0043565;GO:0009697;GO:0000398;GO:0009508;GO:0003700;GO:0003746;GO:0071456;GO:0010112;GO:1990904;GO:0071219;GO:0008375;GO:0080142;GO:1902584;GO:0006355;GO:0009620;GO:0044764;GO:0042742;GO:0006414;GO:0042644;GO:0009789;GO:1900426;GO:0005634;GO:0005516;GO:1903508;GO:0002229;GO:0045087;GO:0010628;GO:0016021;GO:0010224;
	HORVU3Hr1G003690	Cation diffusion facilitator 9	2.83994	0.000914642	regulation of salicylic acid mediated signaling pathway;cation transmembrane transport;cation transmembrane transporter activity;integral component of membrane;regulation of abscisic acid-activated signaling pathway;regulation of jasmonic acid mediated signaling pathway;vacuolar membrane;	GO:2000031;GO:0098655;GO:0008324;GO:0016021;GO:0009787;GO:2000022;GO:0005774;
	HORVU1Hr1G067110	Ethylene-responsive element binding factor	2.20831	1.22e-08	phloem or xylem histogenesis;response to salt stress;response to wounding;regulation of seed growth;response to jasmonic acid;response to salicylic acid;response to cytokinin;negative regulation of nucleic acid-templated transcription;response to water deprivation;response to auxin;hormone-mediated signaling pathway;cell division;response to cold;DNA-binding transcription factor activity;catalyti…	GO:0010087;GO:0009651;GO:0009611;GO:0080113;GO:0009753;GO:0009751;GO:0009735;GO:1903507;GO:0009414;GO:0009733;GO:0009755;GO:0051301;GO:0009409;GO:0003700;GO:0003824;GO:0000160;GO:2000113;GO:0010337;GO:0010311;GO:0080141;GO:0006355;GO:0043531;GO:0080027;GO:0009625;GO:0009723;GO:0005634;GO:0003677;GO:0001067;GO:0010728;GO:0010629;GO:0005515;GO:0009737;GO:0016021;GO:2000068;GO:0010364;
	HORVU6Hr1G035470	Transcription factor like	2.20683	0.00189751	regulation of defense response to fungus;response to salt stress;regulation of salicylic acid mediated signaling pathway;response to jasmonic acid;regulation of transcription, DNA-templated;response to cadmium ion;response to salicylic acid;defense response to bacterium;response to ethylene;response to water deprivation;response to auxin;nucleus;DNA binding;response to gibberellin;regulatory regi…	GO:1900150;GO:0009651;GO:2000031;GO:0009753;GO:0006355;GO:0046686;GO:0009751;GO:0042742;GO:0009723;GO:0009414;GO:0009733;GO:0005634;GO:0003677;GO:0009739;GO:0001067;GO:0010929;GO:0003700;GO:0009738;GO:0005515;GO:2000022;GO:0010200;GO:0050832;
	HORVU6Hr1G028790	WRKY transcription factor	2.15663	8.04e-09	regulation of multi-organism process;response to salt stress;response to wounding;response to jasmonic acid;sequence-specific DNA binding;response to salicylic acid;cellular response to oxygen-containing compound;negative regulation of nucleic acid-templated transcription;response to water deprivation;hormone-mediated signaling pathway;response to cold;DNA-binding transcription factor activity;re…	GO:0043900;GO:0009651;GO:0009611;GO:0009753;GO:0043565;GO:0009751;GO:1901701;GO:1903507;GO:0009414;GO:0009755;GO:0009409;GO:0003700;GO:0002237;GO:0002831;GO:0002238;GO:1990841;GO:0071396;GO:2000113;GO:0032101;GO:0050776;GO:0006355;GO:0009685;GO:0006952;GO:0009723;GO:0009623;GO:0009938;GO:0005634;GO:0009739;GO:0010629;GO:0005515;GO:0009737;GO:0016021;GO:0010200;GO:0031347;GO:0071229;
	HORVU5Hr1G056130	WRKY transcription factor	1.91481	2.35e-08	signal transduction;leaf senescence;response to ozone;transcription regulatory region DNA binding;regulation of transcription, DNA-templated;sequence-specific DNA binding;ADP binding;response to salicylic acid;response to hydrogen peroxide;nucleus;DNA-binding transcription factor activity;protein binding;cytoplasm;integral component of membrane;	GO:0007165;GO:0010150;GO:0010193;GO:0044212;GO:0006355;GO:0043565;GO:0043531;GO:0009751;GO:0042542;GO:0005634;GO:0003700;GO:0005515;GO:0005737;GO:0016021;
	HORVU2Hr1G029460	Transcription factor WRKY	1.75444	6.22e-05	signal transduction;leaf senescence;response to ozone;transcription regulatory region DNA binding;regulation of transcription, DNA-templated;sequence-specific DNA binding;ADP binding;response to salicylic acid;response to hydrogen peroxide;nucleus;defense response to bacterium, incompatible interaction;DNA-binding transcription factor activity;chloroplast;positive regulation of nucleic acid-templ…	GO:0007165;GO:0010150;GO:0010193;GO:0044212;GO:0006355;GO:0043565;GO:0043531;GO:0009751;GO:0042542;GO:0005634;GO:0009816;GO:0003700;GO:0009507;GO:1903508;GO:0005515;GO:0010628;GO:0016021;GO:2000022;GO:0010200;GO:0031347;
	HORVU2Hr1G115960	Lipoxygenase	1.65236	3.82e-06	chloroplast stroma;oxidoreductase activity, acting on single donors with incorporation of molecular oxygen, incorporation of two atoms of oxygen;long-chain fatty acid catabolic process;jasmonic acid biosynthetic process;'de novo' IMP biosynthetic process;glutamine metabolic process;response to wounding;response to jasmonic acid;plastid stroma;response to salicylic acid;phosphoribosylformylglycina…	GO:0009570;GO:0016702;GO:0042758;GO:0009695;GO:0006189;GO:0006541;GO:0009611;GO:0009753;GO:0009532;GO:0009751;GO:0004642;GO:0009409;GO:0009507;GO:0031976;GO:0010311;GO:0010597;GO:0016832;GO:0090502;GO:0004096;GO:1900366;GO:0009620;GO:0007623;GO:0009723;GO:0005886;GO:0020037;GO:0003676;GO:0004523;GO:0033947;GO:0005975;GO:0009737;GO:0046872;GO:0031408;GO:0016021;GO:0098869;GO:0055114;GO:0030258;
	HORVU5Hr1G001180	Lipoxygenase	1.56845	0.000812339	oxidoreductase activity, acting on single donors with incorporation of molecular oxygen, incorporation of two atoms of oxygen;jasmonic acid biosynthetic process;response to wounding;response to jasmonic acid;plastid stroma;response to fungus;response to herbivore;response to salicylic acid;circadian rhythm;plastid envelope;response to ethylene;response to cold;chloroplast;response to bacterium;pr…	GO:0016702;GO:0009695;GO:0009611;GO:0009753;GO:0009532;GO:0009620;GO:0080027;GO:0009751;GO:0007623;GO:0009526;GO:0009723;GO:0009409;GO:0009507;GO:0009617;GO:0005515;GO:0009737;GO:0046872;GO:0031408;GO:0010628;GO:0055035;GO:0016021;GO:0055114;GO:0010597;GO:0030258;
	HORVU5Hr1G021230	Transcription factor AS1	1.39062	0.000586604	protein homodimerization activity;response to salt stress;transcription, DNA-templated;response to jasmonic acid;asymmetric cell division;response to cadmium ion;response to salicylic acid;response to virus;intracellular organelle part;polarity specification of adaxial/abaxial axis;defense response to bacterium;response to auxin;condensed chromosome;nucleus;DNA binding;response to gibberellin;DNA…	GO:0042803;GO:0009651;GO:0006351;GO:0009753;GO:0008356;GO:0046686;GO:0009751;GO:0009615;GO:0044446;GO:0009944;GO:0042742;GO:0009733;GO:0000793;GO:0005634;GO:0003677;GO:0009739;GO:0003700;GO:0045892;GO:0070013;GO:0009908;GO:0045088;GO:0016021;GO:0010338;GO:0050832;
	HORVU3Hr1G019840	GAMYB transcription factor	1.37328	1.35e-07	response to salt stress;post-embryonic plant organ morphogenesis;response to jasmonic acid;response to salicylic acid;response to auxin;negative regulation of transcription by RNA polymerase II;DNA-binding transcription factor activity;positive regulation of cell growth;NAD binding;zinc ion binding;auxin homeostasis;leaf senescence;malate dehydrogenase (decarboxylating) (NAD+) activity;response t…	GO:0009651;GO:0090697;GO:0009753;GO:0009751;GO:0009733;GO:0000122;GO:0003700;GO:0030307;GO:0051287;GO:0008270;GO:0010252;GO:0010150;GO:0004471;GO:0046686;GO:0009723;GO:0009646;GO:0048527;GO:0009744;GO:0005634;GO:0009739;GO:0003677;GO:0001067;GO:0005515;GO:0009737;GO:0016021;GO:0055114;GO:2000469;
	HORVU2Hr1G109330	WRKY transcription factor 146	1.29448	0.000589714	positive regulation of salicylic acid mediated signaling pathway;regulation of stomatal closure;negative regulation of leaf senescence;sequence-specific DNA binding;ethylene-activated signaling pathway;regulation of brassinosteroid mediated signaling pathway;negative regulation of nucleic acid-templated transcription;magnesium ion binding;ATP binding;DNA-binding transcription factor activity;nega…	GO:0080151;GO:0090333;GO:1900056;GO:0043565;GO:0009873;GO:1900457;GO:1903507;GO:0000287;GO:0005524;GO:0003700;GO:2000113;GO:0050832;GO:2000070;GO:0080187;GO:0010150;GO:0009864;GO:0006970;GO:0006355;GO:0009742;GO:0009862;GO:0043531;GO:0000302;GO:0009625;GO:0047484;GO:0005634;GO:0010629;GO:0005515;GO:0140326;GO:0002229;GO:0016021;GO:0010104;GO:0015914;GO:2000022;GO:0010200;
	HORVU0Hr1G030830	WRKY transcription factor 146	1.2742	3.17e-05	positive regulation of salicylic acid mediated signaling pathway;regulation of stomatal closure;negative regulation of leaf senescence;sequence-specific DNA binding;ethylene-activated signaling pathway;regulation of brassinosteroid mediated signaling pathway;negative regulation of nucleic acid-templated transcription;magnesium ion binding;ATP binding;DNA-binding transcription factor activity;nega…	GO:0080151;GO:0090333;GO:1900056;GO:0043565;GO:0009873;GO:1900457;GO:1903507;GO:0000287;GO:0005524;GO:0003700;GO:2000113;GO:0050832;GO:2000070;GO:0080187;GO:0010150;GO:0009864;GO:0006970;GO:0006355;GO:0009742;GO:0009862;GO:0043531;GO:0000302;GO:0009625;GO:0047484;GO:0005634;GO:0010629;GO:0005515;GO:0140326;GO:0002229;GO:0016021;GO:0010104;GO:0015914;GO:2000022;GO:0010200;
	HORVU6Hr1G081000	Chloroplast allene oxide cyclase	1.13943	0.000505136	jasmonic acid biosynthetic process;response to salt stress;oxidoreductase activity, acting on paired donors, with incorporation or reduction of molecular oxygen;response to wounding;response to salicylic acid;response to blue light;auxin-activated signaling pathway;chloroplast;unsaturated fatty acid biosynthetic process;protein initiator methionine removal;response to far red light;flower develop…	GO:0009695;GO:0009651;GO:0016705;GO:0009611;GO:0009751;GO:0009637;GO:0009734;GO:0009507;GO:0006636;GO:0070084;GO:0010218;GO:0009908;GO:0070006;GO:0010038;GO:0050832;GO:0010114;GO:0080186;GO:0033274;GO:0009864;GO:0046423;GO:1900367;GO:0042542;GO:0007623;GO:0009625;GO:0005886;GO:0009646;GO:0009723;GO:0020037;GO:0048573;GO:0009737;GO:0046872;GO:0006508;GO:0055114;
	HORVU3Hr1G082210	Myb transcription factor	1.07187	0.000519142	plant epidermis development;transferase activity, transferring glycosyl groups;regulation of transcription, DNA-templated;response to jasmonic acid;seed development;response to salicylic acid;fucose metabolic process;cellular process involved in reproduction in multicellular organism;nucleus;DNA binding;regulatory region nucleic acid binding;response to gibberellin;DNA-binding transcription facto…	GO:0090558;GO:0016757;GO:0006355;GO:0009753;GO:0048316;GO:0009751;GO:0006004;GO:0022412;GO:0005634;GO:0003677;GO:0001067;GO:0009739;GO:0003700;GO:0009826;GO:0030154;GO:0016021;
	HORVU5Hr1G079670	Glycosyltransferase	1.06144	1.2e-06	para-aminobenzoic acid metabolic process;positive regulation of seed germination;UDP-glycosyltransferase activity;transferase activity, transferring hexosyl groups;intracellular membrane-bounded organelle;integral component of membrane;cytosol;salicylic acid metabolic process;benzoate metabolic process;	GO:0046482;GO:0010030;GO:0008194;GO:0016758;GO:0043231;GO:0016021;GO:0005829;GO:0009696;GO:0018874;
	HORVU3Hr1G098300	0	-1.13603	1.55e-06	methyl indole-3-acetate esterase activity;3-oxolaurate decarboxylase activity;systemic acquired resistance;methyl salicylate esterase activity;methyl jasmonate esterase activity;jasmonic acid metabolic process;3-oxo-palmitate decarboxylase activity;salicylic acid metabolic process;3-oxo-myristate decarboxylase activity;	GO:0080030;GO:0050410;GO:0009627;GO:0080031;GO:0080032;GO:0009694;GO:0102577;GO:0009696;GO:0102151;
	HORVU7Hr1G057410	MYB domain class transcription factor	-1.32218	1.66e-07	nucleus;DNA binding;regulatory region nucleic acid binding;response to gibberellin;DNA-binding transcription factor activity;cell differentiation;integral component of membrane;regulation of transcription, DNA-templated;response to jasmonic acid;response to salicylic acid;	GO:0005634;GO:0003677;GO:0001067;GO:0009739;GO:0003700;GO:0030154;GO:0016021;GO:0006355;GO:0009753;GO:0009751;
	HORVU3Hr1G092020	BTB/POZ and TAZ domain-containing protein 2	-1.37963	3.65e-06	RNA phosphodiester bond hydrolysis, endonucleolytic;zinc ion binding;regulation of transcription, DNA-templated;pollen development;embryo sac development;response to salicylic acid;response to hydrogen peroxide;response to auxin;nucleic acid binding;histone acetyltransferase activity;nucleus;RNA-DNA hybrid ribonuclease activity;calmodulin binding;transcription coregulator activity;cytoplasm;oxido…	GO:0090502;GO:0008270;GO:0006355;GO:0009555;GO:0009553;GO:0009751;GO:0042542;GO:0009733;GO:0003676;GO:0004402;GO:0005634;GO:0004523;GO:0005516;GO:0003712;GO:0005737;GO:0016491;GO:0016021;GO:0016573;GO:0055114;GO:0016567;
	HORVU4Hr1G077310	Ethylene-responsive transcription factor 1	-2.06932	9.67e-08	response to salt stress;response to wounding;regulation of transcription, DNA-templated;response to jasmonic acid;ethylene-activated signaling pathway;response to salicylic acid;inositol lipid-mediated signaling;phospholipase D activity;N-acylphosphatidylethanolamine-specific phospholipase D activity;defense response;chloroplast organization;response to water deprivation;phosphatidic acid biosynt…	GO:0009651;GO:0009611;GO:0006355;GO:0009753;GO:0009873;GO:0009751;GO:0048017;GO:0004630;GO:0070290;GO:0006952;GO:0009658;GO:0009414;GO:0006654;GO:0005634;GO:0003677;GO:0009409;GO:0003700;GO:1903508;GO:0009737;GO:0034605;GO:0010628;GO:0016042;GO:0016021;
	HORVU5Hr1G006330	Glutathione S-transferase IV	-2.62709	0.00469116	protein homodimerization activity;glutathione binding;cytoplasm;glutathione metabolic process;integral component of membrane;glutathione transferase activity;protein-containing complex;response to xenobiotic stimulus;response to salicylic acid;response to hydrogen peroxide;response to herbicide;	GO:0042803;GO:0043295;GO:0005737;GO:0006749;GO:0016021;GO:0004364;GO:0032991;GO:0009410;GO:0009751;GO:0042542;GO:0009635;
	HORVU7Hr1G042390	Gibberellin-regulated protein 6	-2.94977	7.72e-08	GPI anchor biosynthetic process;heat acclimation;plasmodesma;phosphatidylinositol N-acetylglucosaminyltransferase activity;integral component of membrane;response to salicylic acid;	GO:0006506;GO:0010286;GO:0009506;GO:0017176;GO:0016021;GO:0009751;
