# Supplementary material for: Strigolactone insensitivity affects the hormonal homeostasis in barley
Source: Sci Rep. 2025 Mar 18;15:9375. doi: 10.1038/s41598-025-94430-2 (PMC11920428; doi:10.1038/s41598-025-94430-2)
Supplement: Supplementary file 5 — Supplementary Material 5 [file 41598_2025_94430_MOESM5_ESM.xlsx]

## Sheet: Table 4S
Table S4. TF binding sequences of all identified DEG and DAP associated with phytohormone related processes specific for comparison of 2-week-old and 4-week-old WT vs hvd14 (p-value <= 0.05)
TF	target	start	end	strand	p-value	sequence
MLOC_10221	HORVU3Hr1G050340	1326	1346	+	7.9e-06	TTGCACAAGCTCCAATGTAGA
MLOC_10221	HORVU4Hr1G090090	781	801	-	1.74e-06	GTGCACGTATACCTAGGTCAT
MLOC_10278	HORVU2Hr1G084910	670	678	+	3.99e-06	TTTAGGTCG
MLOC_10278	HORVU2Hr1G092710	378	386	-	8.51e-06	TTTAGGTTG
MLOC_10278	HORVU2Hr1G115980	565	573	+	3.99e-06	TTTAGGTCG
MLOC_10278	HORVU4Hr1G083170	172	180	+	3.99e-06	TTTAGGTCG
MLOC_10278	HORVU6Hr1G028790	496	504	-	8.51e-06	TTTAGGTTG
MLOC_10278	HORVU6Hr1G038490	683	691	+	8.51e-06	TTTAGGTTG
MLOC_10278	HORVU6Hr1G055440	354	362	+	3.99e-06	TTTAGGTCG
MLOC_10556	HORVU0Hr1G030830	604	618	-	7.1e-06	AAAAATAAACGTTAG
MLOC_10556	HORVU1Hr1G070250	1444	1458	-	3.26e-07	ATATTTGACCGTTGA
MLOC_10556	HORVU2Hr1G109330	472	486	-	7.1e-06	AAAAATAAACGTTAG
MLOC_10556	HORVU3Hr1G010140	1032	1046	+	6.93e-08	AAATATGACCGTTGT
MLOC_10556	HORVU4Hr1G032830	1432	1446	+	9.38e-06	CTAGATGACCGTTGG
MLOC_10556	HORVU7Hr1G042390	1329	1343	+	3.91e-06	AAATGTTGCCGTTGC
MLOC_10823	HORVU1Hr1G004720	875	885	-	1.13e-06	GAATGTATCTA
MLOC_10823	HORVU1Hr1G063740	552	562	-	1.13e-06	GAATGTATCTA
MLOC_10823	HORVU2Hr1G115960	535	545	-	3.67e-06	TAATGTATCTG
MLOC_10823	HORVU3Hr1G010140	1193	1203	-	1.38e-06	CAATGTACCTG
MLOC_10823	HORVU3Hr1G059170	1104	1114	+	6.41e-06	AAATGTATCTA
MLOC_10823	HORVU3Hr1G069590	956	966	-	7.19e-06	GGATGTATCTA
MLOC_10823	HORVU4Hr1G004270	1366	1376	+	1.13e-06	GAATGTATCTA
MLOC_10823	HORVU4Hr1G011740	1136	1146	-	6.41e-06	AAATGTATCTA
MLOC_10823	HORVU5Hr1G079670	918	928	-	1.13e-06	GAATGTATCTA
MLOC_10823	HORVU5Hr1G103460	701	711	-	1.13e-06	GAATGTATCTA
MLOC_10823	HORVU6Hr1G080340	1472	1482	+	1.13e-06	GAATGTATCTA
MLOC_10987	HORVU3Hr1G019750	1102	1116	-	9.84e-06	ACCATCACCAGTAAA
MLOC_10987	HORVU4Hr1G067320	463	477	+	6.88e-06	ACCTCCACCATTTAG
MLOC_10987	HORVU5Hr1G025960	1437	1451	+	5.54e-06	ACCTTCCCTATATAT
MLOC_12078	HORVU2Hr1G115960	257	266	+	9.95e-06	TCGTTGACCA
MLOC_12078	HORVU5Hr1G068110	157	166	+	7.3e-07	CCGTTGACCG
MLOC_12079	HORVU1Hr1G064750	740	752	+	6.9e-06	TGTTGACTATTTC
MLOC_12079	HORVU1Hr1G087530	16	28	-	8.26e-06	CTTTGACTTGTTT
MLOC_12079	HORVU3Hr1G010140	655	667	-	4.63e-06	TATTGACTTTTCT
MLOC_12079	HORVU3Hr1G089290	764	776	-	6.82e-07	ATTTGACTTTTTA
MLOC_12079	HORVU4Hr1G090090	135	147	-	5.39e-06	ATTTGACTTTCTA
MLOC_12079	HORVU5Hr1G098190	1281	1293	-	9.89e-06	GTTTGACTTTGTG
MLOC_12079	HORVU6Hr1G054910	181	193	-	7.57e-06	TTTTGACTTCTTT
MLOC_12223	HORVU0Hr1G007680	330	344	-	8.09e-06	GGTCAAGGTGGTGGA
MLOC_12223	HORVU1Hr1G005120	1044	1058	-	7.7e-06	TCAGAAGGCGGTGGC
MLOC_12223	HORVU1Hr1G005120	928	942	-	2.38e-06	GCAGGTGGCGGCGGT
MLOC_12223	HORVU1Hr1G028170	331	345	-	1.75e-06	GACGAAGGCGGCGGC
MLOC_12223	HORVU1Hr1G055340	1483	1497	-	8.26e-06	GGAGGCAGTGGCGGT
MLOC_12223	HORVU1Hr1G055930	1427	1441	+	6.38e-06	GGGTGCGGCGGTGAC
MLOC_12223	HORVU1Hr1G089760	1035	1049	-	5.29e-06	GGCGCCGGCGGCGGG
MLOC_12223	HORVU2Hr1G084910	476	490	+	3.66e-07	GGAGATGGCGGTGGC
MLOC_12223	HORVU2Hr1G084910	479	493	+	8.42e-06	GATGGCGGTGGCGGC
MLOC_12223	HORVU2Hr1G090030	8	22	-	2.42e-07	GGTTGCGGCGGCGGC
MLOC_12223	HORVU2Hr1G099540	312	326	-	4.3e-06	GCCGGTGGCGGCGGG
MLOC_12223	HORVU3Hr1G007290	1170	1184	-	8.01e-06	TGAGCCGGCGGCGGA
MLOC_12223	HORVU3Hr1G007290	1424	1438	+	5.46e-06	TCCGGCGGCGGCGGC
MLOC_12223	HORVU3Hr1G007290	1427	1441	+	2.25e-06	GGCGGCGGCGGCGCC
MLOC_12223	HORVU3Hr1G007290	1473	1487	+	1.47e-08	GGCGGAGGCGGCGGC
MLOC_12223	HORVU3Hr1G009980	1042	1056	+	2.08e-06	GCTTGCGGCGGCGGA
MLOC_12223	HORVU3Hr1G068010	1411	1425	+	1.32e-08	GGCGGTGGCGGTGGC
MLOC_12223	HORVU3Hr1G068010	1414	1428	+	5.58e-06	GGTGGCGGTGGCGGG
MLOC_12223	HORVU3Hr1G082210	138	152	-	9.22e-06	ATTAGAAGCGGTGGC
MLOC_12223	HORVU3Hr1G088200	242	256	+	3.22e-06	GGTGGCAACGGTGGC
MLOC_12223	HORVU3Hr1G108950	1270	1284	+	1.42e-06	GGAGGGGGCGGTGGT
MLOC_12223	HORVU3Hr1G108950	1273	1287	+	3.05e-06	GGGGGCGGTGGTGGT
MLOC_12223	HORVU3Hr1G108950	1401	1415	-	1.4e-06	CGCGGCGGCGGCGGC
MLOC_12223	HORVU4Hr1G084410	1305	1319	+	3.55e-06	GTTGGTGGTGGTGGA
MLOC_12223	HORVU4Hr1G090090	943	957	+	7.7e-06	GATGTCAGCGGTGGT
MLOC_12223	HORVU5Hr1G023430	151	165	+	4.01e-06	GATGGTGGTGGTGGC
MLOC_12223	HORVU5Hr1G059890	1478	1492	+	5e-06	CGCGGCGGCGGCGGG
MLOC_12223	HORVU5Hr1G067200	46	60	+	2.19e-06	TGTGGCGGCGGCGGG
MLOC_12223	HORVU5Hr1G094270	1339	1353	-	7.33e-06	GGAGATGGTGGTGGT
MLOC_12223	HORVU5Hr1G098190	858	872	+	4.8e-06	GGTGGCGTCGGCGGC
MLOC_12223	HORVU6Hr1G038490	1082	1096	+	5.75e-06	GGCCGTGGTGGTGGC
MLOC_12223	HORVU6Hr1G038490	752	766	-	6.12e-06	GGCTGCAGTGGTGGT
MLOC_12223	HORVU6Hr1G039140	1075	1089	+	6.13e-07	GGCGCAGGCGGCGGC
MLOC_12223	HORVU6Hr1G039140	1140	1154	+	3.22e-06	GGCGGCGACGGCGGC
MLOC_12223	HORVU6Hr1G039140	1186	1200	+	1.86e-06	GGCGCAAGCGGCGGC
MLOC_12223	HORVU6Hr1G039140	1189	1203	+	7.85e-06	GCAAGCGGCGGCGGC
MLOC_12223	HORVU6Hr1G039140	1192	1206	+	5.65e-07	AGCGGCGGCGGCGGC
MLOC_12223	HORVU6Hr1G039140	1195	1209	+	7.48e-06	GGCGGCGGCGGCGCG
MLOC_12223	HORVU6Hr1G080670	32	46	-	1.3e-06	GGCAACGGCGGTGGC
MLOC_12223	HORVU6Hr1G080670	35	49	-	9.66e-06	GGCGGCAACGGCGGT
MLOC_12223	HORVU6Hr1G083960	700	714	-	7.24e-06	GGAGAAGGAGGTGGC
MLOC_12223	HORVU6Hr1G095330	430	444	+	6.04e-07	GGCTGCAGCGGCGGA
MLOC_12223	HORVU7Hr1G061850	1225	1239	-	8.95e-06	GACGGCGGCGGCGAC
MLOC_12223	HORVU7Hr1G061850	1228	1242	-	5.59e-07	GGTGACGGCGGCGGC
MLOC_12223	HORVU7Hr1G061850	1231	1245	-	3.36e-06	GGTGGTGACGGCGGC
MLOC_12223	HORVU7Hr1G075300	477	491	-	2.88e-06	GGCGAGGGCGGTGGA
MLOC_12223	HORVU7Hr1G087900	54	68	+	3.75e-07	TGTGGCAGCGGTGGA
MLOC_12223	HORVU7Hr1G116770	1348	1362	-	2e-06	TGTGAAAGCGGTGGT
MLOC_13438	HORVU4Hr1G060370	1484	1498	+	6.21e-06	CGCGAGCGTCACGTG
MLOC_13438	HORVU4Hr1G085800	459	473	-	7.49e-06	CATATGCGTCACGTG
MLOC_13438	HORVU5Hr1G068110	45	59	-	9.37e-06	CTAGCGCCCCACGTG
MLOC_13438	HORVU6Hr1G028790	169	183	-	6.11e-06	ATTGTGTGGCACGTG
MLOC_13438	HORVU6Hr1G075250	53	67	+	7.05e-06	CATGGTTCGCACATG
MLOC_13438	HORVU7Hr1G035500	1350	1364	+	3.03e-06	CGGTTTTGCCACGTG
MLOC_13932	HORVU3Hr1G046320	1171	1188	+	6.82e-06	GCGTGTTGCACAAGGGAC
MLOC_13932	HORVU4Hr1G066230	1439	1456	-	3.77e-06	GCGTATCGAAGACGAAAC
MLOC_13932	HORVU4Hr1G085800	714	731	-	2.17e-07	ACGTAAATTACACGTAAC
MLOC_13932	HORVU6Hr1G058820	1193	1210	+	3.39e-06	GCGTATGGAAGAAGAAAG
MLOC_13932	HORVU7Hr1G017640	1388	1405	+	1.19e-06	ACTTGTTTAACACGAAAG
MLOC_14118	HORVU1Hr1G090030	802	810	+	5.79e-06	AAGATATTT
MLOC_14118	HORVU2Hr1G088660	921	929	+	5.79e-06	AAGATATTT
MLOC_14118	HORVU2Hr1G105190	667	675	+	5.79e-06	AAGATATTT
MLOC_14118	HORVU4Hr1G032830	696	704	+	5.79e-06	AAGATATTT
MLOC_14118	HORVU7Hr1G017640	1171	1179	+	5.79e-06	AAGATATTT
MLOC_14305	HORVU3Hr1G027590	827	845	+	9.03e-06	TATTATCCGTCGTTTCAAA
MLOC_14305	HORVU3Hr1G027590	827	845	-	9.03e-06	TTTGAAACGACGGATAATA
MLOC_14305	HORVU4Hr1G056210	398	416	+	5.13e-06	TGTTAACCGTTGGTTAAAC
MLOC_14305	HORVU4Hr1G056210	398	416	-	5.13e-06	GTTTAACCAACGGTTAACA
MLOC_14305	HORVU6Hr1G035470	888	906	+	2.87e-06	GATGGATCACCGGTTCATG
MLOC_14305	HORVU6Hr1G035470	888	906	-	2.87e-06	CATGAACCGGTGATCCATC
MLOC_14363	HORVU1Hr1G087630	475	491	+	4.62e-06	CATATTAAGACAAAAGT
MLOC_14363	HORVU2Hr1G019900	316	332	+	3.3e-06	TGCAAAATGACAAATAA
MLOC_14363	HORVU2Hr1G115980	171	187	+	8.89e-06	TTTTATAAGACAAAAAC
MLOC_14363	HORVU2Hr1G115980	798	814	+	1.83e-07	AGAAAAAAGACAAAAAC
MLOC_14363	HORVU2Hr1G117380	877	893	+	4.99e-06	CGCATAATGACAAAACA
MLOC_14363	HORVU3Hr1G019750	211	227	-	1.47e-06	AAAAAAGGGACAAAAAA
MLOC_14363	HORVU3Hr1G027590	463	479	+	5.19e-06	TAGAAGACGACAACATT
MLOC_14363	HORVU3Hr1G068010	393	409	+	3.3e-06	GAATTAAAGACAAAAAC
MLOC_14363	HORVU4Hr1G004270	665	681	-	2.52e-06	GGGAAAAGGACAAAAGC
MLOC_14363	HORVU4Hr1G011740	191	207	-	9.47e-06	GAGGAAACGACAACATA
MLOC_14363	HORVU4Hr1G077310	750	766	-	5.07e-06	ACACAAACGACAAAAGA
MLOC_14363	HORVU5Hr1G059890	862	878	+	1.16e-07	AGAAAAAGGACAAAAAA
MLOC_14363	HORVU5Hr1G063390	1197	1213	-	6.7e-06	TAAGAAACGACAAATGC
MLOC_14363	HORVU6Hr1G055440	213	229	+	5.39e-06	AATGAAATGACAAAATA
MLOC_14363	HORVU6Hr1G055440	334	350	+	5.48e-06	AATAAAATGACAAACAT
MLOC_14363	HORVU6Hr1G082360	330	346	+	6.65e-06	CAAAAAATGACAAACGA
MLOC_14363	HORVU7Hr1G057410	1012	1028	-	9.2e-06	AGGAAGTAGACAAAAAA
MLOC_14363	HORVU7Hr1G090560	937	953	+	4.17e-06	GGGAAAAAGACGAAAAA
MLOC_14363	HORVU7Hr1G096870	1270	1286	+	5.63e-07	AAATATAAGACAAAAAT
MLOC_14401	HORVU1Hr1G067110	1424	1440	+	6.19e-06	AAAGCGGGCGTTACAAT
MLOC_14619	HORVU2Hr1G019900	1347	1361	-	3.57e-06	GGCTATGTACATTGT
MLOC_14619	HORVU3Hr1G010140	1190	1204	+	9.57e-06	GCACAGGTACATTGA
MLOC_14619	HORVU3Hr1G069590	929	943	-	6.35e-06	ATCTAGATTCATTCA
MLOC_14619	HORVU4Hr1G004270	1365	1379	-	4.57e-06	GACTAGATACATTCA
MLOC_14619	HORVU5Hr1G065420	1202	1216	+	4.57e-06	GTCTTCATTCATTGC
MLOC_14619	HORVU6Hr1G038490	733	747	-	8.74e-06	GACCACATTCAACGT
MLOC_14619	HORVU7Hr1G017640	1050	1064	-	8.16e-06	GTCTACGTACAACGA
MLOC_14821	HORVU2Hr1G115960	258	268	-	7.03e-06	AATGGTCAACG
MLOC_14844	HORVU1Hr1G027700	385	398	+	9.2e-06	TTTAGAATATTCCT
MLOC_14844	HORVU1Hr1G027700	387	400	-	7.21e-07	TAAGGAATATTCTA
MLOC_14844	HORVU1Hr1G080300	1255	1268	+	4.62e-06	ATTGGAATATTTTT
MLOC_14844	HORVU3Hr1G085930	309	322	+	9.2e-06	GAAGGAATCTTTTC
MLOC_14844	HORVU3Hr1G092020	745	758	-	5.89e-06	AACGGAATCTTCCG
MLOC_14844	HORVU4Hr1G014900	1281	1294	+	1.52e-06	ATAAGAATCTTCTA
MLOC_14844	HORVU4Hr1G052450	884	897	+	3.51e-08	AAAGGAATATTCTA
MLOC_14844	HORVU4Hr1G090090	155	168	-	6.44e-06	GATGGAATATTTTG
MLOC_14844	HORVU4Hr1G090090	92	105	-	6.44e-06	GATGGAATATTTTG
MLOC_15014	HORVU1Hr1G063740	1038	1048	+	7.47e-06	TCATTAATTGT
MLOC_15014	HORVU2Hr1G001820	653	663	-	9.52e-06	TCATTAATTAC
MLOC_15014	HORVU2Hr1G117380	606	616	+	3.79e-06	GCATTAATTAT
MLOC_15014	HORVU3Hr1G069590	106	116	+	5.75e-06	ACATTAAATGC
MLOC_15014	HORVU3Hr1G069590	106	116	-	3.11e-06	GCATTTAATGT
MLOC_15014	HORVU4Hr1G077310	1000	1010	-	1.88e-06	GCATTAAATAT
MLOC_15014	HORVU5Hr1G103460	47	57	-	6.07e-06	GCATTTATTGT
MLOC_15014	HORVU6Hr1G081000	727	737	+	6.07e-06	GCATTTATTGT
MLOC_15014	HORVU7Hr1G008470	1378	1388	-	6.75e-06	GCATTTAATAT
MLOC_15014	HORVU7Hr1G008470	788	798	-	6.75e-06	GCATTTAATAT
MLOC_15014	HORVU7Hr1G008470	943	953	-	4.43e-06	GCATTTATTGC
MLOC_15725	HORVU1Hr1G055340	762	776	-	2.51e-06	AAATTCATGCAAACA
MLOC_15725	HORVU2Hr1G088660	958	972	+	7.32e-06	GCAAACATGCAAACA
MLOC_15725	HORVU2Hr1G089620	1177	1191	+	8.56e-06	GTAAACATGCATGCT
MLOC_15725	HORVU2Hr1G089620	1293	1307	+	3.13e-06	GCAAGCATGCATGCA
MLOC_15725	HORVU2Hr1G089620	1296	1310	-	7.07e-06	CCGTGCATGCATGCT
MLOC_15725	HORVU2Hr1G092710	1207	1221	+	6.56e-06	AGTAGCATGCATGCA
MLOC_15725	HORVU2Hr1G092710	1210	1224	-	1.08e-07	ACATGCATGCATGCT
MLOC_15725	HORVU2Hr1G092710	1211	1225	+	3.8e-06	GCATGCATGCATGTT
MLOC_15725	HORVU3Hr1G019750	518	532	-	3.75e-06	AAACGCATGCATGAG
MLOC_15725	HORVU3Hr1G019750	656	670	-	1.25e-06	AAATGCATGCATAAG
MLOC_15725	HORVU3Hr1G019750	657	671	+	7.23e-06	TTATGCATGCATTTG
MLOC_15725	HORVU3Hr1G069590	182	196	+	1.98e-06	AACTACATGCATGAA
MLOC_15725	HORVU3Hr1G069590	185	199	-	6.42e-06	ATGTTCATGCATGTA
MLOC_15725	HORVU4Hr1G002530	470	484	-	4.22e-06	ACATGCATGCAAAGG
MLOC_15725	HORVU4Hr1G002530	474	488	-	5.84e-06	GGACACATGCATGCA
MLOC_15725	HORVU4Hr1G014900	1473	1487	-	2.72e-06	CTATGCATGCATGAT
MLOC_15725	HORVU4Hr1G014900	1474	1488	+	8.86e-06	TCATGCATGCATAGC
MLOC_15725	HORVU5Hr1G001180	1434	1448	+	6.3e-06	CAATGCATGCAAGCC
MLOC_15725	HORVU5Hr1G006330	1208	1222	+	6.56e-06	TTGTGCATGCATACG
MLOC_15725	HORVU5Hr1G054970	226	240	-	6.07e-06	GGACGCATGCATGCA
MLOC_15725	HORVU5Hr1G065420	733	747	-	6.49e-06	TAATACATGCATTTT
MLOC_15725	HORVU5Hr1G067200	591	605	+	3.64e-06	CCGTGCATGCATGTA
MLOC_15725	HORVU5Hr1G067200	594	608	-	2.89e-06	TACTACATGCATGCA
MLOC_15725	HORVU5Hr1G092850	511	525	-	6.07e-06	GGACGCATGCATGCA
MLOC_15725	HORVU5Hr1G095580	1132	1146	-	1.36e-07	ATATGCATGCAAAAA
MLOC_15725	HORVU5Hr1G098190	1336	1350	+	9.74e-08	TAATGCATGCATGCA
MLOC_15725	HORVU5Hr1G098190	1339	1353	-	3.21e-07	GCATGCATGCATGCA
MLOC_15725	HORVU5Hr1G098190	1340	1354	+	3.21e-07	GCATGCATGCATGCA
MLOC_15725	HORVU5Hr1G098190	1343	1357	-	2.42e-06	GCGTGCATGCATGCA
MLOC_15725	HORVU5Hr1G098190	1344	1358	+	9.69e-06	GCATGCATGCACGCA
MLOC_15725	HORVU5Hr1G106350	1145	1159	-	4.01e-06	GCATGCATGCATGCC
MLOC_15725	HORVU5Hr1G106350	1146	1160	+	3.21e-07	GCATGCATGCATGCA
MLOC_15725	HORVU5Hr1G106350	1149	1163	-	3.21e-07	GCATGCATGCATGCA
MLOC_15725	HORVU5Hr1G106350	1150	1164	+	3.21e-07	GCATGCATGCATGCA
MLOC_15725	HORVU5Hr1G106350	1153	1167	-	7.68e-08	TCATGCATGCATGCA
MLOC_15725	HORVU5Hr1G106350	1154	1168	+	1.02e-06	GCATGCATGCATGAA
MLOC_15725	HORVU5Hr1G106350	1157	1171	-	2.93e-06	TCATTCATGCATGCA
MLOC_15725	HORVU5Hr1G106350	332	346	+	2.03e-06	ACATACATGCATGGC
MLOC_15725	HORVU5Hr1G106350	345	359	+	9.26e-06	GCAGGCATGCATGCA
MLOC_15725	HORVU5Hr1G106350	348	362	-	5.67e-06	TGATGCATGCATGCC
MLOC_15725	HORVU6Hr1G055440	908	922	+	3.58e-06	ATTTACATGCATCAA
MLOC_15725	HORVU6Hr1G061390	573	587	-	3.43e-06	CCGTACATGCAAGCA
MLOC_15725	HORVU6Hr1G066050	1443	1457	+	1.43e-06	ACAAACATGCATGCT
MLOC_15725	HORVU6Hr1G080340	1023	1037	+	7.67e-06	CGAAGCATGCATGCA
MLOC_15725	HORVU6Hr1G080340	1026	1040	-	1.9e-06	GCATGCATGCATGCT
MLOC_15725	HORVU6Hr1G080340	1027	1041	+	3.05e-06	GCATGCATGCATGCG
MLOC_15725	HORVU6Hr1G080340	1030	1044	-	9.18e-06	AGCCGCATGCATGCA
MLOC_15725	HORVU7Hr1G042390	280	294	-	8.28e-06	AAATCCATGCATGTC
MLOC_15725	HORVU7Hr1G049860	488	502	+	1.49e-06	ACATACATGCATGGG
MLOC_15725	HORVU7Hr1G057410	260	274	-	8.43e-07	ACTTGCATGCATAAA
MLOC_15725	HORVU7Hr1G057410	261	275	+	4.42e-07	TTATGCATGCAAGTA
MLOC_15725	HORVU7Hr1G077110	774	788	-	6.64e-06	AATTGCATGCAAATT
MLOC_15725	HORVU7Hr1G077110	775	789	+	3.52e-06	ATTTGCATGCAATTA
MLOC_15725	HORVU7Hr1G077110	915	929	+	4.86e-06	AGATGCATGCAAGTG
MLOC_15725	HORVU7Hr1G099580	1102	1116	+	5.98e-06	ACGTGCATGCAAATT
MLOC_15776	HORVU0Hr1G030830	231	251	+	1.93e-06	CTCTCTCCTCTTCTCTCTCAT
MLOC_15776	HORVU0Hr1G030830	233	253	+	7.32e-06	CTCTCCTCTTCTCTCTCATCC
MLOC_15776	HORVU1Hr1G005120	855	875	+	6e-06	CACCTTCGCCTTCTCTCCCTC
MLOC_15776	HORVU1Hr1G005120	857	877	+	1.41e-06	CCTTCGCCTTCTCTCCCTCTC
MLOC_15776	HORVU1Hr1G005120	859	879	+	2.44e-07	TTCGCCTTCTCTCCCTCTCTC
MLOC_15776	HORVU1Hr1G005120	865	885	+	5.3e-06	TTCTCTCCCTCTCTCCAATTG
MLOC_15776	HORVU1Hr1G028170	1244	1264	-	2.18e-07	CTCTCTCTCTCTCTCATCTTT
MLOC_15776	HORVU1Hr1G028170	1246	1266	-	2.04e-08	CTCTCTCTCTCTCTCTCATCT
MLOC_15776	HORVU1Hr1G028170	1248	1268	-	1.56e-10	CTCTCTCTCTCTCTCTCTCAT
MLOC_15776	HORVU1Hr1G028170	1250	1270	-	1.32e-12	CCCTCTCTCTCTCTCTCTCTC
MLOC_15776	HORVU1Hr1G028170	1252	1272	-	1.7e-09	GCCCCTCTCTCTCTCTCTCTC
MLOC_15776	HORVU1Hr1G028170	1254	1274	-	6.71e-08	GTGCCCCTCTCTCTCTCTCTC
MLOC_15776	HORVU1Hr1G028170	1256	1276	-	3.68e-08	CTGTGCCCCTCTCTCTCTCTC
MLOC_15776	HORVU1Hr1G028170	1258	1278	-	3.93e-07	CCCTGTGCCCCTCTCTCTCTC
MLOC_15776	HORVU1Hr1G028170	1471	1491	-	2.45e-06	GCCTTACTCTCTCTCTCTTGT
MLOC_15776	HORVU1Hr1G028170	1473	1493	-	2.76e-07	CAGCCTTACTCTCTCTCTCTT
MLOC_15776	HORVU1Hr1G028170	1477	1497	-	9.31e-06	CTGGCAGCCTTACTCTCTCTC
MLOC_15776	HORVU1Hr1G063740	328	348	-	1.4e-06	ATATATTTTTTTCTCTATCTT
MLOC_15776	HORVU1Hr1G080290	635	655	-	6.91e-07	CTTTCTCTCTCTCTTTTCTTA
MLOC_15776	HORVU1Hr1G080290	637	657	-	3.99e-07	CCCTTTCTCTCTCTCTTTTCT
MLOC_15776	HORVU1Hr1G080290	639	659	-	5.53e-08	AACCCTTTCTCTCTCTCTTTT
MLOC_15776	HORVU1Hr1G080290	641	661	-	3.33e-07	CAAACCCTTTCTCTCTCTCTT
MLOC_15776	HORVU1Hr1G080290	643	663	-	5.52e-07	AACAAACCCTTTCTCTCTCTC
MLOC_15776	HORVU1Hr1G087530	992	1012	-	1.91e-06	CATCATCTCTCTCTTTCTCCA
MLOC_15776	HORVU1Hr1G090030	742	762	+	5.49e-06	TCTCTTCTCTCTATCTCCCTT
MLOC_15776	HORVU2Hr1G001820	978	998	+	2.18e-06	ACTCCCCTCTTTCTCTCCCTC
MLOC_15776	HORVU2Hr1G001820	980	1000	+	4.86e-08	TCCCCTCTTTCTCTCCCTCTC
MLOC_15776	HORVU2Hr1G001820	982	1002	+	1.53e-09	CCCTCTTTCTCTCCCTCTCTC
MLOC_15776	HORVU2Hr1G001820	984	1004	+	5.38e-09	CTCTTTCTCTCCCTCTCTCTC
MLOC_15776	HORVU2Hr1G001820	986	1006	+	1.4e-09	CTTTCTCTCCCTCTCTCTCTC
MLOC_15776	HORVU2Hr1G001820	988	1008	+	1.06e-10	TTCTCTCCCTCTCTCTCTCTA
MLOC_15776	HORVU2Hr1G001820	990	1010	+	3.26e-08	CTCTCCCTCTCTCTCTCTAGA
MLOC_15776	HORVU2Hr1G001820	992	1012	+	7.72e-06	CTCCCTCTCTCTCTCTAGAAA
MLOC_15776	HORVU2Hr1G099890	783	803	+	6.73e-06	TTCATCTTCTTTCTTTCTTTT
MLOC_15776	HORVU2Hr1G109330	101	121	+	7.32e-06	CTCTCCTCTTCTCTCTCATCC
MLOC_15776	HORVU2Hr1G109330	99	119	+	1.93e-06	CTCTCTCCTCTTCTCTCTCAT
MLOC_15776	HORVU2Hr1G115960	1132	1152	-	6.42e-06	CACGTTATCTCTCTCTCTCGT
MLOC_15776	HORVU2Hr1G115960	1134	1154	-	2.96e-08	CTCACGTTATCTCTCTCTCTC
MLOC_15776	HORVU2Hr1G115960	1136	1156	-	7.94e-07	TTCTCACGTTATCTCTCTCTC
MLOC_15776	HORVU3Hr1G019840	1186	1206	-	7.32e-06	CTCTCTCCTCTTCTCTATCAT
MLOC_15776	HORVU3Hr1G046320	650	670	+	1.67e-06	CTCTCCCTCACTCTCTGCCTC
MLOC_15776	HORVU3Hr1G085930	185	205	+	2.08e-06	TTGGATCTCTCTGTCTCTCTA
MLOC_15776	HORVU3Hr1G085930	189	209	+	6.01e-08	ATCTCTCTGTCTCTCTATTTT
MLOC_15776	HORVU3Hr1G085930	191	211	+	1.99e-06	CTCTCTGTCTCTCTATTTTCT
MLOC_15776	HORVU3Hr1G085930	193	213	+	2.95e-06	CTCTGTCTCTCTATTTTCTTC
MLOC_15776	HORVU3Hr1G092020	369	389	+	1.91e-06	TTTTTTCCCTTTCCCTCTCTT
MLOC_15776	HORVU3Hr1G092020	373	393	+	2.41e-06	TTCCCTTTCCCTCTCTTTCTG
MLOC_15776	HORVU4Hr1G002530	627	647	-	6.7e-06	ATATATCTGTCTCTCTTTTGC
MLOC_15776	HORVU4Hr1G002530	635	655	-	8.42e-07	CTCTCTCTATATATCTGTCTC
MLOC_15776	HORVU4Hr1G002530	639	659	-	6.73e-06	TTTACTCTCTCTATATATCTG
MLOC_15776	HORVU4Hr1G002530	641	661	-	4.09e-06	TATTTACTCTCTCTATATATC
MLOC_15776	HORVU4Hr1G075550	846	866	-	3.32e-06	CTCCCTTTCCCTCTATTTCCC
MLOC_15776	HORVU4Hr1G085800	800	820	-	2.35e-06	CTCTAATTCTCTCCCTCCCCC
MLOC_15776	HORVU4Hr1G090850	768	788	-	3.85e-06	CCATTTTCCTCTCTTCCTTTC
MLOC_15776	HORVU5Hr1G062290	934	954	+	1.74e-06	CTCGCACACTCTCTCTCTAGA
MLOC_15776	HORVU5Hr1G063390	601	621	+	3.78e-06	CTATCTTTTTCTATTTAACTC
MLOC_15776	HORVU5Hr1G067200	892	912	+	8.82e-06	CCATCCTTTTCTCTTTCCTTC
MLOC_15776	HORVU5Hr1G076060	173	193	-	9.34e-06	TTAATTCTGTTACTCTATCTA
MLOC_15776	HORVU5Hr1G094270	1193	1213	+	6.03e-06	CAGCTCTCCTTTCTCTCTCTA
MLOC_15776	HORVU5Hr1G094270	1197	1217	+	5.8e-06	TCTCCTTTCTCTCTCTACCAC
MLOC_15776	HORVU5Hr1G094270	1199	1219	+	1.37e-06	TCCTTTCTCTCTCTACCACCC
MLOC_15776	HORVU5Hr1G094270	1314	1334	+	1.1e-06	TTCTTGGTTCCTCTCTCTCTC
MLOC_15776	HORVU5Hr1G094270	1316	1336	+	1.31e-07	CTTGGTTCCTCTCTCTCTCTC
MLOC_15776	HORVU5Hr1G094270	1318	1338	+	9.54e-06	TGGTTCCTCTCTCTCTCTCCC
MLOC_15776	HORVU5Hr1G094270	1320	1340	+	7.09e-07	GTTCCTCTCTCTCTCTCCCAC
MLOC_15776	HORVU5Hr1G094270	1322	1342	+	1.96e-07	TCCTCTCTCTCTCTCCCACCA
MLOC_15776	HORVU5Hr1G094270	1324	1344	+	1.67e-06	CTCTCTCTCTCTCCCACCACC
MLOC_15776	HORVU5Hr1G094270	1374	1394	-	1.17e-07	CTCTTTCTCTCTCTCTGTGTA
MLOC_15776	HORVU5Hr1G094270	1376	1396	-	4.11e-07	TTCTCTTTCTCTCTCTCTGTG
MLOC_15776	HORVU5Hr1G094270	1378	1398	-	5.75e-07	GCTTCTCTTTCTCTCTCTCTG
MLOC_15776	HORVU5Hr1G094270	1380	1400	-	1.88e-06	TGGCTTCTCTTTCTCTCTCTC
MLOC_15776	HORVU5Hr1G094270	1384	1404	-	2.35e-06	TTCTTGGCTTCTCTTTCTCTC
MLOC_15776	HORVU5Hr1G094380	1001	1021	+	3.08e-06	TTCTAGGTCTTTCTCCCCCTC
MLOC_15776	HORVU6Hr1G028790	1443	1463	-	4.76e-06	CTCTAGCATTTTCTTTCTTTC
MLOC_15776	HORVU6Hr1G028790	563	583	-	6.88e-07	CTCGCTCCTTCTCTCTCACCA
MLOC_15776	HORVU6Hr1G028790	565	585	-	9.51e-07	AACTCGCTCCTTCTCTCTCAC
MLOC_15776	HORVU6Hr1G039140	1253	1273	-	5.65e-06	CTCTCTCTTGCTCTCTCCTGC
MLOC_15776	HORVU6Hr1G061390	1424	1444	+	2.45e-06	CCCTCCCTCCCTCCCTCCCTA
MLOC_15776	HORVU6Hr1G061390	365	385	+	4.72e-06	CCCACCCTCCCTCCCTCCCTC
MLOC_15776	HORVU6Hr1G061390	367	387	+	9.15e-06	CACCCTCCCTCCCTCCCTCTT
MLOC_15776	HORVU6Hr1G061390	369	389	+	9.58e-06	CCCTCCCTCCCTCCCTCTTCC
MLOC_15776	HORVU6Hr1G062380	1403	1423	-	2.59e-06	CAGTGTCTCTTTCTCCCTCGT
MLOC_15776	HORVU7Hr1G017640	19	39	+	2.92e-06	AAGTTTTTTTTTCTCTCTTTT
MLOC_15776	HORVU7Hr1G017640	230	250	-	6.59e-06	TTTCCTCGCTTTATCTCTCTT
MLOC_15776	HORVU7Hr1G037080	1236	1256	+	1.64e-06	ATCATTTGCTCTCTCTTTTTC
MLOC_15776	HORVU7Hr1G041260	656	676	+	9.82e-06	TTCCCTCTGCCTCCTTCTCTA
MLOC_15776	HORVU7Hr1G042390	692	712	+	4.56e-06	TTCTATTTTCCTCTTTTTCTC
MLOC_15776	HORVU7Hr1G042390	700	720	+	8.02e-06	TCCTCTTTTTCTCCATCAATC
MLOC_15776	HORVU7Hr1G049860	1480	1500	+	8.82e-06	TTCGACCTCCCTCTCTCTCAT
MLOC_15776	HORVU7Hr1G055290	925	945	-	3.93e-06	TCCTCTCTCGCTCTCACTCCA
MLOC_15776	HORVU7Hr1G055290	927	947	-	5.85e-06	ACTCCTCTCTCGCTCTCACTC
MLOC_15776	HORVU7Hr1G077110	202	222	+	2.44e-06	CCCTTTTTTTTTCTCCCCCTT
MLOC_15776	HORVU7Hr1G090560	962	982	+	2.99e-06	CCGTTTTTTTTTCTCTATCGC
MLOC_15776	HORVU7Hr1G095900	251	271	-	7.79e-06	CTCTCTCTGTCTCTCTGGCAT
MLOC_15776	HORVU7Hr1G095900	253	273	-	4.89e-06	CTCTCTCTCTGTCTCTCTGGC
MLOC_15776	HORVU7Hr1G095900	255	275	-	1.5e-07	ATCTCTCTCTCTGTCTCTCTG
MLOC_15776	HORVU7Hr1G095900	257	277	-	1.03e-08	CTATCTCTCTCTCTGTCTCTC
MLOC_15776	HORVU7Hr1G095900	259	279	-	8.09e-10	CACTATCTCTCTCTCTGTCTC
MLOC_15776	HORVU7Hr1G095900	263	283	-	1.57e-06	TCGTCACTATCTCTCTCTCTG
MLOC_15776	HORVU7Hr1G095900	265	285	-	3.85e-06	CATCGTCACTATCTCTCTCTC
MLOC_15776	HORVU7Hr1G099640	361	381	-	7.66e-06	CCTTCATCCTTTCTCTTTCTT
MLOC_17128	HORVU2Hr1G088660	262	282	-	3.99e-06	GATGACGTACGGCAGAAGCGA
MLOC_17128	HORVU4Hr1G085800	713	733	+	3.12e-06	AGTTACGTGTAATTTACGTGA
MLOC_17128	HORVU4Hr1G085800	715	735	-	9.05e-06	CATCACGTAAATTACACGTAA
MLOC_17128	HORVU5Hr1G068230	523	543	+	7.81e-06	GGTTTCTTGTGACTGAAGGTA
MLOC_17236	HORVU0Hr1G007680	127	147	-	4.63e-06	TTTATTTTATATTCTTATTAT
MLOC_17236	HORVU1Hr1G005120	254	274	+	8.97e-06	CTTGCTTTTCCTTTTCAATTG
MLOC_17236	HORVU1Hr1G027700	664	684	-	4.34e-06	CTTCTTTTTTATTTTTATTTG
MLOC_17236	HORVU1Hr1G027700	665	685	-	8.05e-09	TCTTCTTTTTTATTTTTATTT
MLOC_17236	HORVU1Hr1G039820	726	746	+	1.05e-06	TTTACTTTTACTTCTTTACTG
MLOC_17236	HORVU1Hr1G063150	634	654	-	9.62e-06	TTTTTTTTATTTTTTTCTTCG
MLOC_17236	HORVU1Hr1G063150	635	655	-	5.86e-06	ATTTTTTTTATTTTTTTCTTC
MLOC_17236	HORVU1Hr1G063150	636	656	-	5.44e-07	TATTTTTTTTATTTTTTTCTT
MLOC_17236	HORVU1Hr1G063150	637	657	-	1.63e-07	TTATTTTTTTTATTTTTTTCT
MLOC_17236	HORVU1Hr1G063150	638	658	-	1.14e-06	ATTATTTTTTTTATTTTTTTC
MLOC_17236	HORVU1Hr1G063710	961	981	+	7.46e-06	CCTTCTTTATATTTTATTTAA
MLOC_17236	HORVU1Hr1G063740	264	284	+	5.05e-06	CAAGCTTTTTATTTTTGTTAT
MLOC_17236	HORVU1Hr1G064750	1308	1328	+	7.61e-06	TTTATTTTTTATTATCTATTG
MLOC_17236	HORVU1Hr1G064750	1339	1359	-	1.44e-06	TTCACTTTTCTTTATATATTT
MLOC_17236	HORVU1Hr1G064750	1347	1367	-	9.83e-07	CTCATTTTTTCACTTTTCTTT
MLOC_17236	HORVU1Hr1G064750	1357	1377	-	6.12e-06	TTTTTTTTATCTCATTTTTTC
MLOC_17236	HORVU1Hr1G064750	1362	1382	-	2.57e-06	GTTCCTTTTTTTTATCTCATT
MLOC_17236	HORVU1Hr1G064750	754	774	+	1.74e-06	TTTCCTTTTATTTTCCTTCAT
MLOC_17236	HORVU1Hr1G067110	629	649	-	1.7e-06	ATTACTTTATTTGTTCTATTT
MLOC_17236	HORVU1Hr1G080290	1179	1199	-	9.23e-07	CTTGCTTTTTTTATTTCATTT
MLOC_17236	HORVU1Hr1G087530	906	926	+	7.06e-07	GCTTCTTTTTTGTTTTGTTTT
MLOC_17236	HORVU1Hr1G087630	236	256	+	9.06e-06	CGTCCTTTTTTTCTTTTTTAT
MLOC_17236	HORVU2Hr1G001820	1214	1234	-	1.43e-07	GTTTCTTTTTTTCTTTTCGTA
MLOC_17236	HORVU2Hr1G010830	532	552	-	1.32e-07	TTTCCTTTTTCGTTTCTTCTT
MLOC_17236	HORVU2Hr1G010830	533	553	-	4.34e-06	TTTTCCTTTTTCGTTTCTTCT
MLOC_17236	HORVU2Hr1G074770	1320	1340	+	9.72e-06	TTTTCTTTATGTATCTTTCAA
MLOC_17236	HORVU2Hr1G089620	105	125	-	5.93e-06	TTTATTTTGTGTTTTTTTTTT
MLOC_17236	HORVU2Hr1G089620	88	108	-	1.21e-06	TTTTCTTTTTGTGTTTACCAT
MLOC_17236	HORVU2Hr1G089620	94	114	-	6.79e-07	TTTTTTTTTTCTTTTTGTGTT
MLOC_17236	HORVU2Hr1G089620	95	115	-	3.68e-06	GTTTTTTTTTTCTTTTTGTGT
MLOC_17236	HORVU2Hr1G089620	99	119	-	7.77e-06	TTGTGTTTTTTTTTTCTTTTT
MLOC_17236	HORVU2Hr1G090030	820	840	-	4.2e-06	AAAACTTTTTCTCTATTTTCT
MLOC_17236	HORVU2Hr1G099540	104	124	+	6.05e-06	TTTGCTTTCTGTGTTTTTCCT
MLOC_17236	HORVU2Hr1G099890	661	681	-	3.15e-06	TCCTCTTTTCTTCTCCTCTTT
MLOC_17236	HORVU2Hr1G099890	695	715	-	1.09e-06	CCTCCTTTTTGATTTCTTCTT
MLOC_17236	HORVU2Hr1G099890	787	807	+	2.45e-06	TCTTCTTTCTTTCTTTTCATT
MLOC_17236	HORVU2Hr1G099890	791	811	+	7.85e-06	CTTTCTTTCTTTTCATTTTTC
MLOC_17236	HORVU2Hr1G099890	795	815	+	7.83e-07	CTTTCTTTTCATTTTTCCTAT
MLOC_17236	HORVU2Hr1G099890	802	822	+	9.62e-06	TTCATTTTTCCTATTTATTCT
MLOC_17236	HORVU2Hr1G105190	777	797	+	2.69e-06	TATCCTTTTTGTGTTTTTTCC
MLOC_17236	HORVU2Hr1G110230	1096	1116	-	1.09e-06	TTAACTTTCTTGTTTTATTTT
MLOC_17236	HORVU2Hr1G115960	1238	1258	-	7.43e-07	TTTCCTTTTTATTTTACTGTT
MLOC_17236	HORVU2Hr1G115960	1239	1259	-	3.56e-06	TTTTCCTTTTTATTTTACTGT
MLOC_17236	HORVU2Hr1G115960	1244	1264	-	4.64e-07	CTTATTTTTCCTTTTTATTTT
MLOC_17236	HORVU2Hr1G115980	1027	1047	+	1.79e-06	TTCCCTTTTTTACCTCTTATT
MLOC_17236	HORVU2Hr1G115980	706	726	+	6.31e-06	TTTTTTTTTTGAATTTATTTC
MLOC_17236	HORVU2Hr1G117380	1376	1396	-	6.28e-08	TTTACTTTTTTTTTAAATTTT
MLOC_17236	HORVU2Hr1G117380	1381	1401	-	4.02e-06	GCAACTTTACTTTTTTTTTAA
MLOC_17236	HORVU3Hr1G002980	343	363	-	1.68e-06	TTCACTTTTGCCATTTTCTAT
MLOC_17236	HORVU3Hr1G007290	1103	1123	-	7.69e-06	CCAACTTTTATTTTCTTGTTA
MLOC_17236	HORVU3Hr1G050340	762	782	+	1.64e-06	ATTTCTTTTTCGCTCTTTTTA
MLOC_17236	HORVU3Hr1G050340	763	783	+	6.31e-06	TTTCTTTTTCGCTCTTTTTAT
MLOC_17236	HORVU3Hr1G067380	176	196	+	2.72e-06	TTTGTTTTTTATCTTCTTTAA
MLOC_17236	HORVU3Hr1G069590	1166	1186	+	3.72e-06	TTTATTTTTCATTCTATCTTT
MLOC_17236	HORVU3Hr1G069590	1179	1199	+	1.23e-06	CTATCTTTTTCAGTTTTTTAC
MLOC_17236	HORVU3Hr1G069590	1479	1499	+	1.49e-06	ATTATTTTTCCTCTTCTTTTT
MLOC_17236	HORVU3Hr1G069590	534	554	+	2.88e-06	TCAACCTTTTTCTTCTTCTTT
MLOC_17236	HORVU3Hr1G069590	535	555	+	4.68e-06	CAACCTTTTTCTTCTTCTTTT
MLOC_17236	HORVU3Hr1G069590	547	567	+	1.11e-06	TCTTCTTTTTTCAACTTTTTT
MLOC_17236	HORVU3Hr1G069590	549	569	+	3.44e-06	TTCTTTTTTCAACTTTTTTCT
MLOC_17236	HORVU3Hr1G069590	557	577	+	3.22e-07	TCAACTTTTTTCTTCTTCTTC
MLOC_17236	HORVU3Hr1G069590	573	593	+	8.7e-06	TCTTCTTTTCAACCATTTTTC
MLOC_17236	HORVU3Hr1G089290	559	579	+	8.18e-06	TTAATTTTTCATTTATGTTTT
MLOC_17236	HORVU3Hr1G089290	833	853	-	2.08e-06	TATACTTTTATATTTTGTATT
MLOC_17236	HORVU3Hr1G092020	364	384	+	5.62e-06	CTCGCTTTTTTCCCTTTCCCT
MLOC_17236	HORVU3Hr1G095580	679	699	-	2.54e-07	CTCTCTTTTTTCTTTTTTTGA
MLOC_17236	HORVU3Hr1G108950	666	686	-	6.86e-06	TTTTTTTTTTAATTTTATATG
MLOC_17236	HORVU4Hr1G002530	1379	1399	-	4.39e-06	TTTCCTTTTTGTAATTTCTCA
MLOC_17236	HORVU4Hr1G002530	1385	1405	-	9.92e-06	TTTTTTTTTCCTTTTTGTAAT
MLOC_17236	HORVU4Hr1G002530	1386	1406	-	5.56e-06	GTTTTTTTTTCCTTTTTGTAA
MLOC_17236	HORVU4Hr1G032830	1021	1041	+	4.07e-06	CTTATTTTTTTCATTTTTTCG
MLOC_17236	HORVU4Hr1G032830	1022	1042	+	2.37e-06	TTATTTTTTTCATTTTTTCGT
MLOC_17236	HORVU4Hr1G084410	394	414	-	6.12e-06	GTCTTTTTTTTTTTTTACTCT
MLOC_17236	HORVU4Hr1G084410	396	416	-	8.03e-07	ATGTCTTTTTTTTTTTTTACT
MLOC_17236	HORVU4Hr1G090090	176	196	-	8.27e-06	AAAACTTTTGATTTTTTTATT
MLOC_17236	HORVU5Hr1G006330	423	443	+	3.89e-06	TCATCTTTATTTTTTATTTAA
MLOC_17236	HORVU5Hr1G006330	890	910	+	8.35e-06	ATTTCTTTTTTTTTACTCATC
MLOC_17236	HORVU5Hr1G008050	941	961	-	4.16e-06	TTTCCTTTTTCCTCCTCCTCT
MLOC_17236	HORVU5Hr1G008050	954	974	-	8.1e-06	TTTTCTCTTCTCCTTTCCTTT
MLOC_17236	HORVU5Hr1G008050	959	979	-	1.7e-06	TCTTCTTTTCTCTTCTCCTTT
MLOC_17236	HORVU5Hr1G008050	969	989	-	4.25e-06	ACCACTTTTCTCTTCTTTTCT
MLOC_17236	HORVU5Hr1G021230	1411	1431	-	9.34e-06	CCTCCTTTTTCCTTTCGCCTT
MLOC_17236	HORVU5Hr1G021230	509	529	+	7.16e-06	TTAGTTTTTAGTCTTTTTCTT
MLOC_17236	HORVU5Hr1G021230	703	723	-	6.65e-06	TATACTTTTTATCCCTTAATT
MLOC_17236	HORVU5Hr1G023430	437	457	-	4.44e-06	ATTTCTTTTAATCTTTATCAT
MLOC_17236	HORVU5Hr1G059890	559	579	-	6.31e-06	TTTTCCTTTTTTCATTGTTTA
MLOC_17236	HORVU5Hr1G059890	564	584	-	4.17e-07	GTTGCTTTTCCTTTTTTCATT
MLOC_17236	HORVU5Hr1G059890	802	822	-	3.68e-06	TCATTTTTTTCTATTTTTTCT
MLOC_17236	HORVU5Hr1G059890	803	823	-	1.24e-06	TTCATTTTTTTCTATTTTTTC
MLOC_17236	HORVU5Hr1G059890	839	859	-	4.07e-06	TTCTTTTTTCCTTTTTTTTCG
MLOC_17236	HORVU5Hr1G059890	840	860	-	1.99e-07	TTTCTTTTTTCCTTTTTTTTC
MLOC_17236	HORVU5Hr1G059890	841	861	-	9.4e-10	GTTTCTTTTTTCCTTTTTTTT
MLOC_17236	HORVU5Hr1G059890	854	874	-	8.35e-06	TTGTCCTTTTTCTGTTTCTTT
MLOC_17236	HORVU5Hr1G059890	864	884	-	1.12e-07	TTTCCTTTTTTTGTCCTTTTT
MLOC_17236	HORVU5Hr1G059890	865	885	-	5.22e-06	TTTTCCTTTTTTTGTCCTTTT
MLOC_17236	HORVU5Hr1G059890	871	891	-	7.69e-06	TCCCTTTTTTCCTTTTTTTGT
MLOC_17236	HORVU5Hr1G059890	872	892	-	5.62e-08	TTCCCTTTTTTCCTTTTTTTG
MLOC_17236	HORVU5Hr1G059890	873	893	-	2.88e-07	TTTCCCTTTTTTCCTTTTTTT
MLOC_17236	HORVU5Hr1G065420	719	739	-	7.54e-06	GCATTTTTTTATTTTTTCTCT
MLOC_17236	HORVU5Hr1G068110	670	690	-	2.03e-06	TATATTTTTTGTTTTTATTTA
MLOC_17236	HORVU5Hr1G076060	1310	1330	-	6.25e-06	TTCTCTCTTTATTTTTTCCAT
MLOC_17236	HORVU5Hr1G084740	1023	1043	-	1.64e-08	TTTTCTTTTCTTTTCTTTTCT
MLOC_17236	HORVU5Hr1G084740	1028	1048	-	1.39e-06	GATTCTTTTCTTTTCTTTTCT
MLOC_17236	HORVU5Hr1G084740	1198	1218	+	3.04e-06	GTGGTTTTTTCTTTTTTCTTT
MLOC_17236	HORVU5Hr1G084740	1204	1224	+	4.01e-08	TTTTCTTTTTTCTTTTTTGAC
MLOC_17236	HORVU5Hr1G095580	1334	1354	+	3.93e-06	TCTTCTTTTTGCTATTTCGTA
MLOC_17236	HORVU5Hr1G124120	1072	1092	+	2.42e-06	ATCATTTTTTCTTTTCTTTAT
MLOC_17236	HORVU5Hr1G124120	1078	1098	+	5.44e-08	TTTTCTTTTCTTTATTTATTT
MLOC_17236	HORVU5Hr1G124120	1083	1103	+	4.5e-08	TTTTCTTTATTTATTTTTTAT
MLOC_17236	HORVU5Hr1G124120	1092	1112	+	2.01e-06	TTTATTTTTTATTTCTTCCTC
MLOC_17236	HORVU5Hr1G124120	905	925	-	8.18e-06	ATCATTTTTTTTCTTCTCTCT
MLOC_17236	HORVU6Hr1G028790	1435	1455	-	5.8e-06	TTTTCTTTCTTTCTTTTGGTG
MLOC_17236	HORVU6Hr1G058820	1200	1220	-	8.52e-06	TTAATTTTATCTTTCTTCTTC
MLOC_17236	HORVU6Hr1G060850	1092	1112	-	7.63e-07	GTATCTTTTCTTTTCTTTTTG
MLOC_17236	HORVU6Hr1G064620	574	594	+	2.75e-06	GTTTCTTTTTTTTTTTGCGAA
MLOC_17236	HORVU6Hr1G064620	86	106	+	3.68e-06	GTCACTTTTTGCATTTTTCAA
MLOC_17236	HORVU6Hr1G066050	1113	1133	+	1.55e-06	TTTCCTTTTTCTTCATTTAAT
MLOC_17236	HORVU6Hr1G075250	489	509	+	9.11e-07	ACCTCTTTTTTTTCTTTTCTT
MLOC_17236	HORVU6Hr1G075250	490	510	+	2.08e-06	CCTCTTTTTTTTCTTTTCTTT
MLOC_17236	HORVU6Hr1G075250	491	511	+	9.15e-06	CTCTTTTTTTTCTTTTCTTTG
MLOC_17236	HORVU6Hr1G075250	492	512	+	9.43e-06	TCTTTTTTTTCTTTTCTTTGG
MLOC_17236	HORVU6Hr1G075250	498	518	+	4.73e-06	TTTTCTTTTCTTTGGTTTTTT
MLOC_17236	HORVU6Hr1G075250	503	523	+	8.44e-06	TTTTCTTTGGTTTTTTTTCTT
MLOC_17236	HORVU6Hr1G080670	513	533	+	5.71e-08	TTTTTTTTTTTTTTTTGTTTT
MLOC_17236	HORVU6Hr1G082360	282	302	-	4.06e-07	CTTTCTTTTTGCGTTTTTTGT
MLOC_17236	HORVU6Hr1G082360	292	312	-	3.22e-06	TCAATTTTTTCTTTCTTTTTG
MLOC_17236	HORVU6Hr1G082360	293	313	-	7.23e-06	TTCAATTTTTTCTTTCTTTTT
MLOC_17236	HORVU6Hr1G082360	384	404	-	2.17e-08	TTTGCTTTTTTATTTTCCTTT
MLOC_17236	HORVU6Hr1G083960	1273	1293	-	7.54e-06	TTAACTTTTACTCACTTTTCC
MLOC_17236	HORVU7Hr1G008470	725	745	-	1.9e-06	TTTGTTTTTTAAGTTTTTTAT
MLOC_17236	HORVU7Hr1G017640	21	41	+	5.59e-07	GTTTTTTTTTCTCTCTTTTTT
MLOC_17236	HORVU7Hr1G017640	22	42	+	1.92e-06	TTTTTTTTTCTCTCTTTTTTG
MLOC_17236	HORVU7Hr1G017640	303	323	-	6.94e-06	GTCTCTTTTTCGTTTTTTGCC
MLOC_17236	HORVU7Hr1G037080	1246	1266	+	2.88e-07	CTCTCTTTTTCCTTTTGCTTT
MLOC_17236	HORVU7Hr1G037080	658	678	+	2.69e-06	TTTCCTTTATGAGTTTTCTCT
MLOC_17236	HORVU7Hr1G041260	1059	1079	-	8.52e-06	TTTTCTTTTCCTTTTTGCGGA
MLOC_17236	HORVU7Hr1G041260	1065	1085	-	1.11e-07	TATTCTTTTTCTTTTCCTTTT
MLOC_17236	HORVU7Hr1G042390	911	931	+	8.35e-06	GCTGTTTTTTGTTTTTGTTTT
MLOC_17236	HORVU7Hr1G061850	1363	1383	-	5.8e-06	TTACTTTTTTTTTTTTAACTT
MLOC_17236	HORVU7Hr1G061850	1364	1384	-	8.83e-08	GTTACTTTTTTTTTTTTAACT
MLOC_17236	HORVU7Hr1G067060	1405	1425	-	9.72e-06	TTTCTTTTTTTTTATTGGTTT
MLOC_17236	HORVU7Hr1G067060	1406	1426	-	1.25e-07	TTTTCTTTTTTTTTATTGGTT
MLOC_17236	HORVU7Hr1G067060	1410	1430	-	2.31e-06	TTTTTTTTCTTTTTTTTTATT
MLOC_17236	HORVU7Hr1G067060	1411	1431	-	4.7e-07	CTTTTTTTTCTTTTTTTTTAT
MLOC_17236	HORVU7Hr1G067060	1412	1432	-	1.51e-07	TCTTTTTTTTCTTTTTTTTTA
MLOC_17236	HORVU7Hr1G067060	1413	1433	-	2.27e-07	GTCTTTTTTTTCTTTTTTTTT
MLOC_17236	HORVU7Hr1G067060	1415	1435	-	2.61e-07	CCGTCTTTTTTTTCTTTTTTT
MLOC_17236	HORVU7Hr1G088920	1335	1355	-	4.02e-06	TTTTTTTTTCTTCATTTTTTG
MLOC_17236	HORVU7Hr1G088920	1336	1356	-	2.23e-06	GTTTTTTTTTCTTCATTTTTT
MLOC_17236	HORVU7Hr1G090560	359	379	+	4.16e-06	CTGGTTTTTTTTTTCTTTTTT
MLOC_17236	HORVU7Hr1G090560	362	382	+	1.94e-06	GTTTTTTTTTTCTTTTTTTGA
MLOC_17236	HORVU7Hr1G090560	363	383	+	2.36e-07	TTTTTTTTTTCTTTTTTTGAT
MLOC_17236	HORVU7Hr1G090560	364	384	+	9.62e-06	TTTTTTTTTCTTTTTTTGATG
MLOC_17236	HORVU7Hr1G096870	1123	1143	-	4.89e-06	TTTATTTTTCTATCTATTTTA
MLOC_17236	HORVU7Hr1G096870	1154	1174	-	2.57e-06	TTTCTTTTTTGTTTTTCATTT
MLOC_17236	HORVU7Hr1G096870	1155	1175	-	5.89e-08	TTTTCTTTTTTGTTTTTCATT
MLOC_17236	HORVU7Hr1G096870	1160	1180	-	1.64e-06	TCTTTTTTTCTTTTTTGTTTT
MLOC_17236	HORVU7Hr1G096870	1161	1181	-	2.72e-07	TTCTTTTTTTCTTTTTTGTTT
MLOC_17236	HORVU7Hr1G096870	1162	1182	-	2.23e-07	TTTCTTTTTTTCTTTTTTGTT
MLOC_17236	HORVU7Hr1G096870	1163	1183	-	1.47e-09	TTTTCTTTTTTTCTTTTTTGT
MLOC_17236	HORVU7Hr1G096870	1167	1187	-	4.84e-06	GTTATTTTCTTTTTTTCTTTT
MLOC_17236	HORVU7Hr1G096870	1176	1196	-	8.18e-06	TTTATTTTAGTTATTTTCTTT
MLOC_17236	HORVU7Hr1G096870	1191	1211	-	2.01e-06	TTTGCTTTTGTATTATTTATT
MLOC_17236	HORVU7Hr1G096870	1282	1302	-	4.64e-07	CTGTCTTTTTTATTTCATTTT
MLOC_17236	HORVU7Hr1G096870	86	106	-	5e-06	TTTATTTTTCATTTTATATTA
MLOC_17236	HORVU7Hr1G096870	92	112	-	5.81e-07	TTTATTTTTATTTTTCATTTT
MLOC_17236	HORVU7Hr1G096870	99	119	-	5.73e-07	TCAATTTTTTATTTTTATTTT
MLOC_17236	HORVU7Hr1G099580	299	319	+	3.52e-06	TCATCTTTTTTCTCTTAATTA
MLOC_17236	HORVU7Hr1G099580	592	612	-	5.66e-07	TTTCCTTTTCGTCTTTAATTT
MLOC_17690	HORVU2Hr1G040680	1342	1352	+	2.19e-07	GATGACGTCAC
MLOC_17690	HORVU2Hr1G040680	1343	1353	-	9.5e-06	CGTGACGTCAT
MLOC_17690	HORVU4Hr1G056210	358	368	+	2.95e-06	AATGACGTCAC
MLOC_17690	HORVU5Hr1G098190	501	511	+	2.19e-07	GATGACGTCAC
MLOC_17690	HORVU7Hr1G067060	50	60	-	9.75e-06	GATGACGTAAC
MLOC_17690	HORVU7Hr1G090560	1208	1218	+	1.71e-06	GCTGACGTCAG
MLOC_18401	HORVU7Hr1G088920	343	352	+	7.39e-06	TTCCGACAAG
MLOC_1876	HORVU1Hr1G063150	1137	1148	-	5.9e-06	TTTTCTTTCTCG
MLOC_1876	HORVU1Hr1G087530	1452	1463	+	1.35e-06	TTTTCTTTTTCG
MLOC_1876	HORVU2Hr1G001820	1216	1227	-	2.44e-06	TTTTTCTTTTCG
MLOC_1876	HORVU2Hr1G010830	1038	1049	+	2.1e-06	TTTCCCTTCTCG
MLOC_1876	HORVU2Hr1G010830	541	552	-	2.25e-06	TTTCCTTTTTCG
MLOC_1876	HORVU2Hr1G074770	753	764	+	1.27e-06	TTTTCCTTCTCG
MLOC_1876	HORVU2Hr1G088660	1274	1285	-	1.35e-06	TTTTCTTTTTCG
MLOC_1876	HORVU2Hr1G117380	247	258	+	5.9e-06	TTTTCTTTCTCG
MLOC_1876	HORVU3Hr1G019840	1113	1124	-	8.41e-06	TTGCTCTTATCG
MLOC_1876	HORVU4Hr1G002530	1389	1400	-	4.41e-06	TTTTCCTTTTTG
MLOC_1876	HORVU4Hr1G060370	10	21	-	7.87e-06	TTTTTCCTTGCG
MLOC_1876	HORVU5Hr1G021230	1415	1426	-	3.9e-06	TTTTTCCTTTCG
MLOC_1876	HORVU5Hr1G068110	1162	1173	+	4.71e-07	TTGCCCTTTTCG
MLOC_1876	HORVU6Hr1G035470	957	968	+	9.49e-06	TTTCGCTTTTCG
MLOC_1876	HORVU6Hr1G056570	1319	1330	-	7.47e-08	TTTTCCTTTTCG
MLOC_1876	HORVU7Hr1G037080	745	756	+	3.33e-06	TTTTCCCTACCG
MLOC_1876	HORVU7Hr1G041260	1063	1074	-	4.41e-06	TTTTCCTTTTTG
MLOC_1876	HORVU7Hr1G090560	607	618	-	4.7e-06	TTTTCTTTTCCG
MLOC_1876	HORVU7Hr1G090560	970	981	+	4.2e-06	TTTTCTCTATCG
MLOC_19022	HORVU2Hr1G099540	911	925	+	5.22e-06	ACACACGTGCAAACC
MLOC_19175	HORVU4Hr1G085800	713	733	+	5.24e-06	AGTTACGTGTAATTTACGTGA
MLOC_19175	HORVU4Hr1G085800	715	735	-	5.1e-06	CATCACGTAAATTACACGTAA
MLOC_19175	HORVU5Hr1G063390	660	680	+	9.73e-06	GTTAACTTGAAGATCAATCCA
MLOC_22013	HORVU2Hr1G040680	1343	1352	+	1.76e-06	ATGACGTCAC
MLOC_22013	HORVU2Hr1G040680	1343	1352	-	2.7e-06	GTGACGTCAT
MLOC_22013	HORVU4Hr1G056210	359	368	+	1.76e-06	ATGACGTCAC
MLOC_22013	HORVU4Hr1G056210	359	368	-	2.7e-06	GTGACGTCAT
MLOC_22013	HORVU5Hr1G098190	502	511	+	1.76e-06	ATGACGTCAC
MLOC_22013	HORVU5Hr1G098190	502	511	-	2.7e-06	GTGACGTCAT
MLOC_23250	HORVU0Hr1G007050	1463	1472	+	4.11e-06	AAAGATACGC
MLOC_23250	HORVU5Hr1G001180	460	469	-	1.99e-06	GAAGATACGG
MLOC_23250	HORVU5Hr1G095580	863	872	+	6.23e-06	AAAGATTCGG
MLOC_23443	HORVU2Hr1G029460	335	352	-	1.85e-06	TGGATATCACCTGCACAG
MLOC_23443	HORVU2Hr1G029460	521	538	+	7.99e-06	CAGAAATCACCTGCCAAG
MLOC_23443	HORVU2Hr1G115980	309	326	+	1.34e-06	CAAATATAACCTGAAAAT
MLOC_23443	HORVU3Hr1G066810	1390	1407	+	4.69e-06	GAGATAACACCTCTTCCA
MLOC_23443	HORVU3Hr1G092020	508	525	-	8.07e-06	TAGGTATTACCTCCATCA
MLOC_23443	HORVU5Hr1G076060	327	344	-	5.49e-06	CAGATAGCACCTCGTATG
MLOC_23443	HORVU6Hr1G060850	1464	1481	+	4.5e-06	TATATAAAACCTACCCGT
MLOC_23443	HORVU6Hr1G082360	317	334	+	3.09e-06	CAAATAAAAACTCCAAAA
MLOC_23884	HORVU0Hr1G001430	1199	1219	-	8.52e-06	ATTTTTGTTTTAGTAGCAAAT
MLOC_23884	HORVU1Hr1G005120	534	554	+	2.86e-06	GAAACGTTTTTGGCGCAAAAC
MLOC_23884	HORVU1Hr1G063740	144	164	+	2.96e-06	TTTCCTGCTATGGCAGAAAAA
MLOC_23884	HORVU1Hr1G090030	494	514	-	7.42e-06	TGTTTTGTTCTTGCGTGAAAA
MLOC_23884	HORVU2Hr1G010830	1361	1381	-	7.92e-06	TTTCTTATTTTTATAGGAAAT
MLOC_23884	HORVU2Hr1G019900	155	175	-	5e-06	TTTTTTATTTTAACAAAAAAA
MLOC_23884	HORVU2Hr1G084890	1440	1460	+	5.33e-06	TCCTGGTTTTCAGCAGGAAAA
MLOC_23884	HORVU3Hr1G059170	530	550	+	3.04e-06	GATGTAATTTTTGCGAAAAAA
MLOC_23884	HORVU3Hr1G068010	41	61	+	1.28e-07	TTATTGTTTCTTGCGGGAAAT
MLOC_23884	HORVU3Hr1G083250	1436	1456	-	6.66e-06	TGTACTTTTTTAACGGGATAC
MLOC_23884	HORVU4Hr1G014900	963	983	-	6.92e-07	TTGACGATTTTGGTAGAAAAC
MLOC_23884	HORVU4Hr1G060370	810	830	-	1.55e-06	ATGGAAATTTTGGCGGCAAAC
MLOC_23884	HORVU4Hr1G077310	1031	1051	+	7.25e-06	CTTATAATTTTAGTGGGCAAC
MLOC_23884	HORVU4Hr1G090850	1136	1156	-	9.33e-06	TAAACTATTTTAGCGAGTAAA
MLOC_23884	HORVU5Hr1G106350	1110	1130	-	5.12e-06	AATACGTTTTTTTTAGGAAAC
MLOC_23884	HORVU5Hr1G124120	740	760	-	2.38e-06	TCAACCTTTTTGGTTGAAAAA
MLOC_23884	HORVU6Hr1G008640	1070	1090	+	5.06e-06	TAAATAATTATGTTGGGAAAA
MLOC_23884	HORVU6Hr1G054910	151	171	+	8.68e-06	GACACTATTTTGGTGAAAAAT
MLOC_23884	HORVU6Hr1G060850	835	855	-	2.4e-06	CATCTTTTTTTCGCGGGAAGC
MLOC_23884	HORVU7Hr1G037080	540	560	+	9.73e-06	AAAAGGTTTTTAACGAGACAA
MLOC_23884	HORVU7Hr1G077110	53	73	+	2.75e-06	TTTTGGTTTTCGTCGAAAAAA
MLOC_23884	HORVU7Hr1G116770	205	225	-	7.05e-07	GGTAATTTTTTGACAGAAAAA
MLOC_23884	HORVU7Hr1G116770	658	678	-	2.8e-06	TATTAGTTTATGGAGGAAAAA
MLOC_24269	HORVU0Hr1G001430	1406	1416	+	1.71e-07	GTGGGACCCAC
MLOC_24269	HORVU0Hr1G001430	1406	1416	-	4.93e-07	GTGGGTCCCAC
MLOC_24269	HORVU1Hr1G055340	1431	1441	-	1.7e-06	GTGGGACCCGC
MLOC_24269	HORVU1Hr1G080300	1403	1413	-	4.61e-06	GTGGGGCCCTC
MLOC_24269	HORVU2Hr1G117380	1268	1278	-	3.03e-06	GTAGGGCCCAC
MLOC_24269	HORVU3Hr1G050590	1388	1398	-	6.53e-06	GTGGGATCCAT
MLOC_24269	HORVU5Hr1G018480	627	637	-	7.48e-06	GTGGGCCCCCC
MLOC_24530	HORVU0Hr1G012740	853	867	+	2.77e-06	GCAGCGCCGCCACCT
MLOC_24530	HORVU1Hr1G005120	926	940	+	3.13e-06	CGACCGCCGCCACCT
MLOC_24530	HORVU1Hr1G028170	329	343	+	9.73e-06	ATGCCGCCGCCTTCG
MLOC_24530	HORVU1Hr1G055340	312	326	+	8.72e-06	AGGCCGCCGCCGCTT
MLOC_24530	HORVU1Hr1G063150	146	160	+	6.57e-06	TCTTCGCCGCCATAC
MLOC_24530	HORVU1Hr1G080290	983	997	+	6.11e-06	GCTCCGCCGTCTTAG
MLOC_24530	HORVU2Hr1G019900	1003	1017	-	1.88e-06	GCGGCGCCGCCACCA
MLOC_24530	HORVU2Hr1G082700	577	591	+	1.22e-06	TCGCCGCCGCCACGA
MLOC_24530	HORVU2Hr1G084910	290	304	-	4.06e-06	CTGCCGCCGTCGCTG
MLOC_24530	HORVU2Hr1G084910	445	459	-	2.77e-06	TCGCCGCCGTCGAAG
MLOC_24530	HORVU2Hr1G084910	448	462	-	4.56e-06	CCGTCGCCGCCGTCG
MLOC_24530	HORVU2Hr1G090030	54	68	+	8.86e-07	CTGCCGCCGCCACTC
MLOC_24530	HORVU2Hr1G090030	6	20	+	7.99e-07	CTGCCGCCGCCGCAA
MLOC_24530	HORVU2Hr1G090030	9	23	+	1.53e-06	CCGCCGCCGCAACCG
MLOC_24530	HORVU2Hr1G099540	310	324	+	3.68e-07	CCCCCGCCGCCACCG
MLOC_24530	HORVU2Hr1G123770	304	318	+	6.57e-06	CGACCGCCGCCGATT
MLOC_24530	HORVU3Hr1G007290	1321	1335	-	3.95e-06	GTGCCGCCGCCACAC
MLOC_24530	HORVU3Hr1G007290	1423	1437	-	1.51e-06	CCGCCGCCGCCGGAG
MLOC_24530	HORVU3Hr1G007290	1426	1440	-	8.86e-07	GCGCCGCCGCCGCCG
MLOC_24530	HORVU3Hr1G007290	1429	1443	-	5.21e-06	CTGGCGCCGCCGCCG
MLOC_24530	HORVU3Hr1G007290	1475	1489	-	3.8e-06	CAGCCGCCGCCTCCG
MLOC_24530	HORVU3Hr1G007290	1478	1492	-	7.23e-06	CCGCAGCCGCCGCCT
MLOC_24530	HORVU3Hr1G009980	1044	1058	-	3.23e-06	GTTCCGCCGCCGCAA
MLOC_24530	HORVU3Hr1G050340	111	125	+	3.1e-06	CCGACGCCGCCACAG
MLOC_24530	HORVU3Hr1G050340	316	330	-	1.76e-06	CCGGCGCCGCCTCCT
MLOC_24530	HORVU3Hr1G050590	1328	1342	+	3.98e-06	CATCCGCCGTCAAAG
MLOC_24530	HORVU3Hr1G088200	730	744	-	9.95e-06	CGGCCGCCGTCGTTG
MLOC_24530	HORVU3Hr1G097810	920	934	-	5.45e-06	CAGCCGCCGTCGCCG
MLOC_24530	HORVU3Hr1G097810	923	937	-	8.5e-06	CCTCAGCCGCCGTCG
MLOC_24530	HORVU3Hr1G097810	994	1008	-	4.9e-07	CCGCCGCCGTCAAAA
MLOC_24530	HORVU3Hr1G097810	997	1011	-	1.17e-06	GCACCGCCGCCGTCA
MLOC_24530	HORVU3Hr1G108950	1399	1413	+	4.6e-06	CGGCCGCCGCCGCCG
MLOC_24530	HORVU3Hr1G108950	1402	1416	+	1.4e-06	CCGCCGCCGCCGCGG
MLOC_24530	HORVU4Hr1G085800	1230	1244	-	3.46e-06	CCGCCGCCGCTATTA
MLOC_24530	HORVU4Hr1G085800	1233	1247	-	1.66e-06	TTGCCGCCGCCGCTA
MLOC_24530	HORVU5Hr1G056130	1	15	+	3.67e-06	CCCCCGCCGTCGCCG
MLOC_24530	HORVU5Hr1G056130	50	64	-	7.4e-06	GCCCCGCCGCCAGCT
MLOC_24530	HORVU5Hr1G056130	668	682	-	2.77e-06	CCCCCGCCGCCAAGT
MLOC_24530	HORVU5Hr1G059890	1477	1491	-	2.52e-06	CCGCCGCCGCCGCGC
MLOC_24530	HORVU5Hr1G067200	178	192	-	1.3e-06	GCGCCGCCGCCGCTC
MLOC_24530	HORVU5Hr1G067200	45	59	-	8.29e-08	CCGCCGCCGCCACAC
MLOC_24530	HORVU5Hr1G067200	98	112	-	8.5e-06	ATCCCGCCGCCGCTT
MLOC_24530	HORVU6Hr1G038490	1012	1026	+	4.4e-06	ACTCCGCCGCCGGCT
MLOC_24530	HORVU6Hr1G039140	1142	1156	-	3.88e-06	GCGCCGCCGTCGCCG
MLOC_24530	HORVU6Hr1G039140	1145	1159	-	3.16e-06	CCCGCGCCGCCGTCG
MLOC_24530	HORVU6Hr1G039140	1191	1205	-	3.06e-08	CCGCCGCCGCCGCTT
MLOC_24530	HORVU6Hr1G039140	1194	1208	-	8.86e-07	GCGCCGCCGCCGCCG
MLOC_24530	HORVU6Hr1G058820	65	79	-	1.3e-06	CCACCGCCGTCGTAG
MLOC_24530	HORVU6Hr1G061390	215	229	+	4.81e-06	CCCGCGCCGCCGATG
MLOC_24530	HORVU6Hr1G082060	1345	1359	+	9.56e-06	TCCCCGCCGTCGACG
MLOC_24530	HORVU7Hr1G041260	1410	1424	-	2.34e-06	CCTCCGCCGCCTTGA
MLOC_24530	HORVU7Hr1G061850	1223	1237	+	5.54e-06	CCGTCGCCGCCGCCG
MLOC_24530	HORVU7Hr1G061850	1226	1240	+	1.92e-07	TCGCCGCCGCCGTCA
MLOC_24530	HORVU7Hr1G061850	1229	1243	+	3.21e-07	CCGCCGCCGTCACCA
MLOC_24530	HORVU7Hr1G075300	548	562	+	4.44e-06	TCCCCGCCGCCATGG
MLOC_25460	HORVU2Hr1G110230	762	771	-	2.4e-06	ATTTTTACCG
MLOC_25460	HORVU4Hr1G014900	1047	1056	-	6.15e-06	ATATTTACTG
MLOC_25460	HORVU5Hr1G006330	518	527	-	3.6e-06	AAATTTACCG
MLOC_29808	HORVU4Hr1G084410	807	817	-	3.16e-06	AAGTGAAGTAG
MLOC_29808	HORVU7Hr1G049860	828	838	-	9.48e-06	AAGTGAAGTAA
MLOC_3095	HORVU1Hr1G005120	464	478	+	6.09e-06	TTTCGTCGGTGATGG
MLOC_3095	HORVU1Hr1G005120	781	795	+	6.82e-06	CCTTGTCGGTGGCCA
MLOC_3095	HORVU3Hr1G019840	684	698	+	8.61e-07	CGTTGTCGGTGATGA
MLOC_3095	HORVU3Hr1G050340	105	119	-	7.47e-06	CGGCGTCGGTGACGA
MLOC_3095	HORVU4Hr1G056210	606	620	-	3.22e-06	TATTGTCGGTGCATG
MLOC_3095	HORVU4Hr1G075550	1054	1068	-	5.32e-06	TAATGTCGGCGGTGA
MLOC_3095	HORVU5Hr1G023430	266	280	-	2.87e-06	CTTTGTCGGCGGCAT
MLOC_3095	HORVU5Hr1G103460	1303	1317	-	8.85e-07	ACGTGTCGGTGGCGA
MLOC_3095	HORVU7Hr1G052770	498	512	-	3.86e-06	ATGCGTCGGTGGCTG
MLOC_3095	HORVU7Hr1G055290	1056	1070	-	2.43e-06	CCGTGTCGGTGGAGC
MLOC_3107	HORVU1Hr1G067110	853	867	-	5.58e-06	TCATCTTCAGCACCA
MLOC_3107	HORVU1Hr1G070250	1386	1400	+	8.55e-06	TCTTCCTCACCATCG
MLOC_3107	HORVU2Hr1G074770	853	867	+	8.64e-06	TCACCATCAACATAG
MLOC_3107	HORVU2Hr1G082700	673	687	+	1.91e-06	TCGCCATCGTCATCA
MLOC_3107	HORVU2Hr1G082700	676	690	+	4.61e-06	CCATCGTCATCACCA
MLOC_3107	HORVU2Hr1G082700	679	693	+	4.39e-06	TCGTCATCACCAACA
MLOC_3107	HORVU2Hr1G082700	714	728	+	8.07e-06	TCGTCACCATCAACA
MLOC_3107	HORVU2Hr1G082700	717	731	+	7.26e-07	TCACCATCAACATCT
MLOC_3107	HORVU2Hr1G082700	720	734	+	3.12e-06	CCATCAACATCTTCA
MLOC_3107	HORVU2Hr1G082700	723	737	+	4.11e-07	TCAACATCTTCATCA
MLOC_3107	HORVU2Hr1G082700	726	740	+	3.83e-06	ACATCTTCATCAACA
MLOC_3107	HORVU2Hr1G082700	729	743	+	4.83e-06	TCTTCATCAACACCA
MLOC_3107	HORVU2Hr1G082700	732	746	+	2.12e-06	TCATCAACACCATCT
MLOC_3107	HORVU2Hr1G082700	912	926	-	6.74e-07	TCATAATCATGATCA
MLOC_3107	HORVU2Hr1G099890	778	792	+	9.96e-06	TCTTCTTCATCTTCT
MLOC_3107	HORVU2Hr1G123770	873	887	+	1.67e-07	TCATCCTCGTCATCA
MLOC_3107	HORVU2Hr1G123770	876	890	+	1.38e-06	TCCTCGTCATCATCA
MLOC_3107	HORVU2Hr1G123770	879	893	+	2.33e-07	TCGTCATCATCATCG
MLOC_3107	HORVU2Hr1G123770	885	899	+	1.23e-06	TCATCATCGTATTCA
MLOC_3107	HORVU3Hr1G007290	346	360	+	7.46e-07	TCCTCCTCATCATCA
MLOC_3107	HORVU3Hr1G007290	349	363	+	4.42e-08	TCCTCATCATCATCA
MLOC_3107	HORVU3Hr1G007290	352	366	+	6.1e-06	TCATCATCATCATTC
MLOC_3107	HORVU3Hr1G009980	955	969	-	7.63e-07	CCATCTTCATCATCC
MLOC_3107	HORVU3Hr1G050590	402	416	-	6.93e-06	TGATCTTCATCTTCT
MLOC_3107	HORVU3Hr1G050590	562	576	-	6.42e-06	ACTTCATCGTCATCT
MLOC_3107	HORVU4Hr1G075550	175	189	+	3.24e-06	TGATTATCATGATCA
MLOC_3107	HORVU4Hr1G077310	1312	1326	-	4.92e-06	TCATCTTCTTCATAA
MLOC_3107	HORVU5Hr1G023430	538	552	+	7.77e-07	TAATAATCATCATCA
MLOC_3107	HORVU5Hr1G023430	559	573	+	4.31e-08	GCATCATCATCATCA
MLOC_3107	HORVU5Hr1G023430	565	579	+	1.67e-07	TCATCATCACTATCA
MLOC_3107	HORVU5Hr1G059890	1234	1248	+	7.44e-06	CCGCCATCACCATCA
MLOC_3107	HORVU6Hr1G008640	1218	1232	+	9.16e-06	AGATCATCATTATCC
MLOC_3107	HORVU6Hr1G038490	773	787	+	8.23e-06	AGATCTTCATCATCC
MLOC_3107	HORVU7Hr1G037080	1003	1017	-	1.58e-07	TCATCATCTTCATCT
MLOC_3107	HORVU7Hr1G037080	1006	1020	-	1.8e-06	TGTTCATCATCTTCA
MLOC_3107	HORVU7Hr1G061850	186	200	-	7.28e-06	TCCTCATCATCCTCC
MLOC_31575	HORVU2Hr1G001820	364	378	-	2.81e-06	CACCAAAATAGGAAA
MLOC_31575	HORVU2Hr1G105190	531	545	+	1.65e-06	TCCCCAAAAGGGAAA
MLOC_31575	HORVU3Hr1G010140	15	29	+	3e-07	TACCAAATAAGGAAA
MLOC_31575	HORVU3Hr1G069590	702	716	-	9.31e-06	GGCCAAAAATGGACA
MLOC_31575	HORVU3Hr1G071530	1417	1431	-	1.63e-06	TTCTCAAAAAAGAAA
MLOC_31575	HORVU3Hr1G097810	161	175	-	9.7e-06	AAACAAAAGTGGAAT
MLOC_31575	HORVU4Hr1G002530	733	747	+	2.56e-06	TACTAAAAGTGGATA
MLOC_31575	HORVU4Hr1G032830	803	817	+	1.48e-06	TACCAAAAATAGAAT
MLOC_31575	HORVU5Hr1G106350	288	302	+	7.32e-06	TTCCACAAAAGGAAG
MLOC_31575	HORVU6Hr1G066050	1316	1330	+	1.09e-08	TTCCAAAAATAGAAA
MLOC_326	HORVU2Hr1G074770	268	283	-	2.79e-06	ATGTTTGTACTTTTTC
MLOC_326	HORVU3Hr1G019750	604	619	-	2.99e-06	TTTTTTGTACAATTAT
MLOC_326	HORVU3Hr1G083250	1446	1461	-	1.58e-07	TTGTATGTACTTTTTT
MLOC_326	HORVU3Hr1G089290	394	409	-	2.96e-06	AATTCTGTACATTTTT
MLOC_326	HORVU3Hr1G092020	175	190	+	2.44e-06	TATTCCGTACTCTTTT
MLOC_326	HORVU3Hr1G092020	545	560	-	9.04e-06	AACTATGTACTTCATA
MLOC_326	HORVU3Hr1G092020	57	72	+	2.44e-06	TATTCCGTACTCTTTT
MLOC_326	HORVU4Hr1G032830	699	714	+	1.31e-07	ATATTTGTACTTTTTT
MLOC_326	HORVU4Hr1G056210	297	312	-	9.29e-06	ATGTACGTACCTATTT
MLOC_326	HORVU5Hr1G094380	664	679	+	8.08e-06	TTCAATGTACTCTATA
MLOC_326	HORVU6Hr1G008640	1119	1134	-	6.86e-06	TTTTCTGTACCTAAAT
MLOC_326	HORVU6Hr1G008640	253	268	-	6e-06	TTGTTTGTACCACAAA
MLOC_326	HORVU6Hr1G058820	593	608	-	7.3e-06	TTATCTGTACCTTCAA
MLOC_326	HORVU6Hr1G080340	1406	1421	-	6.99e-06	TTATTGGTACCTTATT
MLOC_326	HORVU7Hr1G037080	491	506	+	1.23e-06	TATATTGTACTCTTTT
MLOC_34679	HORVU1Hr1G055340	1353	1370	-	1.18e-07	ATGGGGTGACGTGGCATC
MLOC_34679	HORVU1Hr1G055930	309	326	+	9.36e-06	CTGAGATGACGTGTCCGA
MLOC_34679	HORVU1Hr1G070250	1345	1362	-	3.41e-06	GGTGGATGACGTGGCGTG
MLOC_34679	HORVU3Hr1G088200	1459	1476	-	1.72e-06	CGGGGGCGACGTGGCAGG
MLOC_34679	HORVU4Hr1G075550	355	372	+	7.11e-06	TGGAGAACACGTGGAAGA
MLOC_34679	HORVU6Hr1G008640	428	445	+	5.02e-06	GTTTTGCCACGTGGCGAC
MLOC_34679	HORVU6Hr1G008640	430	447	-	5.41e-06	TTGTCGCCACGTGGCAAA
MLOC_34679	HORVU7Hr1G035500	1354	1371	-	5.54e-06	TGTGAATCACGTGGCAAA
MLOC_34679	HORVU7Hr1G100570	1231	1248	-	2.82e-06	AATTGCTCACGTGTCGTG
MLOC_34885	HORVU1Hr1G004720	1072	1090	-	9.81e-06	GTGAAATTGGTTGGTAATG
MLOC_34885	HORVU2Hr1G109330	1457	1475	-	1.27e-06	TATATGGTGGGTGGAAAAT
MLOC_34885	HORVU2Hr1G109330	1481	1499	-	2.96e-06	AGGAAGGTAGGTGGAAGCA
MLOC_34885	HORVU5Hr1G006330	1001	1019	+	2.87e-06	GAAATAGTAGTTGAAATAT
MLOC_34885	HORVU5Hr1G006330	454	472	-	2.71e-06	TGAAAAGTAGTTGAAATAA
MLOC_34885	HORVU5Hr1G056130	83	101	+	2.71e-06	TTGGTGGTGGTTGGTGCGG
MLOC_34885	HORVU5Hr1G063390	626	644	+	1.88e-06	GGTTAGGTGGTTGAGATTG
MLOC_34885	HORVU5Hr1G068230	1360	1378	-	4.75e-06	TTGGTGGTGGTTGGTGTCT
MLOC_34885	HORVU5Hr1G124120	1395	1413	+	3.93e-06	GTGTTGGTGGGTGGAGAGA
MLOC_34885	HORVU7Hr1G067060	1036	1054	-	8.93e-06	AAATGAGTGGTTGGCAAAT
MLOC_36657	HORVU2Hr1G115960	256	268	-	8.3e-06	AATGGTCAACGAT
MLOC_36657	HORVU5Hr1G063390	61	73	+	9.27e-06	GCAAGTCAACGTC
MLOC_36942	HORVU1Hr1G028170	581	601	+	8.8e-06	TTTAACTTGTTCTACAATATA
MLOC_36942	HORVU1Hr1G070250	732	752	+	8.51e-06	CAAAACGTGTTGTCAACGTCA
MLOC_36942	HORVU1Hr1G090030	789	809	-	1.1e-06	AATATCTTGGAGTACAAGGCA
MLOC_36942	HORVU5Hr1G063390	660	680	+	2.1e-06	GTTAACTTGAAGATCAATCCA
MLOC_37843	HORVU3Hr1G046320	141	157	-	6.07e-06	TGCGTGACAGACACGGA
MLOC_37843	HORVU5Hr1G062290	1238	1254	-	9.33e-06	AACGTCTGGTACAAGGA
MLOC_37843	HORVU6Hr1G058820	1192	1208	+	8.03e-06	TGCGTATGGAAGAAGAA
MLOC_37843	HORVU6Hr1G060850	262	278	+	5.86e-06	TGCGTCTGTTACAAGCA
MLOC_37843	HORVU6Hr1G060850	262	278	-	2.55e-06	TGCTTGTAACAGACGCA
MLOC_37843	HORVU7Hr1G017640	1387	1403	+	3.13e-06	GACTTGTTTAACACGAA
MLOC_38232	HORVU2Hr1G029460	1403	1412	-	8.45e-06	TTGTCGGGAC
MLOC_38232	HORVU5Hr1G018480	893	902	+	5.75e-06	TTGTCGGGAA
MLOC_38232	HORVU7Hr1G088920	342	351	-	3.05e-06	TTGTCGGAAT
MLOC_3855	HORVU0Hr1G030830	231	249	+	6.64e-06	CTCTCTCCTCTTCTCTCTC
MLOC_3855	HORVU0Hr1G030830	234	252	+	6.96e-06	TCTCCTCTTCTCTCTCATC
MLOC_3855	HORVU0Hr1G030830	320	338	-	5.59e-06	CCTCGTCCTCTTCTGCCTA
MLOC_3855	HORVU1Hr1G005120	857	875	+	4.62e-06	CCTTCGCCTTCTCTCCCTC
MLOC_3855	HORVU1Hr1G028170	341	359	+	5.75e-06	TCGTCTGCACCTCCTCCTC
MLOC_3855	HORVU1Hr1G028170	344	362	+	6.83e-06	TCTGCACCTCCTCCTCGTC
MLOC_3855	HORVU1Hr1G063710	143	161	+	6.15e-06	CACTCTCTTCTTCTTCTTC
MLOC_3855	HORVU1Hr1G063710	146	164	+	5.71e-07	TCTCTTCTTCTTCTTCTTC
MLOC_3855	HORVU1Hr1G063710	149	167	+	2.38e-06	CTTCTTCTTCTTCTTCTTT
MLOC_3855	HORVU1Hr1G063710	152	170	+	3.16e-06	CTTCTTCTTCTTCTTTCTT
MLOC_3855	HORVU1Hr1G080290	399	417	+	4.05e-06	TTTCCTCCACGTCCTCCTG
MLOC_3855	HORVU2Hr1G001820	980	998	+	4.19e-06	TCCCCTCTTTCTCTCCCTC
MLOC_3855	HORVU2Hr1G084910	1117	1135	+	7.8e-06	TCCTCTCCTCTCTCTCCTC
MLOC_3855	HORVU2Hr1G084910	474	492	-	4.92e-06	CCGCCACCGCCATCTCCTC
MLOC_3855	HORVU2Hr1G090030	301	319	-	2.3e-06	CTTCTTCATCCTCCAAATC
MLOC_3855	HORVU2Hr1G099540	532	550	-	6.15e-07	CCTCATTCCCCTCCACCAC
MLOC_3855	HORVU2Hr1G099890	1	19	-	9.51e-08	AGTCCTTCTCCTCCTCCTC
MLOC_3855	HORVU2Hr1G099890	1030	1048	-	7.62e-06	CTTTCTTCTCCTCTTTCAT
MLOC_3855	HORVU2Hr1G099890	1033	1051	-	7.7e-07	CCTCTTTCTTCTCCTCTTT
MLOC_3855	HORVU2Hr1G099890	1036	1054	-	2.81e-08	CCTCCTCTTTCTTCTCCTC
MLOC_3855	HORVU2Hr1G099890	1039	1057	-	2.05e-08	CCTCCTCCTCTTTCTTCTC
MLOC_3855	HORVU2Hr1G099890	1042	1060	-	1.52e-07	TCTCCTCCTCCTCTTTCTT
MLOC_3855	HORVU2Hr1G099890	1045	1063	-	1.32e-07	TCTTCTCCTCCTCCTCTTT
MLOC_3855	HORVU2Hr1G099890	1048	1066	-	7.88e-09	TCTTCTTCTCCTCCTCCTC
MLOC_3855	HORVU2Hr1G099890	1051	1069	-	1.1e-07	TCTTCTTCTTCTCCTCCTC
MLOC_3855	HORVU2Hr1G099890	1074	1092	-	5.08e-07	CCTTCTCCTCCTTCTTCTT
MLOC_3855	HORVU2Hr1G099890	1077	1095	-	2.78e-08	CCTCCTTCTCCTCCTTCTT
MLOC_3855	HORVU2Hr1G099890	1080	1098	-	2.78e-08	TCTCCTCCTTCTCCTCCTT
MLOC_3855	HORVU2Hr1G099890	1083	1101	-	2.3e-09	CCTTCTCCTCCTTCTCCTC
MLOC_3855	HORVU2Hr1G099890	1086	1104	-	1.1e-09	CCTCCTTCTCCTCCTTCTC
MLOC_3855	HORVU2Hr1G099890	1089	1107	-	2.91e-09	CCTCCTCCTTCTCCTCCTT
MLOC_3855	HORVU2Hr1G099890	1092	1110	-	1.44e-10	CCTCCTCCTCCTTCTCCTC
MLOC_3855	HORVU2Hr1G099890	1095	1113	-	8.97e-10	TCTCCTCCTCCTCCTTCTC
MLOC_3855	HORVU2Hr1G099890	1098	1116	-	1.68e-09	CCTTCTCCTCCTCCTCCTT
MLOC_3855	HORVU2Hr1G099890	1101	1119	-	9.51e-08	AGTCCTTCTCCTCCTCCTC
MLOC_3855	HORVU2Hr1G099890	1104	1122	-	1.37e-06	TCTAGTCCTTCTCCTCCTC
MLOC_3855	HORVU2Hr1G099890	1127	1145	+	1.6e-06	CCTTGGCCTTCTCCTCCTC
MLOC_3855	HORVU2Hr1G099890	1130	1148	+	2.38e-07	TGGCCTTCTCCTCCTCCTC
MLOC_3855	HORVU2Hr1G099890	1133	1151	+	3.74e-11	CCTTCTCCTCCTCCTCCTC
MLOC_3855	HORVU2Hr1G099890	1136	1154	+	2.97e-11	TCTCCTCCTCCTCCTCCTC
MLOC_3855	HORVU2Hr1G099890	1139	1157	+	2.27e-12	CCTCCTCCTCCTCCTCCTC
MLOC_3855	HORVU2Hr1G099890	1142	1160	+	2.27e-12	CCTCCTCCTCCTCCTCCTC
MLOC_3855	HORVU2Hr1G099890	1145	1163	+	1.02e-10	CCTCCTCCTCCTCCTCCTT
MLOC_3855	HORVU2Hr1G099890	1148	1166	+	5.71e-11	CCTCCTCCTCCTCCTTCTC
MLOC_3855	HORVU2Hr1G099890	1151	1169	+	5.83e-09	CCTCCTCCTCCTTCTCCTT
MLOC_3855	HORVU2Hr1G099890	1154	1172	+	4.11e-08	CCTCCTCCTTCTCCTTCTT
MLOC_3855	HORVU2Hr1G099890	1157	1175	+	3.65e-08	CCTCCTTCTCCTTCTTCTC
MLOC_3855	HORVU2Hr1G099890	1160	1178	+	2.77e-07	CCTTCTCCTTCTTCTCTTC
MLOC_3855	HORVU2Hr1G099890	1163	1181	+	5.84e-07	TCTCCTTCTTCTCTTCTTC
MLOC_3855	HORVU2Hr1G099890	1166	1184	+	2.64e-07	CCTTCTTCTCTTCTTCTTC
MLOC_3855	HORVU2Hr1G099890	1169	1187	+	1.08e-06	TCTTCTCTTCTTCTTCTTC
MLOC_3855	HORVU2Hr1G099890	1172	1190	+	5.71e-07	TCTCTTCTTCTTCTTCTTC
MLOC_3855	HORVU2Hr1G099890	1175	1193	+	2.01e-07	CTTCTTCTTCTTCTTCTTC
MLOC_3855	HORVU2Hr1G099890	1178	1196	+	2.01e-07	CTTCTTCTTCTTCTTCTTC
MLOC_3855	HORVU2Hr1G099890	1181	1199	+	2.38e-06	CTTCTTCTTCTTCTTCTTT
MLOC_3855	HORVU2Hr1G099890	1184	1202	+	3.16e-06	CTTCTTCTTCTTCTTTCTT
MLOC_3855	HORVU2Hr1G099890	1187	1205	+	4.47e-06	CTTCTTCTTCTTTCTTTTC
MLOC_3855	HORVU2Hr1G099890	1220	1238	+	6.09e-06	TTCTCCCCTTCTCCTCTTC
MLOC_3855	HORVU2Hr1G099890	1431	1449	-	7.62e-06	CTTTCTTCTCCTCTTTCAT
MLOC_3855	HORVU2Hr1G099890	1434	1452	-	7.7e-07	CCTCTTTCTTCTCCTCTTT
MLOC_3855	HORVU2Hr1G099890	1437	1455	-	2.81e-08	CCTCCTCTTTCTTCTCCTC
MLOC_3855	HORVU2Hr1G099890	1440	1458	-	2.82e-07	CCACCTCCTCTTTCTTCTC
MLOC_3855	HORVU2Hr1G099890	1443	1461	-	2.41e-07	CCTCCACCTCCTCTTTCTT
MLOC_3855	HORVU2Hr1G099890	1446	1464	-	2.21e-08	CCTCCTCCACCTCCTCTTT
MLOC_3855	HORVU2Hr1G099890	1449	1467	-	7.01e-10	TCTCCTCCTCCACCTCCTC
MLOC_3855	HORVU2Hr1G099890	1452	1470	-	1.3e-08	TCTTCTCCTCCTCCACCTC
MLOC_3855	HORVU2Hr1G099890	1455	1473	-	3.98e-07	TATTCTTCTCCTCCTCCAC
MLOC_3855	HORVU2Hr1G099890	1458	1476	-	3.16e-06	ATTTATTCTTCTCCTCCTC
MLOC_3855	HORVU2Hr1G099890	1478	1496	-	5.08e-07	CCTTCTCCTCCTTCTTCTT
MLOC_3855	HORVU2Hr1G099890	1481	1499	-	2.78e-08	CCTCCTTCTCCTCCTTCTT
MLOC_3855	HORVU2Hr1G099890	311	329	-	6.46e-07	TCTCCTCCTCCTCTTTCAT
MLOC_3855	HORVU2Hr1G099890	314	332	-	1.32e-07	TCTTCTCCTCCTCCTCTTT
MLOC_3855	HORVU2Hr1G099890	317	335	-	7.88e-09	TCTTCTTCTCCTCCTCCTC
MLOC_3855	HORVU2Hr1G099890	320	338	-	1.1e-07	TCTTCTTCTTCTCCTCCTC
MLOC_3855	HORVU2Hr1G099890	323	341	-	1.75e-06	TCTTCTTCTTCTTCTCCTC
MLOC_3855	HORVU2Hr1G099890	33	51	+	9.15e-08	CCTTCCCATTCTCCTCCTC
MLOC_3855	HORVU2Hr1G099890	346	364	-	5.08e-07	CCTTCTCCTCCTTCTTCTT
MLOC_3855	HORVU2Hr1G099890	349	367	-	2.78e-08	CCTCCTTCTCCTCCTTCTT
MLOC_3855	HORVU2Hr1G099890	352	370	-	2.78e-08	TCTCCTCCTTCTCCTCCTT
MLOC_3855	HORVU2Hr1G099890	355	373	-	2.3e-09	CCTTCTCCTCCTTCTCCTC
MLOC_3855	HORVU2Hr1G099890	358	376	-	1.1e-09	CCTCCTTCTCCTCCTTCTC
MLOC_3855	HORVU2Hr1G099890	36	54	+	3.32e-08	TCCCATTCTCCTCCTCCTC
MLOC_3855	HORVU2Hr1G099890	361	379	-	2.91e-09	CCTCCTCCTTCTCCTCCTT
MLOC_3855	HORVU2Hr1G099890	364	382	-	1.44e-10	CCTCCTCCTCCTTCTCCTC
MLOC_3855	HORVU2Hr1G099890	367	385	-	8.97e-10	TCTCCTCCTCCTCCTTCTC
MLOC_3855	HORVU2Hr1G099890	370	388	-	1.68e-09	CCTTCTCCTCCTCCTCCTT
MLOC_3855	HORVU2Hr1G099890	373	391	-	9.51e-08	AGTCCTTCTCCTCCTCCTC
MLOC_3855	HORVU2Hr1G099890	376	394	-	1.37e-06	TCTAGTCCTTCTCCTCCTC
MLOC_3855	HORVU2Hr1G099890	39	57	+	8.97e-10	CATTCTCCTCCTCCTCCTC
MLOC_3855	HORVU2Hr1G099890	4	22	-	1.37e-06	TCTAGTCCTTCTCCTCCTC
MLOC_3855	HORVU2Hr1G099890	405	423	+	1.01e-08	CCTTCTCATTCTCCTCCTC
MLOC_3855	HORVU2Hr1G099890	408	426	+	4.33e-09	TCTCATTCTCCTCCTCCTC
MLOC_3855	HORVU2Hr1G099890	411	429	+	8.97e-10	CATTCTCCTCCTCCTCCTC
MLOC_3855	HORVU2Hr1G099890	414	432	+	1.58e-09	TCTCCTCCTCCTCCTCCTT
MLOC_3855	HORVU2Hr1G099890	417	435	+	2.46e-09	CCTCCTCCTCCTCCTTCTT
MLOC_3855	HORVU2Hr1G099890	42	60	+	1.58e-09	TCTCCTCCTCCTCCTCCTT
MLOC_3855	HORVU2Hr1G099890	420	438	+	3.36e-09	CCTCCTCCTCCTTCTTCTC
MLOC_3855	HORVU2Hr1G099890	423	441	+	8.66e-08	CCTCCTCCTTCTTCTCCTT
MLOC_3855	HORVU2Hr1G099890	426	444	+	2e-08	CCTCCTTCTTCTCCTTCTC
MLOC_3855	HORVU2Hr1G099890	429	447	+	1.95e-07	CCTTCTTCTCCTTCTCTTC
MLOC_3855	HORVU2Hr1G099890	432	450	+	5.38e-07	TCTTCTCCTTCTCTTCTTC
MLOC_3855	HORVU2Hr1G099890	435	453	+	2.51e-07	TCTCCTTCTCTTCTTCTTC
MLOC_3855	HORVU2Hr1G099890	438	456	+	1.82e-07	CCTTCTCTTCTTCTTCTTC
MLOC_3855	HORVU2Hr1G099890	441	459	+	5.71e-07	TCTCTTCTTCTTCTTCTTC
MLOC_3855	HORVU2Hr1G099890	444	462	+	2.01e-07	CTTCTTCTTCTTCTTCTTC
MLOC_3855	HORVU2Hr1G099890	447	465	+	2.01e-07	CTTCTTCTTCTTCTTCTTC
MLOC_3855	HORVU2Hr1G099890	45	63	+	5.71e-11	CCTCCTCCTCCTCCTTCTC
MLOC_3855	HORVU2Hr1G099890	450	468	+	2.38e-06	CTTCTTCTTCTTCTTCTTT
MLOC_3855	HORVU2Hr1G099890	48	66	+	5.83e-09	CCTCCTCCTCCTTCTCCTT
MLOC_3855	HORVU2Hr1G099890	51	69	+	4.11e-08	CCTCCTCCTTCTCCTTCTT
MLOC_3855	HORVU2Hr1G099890	54	72	+	3.65e-08	CCTCCTTCTCCTTCTTCTC
MLOC_3855	HORVU2Hr1G099890	57	75	+	2.77e-07	CCTTCTCCTTCTTCTCTTC
MLOC_3855	HORVU2Hr1G099890	60	78	+	5.84e-07	TCTCCTTCTTCTCTTCTTC
MLOC_3855	HORVU2Hr1G099890	63	81	+	2.64e-07	CCTTCTTCTCTTCTTCTTC
MLOC_3855	HORVU2Hr1G099890	66	84	+	1.08e-06	TCTTCTCTTCTTCTTCTTC
MLOC_3855	HORVU2Hr1G099890	671	689	-	2.07e-06	CCTCCTCCTCCTCTTTTCT
MLOC_3855	HORVU2Hr1G099890	674	692	-	1.64e-08	TCTCCTCCTCCTCCTCTTT
MLOC_3855	HORVU2Hr1G099890	677	695	-	5.85e-10	TCTTCTCCTCCTCCTCCTC
MLOC_3855	HORVU2Hr1G099890	680	698	-	7.88e-09	TCTTCTTCTCCTCCTCCTC
MLOC_3855	HORVU2Hr1G099890	683	701	-	1.1e-07	TCTTCTTCTTCTCCTCCTC
MLOC_3855	HORVU2Hr1G099890	69	87	+	5.86e-06	TCTCTTCTTCTTCTTCTTT
MLOC_3855	HORVU2Hr1G099890	706	724	-	2.06e-07	CCTCCTTCTCCTCCTTTTT
MLOC_3855	HORVU2Hr1G099890	709	727	-	2.78e-08	TCTCCTCCTTCTCCTCCTT
MLOC_3855	HORVU2Hr1G099890	712	730	-	2.3e-09	CCTTCTCCTCCTTCTCCTC
MLOC_3855	HORVU2Hr1G099890	715	733	-	1.1e-09	CCTCCTTCTCCTCCTTCTC
MLOC_3855	HORVU2Hr1G099890	718	736	-	2.91e-09	CCTCCTCCTTCTCCTCCTT
MLOC_3855	HORVU2Hr1G099890	72	90	+	3.16e-06	CTTCTTCTTCTTCTTTCTT
MLOC_3855	HORVU2Hr1G099890	721	739	-	1.44e-10	CCTCCTCCTCCTTCTCCTC
MLOC_3855	HORVU2Hr1G099890	724	742	-	8.97e-10	TCTCCTCCTCCTCCTTCTC
MLOC_3855	HORVU2Hr1G099890	727	745	-	1.7e-08	TCTTCTCCTCCTCCTCCTT
MLOC_3855	HORVU2Hr1G099890	730	748	-	7.13e-10	CCTTCTTCTCCTCCTCCTC
MLOC_3855	HORVU2Hr1G099890	733	751	-	1.34e-08	TCTCCTTCTTCTCCTCCTC
MLOC_3855	HORVU2Hr1G099890	736	754	-	3.64e-07	CATTCTCCTTCTTCTCCTC
MLOC_3855	HORVU2Hr1G099890	739	757	-	1.71e-07	CCTCATTCTCCTTCTTCTC
MLOC_3855	HORVU2Hr1G099890	742	760	-	1.42e-06	TCTCCTCATTCTCCTTCTT
MLOC_3855	HORVU2Hr1G099890	745	763	-	2.8e-07	CCTTCTCCTCATTCTCCTT
MLOC_3855	HORVU2Hr1G099890	748	766	-	6.67e-06	ATACCTTCTCCTCATTCTC
MLOC_3855	HORVU2Hr1G099890	75	93	+	4.47e-06	CTTCTTCTTCTTTCTTTTC
MLOC_3855	HORVU2Hr1G099890	767	785	+	3.02e-06	TTTTCTTCTCTTCTTCTTC
MLOC_3855	HORVU2Hr1G099890	770	788	+	1.06e-06	TCTTCTCTTCTTCTTCATC
MLOC_3855	HORVU2Hr1G099890	773	791	+	6.98e-07	TCTCTTCTTCTTCATCTTC
MLOC_3855	HORVU2Hr1G099890	776	794	+	2.63e-06	CTTCTTCTTCATCTTCTTT
MLOC_3855	HORVU2Hr1G099890	779	797	+	3.4e-06	CTTCTTCATCTTCTTTCTT
MLOC_3855	HORVU2Hr1G099890	811	829	+	5.97e-06	CCTATTTATTCTCCTCTTC
MLOC_3855	HORVU2Hr1G109330	102	120	+	6.96e-06	TCTCCTCTTCTCTCTCATC
MLOC_3855	HORVU2Hr1G109330	188	206	-	5.59e-06	CCTCGTCCTCTTCTGCCTA
MLOC_3855	HORVU2Hr1G109330	99	117	+	6.64e-06	CTCTCTCCTCTTCTCTCTC
MLOC_3855	HORVU2Hr1G123770	871	889	+	3.33e-07	CTTCATCCTCGTCATCATC
MLOC_3855	HORVU2Hr1G123770	874	892	+	5e-06	CATCCTCGTCATCATCATC
MLOC_3855	HORVU3Hr1G002980	1035	1053	-	4.6e-06	CCCCCCCCCCCACCACCAC
MLOC_3855	HORVU3Hr1G007290	338	356	+	4.49e-07	ATGCATCCTCCTCCTCATC
MLOC_3855	HORVU3Hr1G007290	341	359	+	9.88e-09	CATCCTCCTCCTCATCATC
MLOC_3855	HORVU3Hr1G007290	344	362	+	4.85e-09	CCTCCTCCTCATCATCATC
MLOC_3855	HORVU3Hr1G007290	347	365	+	5.53e-07	CCTCCTCATCATCATCATT
MLOC_3855	HORVU3Hr1G007290	927	945	+	2.66e-07	CCTCACCCTCCTCGTCCAC
MLOC_3855	HORVU3Hr1G007290	930	948	+	4.31e-07	CACCCTCCTCGTCCACCTC
MLOC_3855	HORVU3Hr1G007290	936	954	+	9.5e-06	CCTCGTCCACCTCAAACTC
MLOC_3855	HORVU3Hr1G009980	782	800	-	4.17e-06	CTTCCCCCTCTCCCTTCTT
MLOC_3855	HORVU3Hr1G019840	744	762	-	3.72e-06	CCCCCTCCCCCTCCCCCAA
MLOC_3855	HORVU3Hr1G019840	747	765	-	8.01e-07	CTCCCCCCTCCCCCTCCCC
MLOC_3855	HORVU3Hr1G019840	750	768	-	8.31e-07	CCCCTCCCCCCTCCCCCTC
MLOC_3855	HORVU3Hr1G027590	291	309	-	6.09e-06	CCCCCCCCCCATCATCCCC
MLOC_3855	HORVU3Hr1G027590	302	320	-	8.57e-06	CTCCCCCCTCCCCCCCCCC
MLOC_3855	HORVU3Hr1G046320	737	755	+	4.92e-06	CCACCCCTTCCTCTTCAGC
MLOC_3855	HORVU3Hr1G050340	423	441	-	3.25e-06	CTCTCTCCCCCACCCCCTC
MLOC_3855	HORVU3Hr1G050590	351	369	-	7.76e-06	CTTCACCCGCCACATCTTC
MLOC_3855	HORVU3Hr1G067380	987	1005	-	5.4e-06	TCTTCTCCACCTCATCATT
MLOC_3855	HORVU3Hr1G067380	990	1008	-	4.74e-06	TTCTCTTCTCCACCTCATC
MLOC_3855	HORVU3Hr1G071530	18	36	+	5.92e-06	CCCCACCCCCCACCCCCTC
MLOC_3855	HORVU3Hr1G082210	1137	1155	-	3.74e-06	CCTCCACCCCCTCTCCCGC
MLOC_3855	HORVU3Hr1G083250	1136	1154	+	1.96e-06	CCTCTTCCCCCCCTCCCTC
MLOC_3855	HORVU3Hr1G083250	1139	1157	+	9.95e-06	CTTCCCCCCCTCCCTCCTA
MLOC_3855	HORVU3Hr1G088200	803	821	-	6.06e-06	CCTCCCCCCCCCCCACCTT
MLOC_3855	HORVU3Hr1G088200	806	824	-	2.77e-06	TCTCCTCCCCCCCCCCCAC
MLOC_3855	HORVU3Hr1G088200	809	827	-	9.57e-07	CCTTCTCCTCCCCCCCCCC
MLOC_3855	HORVU3Hr1G088200	812	830	-	7.66e-06	CGACCTTCTCCTCCCCCCC
MLOC_3855	HORVU3Hr1G097810	336	354	+	1.34e-06	CCTCACCATCCTCGTCCAC
MLOC_3855	HORVU3Hr1G097810	339	357	+	1.64e-06	CACCATCCTCGTCCACCTC
MLOC_3855	HORVU3Hr1G097810	345	363	+	9.5e-06	CCTCGTCCACCTCAAACTC
MLOC_3855	HORVU3Hr1G108950	246	264	+	3.3e-06	CGCCGTCCCCTTCCTCCTC
MLOC_3855	HORVU3Hr1G108950	249	267	+	6.39e-06	CGTCCCCTTCCTCCTCCCA
MLOC_3855	HORVU3Hr1G108950	752	770	-	8.02e-06	CCTCCCTCATTTTCTCCTC
MLOC_3855	HORVU4Hr1G002530	1467	1485	-	9.12e-07	CCTCCCCCTCCCCCTCCCT
MLOC_3855	HORVU4Hr1G002530	1470	1488	-	2.3e-07	TCCCCTCCCCCTCCCCCTC
MLOC_3855	HORVU4Hr1G002530	1473	1491	-	4.17e-06	CCATCCCCTCCCCCTCCCC
MLOC_3855	HORVU4Hr1G002530	1476	1494	-	4.47e-06	CTCCCATCCCCTCCCCCTC
MLOC_3855	HORVU4Hr1G032830	1002	1020	-	8.98e-06	CCGTCTCCTTCTCATCTTT
MLOC_3855	HORVU4Hr1G075550	837	855	-	1.56e-06	TCTATTTCCCCTCCTCCTC
MLOC_3855	HORVU4Hr1G075550	858	876	-	7.48e-06	CCTTCCTCTCCTCCCTTTC
MLOC_3855	HORVU4Hr1G077310	672	690	+	7.99e-06	TTGCTTCTTCTTCTTCTTC
MLOC_3855	HORVU4Hr1G077310	675	693	+	1.98e-07	CTTCTTCTTCTTCTTCATC
MLOC_3855	HORVU4Hr1G084410	1303	1321	-	4.92e-06	CCTCCACCACCACCAACTC
MLOC_3855	HORVU4Hr1G084410	1306	1324	-	2.6e-06	CCTCCTCCACCACCACCAA
MLOC_3855	HORVU4Hr1G084410	1309	1327	-	7.79e-08	TCTCCTCCTCCACCACCAC
MLOC_3855	HORVU4Hr1G084410	696	714	+	8.25e-06	CCTCCTGCACATCCTTCTT
MLOC_3855	HORVU4Hr1G085800	639	657	+	4.89e-07	TCCCTTCTTCGTCCTCCTC
MLOC_3855	HORVU4Hr1G085800	642	660	+	7.23e-06	CTTCTTCGTCCTCCTCAAT
MLOC_3855	HORVU5Hr1G008050	1075	1093	+	7.03e-06	CCTCCCCCTGTCCCTTCTC
MLOC_3855	HORVU5Hr1G008050	1340	1358	+	9.28e-06	TCCCATCACCCACTTCCTC
MLOC_3855	HORVU5Hr1G008050	1446	1464	+	5.71e-07	TCTCTTCTTCTTCTTCTTC
MLOC_3855	HORVU5Hr1G008050	1449	1467	+	2.01e-07	CTTCTTCTTCTTCTTCTTC
MLOC_3855	HORVU5Hr1G008050	1452	1470	+	2.01e-07	CTTCTTCTTCTTCTTCTTC
MLOC_3855	HORVU5Hr1G008050	1455	1473	+	2.01e-07	CTTCTTCTTCTTCTTCTTC
MLOC_3855	HORVU5Hr1G008050	1458	1476	+	2.01e-07	CTTCTTCTTCTTCTTCTTC
MLOC_3855	HORVU5Hr1G008050	1461	1479	+	2.38e-06	CTTCTTCTTCTTCTTCTTT
MLOC_3855	HORVU5Hr1G008050	1464	1482	+	5.75e-06	CTTCTTCTTCTTCTTTTAC
MLOC_3855	HORVU5Hr1G008050	936	954	-	2.87e-06	TTTCCTCCTCCTCTCCTGC
MLOC_3855	HORVU5Hr1G008050	939	957	-	1.71e-07	CTTTTTCCTCCTCCTCTCC
MLOC_3855	HORVU5Hr1G008050	942	960	-	3.28e-07	TTCCTTTTTCCTCCTCCTC
MLOC_3855	HORVU5Hr1G008050	945	963	-	1.17e-06	CCTTTCCTTTTTCCTCCTC
MLOC_3855	HORVU5Hr1G023430	193	211	+	9.91e-06	CTTCCGCAGCCACCACCTC
MLOC_3855	HORVU5Hr1G056130	66	84	+	5e-06	CTTTCTCCCCTTTCTCCTT
MLOC_3855	HORVU5Hr1G067200	872	890	+	1.16e-06	CCTCCTCCCGCACATCCTC
MLOC_3855	HORVU5Hr1G076060	1345	1363	-	5.56e-06	CCCCCTCCACTTCCACTCC
MLOC_3855	HORVU5Hr1G076060	1348	1366	-	8.69e-07	CTGCCCCCTCCACTTCCAC
MLOC_3855	HORVU5Hr1G103460	1006	1024	+	1.37e-07	TCACCTCCTCCTCCGCCAC
MLOC_3855	HORVU6Hr1G038490	1177	1195	-	3.74e-06	CCTCCACCCCCTCTCCCGC
MLOC_3855	HORVU6Hr1G039140	776	794	+	8.1e-06	CAAGATCCTCCTCCTCTTC
MLOC_3855	HORVU6Hr1G039140	779	797	+	5.53e-06	GATCCTCCTCCTCTTCCAT
MLOC_3855	HORVU6Hr1G039140	782	800	+	9.45e-08	CCTCCTCCTCTTCCATATC
MLOC_3855	HORVU6Hr1G056570	866	884	+	3.17e-06	CCGTCGCTCCCTCCTCCTC
MLOC_3855	HORVU6Hr1G061390	370	388	+	7.73e-06	CCTCCCTCCCTCCCTCTTC
MLOC_3855	HORVU6Hr1G064620	1394	1412	-	7.41e-06	CTCCCTCCCCCCTCTCTTC
MLOC_3855	HORVU6Hr1G075250	375	393	-	8.41e-06	CCTCCTCCCCCTCCCTCCT
MLOC_3855	HORVU6Hr1G075250	478	496	+	7.3e-06	CCTCCTTTCCCACCTCTTT
MLOC_3855	HORVU6Hr1G080670	80	98	-	9.91e-06	CCCTCCCCCCCTCCCTCTC
MLOC_3855	HORVU6Hr1G083960	698	716	+	2.51e-07	CCGCCACCTCCTTCTCCAC
MLOC_3855	HORVU6Hr1G083960	701	719	+	2.95e-07	CCACCTCCTTCTCCACATC
MLOC_3855	HORVU6Hr1G083960	704	722	+	1.69e-07	CCTCCTTCTCCACATCCGC
MLOC_3855	HORVU6Hr1G083960	707	725	+	6.7e-06	CCTTCTCCACATCCGCAGC
MLOC_3855	HORVU6Hr1G083960	867	885	-	2.13e-06	CCTTTTCCTCACCTTCATC
MLOC_3855	HORVU6Hr1G083960	870	888	-	5.48e-06	CATCCTTTTCCTCACCTTC
MLOC_3855	HORVU6Hr1G083960	873	891	-	4.58e-06	CCGCATCCTTTTCCTCACC
MLOC_3855	HORVU6Hr1G083960	876	894	-	4.83e-06	CCACCGCATCCTTTTCCTC
MLOC_3855	HORVU6Hr1G083960	879	897	-	6e-06	CCCCCACCGCATCCTTTTC
MLOC_3855	HORVU6Hr1G095330	1084	1102	+	6.39e-06	TCTCCTCCTACACGTCCAC
MLOC_3855	HORVU6Hr1G095330	199	217	-	8.02e-06	CCTCATCCTCCTCGTCTCT
MLOC_3855	HORVU6Hr1G095330	202	220	-	3.85e-07	TCGCCTCATCCTCCTCGTC
MLOC_3855	HORVU6Hr1G095330	578	596	-	1.46e-06	CCTCCTCGTCGCCCTCCTC
MLOC_3855	HORVU7Hr1G037080	1283	1301	-	7.92e-07	CTTCTTCTTCCACTTCCCC
MLOC_3855	HORVU7Hr1G041260	656	674	+	1.62e-06	TTCCCTCTGCCTCCTTCTC
MLOC_3855	HORVU7Hr1G057410	963	981	+	5.07e-06	CTCCTTCATCATACTCATC
MLOC_3855	HORVU7Hr1G061850	181	199	-	7.84e-08	CCTCATCATCCTCCCCTTC
MLOC_3855	HORVU7Hr1G061850	184	202	-	1.33e-06	TGTCCTCATCATCCTCCCC
MLOC_3855	HORVU7Hr1G075300	1054	1072	-	2.29e-07	CTTCCTCATCCTCTTCTCC
MLOC_3855	HORVU7Hr1G075300	1293	1311	-	4.94e-07	CCTCCACCCCCACCCCCTC
MLOC_3855	HORVU7Hr1G075300	1296	1314	-	5.95e-06	CCGCCTCCACCCCCACCCC
MLOC_3855	HORVU7Hr1G075300	1299	1317	-	2.45e-06	CCCCCGCCTCCACCCCCAC
MLOC_3855	HORVU7Hr1G095900	537	555	+	4.36e-06	TCTAGCCCTCCTCTTCCTC
MLOC_3855	HORVU7Hr1G095900	540	558	+	7.55e-06	AGCCCTCCTCTTCCTCGTC
MLOC_3855	HORVU7Hr1G095900	543	561	+	3.65e-06	CCTCCTCTTCCTCGTCGGC
MLOC_3855	HORVU7Hr1G099580	294	312	+	4.74e-06	CATCCTCATCTTTTTTCTC
MLOC_3855	HORVU7Hr1G100570	244	262	+	2.68e-06	CTTCATCCTGATCTTCTTC
MLOC_3855	HORVU7Hr1G100570	322	340	+	6.09e-06	CATCGTTCTCTTCTTCTTC
MLOC_3855	HORVU7Hr1G100570	325	343	+	2.42e-06	CGTTCTCTTCTTCTTCATC
MLOC_3855	HORVU7Hr1G100570	328	346	+	3.12e-06	TCTCTTCTTCTTCATCGTC
MLOC_3855	HORVU7Hr1G100570	331	349	+	8.53e-06	CTTCTTCTTCATCGTCGTC
MLOC_3855	HORVU7Hr1G100570	334	352	+	8.57e-06	CTTCTTCATCGTCGTCTTC
MLOC_38561	HORVU1Hr1G005120	926	946	-	2.28e-06	TCGTGCAGGTGGCGGCGGTCG
MLOC_38561	HORVU1Hr1G028170	329	349	-	3.17e-06	TGCAGACGAAGGCGGCGGCAT
MLOC_38561	HORVU1Hr1G055340	312	332	-	3.69e-06	GGACCCAAGCGGCGGCGGCCT
MLOC_38561	HORVU2Hr1G019900	997	1017	+	2.88e-06	ATGGGCTGGTGGCGGCGCCGC
MLOC_38561	HORVU2Hr1G084910	439	459	+	5.1e-06	CTCTGGCTTCGACGGCGGCGA
MLOC_38561	HORVU2Hr1G084910	442	462	+	5.51e-07	TGGCTTCGACGGCGGCGACGG
MLOC_38561	HORVU2Hr1G084910	472	492	+	9.29e-07	TTGAGGAGATGGCGGTGGCGG
MLOC_38561	HORVU2Hr1G090030	54	74	-	1.13e-06	GCGTAGGAGTGGCGGCGGCAG
MLOC_38561	HORVU2Hr1G090030	6	26	-	3.19e-08	CAGCGGTTGCGGCGGCGGCAG
MLOC_38561	HORVU2Hr1G090030	9	29	-	3.72e-07	CAACAGCGGTTGCGGCGGCGG
MLOC_38561	HORVU2Hr1G099540	310	330	-	2.94e-06	TATGGCCGGTGGCGGCGGGGG
MLOC_38561	HORVU3Hr1G007290	1315	1335	+	9.75e-06	CCAACGGTGTGGCGGCGGCAC
MLOC_38561	HORVU3Hr1G007290	1417	1437	+	5.2e-06	GCGGAGCTCCGGCGGCGGCGG
MLOC_38561	HORVU3Hr1G007290	1420	1440	+	8.42e-07	GAGCTCCGGCGGCGGCGGCGC
MLOC_38561	HORVU3Hr1G007290	1423	1443	+	1.21e-06	CTCCGGCGGCGGCGGCGCCAG
MLOC_38561	HORVU3Hr1G007290	1469	1489	+	2.07e-06	TTTCGGCGGAGGCGGCGGCTG
MLOC_38561	HORVU3Hr1G007290	1472	1492	+	8e-09	CGGCGGAGGCGGCGGCTGCGG
MLOC_38561	HORVU3Hr1G009980	1038	1058	+	3.8e-06	AGAGGCTTGCGGCGGCGGAAC
MLOC_38561	HORVU3Hr1G009980	1098	1118	+	8.25e-06	AGGACCAGATGGCGGTGGAGT
MLOC_38561	HORVU3Hr1G019840	674	694	-	4.28e-06	CACCGACAACGGCGGCGACTC
MLOC_38561	HORVU3Hr1G050340	111	131	-	3.84e-06	GAGTCACTGTGGCGGCGTCGG
MLOC_38561	HORVU3Hr1G050340	137	157	+	9.41e-07	CGGCGAGAGAGGCGGCGACGA
MLOC_38561	HORVU3Hr1G050340	310	330	+	3.33e-07	CGGACAAGGAGGCGGCGCCGG
MLOC_38561	HORVU3Hr1G050590	1328	1348	-	2.62e-06	CGATGACTTTGACGGCGGATG
MLOC_38561	HORVU3Hr1G068010	1407	1427	+	1.2e-06	CGCTGGCGGTGGCGGTGGCGG
MLOC_38561	HORVU3Hr1G082210	980	1000	+	3.58e-06	CGCCGGCTACGACGGCGATGG
MLOC_38561	HORVU3Hr1G097810	626	646	-	7.89e-06	GTGCGACGAATGCGGCGGCAA
MLOC_38561	HORVU3Hr1G097810	914	934	+	7.14e-07	CGGCAGCGGCGACGGCGGCTG
MLOC_38561	HORVU3Hr1G097810	917	937	+	5.6e-08	CAGCGGCGACGGCGGCTGAGG
MLOC_38561	HORVU3Hr1G097810	988	1008	+	1.82e-07	AGGCGGTTTTGACGGCGGCGG
MLOC_38561	HORVU3Hr1G097810	991	1011	+	1.85e-07	CGGTTTTGACGGCGGCGGTGC
MLOC_38561	HORVU3Hr1G108950	1191	1211	-	8.62e-06	CTGAGGCTACGGCGGCGATCC
MLOC_38561	HORVU3Hr1G108950	1194	1214	-	6.88e-06	GAGCTGAGGCTACGGCGGCGA
MLOC_38561	HORVU3Hr1G108950	1302	1322	-	5.66e-06	CAGCGAATTCCGCGGCGGAGA
MLOC_38561	HORVU3Hr1G108950	1399	1419	-	6.05e-06	TCCCCGCGGCGGCGGCGGCCG
MLOC_38561	HORVU3Hr1G108950	1402	1422	-	8.85e-06	TGCTCCCCGCGGCGGCGGCGG
MLOC_38561	HORVU3Hr1G108950	1471	1491	-	8.17e-06	CGGCGCCGGAGGCGGCCGCGG
MLOC_38561	HORVU4Hr1G085800	1224	1244	+	3.72e-06	GAGAGCTAATAGCGGCGGCGG
MLOC_38561	HORVU4Hr1G085800	1227	1247	+	1.09e-06	AGCTAATAGCGGCGGCGGCAA
MLOC_38561	HORVU5Hr1G056130	1	21	-	2.38e-06	GGCCGGCGGCGACGGCGGGGG
MLOC_38561	HORVU5Hr1G056130	149	169	+	2.91e-06	ACGAGGCGACGGCGGCTCCGG
MLOC_38561	HORVU5Hr1G059890	1471	1491	+	3.51e-06	GGAGGAGCGCGGCGGCGGCGG
MLOC_38561	HORVU5Hr1G067200	172	192	+	9.33e-06	TCCGGCGAGCGGCGGCGGCGC
MLOC_38561	HORVU5Hr1G067200	39	59	+	4.54e-06	TCTGGCGTGTGGCGGCGGCGG
MLOC_38561	HORVU5Hr1G067200	42	62	+	7.89e-06	GGCGTGTGGCGGCGGCGGGAT
MLOC_38561	HORVU6Hr1G038490	1012	1032	-	1.75e-06	CGTCGTAGCCGGCGGCGGAGT
MLOC_38561	HORVU6Hr1G038490	1019	1039	+	2.23e-06	CGCCGGCTACGACGGCGACGG
MLOC_38561	HORVU6Hr1G039140	1136	1156	+	2.19e-06	CGCGGGCGGCGACGGCGGCGC
MLOC_38561	HORVU6Hr1G039140	1139	1159	+	9.67e-08	GGGCGGCGACGGCGGCGCGGG
MLOC_38561	HORVU6Hr1G039140	1185	1205	+	2.15e-09	TGGCGCAAGCGGCGGCGGCGG
MLOC_38561	HORVU6Hr1G039140	1188	1208	+	1.51e-07	CGCAAGCGGCGGCGGCGGCGC
MLOC_38561	HORVU6Hr1G039140	1191	1211	+	1.68e-06	AAGCGGCGGCGGCGGCGCGGT
MLOC_38561	HORVU6Hr1G054910	1408	1428	-	2.46e-06	GGGCGGGTGTGGCGGCGTGGG
MLOC_38561	HORVU6Hr1G061390	215	235	-	4.2e-06	TCGATGCATCGGCGGCGCGGG
MLOC_38561	HORVU6Hr1G080670	30	50	-	2.8e-07	GGGCGGCAACGGCGGTGGCGG
MLOC_38561	HORVU6Hr1G095330	426	446	+	6.45e-06	CGCAGGCTGCAGCGGCGGAGT
MLOC_38561	HORVU7Hr1G041260	800	820	-	6.2e-07	TGGAGAAGACTGCGGCGACGG
MLOC_38561	HORVU7Hr1G061850	1135	1155	-	8.78e-06	TGGGGAAAGTGGCGGTGACGA
MLOC_38561	HORVU7Hr1G061850	1223	1243	-	1.45e-07	TGGTGACGGCGGCGGCGACGG
MLOC_38561	HORVU7Hr1G061850	1226	1246	-	2.82e-09	AGGTGGTGACGGCGGCGGCGA
MLOC_38561	HORVU7Hr1G061850	1229	1249	-	3.72e-07	GTGAGGTGGTGACGGCGGCGG
MLOC_3926	HORVU2Hr1G084890	235	247	+	6.57e-06	TGAATTACCGTTA
MLOC_39554	HORVU2Hr1G092710	723	737	+	1.9e-06	AAAGAGGTAGGTAGG
MLOC_39554	HORVU2Hr1G109330	1485	1499	-	5.38e-07	AGGAAGGTAGGTGGA
MLOC_39554	HORVU5Hr1G092850	8	22	-	2.39e-06	AAAGGGGTAGGTGGA
MLOC_43537	HORVU2Hr1G029460	252	261	-	1.99e-06	GAGAATCTGG
MLOC_43537	HORVU2Hr1G099540	1045	1054	+	8.77e-06	AAGAATCTGA
MLOC_43537	HORVU2Hr1G099540	816	825	+	5.31e-06	AAGAATCTGG
MLOC_43537	HORVU2Hr1G105190	876	885	-	3.19e-06	AAGAATCTGT
MLOC_43575	HORVU2Hr1G115960	842	851	-	7.05e-06	TCCTCGTACA
MLOC_43806	HORVU1Hr1G063710	1079	1099	+	8.28e-06	TTTCCCAATCTCCACCAAAAA
MLOC_43806	HORVU1Hr1G087530	700	720	+	2.18e-06	GGCCTCTTTCACCACCAACCA
MLOC_43806	HORVU3Hr1G002980	1029	1049	-	7.43e-06	CCCCCCCACCACCACCAACGA
MLOC_43806	HORVU4Hr1G084410	1303	1323	-	4.37e-07	CTCCTCCACCACCACCAACTC
MLOC_43806	HORVU4Hr1G084410	810	830	+	9.09e-06	CTTCACTTCCGCCACCAAATT
MLOC_43806	HORVU6Hr1G058820	1094	1114	-	9.47e-07	GAGAAACAGCCTCACCAACCC
MLOC_43806	HORVU7Hr1G057410	1474	1494	+	8.28e-06	CGACTCTCCTTCCACCAAACC
MLOC_43806	HORVU7Hr1G061850	1142	1162	+	8.39e-06	CGCCACTTTCCCCACCTACAT
MLOC_4407	HORVU1Hr1G039820	1362	1376	-	8.89e-07	TTTCCTATTAGGGTA
MLOC_4407	HORVU2Hr1G001820	364	378	+	5.93e-06	TTTCCTATTTTGGTG
MLOC_4407	HORVU2Hr1G105190	531	545	-	8.61e-07	TTTCCCTTTTGGGGA
MLOC_4407	HORVU3Hr1G010140	15	29	-	3.36e-08	TTTCCTTATTTGGTA
MLOC_4407	HORVU3Hr1G071530	1417	1431	+	1.22e-06	TTTCTTTTTTGAGAA
MLOC_4407	HORVU4Hr1G032830	803	817	-	4.6e-06	ATTCTATTTTTGGTA
MLOC_4407	HORVU5Hr1G106350	288	302	-	5.78e-06	CTTCCTTTTGTGGAA
MLOC_4407	HORVU6Hr1G066050	1316	1330	-	2.39e-07	TTTCTATTTTTGGAA
MLOC_4407	HORVU7Hr1G067060	220	234	-	9.82e-06	TTACCTTTGTTGGTA
MLOC_44514	HORVU1Hr1G063710	1167	1180	+	6.63e-06	ACAAAAAAAGAGAG
MLOC_44514	HORVU1Hr1G087530	1452	1465	-	2.15e-06	CCCGAAAAAGAAAA
MLOC_44514	HORVU1Hr1G089760	1487	1500	-	7.55e-06	CAAAAAGAAGAAGA
MLOC_44514	HORVU2Hr1G001820	512	525	+	8.11e-07	CAAAAAGAAGAAAA
MLOC_44514	HORVU2Hr1G010830	540	553	+	6.52e-07	ACGAAAAAGGAAAA
MLOC_44514	HORVU2Hr1G084910	389	402	-	7.55e-06	CAAAAAGAAGAAGA
MLOC_44514	HORVU2Hr1G088660	171	184	+	9.22e-06	CCCAAAAAAGATAG
MLOC_44514	HORVU2Hr1G105190	533	546	+	4.96e-06	CCCAAAAGGGAAAC
MLOC_44514	HORVU3Hr1G007290	236	249	-	8.56e-06	CGAAAAGAAGAAGA
MLOC_44514	HORVU3Hr1G010140	17	30	+	5.68e-07	CCAAATAAGGAAAA
MLOC_44514	HORVU3Hr1G050340	856	869	-	5.58e-06	ATAAAAAGGGAAAA
MLOC_44514	HORVU3Hr1G069590	1484	1497	-	8.08e-06	AAAGAAGAGGAAAA
MLOC_44514	HORVU3Hr1G071530	1416	1429	-	3.48e-06	CTCAAAAAAGAAAA
MLOC_44514	HORVU3Hr1G095580	679	692	+	2.31e-06	TCAAAAAAAGAAAA
MLOC_44514	HORVU3Hr1G116740	1268	1281	-	4.38e-06	CGAAAAAAAGAAAC
MLOC_44514	HORVU4Hr1G004270	932	945	-	7.55e-06	CAAAAAAAAGCAAA
MLOC_44514	HORVU4Hr1G032830	805	818	+	7.23e-06	CCAAAAATAGAATA
MLOC_44514	HORVU4Hr1G060370	184	197	+	3.26e-06	CGAGAAAAGGAAAA
MLOC_44514	HORVU4Hr1G077310	744	757	-	6.13e-06	ACAAAAGAAGAACG
MLOC_44514	HORVU4Hr1G083170	854	867	+	1.31e-06	ACCAAAGAAGAAAG
MLOC_44514	HORVU5Hr1G008050	949	962	+	9.64e-06	AGGAAAAAGGAAAG
MLOC_44514	HORVU5Hr1G059890	841	854	+	1.29e-06	AAAAAAAAGGAAAA
MLOC_44514	HORVU5Hr1G059890	872	885	+	3.55e-07	CAAAAAAAGGAAAA
MLOC_44514	HORVU5Hr1G079670	1028	1041	-	8.43e-06	CTGAAAATAGAAAA
MLOC_44514	HORVU5Hr1G095580	1331	1344	-	7.55e-06	CAAAAAGAAGAAGA
MLOC_44514	HORVU6Hr1G064620	574	587	-	9.75e-06	AAAAAAAAAGAAAC
MLOC_44514	HORVU6Hr1G066050	1318	1331	+	9.61e-08	CCAAAAATAGAAAG
MLOC_44514	HORVU6Hr1G095330	1044	1057	-	4.38e-06	CGAAAAAAAGAAAC
MLOC_44514	HORVU7Hr1G041260	1061	1074	+	2.71e-06	CGCAAAAAGGAAAA
MLOC_44514	HORVU7Hr1G042390	697	710	-	4.69e-06	GAAAAAGAGGAAAA
MLOC_44514	HORVU7Hr1G067060	1413	1426	+	2.19e-06	AAAAAAAAAGAAAA
MLOC_44514	HORVU7Hr1G090560	369	382	-	2.31e-06	TCAAAAAAAGAAAA
MLOC_44514	HORVU7Hr1G090560	548	561	-	3.4e-06	CAAAAAAAGGAAAT
MLOC_44514	HORVU7Hr1G090560	634	647	-	4.13e-06	GCAGAAAAAGAAAA
MLOC_44514	HORVU7Hr1G096870	1170	1183	+	2.62e-06	AGAAAAAAAGAAAA
MLOC_4830	HORVU4Hr1G002530	843	851	-	7.51e-06	TTGTACGGA
MLOC_498	HORVU2Hr1G010830	129	143	-	1.72e-06	AGAAGGTACTAGAAA
MLOC_498	HORVU3Hr1G009980	1075	1089	-	2.7e-06	AGAAACCTCTAGAAA
MLOC_498	HORVU3Hr1G097810	748	762	+	2.19e-06	GGAAGCTTCGAGAGG
MLOC_498	HORVU4Hr1G014900	1284	1298	+	1.26e-06	AGAATCTTCTAGATT
MLOC_498	HORVU4Hr1G056210	1113	1127	+	6.71e-06	AGAAATATCTGGAAA
MLOC_498	HORVU5Hr1G098190	347	361	-	2.03e-06	AGAAGGATCGAGAAG
MLOC_498	HORVU6Hr1G082060	521	535	+	4.83e-07	GGAACATTCTGGAAC
MLOC_498	HORVU6Hr1G082360	152	166	-	9.11e-06	TGAACTTTCTCGAAA
MLOC_498	HORVU7Hr1G057410	147	161	+	9.7e-06	GGAATACTCCAGAAG
MLOC_51353	HORVU0Hr1G001430	1237	1249	+	7.78e-06	TAAAATTTTAATT
MLOC_51353	HORVU0Hr1G001430	619	631	+	8.4e-06	AGAAATTTTAGAA
MLOC_51353	HORVU1Hr1G064750	1092	1104	-	1.82e-06	ACAAATTTAAAAA
MLOC_51353	HORVU1Hr1G064750	1190	1202	+	5.32e-06	CAAAATTTTGAAA
MLOC_51353	HORVU2Hr1G010830	24	36	-	1.6e-06	ATAAATTTTAAAT
MLOC_51353	HORVU2Hr1G029460	1266	1278	+	3.97e-07	CAAAATTTTAAAG
MLOC_51353	HORVU2Hr1G090030	927	939	+	7.75e-06	TCAAATTTTAATT
MLOC_51353	HORVU2Hr1G099540	1421	1433	+	4.48e-06	TGAAATTTAAAAA
MLOC_51353	HORVU2Hr1G110230	310	322	+	2.31e-07	ATAAATTTTAAAA
MLOC_51353	HORVU2Hr1G110230	456	468	+	7.11e-06	AGAAATTTGAAAA
MLOC_51353	HORVU2Hr1G115960	42	54	+	8e-06	GAAAATTTAAATA
MLOC_51353	HORVU2Hr1G117380	1128	1140	-	2.59e-06	TAAAATTTTAAAC
MLOC_51353	HORVU2Hr1G117380	1375	1387	+	3.54e-06	GAAAATTTAAAAA
MLOC_51353	HORVU3Hr1G059170	1401	1413	+	4.29e-06	CCAAATTTAAAAT
MLOC_51353	HORVU3Hr1G059170	859	871	+	6.95e-06	CCAAATTTAAAGA
MLOC_51353	HORVU3Hr1G067380	537	549	+	6.45e-06	AGAAATTTTGAAA
MLOC_51353	HORVU3Hr1G089290	308	320	+	4.59e-06	TCAAATTTAAAAA
MLOC_51353	HORVU3Hr1G089290	343	355	-	3.37e-06	TAAAATTTTAAAT
MLOC_51353	HORVU3Hr1G089290	384	396	+	1.32e-06	TTAAATTTTAAAA
MLOC_51353	HORVU3Hr1G089290	446	458	-	3.54e-06	GAAAATTTAAAAA
MLOC_51353	HORVU3Hr1G089290	482	494	-	6.72e-06	ACAAATTTTGAAA
MLOC_51353	HORVU3Hr1G095580	170	182	+	8.78e-07	GTAAATTTTAAAA
MLOC_51353	HORVU4Hr1G056210	974	986	+	5.81e-06	ATAAATTTAAAAC
MLOC_51353	HORVU4Hr1G090090	1149	1161	-	7.21e-06	ATAAATTTAAAAT
MLOC_51353	HORVU4Hr1G090090	142	154	+	4.59e-06	TCAAATTTAAAAA
MLOC_51353	HORVU5Hr1G006330	774	786	+	4.67e-06	GCAAATTTTAATG
MLOC_51353	HORVU5Hr1G008050	129	141	-	2e-06	GCAAATTTTAATA
MLOC_51353	HORVU5Hr1G094380	1232	1244	+	5.05e-06	AGAAATTTTAACC
MLOC_51353	HORVU6Hr1G080340	1161	1173	+	9.97e-07	AGAAATTTTAATA
MLOC_51353	HORVU7Hr1G087900	1404	1416	-	4.51e-07	GAAAATTTTAAAA
MLOC_51353	HORVU7Hr1G090560	1068	1080	+	4.37e-06	CAAAATTTAAAAT
MLOC_51930	HORVU0Hr1G030830	1335	1349	+	8.66e-06	CAGGGTGACGTGGAG
MLOC_51930	HORVU1Hr1G055340	1355	1369	-	1.14e-06	TGGGGTGACGTGGCA
MLOC_51930	HORVU1Hr1G055930	310	324	+	2.17e-06	TGAGATGACGTGTCC
MLOC_51930	HORVU1Hr1G070250	1347	1361	-	8.35e-07	GTGGATGACGTGGCG
MLOC_51930	HORVU2Hr1G084910	1222	1236	-	4.87e-06	AAGGGTGACGTGGAG
MLOC_51930	HORVU2Hr1G109330	1203	1217	+	8.66e-06	CAGGGTGACGTGGAG
MLOC_51930	HORVU2Hr1G123770	240	254	+	3.64e-06	CGAGCTGACGTGGGA
MLOC_51930	HORVU3Hr1G046320	466	480	-	7.72e-06	TATGATGATGTGGCA
MLOC_51930	HORVU3Hr1G088200	1461	1475	-	9.07e-06	GGGGGCGACGTGGCA
MLOC_51930	HORVU7Hr1G100570	1233	1247	-	6.72e-06	ATTGCTCACGTGTCG
MLOC_52112	HORVU0Hr1G030830	1300	1314	-	9.32e-06	CATGGTGACGTGAAG
MLOC_52112	HORVU1Hr1G055340	1355	1369	-	1.21e-06	TGGGGTGACGTGGCA
MLOC_52112	HORVU1Hr1G055930	310	324	+	1.14e-06	TGAGATGACGTGTCC
MLOC_52112	HORVU1Hr1G070250	1347	1361	-	5.47e-07	GTGGATGACGTGGCG
MLOC_52112	HORVU2Hr1G040680	1339	1353	+	4.51e-06	ATAGATGACGTCACG
MLOC_52112	HORVU2Hr1G084910	1222	1236	-	5.59e-06	AAGGGTGACGTGGAG
MLOC_52112	HORVU2Hr1G109330	1168	1182	-	9.32e-06	CATGGTGACGTGAAG
MLOC_52112	HORVU3Hr1G046320	466	480	-	8.61e-06	TATGATGATGTGGCA
MLOC_52112	HORVU5Hr1G098190	498	512	+	3.42e-06	ATCGATGACGTCACT
MLOC_52112	HORVU5Hr1G100990	1264	1278	-	7.72e-06	GGCGGCGACGTGGCC
MLOC_52114	HORVU1Hr1G027700	387	400	-	1.55e-06	TAAGGAATATTCTA
MLOC_52114	HORVU1Hr1G080300	1255	1268	+	2.91e-06	ATTGGAATATTTTT
MLOC_52114	HORVU2Hr1G110230	320	333	-	6.04e-06	TTAAGAATATTTTT
MLOC_52114	HORVU3Hr1G085930	309	322	+	4.18e-06	GAAGGAATCTTTTC
MLOC_52114	HORVU3Hr1G092020	745	758	-	8.66e-06	AACGGAATCTTCCG
MLOC_52114	HORVU4Hr1G004270	787	800	+	7.77e-06	TATGGAATCTTTAT
MLOC_52114	HORVU4Hr1G014900	1281	1294	+	1.5e-06	ATAAGAATCTTCTA
MLOC_52114	HORVU4Hr1G052450	884	897	+	2.14e-07	AAAGGAATATTCTA
MLOC_52114	HORVU4Hr1G090090	155	168	-	5.93e-06	GATGGAATATTTTG
MLOC_52114	HORVU4Hr1G090090	92	105	-	5.93e-06	GATGGAATATTTTG
MLOC_52115	HORVU3Hr1G010140	544	554	+	6.12e-06	TTAATAATTTA
MLOC_52115	HORVU3Hr1G069590	1076	1086	+	9.67e-06	ATAATAATTGA
MLOC_52115	HORVU4Hr1G066230	454	464	+	3.09e-06	TCAATAATTGT
MLOC_52115	HORVU5Hr1G018480	1048	1058	-	7.26e-06	TCAATAATTTT
MLOC_52115	HORVU5Hr1G023730	1281	1291	+	1.5e-06	TCAATAATTTA
MLOC_52115	HORVU5Hr1G054970	483	493	-	2.73e-06	TTAATAATTAA
MLOC_52115	HORVU5Hr1G092850	768	778	-	2.73e-06	TTAATAATTAA
MLOC_52115	HORVU5Hr1G095580	1276	1286	+	8.8e-06	ACAATAATTTA
MLOC_52115	HORVU6Hr1G066050	1366	1376	-	7.26e-06	CCAATAATTGT
MLOC_52115	HORVU6Hr1G066050	702	712	-	1.5e-06	TCAATAATTTA
MLOC_52115	HORVU6Hr1G082060	490	500	+	6.53e-06	CTAATAATTAA
MLOC_52115	HORVU7Hr1G049860	820	830	+	6.12e-06	TTAATAATTTA
MLOC_52134	HORVU1Hr1G070250	1063	1083	-	9.77e-06	TAAATAATGTTTGGTGAATTG
MLOC_52134	HORVU2Hr1G109330	1458	1478	-	7.02e-06	GTATATATGGTGGGTGGAAAA
MLOC_52134	HORVU4Hr1G002530	830	850	-	1.66e-06	TGTACGGAGTTTGGTGAAATA
MLOC_52134	HORVU5Hr1G006330	455	475	-	8.98e-06	CGGTGAAAAGTAGTTGAAATA
MLOC_52134	HORVU5Hr1G006330	998	1018	+	1.72e-06	GAGGAAATAGTAGTTGAAATA
MLOC_52321	HORVU6Hr1G066050	652	662	-	9.13e-06	TTTGTACGGTT
MLOC_52439	HORVU1Hr1G028170	736	745	-	4.82e-06	AATTAGGTAA
MLOC_52439	HORVU2Hr1G099890	1250	1259	-	4.82e-06	AATTAGGTAA
MLOC_52439	HORVU2Hr1G099890	511	520	-	4.82e-06	AATTAGGTAA
MLOC_52439	HORVU3Hr1G019840	999	1008	-	7.07e-06	AGTTAGGTCA
MLOC_52439	HORVU3Hr1G095580	796	805	+	1.2e-06	AGTTAGGTAA
MLOC_52439	HORVU5Hr1G103460	773	782	-	4.82e-06	AATTAGGTAA
MLOC_52944	HORVU1Hr1G039820	1361	1379	+	1.87e-06	CTACCCTAATAGGAAAAAA
MLOC_52944	HORVU2Hr1G001820	361	379	-	4.42e-06	TCACCAAAATAGGAAACAA
MLOC_52944	HORVU2Hr1G090030	770	788	-	7.54e-06	TTGATAAATAAGGTAAAAT
MLOC_52944	HORVU2Hr1G117380	361	379	+	5.1e-06	TTACCAGTAAAAGAAAGGT
MLOC_52944	HORVU3Hr1G010140	14	32	+	2.34e-06	GTACCAAATAAGGAAAAAG
MLOC_52944	HORVU3Hr1G059170	184	202	-	7.1e-06	TTAACTAAAGAAGTAAAAA
MLOC_52944	HORVU4Hr1G032830	802	820	+	2.05e-08	TTACCAAAAATAGAATAAA
MLOC_52944	HORVU5Hr1G076060	810	828	-	7.05e-06	TGACCATATATGGCAAGTA
MLOC_52944	HORVU6Hr1G066050	1315	1333	+	3.13e-08	TTTCCAAAAATAGAAAGTC
MLOC_52944	HORVU7Hr1G037080	655	673	-	5.55e-06	AAACTCATAAAGGAAAAAA
MLOC_53640	HORVU1Hr1G087530	703	723	+	9.74e-07	CTCTTTCACCACCAACCAACG
MLOC_53640	HORVU3Hr1G082210	885	905	-	9.57e-06	GTAGCCGGCCACCAACCACCC
MLOC_53640	HORVU3Hr1G088200	1392	1412	+	5.61e-06	AGCCATGACCACCAACTCCTC
MLOC_53640	HORVU3Hr1G108950	94	114	-	9e-06	TTCCGCTGCCACCAAACACAT
MLOC_53640	HORVU4Hr1G084410	1300	1320	-	3.03e-06	CTCCACCACCACCAACTCTTC
MLOC_53640	HORVU5Hr1G092850	1	21	+	2.17e-06	CGCGTCGTCCACCTACCCCTT
MLOC_53640	HORVU5Hr1G124120	691	711	+	4.16e-06	ACGTAATTTTACCAACCACTC
MLOC_53640	HORVU6Hr1G058820	1091	1111	-	1.68e-06	AAACAGCCTCACCAACCCAGA
MLOC_53640	HORVU6Hr1G081000	1221	1241	-	3.92e-06	CGGCGCAACCACCAACTCCAC
MLOC_53640	HORVU7Hr1G057410	1477	1497	+	2.38e-06	CTCTCCTTCCACCAAACCAAC
MLOC_5372	HORVU1Hr1G087530	950	962	+	5.23e-06	TTGATCCGATCGA
MLOC_5372	HORVU1Hr1G087530	950	962	-	2.1e-07	TCGATCGGATCAA
MLOC_5372	HORVU2Hr1G099540	250	262	-	5.52e-06	TGGATCCGATCTT
MLOC_5372	HORVU3Hr1G068010	367	379	+	8.28e-06	CGGATCGGATCTA
MLOC_5372	HORVU3Hr1G068010	367	379	-	4.36e-06	TAGATCCGATCCG
MLOC_5372	HORVU6Hr1G028790	1145	1157	+	7.33e-07	TTGATCTGATTAG
MLOC_5372	HORVU6Hr1G028790	874	886	+	6.31e-06	TAGATCAGATCAA
MLOC_5372	HORVU6Hr1G028790	874	886	-	4.91e-06	TTGATCTGATCTA
MLOC_5372	HORVU6Hr1G064620	874	886	+	2.9e-07	TCGATCTGATTAG
MLOC_5375	HORVU0Hr1G001430	716	734	+	8.77e-06	TGTTTTCCATTTATATGAA
MLOC_5375	HORVU1Hr1G039820	1361	1379	-	9.05e-06	TTTTTTCCTATTAGGGTAG
MLOC_5375	HORVU2Hr1G001820	361	379	+	1.62e-06	TTGTTTCCTATTTTGGTGA
MLOC_5375	HORVU2Hr1G089620	92	110	-	2.8e-06	TTTTTTCTTTTTGTGTTTA
MLOC_5375	HORVU2Hr1G090030	770	788	+	9.84e-06	ATTTTACCTTATTTATCAA
MLOC_5375	HORVU2Hr1G105190	530	548	-	9.95e-06	TGGTTTCCCTTTTGGGGAT
MLOC_5375	HORVU3Hr1G010140	14	32	-	6.76e-07	CTTTTTCCTTATTTGGTAC
MLOC_5375	HORVU3Hr1G059170	184	202	+	4.6e-06	TTTTTACTTCTTTAGTTAA
MLOC_5375	HORVU3Hr1G085930	109	127	+	5.27e-06	TCCTCTCCTCTTTAGGCAA
MLOC_5375	HORVU4Hr1G032830	802	820	-	4.67e-08	TTTATTCTATTTTTGGTAA
MLOC_5375	HORVU5Hr1G076060	810	828	+	2.07e-06	TACTTGCCATATATGGTCA
MLOC_5375	HORVU6Hr1G060850	1226	1244	+	2e-06	ATCTTTTCATTTTTAGTTA
MLOC_5375	HORVU6Hr1G066050	1315	1333	-	1.78e-08	GACTTTCTATTTTTGGAAA
MLOC_5375	HORVU7Hr1G077110	43	61	+	8.96e-06	ATTATGCTTCTTTTGGTTT
MLOC_5375	HORVU7Hr1G096870	1160	1178	-	7.08e-06	TTTTTTTCTTTTTTGTTTT
MLOC_53943	HORVU0Hr1G030830	917	931	-	3.93e-06	ATAACATTATTCTTT
MLOC_53943	HORVU1Hr1G027700	385	399	+	6.5e-08	TTTAGAATATTCCTT
MLOC_53943	HORVU2Hr1G099890	912	926	-	7.5e-06	AATATTATATTCTTA
MLOC_53943	HORVU2Hr1G109330	785	799	-	3.93e-06	ATAACATTATTCTTT
MLOC_53943	HORVU2Hr1G110230	318	332	+	6.73e-06	TAAAAAATATTCTTA
MLOC_53943	HORVU3Hr1G010140	573	587	-	3.11e-06	TTTGTAATATTCTCA
MLOC_53943	HORVU4Hr1G014900	1067	1081	+	6.17e-06	ATCTGCATATTCTTT
MLOC_53943	HORVU4Hr1G052450	885	899	-	3.73e-07	ACTAGAATATTCCTT
MLOC_53943	HORVU6Hr1G080670	314	328	-	8e-06	ACTCATATATTCTTT
MLOC_54606	HORVU0Hr1G001430	240	250	+	9.9e-06	ATAAGTCAAAG
MLOC_54606	HORVU1Hr1G064750	740	750	-	9.58e-06	AATAGTCAACA
MLOC_54606	HORVU3Hr1G089290	766	776	+	4.14e-06	AAAAGTCAAAT
MLOC_54606	HORVU7Hr1G077110	542	552	+	8.95e-06	ATAAGTCAACA
MLOC_54674	HORVU0Hr1G001430	11	21	+	2.19e-07	CACTCTCACTC
MLOC_54674	HORVU3Hr1G108950	115	125	-	2.46e-06	CACTTTCACTG
MLOC_54674	HORVU4Hr1G067320	505	515	+	1.53e-06	CACTATCACTA
MLOC_54674	HORVU5Hr1G076060	1346	1356	-	4.84e-06	CACTTCCACTC
MLOC_54674	HORVU7Hr1G077110	574	584	+	6.25e-06	CACTTACACTC
MLOC_54829	HORVU1Hr1G087530	1450	1458	-	5.11e-06	AAGAAAACA
MLOC_54829	HORVU2Hr1G088660	1279	1287	+	5.11e-06	AAGAAAACA
MLOC_54829	HORVU3Hr1G002980	131	139	+	5.11e-06	AAGAAAACA
MLOC_54829	HORVU3Hr1G067380	1044	1052	+	5.11e-06	AAGAAAACA
MLOC_54829	HORVU5Hr1G063390	149	157	-	5.11e-06	AAGAAAACA
MLOC_54829	HORVU5Hr1G065420	695	703	-	5.11e-06	AAGAAAACA
MLOC_54829	HORVU6Hr1G058820	784	792	-	5.11e-06	AAGAAAACA
MLOC_54829	HORVU6Hr1G082360	276	284	+	5.11e-06	AAGAAAACA
MLOC_55144	HORVU0Hr1G012740	596	615	+	5.32e-06	GGGCTCAGCCTCCACCGTCA
MLOC_55144	HORVU1Hr1G055340	267	286	+	4.35e-06	CGCCTCCACGTCCGTCGTCA
MLOC_55144	HORVU1Hr1G063150	138	157	+	9.8e-06	TATCATAATCTTCGCCGCCA
MLOC_55144	HORVU2Hr1G001820	872	891	+	1.35e-06	CCCCGTCCCCGTTGCCGCCG
MLOC_55144	HORVU2Hr1G082700	671	690	+	5.32e-06	CATCGCCATCGTCATCACCA
MLOC_55144	HORVU2Hr1G082700	674	693	+	1.56e-06	CGCCATCGTCATCACCAACA
MLOC_55144	HORVU2Hr1G084910	293	312	-	8.94e-06	CAAGGCAGCTGCCGCCGTCG
MLOC_55144	HORVU2Hr1G084910	442	461	-	6.23e-06	CGTCGCCGCCGTCGAAGCCA
MLOC_55144	HORVU2Hr1G084910	448	467	-	9.39e-08	CTCATCCGTCGCCGCCGTCG
MLOC_55144	HORVU2Hr1G084910	451	470	-	1.98e-06	GGCCTCATCCGTCGCCGCCG
MLOC_55144	HORVU2Hr1G084910	472	491	-	7.21e-06	CGCCACCGCCATCTCCTCAA
MLOC_55144	HORVU2Hr1G084910	478	497	-	4.99e-06	CGAGGCCGCCACCGCCATCT
MLOC_55144	HORVU2Hr1G084910	481	500	-	7.62e-07	CTTCGAGGCCGCCACCGCCA
MLOC_55144	HORVU2Hr1G090030	4	23	+	7.13e-06	ATCTGCCGCCGCCGCAACCG
MLOC_55144	HORVU2Hr1G090030	46	65	+	1.71e-06	CACCGATCCTGCCGCCGCCA
MLOC_55144	HORVU2Hr1G090030	7	26	+	2.9e-06	TGCCGCCGCCGCAACCGCTG
MLOC_55144	HORVU2Hr1G099540	530	549	-	6.5e-06	CTCATTCCCCTCCACCACCA
MLOC_55144	HORVU2Hr1G099890	1078	1097	-	5.61e-06	CTCCTCCTTCTCCTCCTTCT
MLOC_55144	HORVU2Hr1G099890	1081	1100	-	8.76e-06	CTTCTCCTCCTTCTCCTCCT
MLOC_55144	HORVU2Hr1G099890	1087	1106	-	5.61e-06	CTCCTCCTTCTCCTCCTTCT
MLOC_55144	HORVU2Hr1G099890	1090	1109	-	2.3e-06	CTCCTCCTCCTTCTCCTCCT
MLOC_55144	HORVU2Hr1G099890	1096	1115	-	7.21e-06	CTTCTCCTCCTCCTCCTTCT
MLOC_55144	HORVU2Hr1G099890	1134	1153	+	3.46e-06	CTTCTCCTCCTCCTCCTCCT
MLOC_55144	HORVU2Hr1G099890	1137	1156	+	8.2e-07	CTCCTCCTCCTCCTCCTCCT
MLOC_55144	HORVU2Hr1G099890	1140	1159	+	8.2e-07	CTCCTCCTCCTCCTCCTCCT
MLOC_55144	HORVU2Hr1G099890	1143	1162	+	8.2e-07	CTCCTCCTCCTCCTCCTCCT
MLOC_55144	HORVU2Hr1G099890	1146	1165	+	1.85e-06	CTCCTCCTCCTCCTCCTTCT
MLOC_55144	HORVU2Hr1G099890	1152	1171	+	4.89e-06	CTCCTCCTCCTTCTCCTTCT
MLOC_55144	HORVU2Hr1G099890	1450	1469	-	9.71e-07	CTTCTCCTCCTCCACCTCCT
MLOC_55144	HORVU2Hr1G099890	350	369	-	5.61e-06	CTCCTCCTTCTCCTCCTTCT
MLOC_55144	HORVU2Hr1G099890	353	372	-	8.76e-06	CTTCTCCTCCTTCTCCTCCT
MLOC_55144	HORVU2Hr1G099890	359	378	-	5.61e-06	CTCCTCCTTCTCCTCCTTCT
MLOC_55144	HORVU2Hr1G099890	362	381	-	2.3e-06	CTCCTCCTCCTTCTCCTCCT
MLOC_55144	HORVU2Hr1G099890	368	387	-	7.21e-06	CTTCTCCTCCTCCTCCTTCT
MLOC_55144	HORVU2Hr1G099890	415	434	+	1.85e-06	CTCCTCCTCCTCCTCCTTCT
MLOC_55144	HORVU2Hr1G099890	43	62	+	1.85e-06	CTCCTCCTCCTCCTCCTTCT
MLOC_55144	HORVU2Hr1G099890	49	68	+	4.89e-06	CTCCTCCTCCTTCTCCTTCT
MLOC_55144	HORVU2Hr1G099890	710	729	-	8.76e-06	CTTCTCCTCCTTCTCCTCCT
MLOC_55144	HORVU2Hr1G099890	716	735	-	5.61e-06	CTCCTCCTTCTCCTCCTTCT
MLOC_55144	HORVU2Hr1G099890	719	738	-	2.3e-06	CTCCTCCTCCTTCTCCTCCT
MLOC_55144	HORVU2Hr1G099890	725	744	-	7.21e-06	CTTCTCCTCCTCCTCCTTCT
MLOC_55144	HORVU3Hr1G002980	1027	1046	-	1.49e-06	CCCCACCACCACCAACGACT
MLOC_55144	HORVU3Hr1G007290	1426	1445	-	1.96e-07	CGCTGGCGCCGCCGCCGCCG
MLOC_55144	HORVU3Hr1G007290	1429	1448	-	3.39e-06	TGGCGCTGGCGCCGCCGCCG
MLOC_55144	HORVU3Hr1G007290	1469	1488	-	5.59e-07	AGCCGCCGCCTCCGCCGAAA
MLOC_55144	HORVU3Hr1G007290	1472	1491	-	1.33e-08	CGCAGCCGCCGCCTCCGCCG
MLOC_55144	HORVU3Hr1G007290	1475	1494	-	4.87e-07	TGCCGCAGCCGCCGCCTCCG
MLOC_55144	HORVU3Hr1G019840	720	739	-	6.99e-06	CTCTGTCACCACTACCTCCA
MLOC_55144	HORVU3Hr1G050340	103	122	+	1.89e-06	TCTCGTCACCGACGCCGCCA
MLOC_55144	HORVU3Hr1G050340	106	125	+	9.89e-06	CGTCACCGACGCCGCCACAG
MLOC_55144	HORVU3Hr1G050340	134	153	-	5.95e-07	CGCCGCCTCTCTCGCCGTCG
MLOC_55144	HORVU3Hr1G050340	307	326	-	7.83e-06	CGCCGCCTCCTTGTCCGTCG
MLOC_55144	HORVU3Hr1G068010	1407	1426	-	1.49e-07	CGCCACCGCCACCGCCAGCG
MLOC_55144	HORVU3Hr1G068010	1410	1429	-	1.11e-08	GCCCGCCACCGCCACCGCCA
MLOC_55144	HORVU3Hr1G082210	980	999	-	4.73e-06	CATCGCCGTCGTAGCCGGCG
MLOC_55144	HORVU3Hr1G088200	241	260	-	1.04e-06	CAACGCCACCGTTGCCACCA
MLOC_55144	HORVU3Hr1G097810	1000	1019	-	1.9e-07	CCCCGCCCGCACCGCCGCCG
MLOC_55144	HORVU3Hr1G097810	911	930	-	9.83e-07	CGCCGTCGCCGCTGCCGCAA
MLOC_55144	HORVU3Hr1G097810	914	933	-	5.88e-07	AGCCGCCGTCGCCGCTGCCG
MLOC_55144	HORVU3Hr1G097810	917	936	-	7.9e-07	CTCAGCCGCCGTCGCCGCTG
MLOC_55144	HORVU3Hr1G097810	920	939	-	4.94e-06	TCCCTCAGCCGCCGTCGCCG
MLOC_55144	HORVU3Hr1G097810	988	1007	-	2e-06	CGCCGCCGTCAAAACCGCCT
MLOC_55144	HORVU3Hr1G108950	1269	1288	-	8.94e-06	TACCACCACCGCCCCCTCCG
MLOC_55144	HORVU3Hr1G108950	1391	1410	+	2.07e-06	CTCGGCAGCGGCCGCCGCCG
MLOC_55144	HORVU3Hr1G108950	1394	1413	+	4.84e-06	GGCAGCGGCCGCCGCCGCCG
MLOC_55144	HORVU3Hr1G108950	1466	1485	+	3.03e-06	CGCGGCCGCGGCCGCCTCCG
MLOC_55144	HORVU3Hr1G108950	1472	1491	+	6.66e-07	CGCGGCCGCCTCCGGCGCCG
MLOC_55144	HORVU4Hr1G084410	1304	1323	-	2.59e-07	CTCCTCCACCACCACCAACT
MLOC_55144	HORVU4Hr1G084410	1307	1326	-	2.12e-08	CTCCTCCTCCACCACCACCA
MLOC_55144	HORVU4Hr1G084410	1310	1329	-	1.89e-06	GATCTCCTCCTCCACCACCA
MLOC_55144	HORVU4Hr1G084410	1349	1368	-	1.71e-06	CTCCACCATGGCCGCCGGCG
MLOC_55144	HORVU4Hr1G084410	807	826	+	6.5e-06	CTACTTCACTTCCGCCACCA
MLOC_55144	HORVU4Hr1G085800	1195	1214	-	3.93e-07	AGCCGTCGCCGCTGCCGACA
MLOC_55144	HORVU4Hr1G090090	1342	1361	+	8.5e-06	CGCCTCCGCTCCCGCCGCTT
MLOC_55144	HORVU5Hr1G023430	150	169	-	5.12e-07	CCTCGCCACCACCACCATCT
MLOC_55144	HORVU5Hr1G023430	156	175	-	5.46e-07	CGCCGTCCTCGCCACCACCA
MLOC_55144	HORVU5Hr1G023430	159	178	-	9.41e-06	TTGCGCCGTCCTCGCCACCA
MLOC_55144	HORVU5Hr1G023430	47	66	+	9.6e-06	CCCCGTAGCCTCCTCCGCAA
MLOC_55144	HORVU5Hr1G023730	427	446	-	7.59e-06	CGTCGCCGTCCCCAGCGTCG
MLOC_55144	HORVU5Hr1G056130	2	21	+	1.65e-06	CCCCGCCGTCGCCGCCGGCC
MLOC_55144	HORVU5Hr1G056130	410	429	-	7.21e-06	CGTCGCCGCGCCCACCGGCG
MLOC_55144	HORVU5Hr1G056130	671	690	-	9.5e-06	CTAGTCTGCCCCCGCCGCCA
MLOC_55144	HORVU5Hr1G056130	84	103	-	8.16e-06	CCCCGCACCAACCACCACCA
MLOC_55144	HORVU5Hr1G059890	1298	1317	-	5.27e-06	TTTCGCCGTCGCCGTCGACG
MLOC_55144	HORVU5Hr1G063390	1305	1324	+	6.3e-06	CTCTTCCGTCGCCACAGACG
MLOC_55144	HORVU5Hr1G103460	1004	1023	+	5.06e-07	GATCACCTCCTCCTCCGCCA
MLOC_55144	HORVU5Hr1G103460	1007	1026	+	1.06e-06	CACCTCCTCCTCCGCCACTA
MLOC_55144	HORVU6Hr1G038490	1013	1032	+	3.5e-06	CTCCGCCGCCGGCTACGACG
MLOC_55144	HORVU6Hr1G038490	1019	1038	-	6.77e-06	CGTCGCCGTCGTAGCCGGCG
MLOC_55144	HORVU6Hr1G038490	1150	1169	-	2.66e-06	CGCCGACGGCGCCACCGCTA
MLOC_55144	HORVU6Hr1G038490	1153	1172	-	7.62e-07	CCCCGCCGACGGCGCCACCG
MLOC_55144	HORVU6Hr1G038490	751	770	+	4.59e-06	AACCACCACTGCAGCCACCA
MLOC_55144	HORVU6Hr1G039140	1080	1099	-	2.69e-07	CTCCGCTGCGGCCGCCGCCT
MLOC_55144	HORVU6Hr1G039140	1136	1155	-	4.25e-06	CGCCGCCGTCGCCGCCCGCG
MLOC_55144	HORVU6Hr1G039140	1139	1158	-	7.08e-07	CCGCGCCGCCGTCGCCGCCC
MLOC_55144	HORVU6Hr1G039140	1182	1201	-	6.1e-07	CGCCGCCGCTTGCGCCACCG
MLOC_55144	HORVU6Hr1G039140	1185	1204	-	9.59e-07	CGCCGCCGCCGCTTGCGCCA
MLOC_55144	HORVU6Hr1G039140	1188	1207	-	8.24e-06	CGCCGCCGCCGCCGCTTGCG
MLOC_55144	HORVU6Hr1G039140	1191	1210	-	9.25e-07	CCGCGCCGCCGCCGCCGCTT
MLOC_55144	HORVU6Hr1G080670	28	47	+	3.69e-06	CCCCGCCACCGCCGTTGCCG
MLOC_55144	HORVU6Hr1G080670	31	50	+	7.62e-07	CGCCACCGCCGTTGCCGCCC
MLOC_55144	HORVU6Hr1G083960	654	673	+	8.94e-06	CCTCGACGCCGTCACCTTCT
MLOC_55144	HORVU6Hr1G083960	702	721	+	6.84e-06	CACCTCCTTCTCCACATCCG
MLOC_55144	HORVU6Hr1G083960	743	762	+	1.42e-06	CATCGCCGTGGACACCGCCA
MLOC_55144	HORVU6Hr1G083960	857	876	-	4.16e-06	CACCTTCATCGCCTCCATCT
MLOC_55144	HORVU6Hr1G083960	860	879	-	3e-06	CCTCACCTTCATCGCCTCCA
MLOC_55144	HORVU6Hr1G083960	912	931	-	9.5e-06	CCCCTCCACTGCCAACACCG
MLOC_55144	HORVU6Hr1G095330	607	626	-	2.9e-06	TCTCGCCATGGCCGCCGCCG
MLOC_55144	HORVU7Hr1G041260	804	823	+	5.67e-06	CGCCGCAGTCTTCTCCATCG
MLOC_55144	HORVU7Hr1G061850	1218	1237	+	1.73e-07	TCTCTCCGTCGCCGCCGCCG
MLOC_55144	HORVU7Hr1G061850	1221	1240	+	7.87e-10	CTCCGTCGCCGCCGCCGTCA
MLOC_55144	HORVU7Hr1G061850	1224	1243	+	5.19e-07	CGTCGCCGCCGCCGTCACCA
MLOC_55144	HORVU7Hr1G061850	1227	1246	+	1.96e-08	CGCCGCCGCCGTCACCACCT
MLOC_55144	HORVU7Hr1G075300	1294	1313	-	6.56e-06	CGCCTCCACCCCCACCCCCT
MLOC_55144	HORVU7Hr1G075300	479	498	+	6.74e-07	CACCGCCCTCGCCAGCGCCG
MLOC_55144	HORVU7Hr1G099640	1070	1089	+	4.12e-06	CATCTCCCTCGTCGCCGGCA
MLOC_55144	HORVU7Hr1G099640	1367	1386	+	2.81e-06	CCTCACTGCCATTGCCGCCG
MLOC_55323	HORVU0Hr1G007050	1240	1258	+	5.8e-06	AGTGGGGGGCGGCGGCGAG
MLOC_55323	HORVU0Hr1G012740	603	621	-	9.71e-06	CATCATTGACGGTGGAGGC
MLOC_55323	HORVU0Hr1G012740	806	824	-	7.6e-06	CGGGGTGGTCGGCGGCGCA
MLOC_55323	HORVU0Hr1G012740	852	870	-	5.26e-06	GTGAGGTGGCGGCGCTGCT
MLOC_55323	HORVU1Hr1G005120	925	943	-	4.44e-06	TGCAGGTGGCGGCGGTCGA
MLOC_55323	HORVU1Hr1G055930	1423	1441	+	5.86e-06	CGCAGGGTGCGGCGGTGAC
MLOC_55323	HORVU1Hr1G089760	1035	1053	-	2.75e-06	GGCCGGCGCCGGCGGCGGG
MLOC_55323	HORVU2Hr1G019900	1000	1018	+	6.71e-06	GGCTGGTGGCGGCGCCGCG
MLOC_55323	HORVU2Hr1G082700	576	594	-	9.53e-06	GCCTCGTGGCGGCGGCGAA
MLOC_55323	HORVU2Hr1G084910	442	460	+	1e-06	TGGCTTCGACGGCGGCGAC
MLOC_55323	HORVU2Hr1G084910	472	490	+	7.75e-06	TTGAGGAGATGGCGGTGGC
MLOC_55323	HORVU2Hr1G084910	475	493	+	3.82e-08	AGGAGATGGCGGTGGCGGC
MLOC_55323	HORVU2Hr1G090030	5	23	-	9.55e-08	CGGTTGCGGCGGCGGCAGA
MLOC_55323	HORVU2Hr1G090030	53	71	-	5.1e-06	TAGGAGTGGCGGCGGCAGG
MLOC_55323	HORVU2Hr1G090030	8	26	-	3.03e-08	CAGCGGTTGCGGCGGCGGC
MLOC_55323	HORVU2Hr1G099540	309	327	-	2.66e-07	GGCCGGTGGCGGCGGGGGA
MLOC_55323	HORVU2Hr1G099890	1138	1156	-	4.53e-06	AGGAGGAGGAGGAGGAGGA
MLOC_55323	HORVU2Hr1G099890	1141	1159	-	4.53e-06	AGGAGGAGGAGGAGGAGGA
MLOC_55323	HORVU2Hr1G099890	1144	1162	-	4.53e-06	AGGAGGAGGAGGAGGAGGA
MLOC_55323	HORVU2Hr1G099890	1444	1462	+	6.77e-06	AGAAAGAGGAGGTGGAGGA
MLOC_55323	HORVU2Hr1G099890	1447	1465	+	5.69e-06	AAGAGGAGGTGGAGGAGGA
MLOC_55323	HORVU2Hr1G099890	1450	1468	+	8.76e-06	AGGAGGTGGAGGAGGAGAA
MLOC_55323	HORVU3Hr1G007290	1170	1188	-	4.35e-06	TCGTTGAGCCGGCGGCGGA
MLOC_55323	HORVU3Hr1G007290	1420	1438	+	2.29e-06	GAGCTCCGGCGGCGGCGGC
MLOC_55323	HORVU3Hr1G007290	1423	1441	+	9.01e-07	CTCCGGCGGCGGCGGCGCC
MLOC_55323	HORVU3Hr1G007290	1426	1444	+	1.01e-06	CGGCGGCGGCGGCGCCAGC
MLOC_55323	HORVU3Hr1G007290	1463	1481	+	6.45e-06	AGGGTTTTTCGGCGGAGGC
MLOC_55323	HORVU3Hr1G007290	1472	1490	+	4.57e-08	CGGCGGAGGCGGCGGCTGC
MLOC_55323	HORVU3Hr1G007290	1475	1493	+	5.34e-07	CGGAGGCGGCGGCTGCGGC
MLOC_55323	HORVU3Hr1G009980	1038	1056	+	1.68e-06	AGAGGCTTGCGGCGGCGGA
MLOC_55323	HORVU3Hr1G050340	313	331	+	5.86e-06	ACAAGGAGGCGGCGCCGGG
MLOC_55323	HORVU3Hr1G068010	1404	1422	+	8.44e-06	GCCCGCTGGCGGTGGCGGT
MLOC_55323	HORVU3Hr1G068010	1407	1425	+	2.03e-06	CGCTGGCGGTGGCGGTGGC
MLOC_55323	HORVU3Hr1G068010	1410	1428	+	8.15e-09	TGGCGGTGGCGGTGGCGGG
MLOC_55323	HORVU3Hr1G088200	241	259	+	4.71e-06	TGGTGGCAACGGTGGCGTT
MLOC_55323	HORVU3Hr1G097810	625	643	-	9.35e-06	CGACGAATGCGGCGGCAAC
MLOC_55323	HORVU3Hr1G097810	917	935	+	5.55e-07	CAGCGGCGACGGCGGCTGA
MLOC_55323	HORVU3Hr1G097810	920	938	+	2.1e-06	CGGCGACGGCGGCTGAGGG
MLOC_55323	HORVU3Hr1G097810	991	1009	+	5.27e-08	CGGTTTTGACGGCGGCGGT
MLOC_55323	HORVU3Hr1G108950	1193	1211	-	5.2e-07	CTGAGGCTACGGCGGCGAT
MLOC_55323	HORVU3Hr1G108950	1269	1287	+	1.05e-07	CGGAGGGGGCGGTGGTGGT
MLOC_55323	HORVU3Hr1G108950	1398	1416	-	3.16e-06	CCGCGGCGGCGGCGGCCGC
MLOC_55323	HORVU3Hr1G108950	1401	1419	-	6.97e-06	TCCCCGCGGCGGCGGCGGC
MLOC_55323	HORVU4Hr1G084410	1298	1316	+	9.8e-06	CGGAAGAGTTGGTGGTGGT
MLOC_55323	HORVU4Hr1G084410	1301	1319	+	6.52e-06	AAGAGTTGGTGGTGGTGGA
MLOC_55323	HORVU4Hr1G084410	1304	1322	+	1.66e-06	AGTTGGTGGTGGTGGAGGA
MLOC_55323	HORVU4Hr1G084410	1307	1325	+	1.28e-06	TGGTGGTGGTGGAGGAGGA
MLOC_55323	HORVU4Hr1G085800	1227	1245	+	2.5e-06	AGCTAATAGCGGCGGCGGC
MLOC_55323	HORVU5Hr1G023430	150	168	+	6.27e-06	AGATGGTGGTGGTGGCGAG
MLOC_55323	HORVU5Hr1G059890	1474	1492	+	2.73e-06	GGAGCGCGGCGGCGGCGGG
MLOC_55323	HORVU5Hr1G067200	175	193	+	4.26e-06	GGCGAGCGGCGGCGGCGCG
MLOC_55323	HORVU5Hr1G067200	42	60	+	6.97e-07	GGCGTGTGGCGGCGGCGGG
MLOC_55323	HORVU5Hr1G094270	1336	1354	-	4.57e-06	AGGAGATGGTGGTGGTGGG
MLOC_55323	HORVU5Hr1G098190	857	875	+	2.78e-06	TGGTGGCGTCGGCGGCAGG
MLOC_55323	HORVU5Hr1G103460	1011	1029	-	5.1e-06	TACTAGTGGCGGAGGAGGA
MLOC_55323	HORVU6Hr1G038490	1011	1029	-	9.71e-06	CGTAGCCGGCGGCGGAGTG
MLOC_55323	HORVU6Hr1G038490	1014	1032	-	1.99e-06	CGTCGTAGCCGGCGGCGGA
MLOC_55323	HORVU6Hr1G038490	1022	1040	+	8.12e-06	CGGCTACGACGGCGACGGC
MLOC_55323	HORVU6Hr1G038490	965	983	+	9.62e-06	CGGAAGCTGCGGTGGCCGC
MLOC_55323	HORVU6Hr1G039140	1074	1092	+	9.18e-06	GGGCGCAGGCGGCGGCCGC
MLOC_55323	HORVU6Hr1G039140	1139	1157	+	2.36e-07	GGGCGGCGACGGCGGCGCG
MLOC_55323	HORVU6Hr1G039140	1142	1160	+	4.18e-06	CGGCGACGGCGGCGCGGGG
MLOC_55323	HORVU6Hr1G039140	1185	1203	+	6.38e-07	TGGCGCAAGCGGCGGCGGC
MLOC_55323	HORVU6Hr1G039140	1188	1206	+	5.27e-08	CGCAAGCGGCGGCGGCGGC
MLOC_55323	HORVU6Hr1G039140	1191	1209	+	2.66e-07	AAGCGGCGGCGGCGGCGCG
MLOC_55323	HORVU6Hr1G054910	581	599	+	9.98e-06	AGGAGACGGTGGCGCCGGG
MLOC_55323	HORVU6Hr1G080670	29	47	-	1.29e-07	CGGCAACGGCGGTGGCGGG
MLOC_55323	HORVU6Hr1G080670	32	50	-	4.82e-07	GGGCGGCAACGGCGGTGGC
MLOC_55323	HORVU6Hr1G083960	697	715	-	8.93e-06	TGGAGAAGGAGGTGGCGGG
MLOC_55323	HORVU6Hr1G083960	880	898	+	9.8e-06	AAAAGGATGCGGTGGGGGA
MLOC_55323	HORVU6Hr1G095330	429	447	+	2.37e-06	AGGCTGCAGCGGCGGAGTG
MLOC_55323	HORVU7Hr1G061850	1222	1240	-	9.11e-07	TGACGGCGGCGGCGACGGA
MLOC_55323	HORVU7Hr1G061850	1225	1243	-	9.11e-08	TGGTGACGGCGGCGGCGAC
MLOC_55323	HORVU7Hr1G061850	1228	1246	-	7.3e-09	AGGTGGTGACGGCGGCGGC
MLOC_55323	HORVU7Hr1G075300	1226	1244	-	4.76e-06	TCGCGCAGACGGCGGAGAT
MLOC_55323	HORVU7Hr1G075300	1300	1318	+	7.75e-06	TGGGGGTGGAGGCGGGGGA
MLOC_55345	HORVU1Hr1G070250	727	736	+	2.93e-06	CCCGACAAAA
MLOC_55345	HORVU6Hr1G028790	1276	1285	+	8.45e-06	TCCGACAAGA
MLOC_56075	HORVU1Hr1G087630	1465	1481	-	6.18e-07	CGGCGAGGACGACGGCG
MLOC_56075	HORVU2Hr1G090030	10	26	-	3.04e-06	CAGCGGTTGCGGCGGCG
MLOC_56075	HORVU2Hr1G092710	1432	1448	-	8.63e-06	AGGCGGCACACGCGGCG
MLOC_56075	HORVU3Hr1G007290	1423	1439	+	3.01e-06	CTCCGGCGGCGGCGGCG
MLOC_56075	HORVU3Hr1G007290	1472	1488	+	1.06e-06	CGGCGGAGGCGGCGGCT
MLOC_56075	HORVU3Hr1G007290	1478	1494	+	8.11e-06	AGGCGGCGGCTGCGGCA
MLOC_56075	HORVU3Hr1G019840	678	694	-	3.23e-06	CACCGACAACGGCGGCG
MLOC_56075	HORVU3Hr1G046320	697	713	+	2.08e-06	CGGCGACGAAGCCGGAG
MLOC_56075	HORVU3Hr1G050340	137	153	+	1.75e-07	CGGCGAGAGAGGCGGCG
MLOC_56075	HORVU3Hr1G082210	980	996	+	4.87e-07	CGCCGGCTACGACGGCG
MLOC_56075	HORVU3Hr1G082210	980	996	-	2.55e-06	CGCCGTCGTAGCCGGCG
MLOC_56075	HORVU3Hr1G097810	902	918	+	5.65e-06	CGGCGACACTTGCGGCA
MLOC_56075	HORVU3Hr1G097810	988	1004	+	2.16e-06	AGGCGGTTTTGACGGCG
MLOC_56075	HORVU3Hr1G106880	1330	1346	-	9.77e-06	CTCCGGTGGTTCCGGTG
MLOC_56075	HORVU3Hr1G108950	1306	1322	-	4.9e-06	CAGCGAATTCCGCGGCG
MLOC_56075	HORVU4Hr1G090090	1342	1358	-	4.24e-06	CGGCGGGAGCGGAGGCG
MLOC_56075	HORVU5Hr1G056130	2	18	-	2.4e-06	CGGCGGCGACGGCGGGG
MLOC_56075	HORVU5Hr1G056130	410	426	+	3.62e-06	CGCCGGTGGGCGCGGCG
MLOC_56075	HORVU5Hr1G076060	1410	1426	+	2.67e-06	GGCCGTAGATTGCGGAG
MLOC_56075	HORVU5Hr1G084740	612	628	+	2.67e-06	CGGCGTCAGAACCGGCG
MLOC_56075	HORVU5Hr1G100990	1099	1115	-	1.77e-06	AGCCGGAGGTCGCGGTG
MLOC_56075	HORVU6Hr1G038490	1019	1035	+	4.87e-07	CGCCGGCTACGACGGCG
MLOC_56075	HORVU6Hr1G038490	1019	1035	-	2.55e-06	CGCCGTCGTAGCCGGCG
MLOC_56075	HORVU6Hr1G039140	1139	1155	+	2.18e-06	GGGCGGCGACGGCGGCG
MLOC_56075	HORVU6Hr1G039140	1185	1201	+	1.43e-06	TGGCGCAAGCGGCGGCG
MLOC_56075	HORVU6Hr1G054910	1412	1428	-	2.16e-06	GGGCGGGTGTGGCGGCG
MLOC_56075	HORVU6Hr1G080670	34	50	-	5.78e-06	GGGCGGCAACGGCGGTG
MLOC_56075	HORVU6Hr1G083960	746	762	-	4.59e-06	TGGCGGTGTCCACGGCG
MLOC_56075	HORVU7Hr1G041260	1378	1394	+	9.77e-06	CGCCGCAGCGTGCGGCG
MLOC_56075	HORVU7Hr1G041260	1378	1394	-	9.47e-06	CGCCGCACGCTGCGGCG
MLOC_56075	HORVU7Hr1G041260	804	820	-	9.18e-06	TGGAGAAGACTGCGGCG
MLOC_56075	HORVU7Hr1G061850	1221	1237	-	1.24e-06	CGGCGGCGGCGACGGAG
MLOC_56103	HORVU1Hr1G063150	1	15	-	7.29e-06	CTTGTAAATCACGTA
MLOC_56103	HORVU2Hr1G092710	326	340	-	1.56e-06	CGTAAAAAAAAAGCA
MLOC_56103	HORVU3Hr1G046320	1170	1184	-	7.29e-06	CTTGTGCAACACGCA
MLOC_56103	HORVU4Hr1G085800	716	730	-	1.64e-06	CGTAAATTACACGTA
MLOC_56103	HORVU6Hr1G060850	262	276	-	6.35e-06	CTTGTAACAGACGCA
MLOC_56103	HORVU7Hr1G052770	1388	1402	-	9.06e-08	CGTATAAAACACGCA
MLOC_56103	HORVU7Hr1G087900	793	807	-	9.54e-06	CGTGAAGACCAAGCT
MLOC_56117	HORVU3Hr1G050340	713	733	+	8.95e-06	TGCGTCTACCACGTGGCGGCA
MLOC_56117	HORVU4Hr1G060370	746	766	-	4.84e-06	CATGCGAATCACGTGAAATCG
MLOC_56117	HORVU5Hr1G106350	1070	1090	-	8.95e-06	CGATGGTACCACGTGCGTGCT
MLOC_56117	HORVU6Hr1G028790	163	183	-	3.78e-06	ATTGTGTGGCACGTGACTGAA
MLOC_56117	HORVU7Hr1G035500	1353	1373	-	4.09e-06	TGTGTGAATCACGTGGCAAAA
MLOC_56472	HORVU0Hr1G001430	719	731	-	5.68e-06	ATATAAATGGAAA
MLOC_56472	HORVU1Hr1G063150	1377	1389	+	5.88e-06	CCAAACAAGGAAA
MLOC_56472	HORVU1Hr1G080300	921	933	-	9.7e-06	ACAAAAATAGAAC
MLOC_56472	HORVU2Hr1G001820	364	376	-	9.3e-07	CCAAAATAGGAAA
MLOC_56472	HORVU2Hr1G010830	540	552	+	5.23e-06	ACGAAAAAGGAAA
MLOC_56472	HORVU2Hr1G105190	533	545	+	4.38e-06	CCCAAAAGGGAAA
MLOC_56472	HORVU3Hr1G010140	17	29	+	4.36e-07	CCAAATAAGGAAA
MLOC_56472	HORVU3Hr1G059170	492	504	-	1.89e-06	ACAAAAAAGGGAA
MLOC_56472	HORVU3Hr1G069590	702	714	-	3.61e-07	CCAAAAATGGACA
MLOC_56472	HORVU4Hr1G032830	805	817	+	7.52e-06	CCAAAAATAGAAT
MLOC_56472	HORVU4Hr1G085800	1148	1160	+	5.37e-06	CCGAAAATGGCAA
MLOC_56472	HORVU5Hr1G059890	871	883	+	8.17e-06	ACAAAAAAAGGAA
MLOC_56472	HORVU5Hr1G076060	813	825	-	8.7e-06	CCATATATGGCAA
MLOC_56472	HORVU6Hr1G066050	1318	1330	+	8.19e-08	CCAAAAATAGAAA
MLOC_56472	HORVU7Hr1G055290	833	845	+	3.1e-06	CCAAAAATGGGCA
MLOC_56598	HORVU1Hr1G003960	1310	1319	+	6.17e-06	AAAAAAGTGT
MLOC_56598	HORVU1Hr1G080300	940	949	-	3.62e-06	AAAAAAGTGA
MLOC_56598	HORVU2Hr1G110230	579	588	+	8.43e-06	GAAAAAGTGC
MLOC_56598	HORVU2Hr1G117380	904	913	-	6.17e-06	AAAAAAGTGT
MLOC_56598	HORVU3Hr1G059170	545	554	+	3.62e-06	AAAAAAGTGA
MLOC_56598	HORVU5Hr1G079670	792	801	-	2.26e-06	CAAAAAGTGC
MLOC_56598	HORVU5Hr1G095580	1028	1037	+	2.26e-06	CAAAAAGTGC
MLOC_56598	HORVU5Hr1G124120	285	294	+	8.43e-06	CAAAAAGTGT
MLOC_56598	HORVU6Hr1G064620	87	96	-	4.82e-06	CAAAAAGTGA
MLOC_56598	HORVU7Hr1G037080	651	660	-	6.17e-06	AAAAAAGTGT
MLOC_56598	HORVU7Hr1G049860	598	607	+	8.43e-06	CAAAAAGTGT
MLOC_5668	HORVU3Hr1G050340	1086	1096	+	1.76e-06	ACAATAATTGT
MLOC_5668	HORVU3Hr1G069590	1076	1086	+	3.39e-06	ATAATAATTGA
MLOC_5668	HORVU4Hr1G066230	454	464	+	1.76e-06	TCAATAATTGT
MLOC_5668	HORVU5Hr1G023730	1281	1291	+	6.38e-06	TCAATAATTTA
MLOC_5668	HORVU5Hr1G095580	1276	1286	+	6.38e-06	ACAATAATTTA
MLOC_5668	HORVU6Hr1G066050	1366	1376	-	4.03e-06	CCAATAATTGT
MLOC_5668	HORVU6Hr1G066050	702	712	-	6.38e-06	TCAATAATTTA
MLOC_56753	HORVU1Hr1G070250	1066	1086	-	5.95e-06	CTGTAAATAATGTTTGGTGAA
MLOC_56753	HORVU2Hr1G092710	717	737	+	7.77e-06	AACAAAAAAGAGGTAGGTAGG
MLOC_56753	HORVU3Hr1G082210	878	898	+	6.05e-06	GATGCAGGGGTGGTTGGTGGC
MLOC_56753	HORVU5Hr1G056130	80	100	+	8.89e-06	TCCTTGGTGGTGGTTGGTGCG
MLOC_56753	HORVU5Hr1G092850	8	28	-	5.66e-06	TGTCGAAAAGGGGTAGGTGGA
MLOC_56769	HORVU1Hr1G063150	3	15	-	8.57e-07	CTTGTAAATCACG
MLOC_56769	HORVU1Hr1G090030	792	804	+	6.25e-06	CTTGTACTCCAAG
MLOC_56769	HORVU4Hr1G085800	718	730	+	6.16e-06	CGTGTAATTTACG
MLOC_56769	HORVU7Hr1G017640	1389	1401	+	7.72e-06	CTTGTTTAACACG
MLOC_57142	HORVU0Hr1G012740	273	291	-	7.21e-06	CATCGTCATCGTCGCATTC
MLOC_57142	HORVU1Hr1G089760	1145	1163	-	1.33e-06	CACCATCCTCGCCATAATT
MLOC_57142	HORVU1Hr1G089760	972	990	-	4.44e-06	CATCGTCATCTCCTGCCTC
MLOC_57142	HORVU2Hr1G029460	606	624	-	1.72e-06	CATCATCTTCAGCACCGAC
MLOC_57142	HORVU2Hr1G082700	668	686	+	7.26e-07	AATCATCGCCATCGTCATC
MLOC_57142	HORVU2Hr1G082700	671	689	+	1.91e-07	CATCGCCATCGTCATCACC
MLOC_57142	HORVU2Hr1G082700	674	692	+	2.16e-06	CGCCATCGTCATCACCAAC
MLOC_57142	HORVU2Hr1G082700	677	695	+	5.36e-07	CATCGTCATCACCAACACT
MLOC_57142	HORVU2Hr1G082700	712	730	+	6.29e-06	ACTCGTCACCATCAACATC
MLOC_57142	HORVU2Hr1G082700	715	733	+	7.82e-07	CGTCACCATCAACATCTTC
MLOC_57142	HORVU2Hr1G082700	718	736	+	4.11e-09	CACCATCAACATCTTCATC
MLOC_57142	HORVU2Hr1G082700	721	739	+	5.39e-07	CATCAACATCTTCATCAAC
MLOC_57142	HORVU2Hr1G082700	724	742	+	9.92e-06	CAACATCTTCATCAACACC
MLOC_57142	HORVU2Hr1G082700	727	745	+	5.69e-08	CATCTTCATCAACACCATC
MLOC_57142	HORVU2Hr1G082700	913	931	-	6.92e-06	CATAATCATAATCATGATC
MLOC_57142	HORVU2Hr1G084910	246	264	+	2.88e-06	CATCATTGTCGCCTTCACC
MLOC_57142	HORVU2Hr1G099890	773	791	+	9.1e-06	TCTCTTCTTCTTCATCTTC
MLOC_57142	HORVU2Hr1G123770	871	889	+	6.7e-07	CTTCATCCTCGTCATCATC
MLOC_57142	HORVU2Hr1G123770	874	892	+	5.32e-09	CATCCTCGTCATCATCATC
MLOC_57142	HORVU2Hr1G123770	877	895	+	1.99e-07	CCTCGTCATCATCATCGTA
MLOC_57142	HORVU2Hr1G123770	880	898	+	1.81e-07	CGTCATCATCATCGTATTC
MLOC_57142	HORVU2Hr1G123770	883	901	+	8.22e-08	CATCATCATCGTATTCATA
MLOC_57142	HORVU3Hr1G007290	341	359	+	1.55e-06	CATCCTCCTCCTCATCATC
MLOC_57142	HORVU3Hr1G007290	344	362	+	2.24e-08	CCTCCTCCTCATCATCATC
MLOC_57142	HORVU3Hr1G007290	347	365	+	2.37e-08	CCTCCTCATCATCATCATT
MLOC_57142	HORVU3Hr1G007290	350	368	+	5.72e-06	CCTCATCATCATCATTCAA
MLOC_57142	HORVU3Hr1G050590	323	341	-	6.99e-06	CATTATCATCGATGTCATA
MLOC_57142	HORVU3Hr1G067380	481	499	-	2.35e-06	CATGATCATTTTCAAAATC
MLOC_57142	HORVU4Hr1G077310	1310	1328	-	9.92e-06	AATCATCTTCTTCATAACA
MLOC_57142	HORVU5Hr1G023430	545	563	+	8.25e-06	CATCATCAATAAATGCATC
MLOC_57142	HORVU5Hr1G023430	560	578	+	3.73e-08	CATCATCATCATCACTATC
MLOC_57142	HORVU5Hr1G023430	563	581	+	1.89e-07	CATCATCATCACTATCACG
MLOC_57142	HORVU5Hr1G059890	1238	1256	+	2.8e-06	CATCACCATCACGTTCTTC
MLOC_57142	HORVU6Hr1G054910	886	904	-	2.18e-06	CATCTTCATCGGAATCAAT
MLOC_57142	HORVU6Hr1G083960	858	876	-	3.18e-06	CACCTTCATCGCCTCCATC
MLOC_57142	HORVU6Hr1G083960	867	885	-	2.82e-06	CCTTTTCCTCACCTTCATC
MLOC_57142	HORVU7Hr1G037080	1004	1022	-	5.42e-07	AATGTTCATCATCTTCATC
MLOC_57142	HORVU7Hr1G037080	998	1016	-	5.65e-06	CATCATCTTCATCTTGTGA
MLOC_57142	HORVU7Hr1G061850	175	193	-	7.14e-06	CATCCTCCCCTTCTTGAAC
MLOC_57142	HORVU7Hr1G099580	1405	1423	-	2.05e-08	CATCAGCATCAGCATCAAC
MLOC_57142	HORVU7Hr1G100570	250	268	+	3.31e-06	CCTGATCTTCTTCTTCATT
MLOC_57142	HORVU7Hr1G100570	322	340	+	2.01e-06	CATCGTTCTCTTCTTCTTC
MLOC_57142	HORVU7Hr1G100570	325	343	+	9.01e-06	CGTTCTCTTCTTCTTCATC
MLOC_57215	HORVU4Hr1G085800	712	730	-	1.16e-06	CGTAAATTACACGTAACTT
MLOC_57215	HORVU7Hr1G052770	34	52	+	7.74e-06	CCTTGTGGGCACGGCAACG
MLOC_57220	HORVU0Hr1G007680	1273	1282	+	5.98e-06	ATACCTACCT
MLOC_57518	HORVU1Hr1G080290	277	294	-	5.82e-06	CACGAGCAGACAAAATAA
MLOC_57518	HORVU2Hr1G019900	316	333	+	2.5e-06	TGCAAAATGACAAATAAG
MLOC_57518	HORVU2Hr1G115960	1344	1361	-	9.48e-06	GAAAACGCGACAAAAAGA
MLOC_57518	HORVU2Hr1G115980	798	815	+	1.64e-07	AGAAAAAAGACAAAAACA
MLOC_57518	HORVU2Hr1G117380	877	894	+	1.67e-06	CGCATAATGACAAAACAA
MLOC_57518	HORVU3Hr1G019750	210	227	-	2.1e-06	AAAAAAGGGACAAAAAAC
MLOC_57518	HORVU3Hr1G027590	463	480	+	4.95e-06	TAGAAGACGACAACATTC
MLOC_57518	HORVU3Hr1G068010	393	410	+	6e-06	GAATTAAAGACAAAAACC
MLOC_57518	HORVU4Hr1G004270	664	681	-	3.26e-06	GGGAAAAGGACAAAAGCT
MLOC_57518	HORVU4Hr1G083170	229	246	-	8.51e-06	CACTAGCGGACAAAAACG
MLOC_57518	HORVU5Hr1G059890	862	879	+	1.05e-07	AGAAAAAGGACAAAAAAA
MLOC_57518	HORVU5Hr1G063390	1196	1213	-	5.43e-06	TAAGAAACGACAAATGCA
MLOC_57518	HORVU6Hr1G055440	213	230	+	4.16e-06	AATGAAATGACAAAATAA
MLOC_57518	HORVU6Hr1G055440	334	351	+	6.82e-06	AATAAAATGACAAACATT
MLOC_57518	HORVU6Hr1G082360	330	347	+	5.73e-06	CAAAAAATGACAAACGAA
MLOC_57518	HORVU7Hr1G090560	937	954	+	6.14e-06	GGGAAAAAGACGAAAAAC
MLOC_57518	HORVU7Hr1G096870	1270	1287	+	2.93e-06	AAATATAAGACAAAAATG
MLOC_57518	HORVU7Hr1G116770	928	945	+	9.69e-06	GACAAAGCGACAAAGTGA
MLOC_58026	HORVU5Hr1G063390	62	71	+	7.04e-06	CAAGTCAACG
MLOC_58330	HORVU4Hr1G083170	691	699	-	3.52e-06	TTTGTCGGC
MLOC_58330	HORVU5Hr1G023430	271	279	-	3.52e-06	TTTGTCGGC
MLOC_58330	HORVU5Hr1G063390	1242	1250	+	3.52e-06	TTTGTCGGC
MLOC_58330	HORVU7Hr1G042390	520	528	+	7.05e-06	ATTGTCGGC
MLOC_58439	HORVU1Hr1G063150	466	476	+	6.49e-06	GCGCCGGAGAA
MLOC_58439	HORVU2Hr1G084910	40	50	-	7.85e-06	TCGCCGGAGGT
MLOC_58439	HORVU3Hr1G068010	1375	1385	-	9.4e-06	TCACCGGAGAG
MLOC_58439	HORVU3Hr1G068010	1475	1485	+	6.07e-07	TCGCCGGAGAT
MLOC_58439	HORVU5Hr1G008050	1413	1423	+	3.49e-06	TCGCCGGAGAG
MLOC_58439	HORVU5Hr1G094380	625	635	+	9.83e-06	TCACCGGAGTT
MLOC_58439	HORVU7Hr1G088920	1418	1428	-	5.93e-06	TCGCCGGAGCA
MLOC_58439	HORVU7Hr1G099640	1197	1207	-	6.07e-07	TCGCCGGAGAT
MLOC_58641	HORVU0Hr1G007050	1237	1257	-	2.05e-06	TCGCCGCCGCCCCCCACTCGT
MLOC_58641	HORVU1Hr1G003960	960	980	-	5.69e-06	CCTCCCCCGTCGTCTTGTCCG
MLOC_58641	HORVU1Hr1G028170	329	349	+	4.61e-06	ATGCCGCCGCCTTCGTCTGCA
MLOC_58641	HORVU1Hr1G028170	332	352	+	4.32e-06	CCGCCGCCTTCGTCTGCACCT
MLOC_58641	HORVU1Hr1G055340	263	283	+	4.11e-06	CCAGCGCCTCCACGTCCGTCG
MLOC_58641	HORVU1Hr1G089760	1033	1053	+	2.14e-06	GACCCGCCGCCGGCGCCGGCC
MLOC_58641	HORVU1Hr1G089760	880	900	+	4.11e-06	TAGCCGCCGCCCTCGAGGTCG
MLOC_58641	HORVU2Hr1G019900	997	1017	-	4.76e-06	GCGGCGCCGCCACCAGCCCAT
MLOC_58641	HORVU2Hr1G084910	287	307	-	2.34e-06	CAGCTGCCGCCGTCGCTGCGC
MLOC_58641	HORVU2Hr1G084910	442	462	-	1.8e-07	CCGTCGCCGCCGTCGAAGCCA
MLOC_58641	HORVU2Hr1G084910	448	468	-	6.49e-07	CCTCATCCGTCGCCGCCGTCG
MLOC_58641	HORVU2Hr1G084910	472	492	-	2.58e-07	CCGCCACCGCCATCTCCTCAA
MLOC_58641	HORVU2Hr1G090030	3	23	+	1.84e-07	GATCTGCCGCCGCCGCAACCG
MLOC_58641	HORVU2Hr1G090030	54	74	+	2.12e-06	CTGCCGCCGCCACTCCTACGC
MLOC_58641	HORVU2Hr1G090030	6	26	+	5.15e-09	CTGCCGCCGCCGCAACCGCTG
MLOC_58641	HORVU2Hr1G090030	9	29	+	1.43e-07	CCGCCGCCGCAACCGCTGTTG
MLOC_58641	HORVU2Hr1G099540	307	327	+	1.79e-06	ACTCCCCCGCCGCCACCGGCC
MLOC_58641	HORVU2Hr1G099540	310	330	+	2.95e-06	CCCCCGCCGCCACCGGCCATA
MLOC_58641	HORVU2Hr1G099890	1090	1110	-	2.9e-06	CCTCCTCCTCCTTCTCCTCCT
MLOC_58641	HORVU2Hr1G099890	1093	1113	-	5.25e-06	TCTCCTCCTCCTCCTTCTCCT
MLOC_58641	HORVU2Hr1G099890	1136	1156	+	2.01e-06	TCTCCTCCTCCTCCTCCTCCT
MLOC_58641	HORVU2Hr1G099890	1139	1159	+	8.12e-07	CCTCCTCCTCCTCCTCCTCCT
MLOC_58641	HORVU2Hr1G099890	1142	1162	+	8.12e-07	CCTCCTCCTCCTCCTCCTCCT
MLOC_58641	HORVU2Hr1G099890	1145	1165	+	4.69e-06	CCTCCTCCTCCTCCTCCTTCT
MLOC_58641	HORVU2Hr1G099890	1148	1168	+	2.3e-06	CCTCCTCCTCCTCCTTCTCCT
MLOC_58641	HORVU2Hr1G099890	1444	1464	-	6.68e-06	CCTCCTCCACCTCCTCTTTCT
MLOC_58641	HORVU2Hr1G099890	1447	1467	-	1.98e-06	TCTCCTCCTCCACCTCCTCTT
MLOC_58641	HORVU2Hr1G099890	362	382	-	2.9e-06	CCTCCTCCTCCTTCTCCTCCT
MLOC_58641	HORVU2Hr1G099890	365	385	-	5.25e-06	TCTCCTCCTCCTCCTTCTCCT
MLOC_58641	HORVU2Hr1G099890	420	440	+	7.34e-06	CCTCCTCCTCCTTCTTCTCCT
MLOC_58641	HORVU2Hr1G099890	45	65	+	2.3e-06	CCTCCTCCTCCTCCTTCTCCT
MLOC_58641	HORVU2Hr1G099890	719	739	-	2.9e-06	CCTCCTCCTCCTTCTCCTCCT
MLOC_58641	HORVU2Hr1G099890	722	742	-	5.25e-06	TCTCCTCCTCCTCCTTCTCCT
MLOC_58641	HORVU3Hr1G007290	1417	1437	-	2.2e-06	CCGCCGCCGCCGGAGCTCCGC
MLOC_58641	HORVU3Hr1G007290	1420	1440	-	4.3e-08	GCGCCGCCGCCGCCGGAGCTC
MLOC_58641	HORVU3Hr1G007290	1423	1443	-	3.02e-07	CTGGCGCCGCCGCCGCCGGAG
MLOC_58641	HORVU3Hr1G007290	1463	1483	-	5.79e-06	CCGCCTCCGCCGAAAAACCCT
MLOC_58641	HORVU3Hr1G007290	1469	1489	-	5.76e-07	CAGCCGCCGCCTCCGCCGAAA
MLOC_58641	HORVU3Hr1G007290	1472	1492	-	6.17e-10	CCGCAGCCGCCGCCTCCGCCG
MLOC_58641	HORVU3Hr1G009980	1038	1058	-	5.17e-06	GTTCCGCCGCCGCAAGCCTCT
MLOC_58641	HORVU3Hr1G009980	1098	1118	-	4.96e-06	ACTCCACCGCCATCTGGTCCT
MLOC_58641	HORVU3Hr1G046320	783	803	+	9.55e-06	CCTCCTCCGTCCTCTCTCCCC
MLOC_58641	HORVU3Hr1G050340	111	131	+	3.11e-06	CCGACGCCGCCACAGTGACTC
MLOC_58641	HORVU3Hr1G050340	137	157	-	2.66e-06	TCGTCGCCGCCTCTCTCGCCG
MLOC_58641	HORVU3Hr1G050340	310	330	-	1.4e-07	CCGGCGCCGCCTCCTTGTCCG
MLOC_58641	HORVU3Hr1G050590	1328	1348	+	6.32e-06	CATCCGCCGTCAAAGTCATCG
MLOC_58641	HORVU3Hr1G068010	1404	1424	-	4.21e-06	CCACCGCCACCGCCAGCGGGC
MLOC_58641	HORVU3Hr1G068010	1407	1427	-	7.37e-09	CCGCCACCGCCACCGCCAGCG
MLOC_58641	HORVU3Hr1G071530	614	634	+	2.88e-06	CAGCCCCCGCCACGACTGCTG
MLOC_58641	HORVU3Hr1G082210	980	1000	-	3.27e-06	CCATCGCCGTCGTAGCCGGCG
MLOC_58641	HORVU3Hr1G097810	902	922	-	8.38e-06	CCGCTGCCGCAAGTGTCGCCG
MLOC_58641	HORVU3Hr1G097810	914	934	-	2.01e-09	CAGCCGCCGTCGCCGCTGCCG
MLOC_58641	HORVU3Hr1G097810	917	937	-	1.62e-08	CCTCAGCCGCCGTCGCCGCTG
MLOC_58641	HORVU3Hr1G097810	988	1008	-	1.46e-07	CCGCCGCCGTCAAAACCGCCT
MLOC_58641	HORVU3Hr1G097810	991	1011	-	7.24e-08	GCACCGCCGCCGTCAAAACCG
MLOC_58641	HORVU3Hr1G108950	1105	1125	+	6.12e-06	CCGCAGCCTCAGCCTCAGCCT
MLOC_58641	HORVU3Hr1G108950	1111	1131	+	7.4e-06	CCTCAGCCTCAGCCTCAGCCC
MLOC_58641	HORVU3Hr1G108950	1194	1214	+	7.81e-07	TCGCCGCCGTAGCCTCAGCTC
MLOC_58641	HORVU3Hr1G108950	1266	1286	-	8.06e-06	CCACCACCGCCCCCTCCGAAC
MLOC_58641	HORVU3Hr1G108950	1402	1422	+	4.91e-07	CCGCCGCCGCCGCGGGGAGCA
MLOC_58641	HORVU4Hr1G084410	1298	1318	-	3.87e-06	CCACCACCACCAACTCTTCCG
MLOC_58641	HORVU4Hr1G084410	1301	1321	-	1.36e-06	CCTCCACCACCACCAACTCTT
MLOC_58641	HORVU4Hr1G084410	1304	1324	-	1.89e-06	CCTCCTCCACCACCACCAACT
MLOC_58641	HORVU4Hr1G084410	1307	1327	-	7.66e-07	TCTCCTCCTCCACCACCACCA
MLOC_58641	HORVU4Hr1G085800	1227	1247	-	1.65e-06	TTGCCGCCGCCGCTATTAGCT
MLOC_58641	HORVU5Hr1G023430	147	167	-	8.91e-06	TCGCCACCACCACCATCTCAC
MLOC_58641	HORVU5Hr1G023430	190	210	+	6.78e-06	CATCTTCCGCAGCCACCACCT
MLOC_58641	HORVU5Hr1G056130	1	21	+	4.93e-08	CCCCCGCCGTCGCCGCCGGCC
MLOC_58641	HORVU5Hr1G056130	146	166	-	1.16e-06	GAGCCGCCGTCGCCTCGTCGT
MLOC_58641	HORVU5Hr1G056130	149	169	-	1.41e-06	CCGGAGCCGCCGTCGCCTCGT
MLOC_58641	HORVU5Hr1G056130	44	64	-	8.38e-06	GCCCCGCCGCCAGCTACCGCG
MLOC_58641	HORVU5Hr1G059890	1292	1312	-	9.33e-06	CCGTCGCCGTCGACGTTGCGG
MLOC_58641	HORVU5Hr1G059890	1298	1318	-	8.06e-06	GTTTCGCCGTCGCCGTCGACG
MLOC_58641	HORVU5Hr1G059890	1471	1491	-	1.28e-06	CCGCCGCCGCCGCGCTCCTCC
MLOC_58641	HORVU5Hr1G059890	1474	1494	-	3.94e-06	GTCCCGCCGCCGCCGCGCTCC
MLOC_58641	HORVU5Hr1G067200	175	195	-	5.47e-06	CTCGCGCCGCCGCCGCTCGCC
MLOC_58641	HORVU5Hr1G067200	42	62	-	5.83e-06	ATCCCGCCGCCGCCACACGCC
MLOC_58641	HORVU5Hr1G094270	1334	1354	+	6.68e-06	CTCCCACCACCACCATCTCCT
MLOC_58641	HORVU5Hr1G103460	1006	1026	+	9.4e-06	TCACCTCCTCCTCCGCCACTA
MLOC_58641	HORVU6Hr1G038490	1012	1032	+	1.33e-06	ACTCCGCCGCCGGCTACGACG
MLOC_58641	HORVU6Hr1G038490	1019	1039	-	1.79e-06	CCGTCGCCGTCGTAGCCGGCG
MLOC_58641	HORVU6Hr1G039140	1136	1156	-	6.13e-08	GCGCCGCCGTCGCCGCCCGCG
MLOC_58641	HORVU6Hr1G039140	1139	1159	-	4.1e-08	CCCGCGCCGCCGTCGCCGCCC
MLOC_58641	HORVU6Hr1G039140	1182	1202	-	1.49e-06	CCGCCGCCGCTTGCGCCACCG
MLOC_58641	HORVU6Hr1G039140	1185	1205	-	2.87e-09	CCGCCGCCGCCGCTTGCGCCA
MLOC_58641	HORVU6Hr1G039140	1188	1208	-	5.37e-09	GCGCCGCCGCCGCCGCTTGCG
MLOC_58641	HORVU6Hr1G039140	1191	1211	-	3.09e-07	ACCGCGCCGCCGCCGCCGCTT
MLOC_58641	HORVU6Hr1G054910	1408	1428	+	1.61e-06	CCCACGCCGCCACACCCGCCC
MLOC_58641	HORVU6Hr1G061390	215	235	+	7.87e-06	CCCGCGCCGCCGATGCATCGA
MLOC_58641	HORVU6Hr1G080670	27	47	+	4e-07	GCCCCGCCACCGCCGTTGCCG
MLOC_58641	HORVU6Hr1G080670	30	50	+	1.6e-08	CCGCCACCGCCGTTGCCGCCC
MLOC_58641	HORVU6Hr1G082060	1345	1365	+	3.75e-06	TCCCCGCCGTCGACGGGGCCG
MLOC_58641	HORVU6Hr1G082060	1473	1493	-	5.29e-06	GCGCCTCCGCCTCTGGCCCTG
MLOC_58641	HORVU6Hr1G083960	656	676	+	3.78e-06	TCGACGCCGTCACCTTCTGCT
MLOC_58641	HORVU6Hr1G083960	701	721	+	7.46e-06	CCACCTCCTTCTCCACATCCG
MLOC_58641	HORVU6Hr1G095330	426	446	-	2.88e-06	ACTCCGCCGCTGCAGCCTGCG
MLOC_58641	HORVU7Hr1G041260	800	820	+	2.38e-06	CCGTCGCCGCAGTCTTCTCCA
MLOC_58641	HORVU7Hr1G042390	90	110	-	4.72e-06	CCTGCTCCGCCTGCGCAACCA
MLOC_58641	HORVU7Hr1G061850	1135	1155	+	8.64e-06	TCGTCACCGCCACTTTCCCCA
MLOC_58641	HORVU7Hr1G061850	1223	1243	+	2.53e-08	CCGTCGCCGCCGCCGTCACCA
MLOC_58641	HORVU7Hr1G061850	1226	1246	+	2.45e-09	TCGCCGCCGCCGTCACCACCT
MLOC_58641	HORVU7Hr1G061850	1229	1249	+	5.05e-08	CCGCCGCCGTCACCACCTCAC
MLOC_58641	HORVU7Hr1G075300	1294	1314	-	2.46e-06	CCGCCTCCACCCCCACCCCCT
MLOC_58641	HORVU7Hr1G075300	1297	1317	-	1.62e-06	CCCCCGCCTCCACCCCCACCC
MLOC_58641	HORVU7Hr1G075300	1300	1320	-	2.24e-06	GCTCCCCCGCCTCCACCCCCA
MLOC_58725	HORVU4Hr1G066230	129	141	+	9.56e-06	GATCTAGATCCAC
MLOC_58725	HORVU5Hr1G025960	1401	1413	+	1.9e-07	GATCCAGATCCAA
MLOC_58725	HORVU5Hr1G098190	421	433	-	4.32e-06	GCTCCAGATCCGA
MLOC_58725	HORVU6Hr1G095330	818	830	+	1.9e-07	GATCCAGATCTGG
MLOC_58725	HORVU6Hr1G095330	821	833	-	1.9e-07	GATCCAGATCTGG
MLOC_58950	HORVU0Hr1G007050	18	32	+	7.99e-07	TACGTGGAAGTGAAG
MLOC_58950	HORVU1Hr1G063150	1	15	+	8.3e-06	TACGTGATTTACAAG
MLOC_58950	HORVU2Hr1G123770	1042	1056	-	7.87e-06	TACGTGGCGACGAAG
MLOC_58950	HORVU6Hr1G000510	858	872	-	4.42e-06	TACGTGCACGTGAAG
MLOC_58950	HORVU6Hr1G054910	210	224	-	5.58e-06	TACTTGTAAAAAAAG
MLOC_59162	HORVU2Hr1G089620	1062	1083	+	4.4e-06	AACGTGTAGAGTATGCCTACGT
MLOC_59162	HORVU2Hr1G110230	1445	1466	-	9.97e-06	GACGTGTGTTACTAGTCGACGT
MLOC_59162	HORVU5Hr1G062290	1050	1071	+	6.49e-06	TGCGTGGTAAATTTGAAAACCT
MLOC_59663	HORVU1Hr1G087530	101	115	-	9.64e-06	CTCACCTACCGCGCC
MLOC_59663	HORVU2Hr1G092710	723	737	-	8.15e-06	CCTACCTACCTCTTT
MLOC_59663	HORVU2Hr1G109330	1461	1475	+	3.67e-06	TCCACCCACCATATA
MLOC_59663	HORVU2Hr1G109330	1485	1499	+	3.44e-06	TCCACCTACCTTCCT
MLOC_59663	HORVU3Hr1G082210	884	898	-	1.14e-06	GCCACCAACCACCCC
MLOC_59663	HORVU3Hr1G108950	383	397	+	7.03e-06	CCTACCAACCGACGC
MLOC_59663	HORVU5Hr1G056130	86	100	-	4.14e-07	CGCACCAACCACCAC
MLOC_59663	HORVU5Hr1G068230	1361	1375	+	8.45e-06	GACACCAACCACCAC
MLOC_59663	HORVU5Hr1G124120	1395	1409	-	1.96e-07	TCCACCCACCAACAC
MLOC_60045	HORVU1Hr1G070250	785	795	-	1.56e-06	TCCAGCTGTCA
MLOC_60045	HORVU3Hr1G046320	1294	1304	-	7.22e-06	CCCGGCTGTCA
MLOC_60045	HORVU3Hr1G059170	1489	1499	-	8.69e-06	ACGAGCTGTCA
MLOC_60045	HORVU4Hr1G004270	1277	1287	-	5.44e-06	ATCAGCTGTCA
MLOC_60045	HORVU4Hr1G085800	1128	1138	-	2.85e-06	CACAGCTGTCA
MLOC_60045	HORVU4Hr1G090850	1435	1445	-	8.28e-06	TCCGGCTGTCA
MLOC_60074	HORVU1Hr1G027700	385	397	+	6.81e-06	TTTAGAATATTCC
MLOC_60074	HORVU1Hr1G027700	388	400	-	9.35e-07	TAAGGAATATTCT
MLOC_60074	HORVU3Hr1G092020	746	758	-	5.65e-06	AACGGAATCTTCC
MLOC_60074	HORVU4Hr1G014900	1281	1293	+	8.23e-06	ATAAGAATCTTCT
MLOC_60074	HORVU4Hr1G052450	884	896	+	9.01e-08	AAAGGAATATTCT
MLOC_6041	HORVU1Hr1G003960	1357	1371	-	7.76e-06	AACAACAACCGAAAA
MLOC_6041	HORVU1Hr1G055340	1285	1299	+	7.76e-06	AAATCTAACCAAATT
MLOC_6041	HORVU6Hr1G039140	717	731	+	2.88e-06	ACCCATAACCGAACC
MLOC_6041	HORVU7Hr1G061850	1315	1329	+	1.69e-06	AACCCTAACCGATCC
MLOC_6041	HORVU7Hr1G116770	414	428	-	8.51e-06	CATACTAACCGAATT
MLOC_60577	HORVU0Hr1G001430	1404	1416	+	2.52e-07	GGGTGGGACCCAC
MLOC_60577	HORVU0Hr1G001430	1406	1418	-	1.77e-07	AGGTGGGTCCCAC
MLOC_60577	HORVU1Hr1G055340	1429	1441	+	7.59e-06	CGGCGGGTCCCAC
MLOC_60577	HORVU2Hr1G117380	1266	1278	+	2.5e-06	CAGTGGGCCCTAC
MLOC_60577	HORVU5Hr1G018480	627	639	-	3.35e-06	TCGTGGGCCCCCC
MLOC_60577	HORVU6Hr1G035470	1447	1459	-	4.98e-06	AGGTGGGCCCTCC
MLOC_6062	HORVU1Hr1G055930	312	323	-	2.65e-06	GACACGTCATCT
MLOC_6062	HORVU1Hr1G070250	1348	1359	+	9.91e-07	GCCACGTCATCC
MLOC_6062	HORVU2Hr1G123770	242	253	-	9.35e-06	CCCACGTCAGCT
MLOC_6062	HORVU3Hr1G050340	1434	1445	-	2.71e-06	GCCATGTCATCA
MLOC_6062	HORVU4Hr1G014900	1248	1259	+	7.01e-06	GCCACATCAGCA
MLOC_6062	HORVU4Hr1G067320	615	626	+	7.13e-06	TCCACGTCTTCT
MLOC_6062	HORVU5Hr1G018480	1275	1286	-	7.01e-06	GCCACATCAGCA
MLOC_6062	HORVU6Hr1G056570	1368	1379	-	9.91e-06	TGCACGTCAGCA
MLOC_6062	HORVU7Hr1G075300	239	250	+	6.16e-06	GCCACGCCAGCA
MLOC_6062	HORVU7Hr1G100570	1234	1245	+	3.04e-06	GACACGTGAGCA
MLOC_60890	HORVU1Hr1G064750	738	752	+	3.78e-06	TGTGTTGACTATTTC
MLOC_60890	HORVU1Hr1G087530	16	30	-	2.5e-06	TTCTTTGACTTGTTT
MLOC_60890	HORVU3Hr1G010140	655	669	-	5.58e-06	AATATTGACTTTTCT
MLOC_60890	HORVU3Hr1G089290	764	778	-	7.3e-06	TCATTTGACTTTTTA
MLOC_60890	HORVU4Hr1G066230	50	64	+	9.44e-06	ATTGTTGACCTTCTT
MLOC_60890	HORVU4Hr1G084410	45	59	-	6.69e-06	GCTGTTGACTTGGTT
MLOC_60897	HORVU1Hr1G063150	137	146	+	5.79e-06	CTATCATAAT
MLOC_60897	HORVU2Hr1G082700	920	929	-	2.89e-06	TAATCATAAT
MLOC_60897	HORVU2Hr1G117380	745	754	-	7.53e-06	TAATAATAAT
MLOC_60897	HORVU3Hr1G010140	960	969	-	4.43e-06	CAATAATAAT
MLOC_60897	HORVU3Hr1G059170	740	749	-	4.43e-06	CAATAATAAT
MLOC_60897	HORVU4Hr1G055220	497	506	+	7.53e-06	TAATAATAAT
MLOC_60897	HORVU4Hr1G055220	500	509	+	7.53e-06	TAATAATAAT
MLOC_60897	HORVU5Hr1G124120	218	227	+	7.53e-06	TAATAATAAT
MLOC_60897	HORVU6Hr1G080340	1010	1019	+	1.36e-06	CAATCATAAT
MLOC_60897	HORVU7Hr1G035500	982	991	-	7.53e-06	TAATAATAAT
MLOC_60897	HORVU7Hr1G041260	314	323	-	4.43e-06	CAATAATAAT
MLOC_60958	HORVU0Hr1G030830	980	996	+	7.77e-06	CATAAAAAAACAAATTA
MLOC_60958	HORVU1Hr1G080290	278	294	-	8.4e-06	CACGAGCAGACAAAATA
MLOC_60958	HORVU1Hr1G087530	911	927	-	7.55e-06	CAAAACAAAACAAAAAA
MLOC_60958	HORVU1Hr1G087630	330	346	+	5.67e-06	TAGAAAACAACAACAAA
MLOC_60958	HORVU2Hr1G019900	316	332	+	1.25e-06	TGCAAAATGACAAATAA
MLOC_60958	HORVU2Hr1G092710	709	725	+	7.55e-06	CACATACAAACAAAAAA
MLOC_60958	HORVU2Hr1G099540	1428	1444	+	9.01e-06	TAAAAAAAAACAAATAT
MLOC_60958	HORVU2Hr1G109330	848	864	+	7.77e-06	CATAAAAAAACAAATTA
MLOC_60958	HORVU2Hr1G115980	798	814	+	2.94e-07	AGAAAAAAGACAAAAAC
MLOC_60958	HORVU2Hr1G117380	80	96	-	5.75e-06	AGTAAAAGAACAAAAAA
MLOC_60958	HORVU2Hr1G117380	877	893	+	2.02e-06	CGCATAATGACAAAACA
MLOC_60958	HORVU3Hr1G019750	211	227	-	1.69e-06	AAAAAAGGGACAAAAAA
MLOC_60958	HORVU3Hr1G027590	463	479	+	2.75e-06	TAGAAGACGACAACATT
MLOC_60958	HORVU3Hr1G067380	859	875	+	6.69e-06	AAAATAACAACAAAATT
MLOC_60958	HORVU3Hr1G068010	393	409	+	5.15e-06	GAATTAAAGACAAAAAC
MLOC_60958	HORVU4Hr1G004270	665	681	-	2.04e-06	GGGAAAAGGACAAAAGC
MLOC_60958	HORVU4Hr1G083170	230	246	-	4.09e-06	CACTAGCGGACAAAAAC
MLOC_60958	HORVU5Hr1G059890	862	878	+	1.86e-07	AGAAAAAGGACAAAAAA
MLOC_60958	HORVU5Hr1G068110	670	686	+	8.16e-06	TAAATAAAAACAAAAAA
MLOC_60958	HORVU6Hr1G055440	213	229	+	8.34e-06	AATGAAATGACAAAATA
MLOC_60958	HORVU6Hr1G055440	334	350	+	4.45e-06	AATAAAATGACAAACAT
MLOC_60958	HORVU6Hr1G082360	330	346	+	7.13e-06	CAAAAAATGACAAACGA
MLOC_60958	HORVU7Hr1G057410	1012	1028	-	6.78e-06	AGGAAGTAGACAAAAAA
MLOC_60958	HORVU7Hr1G090560	937	953	+	4.45e-06	GGGAAAAAGACGAAAAA
MLOC_60958	HORVU7Hr1G096870	1270	1286	+	3.1e-06	AAATATAAGACAAAAAT
MLOC_61071	HORVU1Hr1G005120	407	417	-	5.6e-06	CAAAAAGGAAA
MLOC_61071	HORVU2Hr1G010830	542	552	+	7.83e-06	GAAAAAGGAAA
MLOC_61071	HORVU4Hr1G002530	1389	1399	+	5.6e-06	CAAAAAGGAAA
MLOC_61071	HORVU5Hr1G008050	951	961	+	7.83e-06	GAAAAAGGAAA
MLOC_61071	HORVU5Hr1G025960	911	921	+	6.24e-06	GATAAAGTAAA
MLOC_61071	HORVU6Hr1G064620	86	96	-	5.28e-06	CAAAAAGTGAC
MLOC_61071	HORVU6Hr1G066050	1113	1123	-	7.83e-06	GAAAAAGGAAA
MLOC_61071	HORVU7Hr1G041260	1063	1073	+	5.6e-06	CAAAAAGGAAA
MLOC_61071	HORVU7Hr1G090560	899	909	-	9.39e-06	CATAAAGGTAA
MLOC_61420	HORVU1Hr1G063740	1038	1048	+	7.45e-06	TCATTAATTGT
MLOC_61420	HORVU2Hr1G001820	653	663	-	1.96e-06	TCATTAATTAC
MLOC_61420	HORVU2Hr1G115960	208	218	-	8.49e-06	ACATTAATTGT
MLOC_61420	HORVU2Hr1G117380	606	616	+	9.6e-07	GCATTAATTAT
MLOC_61420	HORVU2Hr1G123770	192	202	+	2.6e-06	GCATTAATTAA
MLOC_61420	HORVU4Hr1G077310	1000	1010	-	4.28e-06	GCATTAAATAT
MLOC_61420	HORVU7Hr1G008470	943	953	-	5.28e-06	GCATTTATTGC
MLOC_61530	HORVU0Hr1G030830	1302	1312	+	5.16e-06	TCACGTCACCA
MLOC_61530	HORVU2Hr1G040680	1341	1351	-	1.82e-06	TGACGTCATCT
MLOC_61530	HORVU2Hr1G109330	1170	1180	+	5.16e-06	TCACGTCACCA
MLOC_61530	HORVU4Hr1G056210	357	367	-	6.08e-06	TGACGTCATTA
MLOC_61530	HORVU5Hr1G098190	500	510	-	6.87e-07	TGACGTCATCG
MLOC_61530	HORVU7Hr1G067060	51	61	+	9.2e-06	TTACGTCATCG
MLOC_61530	HORVU7Hr1G090560	1207	1217	-	4.68e-07	TGACGTCAGCA
MLOC_61814	HORVU1Hr1G070250	802	819	+	1.19e-06	TTGCGCATGTACCCTAAA
MLOC_61814	HORVU1Hr1G080300	18	35	+	7.78e-06	GAACACCTAAACCCTAAA
MLOC_61814	HORVU1Hr1G080300	26	43	+	8.76e-06	AAACCCTAAAACCCTAAA
MLOC_61814	HORVU2Hr1G089620	56	73	+	4.44e-06	ACATAAAATGACCCTAAA
MLOC_61814	HORVU3Hr1G106880	298	315	+	4.15e-06	TTGGAAATATGCCCTAGA
MLOC_61814	HORVU4Hr1G002530	417	434	-	7.76e-07	TATGCAATTAACCCTTAA
MLOC_61814	HORVU4Hr1G002530	535	552	-	8.51e-06	TATGCCCTCTACCCTAAA
MLOC_61814	HORVU4Hr1G075550	223	240	-	4.15e-06	TTGGAAATATGCCCTAGA
MLOC_61814	HORVU5Hr1G063390	593	610	-	2.7e-06	AAAAAGATAGACCCTAAA
MLOC_61814	HORVU5Hr1G095580	399	416	-	4.15e-06	TTGGAAATATGCCCTAGA
MLOC_61814	HORVU6Hr1G075250	343	360	+	2.95e-06	TCTCAAATCAGCCCTAAA
MLOC_61814	HORVU7Hr1G041260	326	343	-	4.15e-06	TTGGAAATATGCCCTAGA
MLOC_61814	HORVU7Hr1G087900	1027	1044	-	3.95e-06	AATGTATTTTGCCCTAAA
MLOC_61814	HORVU7Hr1G087900	919	936	-	7.9e-06	AACGTATTTTGCCCTAAA
MLOC_61901	HORVU0Hr1G001430	720	731	-	5.94e-06	ATATAAATGGAA
MLOC_61901	HORVU1Hr1G055930	1243	1254	+	8.5e-06	ATAAAAAGGGAA
MLOC_61901	HORVU2Hr1G001820	365	376	-	4.98e-06	CCAAAATAGGAA
MLOC_61901	HORVU2Hr1G088660	1198	1209	-	9.17e-06	ATAAAAATGGGA
MLOC_61901	HORVU2Hr1G115980	681	692	+	4.98e-06	CCAAAATAGGAA
MLOC_61901	HORVU3Hr1G010140	17	28	+	4.14e-06	CCAAATAAGGAA
MLOC_61901	HORVU3Hr1G050340	858	869	-	8.5e-06	ATAAAAAGGGAA
MLOC_61901	HORVU3Hr1G069590	703	714	-	1.75e-06	CCAAAAATGGAC
MLOC_61901	HORVU3Hr1G097810	162	173	-	3.26e-06	ACAAAAGTGGAA
MLOC_61901	HORVU4Hr1G032830	805	816	+	3.12e-06	CCAAAAATAGAA
MLOC_61901	HORVU6Hr1G066050	1318	1329	+	3.12e-06	CCAAAAATAGAA
MLOC_61901	HORVU7Hr1G116770	185	196	+	6.32e-06	TTAAAAATGGAA
MLOC_61947	HORVU2Hr1G084890	1439	1453	-	7.09e-06	GCTGAAAACCAGGAG
MLOC_61947	HORVU5Hr1G076060	1412	1426	+	5.7e-06	CCGTAGATTGCGGAG
MLOC_62335	HORVU4Hr1G060370	1484	1498	-	3.54e-07	CACGTGACGCTCGCG
MLOC_62335	HORVU4Hr1G060370	752	766	+	8.2e-07	CACGTGATTCGCATG
MLOC_62335	HORVU4Hr1G085800	459	473	+	8.83e-06	CACGTGACGCATATG
MLOC_62335	HORVU7Hr1G035500	1359	1373	+	9.28e-07	CACGTGATTCACACA
MLOC_62522	HORVU1Hr1G087530	952	962	-	5.77e-06	TCGATCGGATC
MLOC_62522	HORVU3Hr1G068010	367	377	+	1.07e-06	CGGATCGGATC
MLOC_62522	HORVU4Hr1G055220	875	885	+	5.55e-06	CTGATCCGATT
MLOC_62522	HORVU6Hr1G064620	874	884	+	8.79e-06	TCGATCTGATT
MLOC_62522	HORVU7Hr1G061850	1323	1333	+	1.76e-06	CCGATCCGATT
MLOC_62554	HORVU1Hr1G087530	260	274	+	7.65e-06	TTCTGTCGGTAGAAG
MLOC_62554	HORVU2Hr1G090030	410	424	-	8.49e-06	TGTTGTCGGCATCAA
MLOC_62554	HORVU2Hr1G123770	593	607	+	5.47e-06	AGTTGTCGGCAGACT
MLOC_62554	HORVU4Hr1G075550	1054	1068	-	3.85e-06	TAATGTCGGCGGTGA
MLOC_62554	HORVU4Hr1G075550	447	461	+	7.05e-06	ACATGTCGGCAAAGT
MLOC_62554	HORVU4Hr1G083170	686	700	-	8.85e-06	CTTTGTCGGCGGACC
MLOC_62554	HORVU4Hr1G085800	1192	1206	+	1.43e-06	GAGTGTCGGCAGCGG
MLOC_62554	HORVU5Hr1G023430	266	280	-	1.59e-06	CTTTGTCGGCGGCAT
MLOC_62554	HORVU5Hr1G023430	853	867	+	9.07e-06	GAATGTCGGCAGCTG
MLOC_62554	HORVU5Hr1G063390	1241	1255	+	8.74e-06	GTTTGTCGGCGTCGG
MLOC_62554	HORVU7Hr1G042390	519	533	+	7.94e-06	CATTGTCGGCACAAA
MLOC_63066	HORVU1Hr1G055340	1355	1369	-	5.25e-07	TGGGGTGACGTGGCA
MLOC_63066	HORVU1Hr1G070250	1347	1361	-	4.21e-06	GTGGATGACGTGGCG
MLOC_63066	HORVU3Hr1G088200	1461	1475	-	7.15e-07	GGGGGCGACGTGGCA
MLOC_63066	HORVU5Hr1G025960	205	219	+	7.6e-06	TTTTTTGACGTGTCA
MLOC_63066	HORVU6Hr1G008640	429	443	+	1.41e-06	TTTTGCCACGTGGCG
MLOC_63066	HORVU6Hr1G008640	432	446	-	2.74e-06	TGTCGCCACGTGGCA
MLOC_63066	HORVU7Hr1G035500	1356	1370	-	5.7e-06	GTGAATCACGTGGCA
MLOC_63066	HORVU7Hr1G100570	1233	1247	-	4.43e-06	ATTGCTCACGTGTCG
MLOC_63184	HORVU3Hr1G066810	585	598	+	5.94e-06	ATGGTTGACCTTTT
MLOC_63184	HORVU3Hr1G089290	765	778	-	9.08e-06	TCATTTGACTTTTT
MLOC_63436	HORVU0Hr1G030830	1335	1349	+	5.64e-06	CAGGGTGACGTGGAG
MLOC_63436	HORVU1Hr1G055340	1355	1369	-	6.82e-07	TGGGGTGACGTGGCA
MLOC_63436	HORVU1Hr1G055930	310	324	+	2e-06	TGAGATGACGTGTCC
MLOC_63436	HORVU1Hr1G070250	1347	1361	-	6.31e-07	GTGGATGACGTGGCG
MLOC_63436	HORVU2Hr1G084910	1222	1236	-	3.5e-06	AAGGGTGACGTGGAG
MLOC_63436	HORVU2Hr1G109330	1203	1217	+	5.64e-06	CAGGGTGACGTGGAG
MLOC_63436	HORVU3Hr1G046320	466	480	-	2.31e-06	TATGATGATGTGGCA
MLOC_63436	HORVU3Hr1G050340	1259	1273	+	7.4e-06	TTTGATGATGTGTCA
MLOC_63436	HORVU3Hr1G050340	1432	1446	+	7.24e-06	GCTGATGACATGGCA
MLOC_63436	HORVU3Hr1G088200	1461	1475	-	5.32e-06	GGGGGCGACGTGGCA
MLOC_63436	HORVU4Hr1G090850	309	323	+	3.67e-06	CATGATGATGTGGCA
MLOC_63436	HORVU5Hr1G018480	1273	1287	+	5.18e-06	ATTGCTGATGTGGCT
MLOC_63834	HORVU0Hr1G001430	1410	1429	-	7.21e-06	GACGGTGGGAGAGGTGGGTC
MLOC_63834	HORVU0Hr1G007050	1247	1266	+	1.67e-06	GGCGGCGGCGAGGACAGTCA
MLOC_63834	HORVU0Hr1G012740	595	614	-	1.49e-06	GACGGTGGAGGCTGAGCCCT
MLOC_63834	HORVU1Hr1G063150	137	156	-	9.14e-06	GGCGGCGAAGATTATGATAG
MLOC_63834	HORVU1Hr1G067110	1469	1488	+	6.01e-06	GGCGGCGGCGCGGACAGTCA
MLOC_63834	HORVU1Hr1G089760	871	890	-	6.33e-07	GGCGGCGGCTACGGCCACGG
MLOC_63834	HORVU2Hr1G029460	606	625	+	3.63e-06	GTCGGTGCTGAAGATGATGC
MLOC_63834	HORVU2Hr1G084910	449	468	+	1.88e-07	GACGGCGGCGACGGATGAGG
MLOC_63834	HORVU2Hr1G084910	452	471	+	4.35e-06	GGCGGCGACGGATGAGGCCA
MLOC_63834	HORVU2Hr1G084910	482	501	+	1.64e-06	GGCGGTGGCGGCCTCGAAGT
MLOC_63834	HORVU2Hr1G090030	45	64	-	5.05e-06	GGCGGCGGCAGGATCGGTGT
MLOC_63834	HORVU2Hr1G099540	307	326	-	5.89e-07	GCCGGTGGCGGCGGGGGAGT
MLOC_63834	HORVU3Hr1G007290	1427	1446	+	2.08e-07	GGCGGCGGCGGCGCCAGCGC
MLOC_63834	HORVU3Hr1G007290	1430	1449	+	3.33e-06	GGCGGCGGCGCCAGCGCCAA
MLOC_63834	HORVU3Hr1G007290	1470	1489	+	8.92e-06	TTCGGCGGAGGCGGCGGCTG
MLOC_63834	HORVU3Hr1G019840	688	707	+	8.49e-06	GTCGGTGATGAGGCTAGAGG
MLOC_63834	HORVU3Hr1G068010	1411	1430	+	8.59e-09	GGCGGTGGCGGTGGCGGGCA
MLOC_63834	HORVU3Hr1G068010	1417	1436	+	5.85e-06	GGCGGTGGCGGGCAGGGGTT
MLOC_63834	HORVU3Hr1G097810	1001	1020	+	9.26e-07	GGCGGCGGTGCGGGCGGGGC
MLOC_63834	HORVU3Hr1G097810	998	1017	+	3.7e-08	GACGGCGGCGGTGCGGGCGG
MLOC_63834	HORVU3Hr1G108950	1390	1409	-	4.47e-06	GGCGGCGGCCGCTGCCGAGG
MLOC_63834	HORVU3Hr1G108950	1393	1412	-	6e-07	GGCGGCGGCGGCCGCTGCCG
MLOC_63834	HORVU3Hr1G116740	640	659	+	6.25e-06	GACGGTGGCGATGCTTTGGT
MLOC_63834	HORVU4Hr1G090850	680	699	-	6.5e-06	GTCGGTGATGAGGAGGGTCG
MLOC_63834	HORVU5Hr1G001180	1257	1276	-	3.33e-06	GACGGTGGCGACGCCTCTCG
MLOC_63834	HORVU5Hr1G054970	415	434	-	6.76e-06	GACGGCGGAGCGGAGCGGGG
MLOC_63834	HORVU5Hr1G056130	1	20	-	1.59e-07	GCCGGCGGCGACGGCGGGGG
MLOC_63834	HORVU5Hr1G056130	1109	1128	+	9.14e-06	GTCGGCGCCTGCGGGTGCCG
MLOC_63834	HORVU5Hr1G056130	514	533	+	9.6e-06	GGCGGCGTGGGTGGTGGCTG
MLOC_63834	HORVU5Hr1G059890	1481	1500	+	6.33e-06	GGCGGCGGCGGGACTCGGCG
MLOC_63834	HORVU5Hr1G067200	49	68	+	8.49e-06	GGCGGCGGCGGGATCCTGGG
MLOC_63834	HORVU5Hr1G084740	348	367	+	4.47e-06	GTCGGCGGCAGCAAAGGGCG
MLOC_63834	HORVU5Hr1G092850	700	719	-	6.76e-06	GACGGCGGAGCGGAGCGGGG
MLOC_63834	HORVU5Hr1G103460	1294	1313	-	4e-06	GTCGGTGGCGACACTGACAC
MLOC_63834	HORVU5Hr1G103460	1363	1382	-	5.93e-06	GGCGGCGCAAGTGGTCGGCG
MLOC_63834	HORVU5Hr1G106350	801	820	+	6.33e-06	GACGGTGCAAGAGATGGCTA
MLOC_63834	HORVU6Hr1G039140	1081	1100	+	2.01e-06	GGCGGCGGCCGCAGCGGAGA
MLOC_63834	HORVU6Hr1G039140	1140	1159	+	1.73e-07	GGCGGCGACGGCGGCGCGGG
MLOC_63834	HORVU6Hr1G039140	1146	1165	+	6.5e-06	GACGGCGGCGCGGGGATAGG
MLOC_63834	HORVU6Hr1G039140	1195	1214	+	5.89e-07	GGCGGCGGCGGCGCGGTCGC
MLOC_63834	HORVU6Hr1G039140	1198	1217	+	7.39e-06	GGCGGCGGCGCGGTCGCGAG
MLOC_63834	HORVU6Hr1G061390	206	225	-	6.93e-06	GGCGGCGCGGGGGACGGCCG
MLOC_63834	HORVU6Hr1G080670	30	49	-	2.97e-06	GGCGGCAACGGCGGTGGCGG
MLOC_63834	HORVU6Hr1G095330	608	627	+	9.26e-06	GGCGGCGGCCATGGCGAGAA
MLOC_63834	HORVU7Hr1G041260	1414	1433	+	9e-08	GGCGGCGGAGGCGCGGCCGG
MLOC_63834	HORVU7Hr1G061850	1217	1236	-	6.44e-07	GGCGGCGGCGACGGAGAGAT
MLOC_63834	HORVU7Hr1G061850	1220	1239	-	3.05e-08	GACGGCGGCGGCGACGGAGA
MLOC_63834	HORVU7Hr1G075300	1218	1237	-	1.01e-06	GACGGCGGAGATGGACGACG
MLOC_63834	HORVU7Hr1G075300	466	485	-	3.23e-06	GGCGGTGGACGTGGCCCGGG
MLOC_63834	HORVU7Hr1G075300	481	500	-	5.2e-07	GACGGCGCTGGCGAGGGCGG
MLOC_63834	HORVU7Hr1G099640	1369	1388	-	9.49e-06	GCCGGCGGCAATGGCAGTGA
MLOC_64008	HORVU2Hr1G040680	1334	1353	-	7.41e-07	CGTGACGTCATCTATGGCAA
MLOC_64008	HORVU2Hr1G040680	1342	1361	+	6.6e-06	GATGACGTCACGACTTTGCG
MLOC_64008	HORVU4Hr1G056210	350	369	-	5.48e-07	TGTGACGTCATTAGTTTTGT
MLOC_64008	HORVU4Hr1G056210	358	377	+	7.23e-06	AATGACGTCACACTTATATC
MLOC_64008	HORVU5Hr1G098190	493	512	-	1.05e-07	AGTGACGTCATCGATGTCGG
MLOC_64008	HORVU7Hr1G090560	1200	1219	-	1.06e-06	ACTGACGTCAGCACCCACTC
MLOC_64008	HORVU7Hr1G090560	1208	1227	+	9.14e-06	GCTGACGTCAGTGCTCACCA
MLOC_64012	HORVU1Hr1G063710	734	743	-	6.97e-06	AATTTGAATG
MLOC_64012	HORVU2Hr1G115980	887	896	+	1.54e-06	AATTTGAATT
MLOC_64012	HORVU3Hr1G002980	73	82	-	4.25e-06	CATTTGAATT
MLOC_64012	HORVU5Hr1G023730	1145	1154	+	1.54e-06	AATTTGAATT
MLOC_64012	HORVU7Hr1G035500	413	422	+	4.25e-06	CATTTGAATT
MLOC_64012	HORVU7Hr1G055290	254	263	+	4.25e-06	CATTTGAATT
MLOC_64012	HORVU7Hr1G116770	50	59	-	8.51e-06	TATTTGAATT
MLOC_64057	HORVU4Hr1G066230	1438	1458	-	8.21e-06	AGGCGTATCGAAGACGAAACG
MLOC_64057	HORVU5Hr1G068230	523	543	-	4.47e-06	TACCTTCAGTCACAAGAAACC
MLOC_64057	HORVU6Hr1G056570	1178	1198	+	9.69e-06	AACCTTGGGGAGCAAGAAATC
MLOC_64597	HORVU1Hr1G064750	958	968	-	3.26e-06	TAAAGAATGTT
MLOC_64597	HORVU1Hr1G080300	468	478	+	9.21e-06	AGAAGAATGTT
MLOC_64597	HORVU1Hr1G090030	138	148	+	1.09e-06	AAAAGAATTTT
MLOC_64597	HORVU3Hr1G002980	495	505	-	7.12e-06	AAGGGAATTTT
MLOC_64597	HORVU4Hr1G052450	884	894	+	4.26e-06	AAAGGAATATT
MLOC_64597	HORVU4Hr1G056210	493	503	-	3.6e-07	AAAAGAATGTT
[truncated: 1,328 more rows]
