# Supplementary material for: Strigolactone insensitivity affects the hormonal homeostasis in barley
Source: Sci Rep. 2025 Mar 18;15:9375. doi: 10.1038/s41598-025-94430-2 (PMC11920428; doi:10.1038/s41598-025-94430-2)
Supplement: Supplementary file 7 — Supplementary Material 7 [file 41598_2025_94430_MOESM7_ESM.xlsx]

## Sheet: Table S6
Table S6. List of TF regulating hormone-related differentially expressed genes and differentially abundant proteins in the comparison of 2-week-old and 4-week-old WT and d14 plants (purple indicates TF that regulates the expression of genes related to all hormonal category)
#	TF	HORVU ID	Best HIT in Arabidopsis	Background_all	Background_bind	Query_all	Query_bind	p_value	q_value
1	MLOC_15776	HORVU7Hr1G012840	AT5G42520	24306	3999	168	39	8.687e-03	3.622e-01
2	MLOC_62554	HORVU6Hr1G065430	AT5G52020	24306	621	168	9	1.137e-02	3.622e-01
3	MLOC_52439	HORVU5Hr1G021750	AT5G59780	24306	283	168	5	1.409e-02	3.622e-01
4	MLOC_56103	HORVU6Hr1G060800	AT1G12260	24306	477	168	7	1.817e-02	3.622e-01
5	MLOC_10278	HORVU5Hr1G009880	AT1G49950	24306	480	168	7	1.879e-02	3.622e-01
6	MLOC_3855	HORVU6Hr1G008870	AT1G72050	24306	6451	168	56	2.021e-02	3.622e-01
7	MLOC_67050	HORVU7Hr1G040420	AT3G48160	24306	1559	168	17	2.262e-02	3.622e-01
8	MLOC_24530	HORVU0Hr1G007050	AT5G44210	24306	499	168	7	2.305e-02	3.622e-01
9	MLOC_56075	HORVU1Hr1G024490	AT2G30340	24306	3257	168	31	2.439e-02	3.622e-01
10	MLOC_1876	HORVU2Hr1G036710	AT3G45260	24306	2279	168	23	2.468e-02	3.622e-01
11	MLOC_60958	HORVU4Hr1G070960	AT2G02080	24306	2302	168	23	2.741e-02	3.622e-01
12	MLOC_51930	HORVU5Hr1G023000	AT3G62420	24306	820	168	10	2.752e-02	3.622e-01
13	MLOC_23443	BRAK	AT5G22890	24306	523	168	7	2.936e-02	3.622e-01
14	MLOC_73724	HORVU6Hr1G069190	AT5G62940	24306	6610	168	56	3.198e-02	3.622e-01
15	MLOC_14305	HORVU2Hr1G102590	AT5G61850	24306	176	168	3	3.410e-02	3.622e-01
16	MLOC_23884	HORVU5Hr1G018020	AT4G33280	24306	2233	168	22	3.449e-02	3.622e-01
17	MLOC_10823	HORVU5Hr1G073380	AT1G73730	24306	959	168	11	3.467e-02	3.622e-01
18	MLOC_63436	HORVU6Hr1G017710	AT4G34590	24306	965	168	11	3.609e-02	3.622e-01
19	MLOC_15014	HORVU6Hr1G079410	AT1G73360	24306	657	168	8	3.938e-02	3.622e-01
20	MLOC_60045	HORVU4Hr1G050190	AT2G40620	24306	457	168	6	4.001e-02	3.622e-01
21	MLOC_61530	HORVU2Hr1G116130	AT5G10030	24306	566	168	7	4.347e-02	3.622e-01
22	MLOC_17236	HORVU5Hr1G113190	AT3G55370	24306	8397	168	68	4.555e-02	3.622e-01
23	MLOC_52112	HORVU3Hr1G024210	AT5G11260	24306	891	168	10	4.567e-02	3.622e-01
24	MLOC_75886	HORVU0Hr1G016540	AT4G25480	24306	572	168	7	4.575e-02	3.622e-01
