# Supplementary material for: Strigolactone insensitivity affects the hormonal homeostasis in barley
Source: Sci Rep. 2025 Mar 18;15:9375. doi: 10.1038/s41598-025-94430-2 (PMC11920428; doi:10.1038/s41598-025-94430-2)
Supplement: Supplementary file 8 — Supplementary Material 8 [file 41598_2025_94430_MOESM8_ESM.xlsx]

## Sheet: read me
Supplemental Data 7. List of TF predicted using PlantRegMap/PlantTFDB v5.0 and aa sequences of all DEG and DAP specific for comparison of 2-week-old/4-week-old WT vs hvd14
	Table name	Despciption
	Table S7a	List of TF predicted using PlantRegMap/PlantTFDB v5.0 and aa sequences of all DEG and DAP specific for comparison of 2-week-old WT vs hvd14 (green indicates A.thaliana genes reported as SL-responsive (Wang et al., 2020))
	Table S7b	List of TF predicted using PlantRegMap/PlantTFDB v5.0 and aa sequences of all DEG and DAP specific for comparison of 4-week-old WT vs hvd14 (green indicates A.thaliana genes reported as SL-responsive (Wang et al., 2020))

## Sheet: Table S7a
Table S7a. List of TF predicted using PlantRegMap/PlantTFDB v5.0 and aa sequences of all DEG and DAP specific for comparison of 2-week-old WT vs hvd14 (green indicates A.thaliana genes reported as SL-responsive (Wang et al., 2020)
#	HORVU ID	Family	Best hit in A. thaliana	BLAST e-value	Description for the best hit
1	HORVU2Hr1G117380	bZIP	AT4G35900.1	4e-18	bZIP family protein
2	HORVU7Hr1G117170	bZIP	AT4G35040.1	3e-51	bZIP family protein
3	HORVU3Hr1G105790	B3	AT4G33280.1	1e-06	B3 family protein
5	HORVU7Hr1G011810	B3	AT3G19184.1	2e-35	B3 family protein
6	HORVU3Hr1G114970	G2-like	AT3G46640.3	1e-74	G2-like family protein
7	HORVU7Hr1G076310	MIKC_MADS	AT1G71692.1	5e-52	AGAMOUS-like 12
8	HORVU2Hr1G028840	MYB	AT2G02820.1	4e-87	myb domain protein 88

## Sheet: Table S7b
Table S7b. List of TF predicted using PlantRegMap/PlantTFDB v5.0 and aa sequences of all DEG and DAP specific for comparison of 4-week-old WT vs hvd14 (green indicates A.thaliana genes reported as SL-responsive (Wang et al., 2020)
#	HORVU ID	Family	Best hit in A. thaliana	BLAST e-value	Description for the best hit
2	HORVU0Hr1G001430	WRKY	AT5G64810.1	1e-44	WRKY DNA-binding protein
3	HORVU0Hr1G012740	WRKY	AT4G11070.2	8e-37	WRKY family protein
4	HORVU0Hr1G030830	WRKY	AT3G56400.1	2e-29	WRKY DNA-binding protein
5	HORVU1Hr1G009430	bHLH	AT5G50915.2	4e-19	bHLH family protein
6	HORVU1Hr1G027700	WRKY	AT5G26170.1	1e-41	WRKY DNA-binding protein
7	HORVU1Hr1G063740	NAC	AT1G01720.1	1e-117	NAC family protein
8	HORVU1Hr1G069140	GRAS	AT3G54220.1	1e-95	GRAS family protein
9	HORVU1Hr1G070250	WRKY	AT2G38470.1	2e-63	WRKY DNA-binding protein
10	HORVU1Hr1G080300	WRKY	AT5G64810.1	9e-44	WRKY DNA-binding protein
11	HORVU1Hr1G090030	bZIP	AT2G46270.1	2e-43	G-box binding factor
12	HORVU1Hr1G090110	WRKY	AT5G24110.1	5e-29	WRKY DNA-binding protein
13	HORVU2Hr1G035160	LBD	AT5G67420.1	9e-35	LOB domain-containing protein
14	HORVU2Hr1G066000	bHLH	AT5G57150.1	4e-30	bHLH family protein
15	HORVU2Hr1G080460	NAC	AT5G61430.1	2e-80	NAC domain containing protein
16	HORVU2Hr1G103930	NAC	AT3G12977.1	1e-73	NAC family protein
17	HORVU3Hr1G000170	bHLH	AT1G10585.1	1e-17	bHLH family protein
18	HORVU3Hr1G000180	bHLH	AT4G20970.1	2e-18	bHLH family protein
19	HORVU3Hr1G000280	bHLH	AT4G20970.1	2e-18	bHLH family protein
20	HORVU3Hr1G014140	NAC	AT1G69490.1	7e-69	NAC-like, activated by AP3/PI
21	HORVU3Hr1G033740	WRKY	AT1G62300.1	1e-124	WRKY family protein
22	HORVU3Hr1G047180	bZIP	AT1G75390.1	1e-21	basic leucine-zipper
23	HORVU3Hr1G050590	WRKY	AT5G26170.1	3e-22	WRKY DNA-binding protein
24	HORVU3Hr1G066600	bHLH	AT3G21330.1	8e-45	bHLH family protein
25	HORVU3Hr1G069590	HSF	AT3G24520.1	4e-62	heat shock transcription factor
26	HORVU3Hr1G083250	bZIP	AT5G44080.1	6e-32	bZIP family protein
27	HORVU3Hr1G088200	WRKY	AT2G38470.1	1e-101	WRKY DNA-binding protein
28	HORVU3Hr1G108950	SRS	AT5G12330.1	3e-66	Lateral root primordium (LRP)
29	HORVU4Hr1G005670	NF-YA	AT3G20910.1	5e-27	nuclear factor Y, subunit
30	HORVU4Hr1G081430	NAC	AT2G17040.1	3e-88	NAC family protein
31	HORVU4Hr1G087580	bHLH	AT1G10586.1	4e-18	bHLH family protein
32	HORVU4Hr1G087610	bHLH	AT5G57150.1	1e-34	bHLH family protein
33	HORVU4Hr1G089120	Trihelix	AT1G76890.2	3e-67	Trihelix family protein
34	HORVU4Hr1G090090	HSF	AT3G24520.1	2e-63	heat shock transcription factor
35	HORVU4Hr1G090850	HSF	AT3G24520.1	6e-65	heat shock transcription factor
36	HORVU5Hr1G000490	TCP	AT3G18550.2	9e-25	TCP family protein
37	HORVU5Hr1G002090	bHLH	AT2G22750.1	2e-37	bHLH family protein
38	HORVU5Hr1G012950	CPP	AT3G22780.1	4e-98	Tesmin/TSO1-like CXC domain-containing protein
39	HORVU5Hr1G034830	WRKY	AT4G11070.2	2e-33	WRKY family protein
40	HORVU5Hr1G056130	WRKY	AT4G11070.2	9e-20	WRKY family protein
41	HORVU5Hr1G065420	WRKY	AT1G80840.1	8e-53	WRKY DNA-binding protein
42	HORVU5Hr1G068110	bHLH	AT5G67060.1	2e-43	bHLH family protein
43	HORVU5Hr1G068230	bZIP	AT3G56850.1	7e-46	ABA-responsive element binding protein
44	HORVU5Hr1G075430	bHLH	AT1G68920.3	8e-55	bHLH family protein
45	HORVU5Hr1G085220	NAC	AT1G26870.1	5e-99	NAC family protein
46	HORVU6Hr1G019380	NAC	AT1G61110.1	2e-91	NAC domain containing protein
47	HORVU6Hr1G028790	WRKY	AT1G80840.1	2e-60	WRKY DNA-binding protein
48	HORVU6Hr1G054910	bHLH	AT1G05805.1	7e-50	bHLH family protein
49	HORVU6Hr1G068980	bHLH	AT4G34530.1	5e-49	cryptochrome-interacting basic-helix-loop-helix
50	HORVU6Hr1G080670	bZIP	AT3G56850.1	2e-49	ABA-responsive element binding protein
51	HORVU6Hr1G091230	NAC	AT3G18400.1	5e-11	NAC domain containing protein
52	HORVU7Hr1G012780	NAC	AT2G46770.1	1e-99	NAC family protein
53	HORVU7Hr1G022310	NAC	AT5G24590.2	1e-10	TCV-interacting protein
54	HORVU7Hr1G035500	bZIP	AT1G45249.2	6e-22	abscisic acid responsive elements-binding
55	HORVU7Hr1G052870	bHLH	AT5G48560.1	1e-62	bHLH family protein
56	HORVU7Hr1G088920	HSF	AT3G24520.1	3e-26	heat shock transcription factor
57	HORVU7Hr1G117170	bZIP	AT4G35040.1	3e-51	bZIP family protein
58	HORVU2Hr1G107070	B3	AT1G49480.1	7e-11	related vernalisation
59	HORVU3Hr1G010140	B3	AT1G68840.2	5e-53	related to ABI3/VP0
60	HORVU3Hr1G064640	B3	AT1G68840.2	3e-53	related to ABI3/VP1
61	HORVU0Hr1G007050	ERF	AT3G15210.1	1e-37	ethylene responsive element binding
62	HORVU0Hr1G016540	ERF	AT4G25470.1	1e-60	C-repeat/DRE binding factor 2
63	HORVU1Hr1G055710	ERF	AT4G17490.1	1e-43	ethylene responsive element binding
64	HORVU1Hr1G090250	ERF	AT1G64380.1	2e-41	ERF family protein
65	HORVU2Hr1G099890	ERF	AT3G15210.1	2e-15	ethylene responsive element binding
66	HORVU4Hr1G077310	ERF	AT1G72360.3	1e-30	ERF family protein
67	HORVU5Hr1G036590	ERF	AT2G33710.1	9e-32	ERF family protein
68	HORVU5Hr1G062940	ERF	AT1G53910.3	5e-40	related to AP2
69	HORVU5Hr1G080230	ERF	AT4G25480.1	1e-41	dehydration response element
70	HORVU5Hr1G080350	ERF	AT4G25470.1	1e-42	C-repeat/DRE dinding factor 2
71	HORVU5Hr1G080450	ERF	AT4G25470.1	4e-38	C-repeat/DRE dinding factor 3
72	HORVU6Hr1G060140	ERF	AT4G28140.1	1e-39	ERF family protein
73	HORVU6Hr1G062380	ERF	AT4G17500.1	8e-54	ethylene responsive element binding
74	HORVU6Hr1G080340	ERF	AT1G21910.1	4e-40	ERF family protein family protein
75	HORVU7Hr1G055290	ERF	AT5G61890.1	2e-33	ERF family protein family protein
76	HORVU2Hr1G092460	DBB	AT1G75540.1	3e-56	salt tolerance homolog 21
77	HORVU7Hr1G027560	CO-like	AT2G24790.1	1e-39	CONSTANS-like 3
78	HORVU2Hr1G069820	MIKC_MADS	AT3G30260.1	2e-20	AGAMOUS-like 79
79	HORVU7Hr1G054390	M-type_MADS	AT4G11880.1	4e-27	AGAMOUS-like 14
80	HORVU1Hr1G055930	HD-ZIP	AT3G60390.1	4e-86	homeobox-leucine zipper protein 3
81	HORVU2Hr1G092710	HD-ZIP	AT2G46680.1	4e-35	homeobox 7
82	HORVU6Hr1G061390	HD-ZIP	AT2G46680.1	2e-31	homeobox 7
83	HORVU1Hr1G073170	LSD	AT1G32540.3	3e-74	lsd one like 1
84	HORVU2Hr1G097450	C2H2	AT4G35280.1	2e-15	C2H2-like zinc finger protein
85	HORVU4Hr1G013460	C2H2	AT3G49930.1	2e-42	C2H2 family protein
86	HORVU4Hr1G061070	C2H2	AT2G29660.1	3e-68	C2H2 family protein
87	HORVU4Hr1G070950	C2H2	AT5G66730.1	1e-143	C2H2-like zinc finger protein
88	HORVU4Hr1G083170	C2H2	AT5G01860.1	1e-14	C2H2 family protein
89	HORVU5Hr1G063390	C2H2	AT5G01860.1	3e-15	C2H2 family protein
90	HORVU5Hr1G097500	C2H2	AT3G49930.1	7e-22	C2H2 family protein
91	HORVU5Hr1G112900	C2H2	AT5G59820.1	7e-21	C2H2 family protein
92	HORVU5Hr1G112930	C2H2	AT5G59820.1	2e-20	C2H2 family protein
93	HORVU3Hr1G082210	MYB	AT4G38620.1	9e-95	myb domain protein
94	HORVU5Hr1G049880	MYB	AT4G37260.1	5e-88	myb domain protein
95	HORVU6Hr1G035470	MYB	AT5G67300.1	1e-71	myb domain protein
96	HORVU6Hr1G057670	MYB	AT4G13480.1	2e-68	myb domain protein
97	HORVU6Hr1G073500	MYB	AT1G66230.1	3e-78	myb domain protein
98	HORVU7Hr1G041810	MYB	AT1G66230.1	7e-85	myb domain protein
99	HORVU7Hr1G057410	MYB	AT4G38620.1	2e-94	myb domain protein
100	HORVU2Hr1G104580	MYB_related	AT5G37260.1	8e-38	MYB_related family protein
101	HORVU3Hr1G019840	MYB_related	AT5G47390.1	2e-78	MYB_related family protein
