# Supplementary material for: Strigolactone insensitivity affects the hormonal homeostasis in barley
Source: Sci Rep. 2025 Mar 18;15:9375. doi: 10.1038/s41598-025-94430-2 (PMC11920428; doi:10.1038/s41598-025-94430-2)
Supplement: Supplementary file 9 — Supplementary Material 9 [file 41598_2025_94430_MOESM9_ESM.xlsx]

## Sheet: read me
Supplemental Data 8. TF binding sequences of all identified DEG and DAP specific for comparison of 2-week-old/4-week-old WT vs hvd14
	Table name	Despciption
	Table S8a	TF binding sequences of all identified DEG and DAP specific for comparison of 2-week-old WT vs hvd14 (p-value <= 0.05)
	Table S8b	TF binding sequences of all identified DEG and DAP specific for comparison of 4-week-old WT vs hvd14 (p-value <= 0.05)

## Sheet: Table S8a
Table S8a. TF binding sequences of all identified DEG and DAP specific for comparison of 2-week-old WT vs hvd14 (p-value <= 0.05)
TF	target	start	end	strand	p-value	sequence
MLOC_10221	HORVU1Hr1G075210|HORVU1Hr1G075210.1	1160	1180	-	5.68e-06	ATACACATATACCTAGGTCAT
MLOC_10221	HORVU1Hr1G075210|HORVU1Hr1G075210.2	1061	1081	-	5.68e-06	ATACACATATACCTAGGTCAT
MLOC_10221	HORVU2Hr1G122370|HORVU2Hr1G122370.1	482	502	+	9.75e-06	ATTCACATTTTCCAATGACCA
MLOC_10221	HORVU2Hr1G122370|HORVU2Hr1G122370.3	481	501	+	9.75e-06	ATTCACATTTTCCAATGACCA
MLOC_10221	HORVU3Hr1G087480|HORVU3Hr1G087480.1	1257	1277	-	8.85e-06	GCGCGCGCACCCCAACGTCAA
MLOC_10221	HORVU3Hr1G114970|HORVU3Hr1G114970.1	1072	1092	+	9.4e-06	GCGCACGGATCTCGAGGCAAC
MLOC_10221	HORVU3Hr1G114970|HORVU3Hr1G114970.2	1072	1092	+	9.4e-06	GCGCACGGATCTCGAGGCAAC
MLOC_10221	HORVU4Hr1G006730|HORVU4Hr1G006730.12	444	464	+	9.71e-06	ATATACAGTCCCCGATGCCCC
MLOC_10221	HORVU6Hr1G035610|HORVU6Hr1G035610.13	991	1011	-	5.59e-06	GTGAACAAATCCCCAGGCCCA
MLOC_10221	HORVU6Hr1G035610|HORVU6Hr1G035610.4	991	1011	-	5.59e-06	GTGAACAAATCCCCAGGCCCA
MLOC_10278	HORVU1Hr1G017570|HORVU1Hr1G017570.1	154	162	-	3.99e-06	TTTAGGTCG
MLOC_10278	HORVU1Hr1G017570|HORVU1Hr1G017570.4	154	162	-	3.99e-06	TTTAGGTCG
MLOC_10278	HORVU1Hr1G017570|HORVU1Hr1G017570.5	154	162	-	3.99e-06	TTTAGGTCG
MLOC_10278	HORVU1Hr1G017570|HORVU1Hr1G017570.6	148	156	-	3.99e-06	TTTAGGTCG
MLOC_10278	HORVU1Hr1G093660|HORVU1Hr1G093660.12	770	778	-	8.51e-06	TTTAGGTTG
MLOC_10278	HORVU1Hr1G093660|HORVU1Hr1G093660.13	770	778	-	8.51e-06	TTTAGGTTG
MLOC_10278	HORVU1Hr1G093660|HORVU1Hr1G093660.14	770	778	-	8.51e-06	TTTAGGTTG
MLOC_10278	HORVU1Hr1G093660|HORVU1Hr1G093660.15	37	45	-	8.51e-06	TTTAGGTTG
MLOC_10278	HORVU2Hr1G046380|HORVU2Hr1G046380.1	814	822	-	8.51e-06	TTTAGGTTG
MLOC_10278	HORVU2Hr1G046380|HORVU2Hr1G046380.10	814	822	-	8.51e-06	TTTAGGTTG
MLOC_10278	HORVU2Hr1G046380|HORVU2Hr1G046380.11	814	822	-	8.51e-06	TTTAGGTTG
MLOC_10278	HORVU2Hr1G046380|HORVU2Hr1G046380.12	466	474	-	8.51e-06	TTTAGGTTG
MLOC_10278	HORVU2Hr1G046380|HORVU2Hr1G046380.3	814	822	-	8.51e-06	TTTAGGTTG
MLOC_10278	HORVU2Hr1G046380|HORVU2Hr1G046380.6	814	822	-	8.51e-06	TTTAGGTTG
MLOC_10278	HORVU2Hr1G046380|HORVU2Hr1G046380.7	814	822	-	8.51e-06	TTTAGGTTG
MLOC_10278	HORVU2Hr1G046380|HORVU2Hr1G046380.8	814	822	-	8.51e-06	TTTAGGTTG
MLOC_10278	HORVU2Hr1G046380|HORVU2Hr1G046380.9	814	822	-	8.51e-06	TTTAGGTTG
MLOC_10278	HORVU3Hr1G077950|HORVU3Hr1G077950.1	1115	1123	+	8.51e-06	TTTAGGTTG
MLOC_10278	HORVU3Hr1G077950|HORVU3Hr1G077950.10	684	692	+	8.51e-06	TTTAGGTTG
MLOC_10278	HORVU3Hr1G077950|HORVU3Hr1G077950.16	687	695	+	8.51e-06	TTTAGGTTG
MLOC_10278	HORVU3Hr1G077950|HORVU3Hr1G077950.17	123	131	+	8.51e-06	TTTAGGTTG
MLOC_10278	HORVU3Hr1G077950|HORVU3Hr1G077950.3	684	692	+	8.51e-06	TTTAGGTTG
MLOC_10278	HORVU3Hr1G077950|HORVU3Hr1G077950.4	684	692	+	8.51e-06	TTTAGGTTG
MLOC_10278	HORVU3Hr1G077950|HORVU3Hr1G077950.6	684	692	+	8.51e-06	TTTAGGTTG
MLOC_10278	HORVU3Hr1G077950|HORVU3Hr1G077950.7	123	131	+	8.51e-06	TTTAGGTTG
MLOC_10278	HORVU3Hr1G077950|HORVU3Hr1G077950.8	123	131	+	8.51e-06	TTTAGGTTG
MLOC_10278	HORVU3Hr1G077950|HORVU3Hr1G077950.9	684	692	+	8.51e-06	TTTAGGTTG
MLOC_10278	HORVU5Hr1G110920|HORVU5Hr1G110920.4	273	281	+	3.99e-06	TTTAGGTCG
MLOC_10278	HORVU5Hr1G110920|HORVU5Hr1G110920.5	1336	1344	+	3.99e-06	TTTAGGTCG
MLOC_10556	HORVU3Hr1G105790|HORVU3Hr1G105790.1	1356	1370	+	9.49e-06	TTTTCTTACCGTTGA
MLOC_10556	HORVU3Hr1G105790|HORVU3Hr1G105790.2	1356	1370	+	9.49e-06	TTTTCTTACCGTTGA
MLOC_10556	HORVU3Hr1G105790|HORVU3Hr1G105790.3	786	800	+	9.49e-06	TTTTCTTACCGTTGA
MLOC_10556	HORVU4Hr1G032830|HORVU4Hr1G032830.3	1432	1446	+	9.38e-06	CTAGATGACCGTTGG
MLOC_10556	HORVU4Hr1G085050|HORVU4Hr1G085050.7	334	348	+	8.83e-06	GAAAATTGCCGTTAA
MLOC_10556	HORVU6Hr1G031340|HORVU6Hr1G031340.10	401	415	-	4.81e-06	TTTTGTTACCGTTAA
MLOC_10556	HORVU6Hr1G031340|HORVU6Hr1G031340.3	401	415	-	4.81e-06	TTTTGTTACCGTTAA
MLOC_10556	HORVU6Hr1G031340|HORVU6Hr1G031340.4	401	415	-	4.81e-06	TTTTGTTACCGTTAA
MLOC_10556	HORVU6Hr1G031340|HORVU6Hr1G031340.5	401	415	-	4.81e-06	TTTTGTTACCGTTAA
MLOC_10556	HORVU6Hr1G031340|HORVU6Hr1G031340.6	401	415	-	4.81e-06	TTTTGTTACCGTTAA
MLOC_10556	HORVU6Hr1G031340|HORVU6Hr1G031340.7	401	415	-	4.81e-06	TTTTGTTACCGTTAA
MLOC_10556	HORVU6Hr1G031340|HORVU6Hr1G031340.8	434	448	-	4.81e-06	TTTTGTTACCGTTAA
MLOC_10823	HORVU1Hr1G002090|HORVU1Hr1G002090.1	576	586	+	7.19e-06	GGATGTATCTA
MLOC_10823	HORVU1Hr1G002090|HORVU1Hr1G002090.1	602	612	-	7.19e-06	GGATGTATCTA
MLOC_10823	HORVU1Hr1G002090|HORVU1Hr1G002090.10	1120	1130	+	7.19e-06	GGATGTATCTA
MLOC_10823	HORVU1Hr1G002090|HORVU1Hr1G002090.10	1146	1156	-	7.19e-06	GGATGTATCTA
MLOC_10823	HORVU1Hr1G002090|HORVU1Hr1G002090.11	1120	1130	+	7.19e-06	GGATGTATCTA
MLOC_10823	HORVU1Hr1G002090|HORVU1Hr1G002090.11	1146	1156	-	7.19e-06	GGATGTATCTA
MLOC_10823	HORVU1Hr1G002090|HORVU1Hr1G002090.12	493	503	+	7.19e-06	GGATGTATCTA
MLOC_10823	HORVU1Hr1G002090|HORVU1Hr1G002090.12	519	529	-	7.19e-06	GGATGTATCTA
MLOC_10823	HORVU1Hr1G002090|HORVU1Hr1G002090.13	1120	1130	+	7.19e-06	GGATGTATCTA
MLOC_10823	HORVU1Hr1G002090|HORVU1Hr1G002090.13	1146	1156	-	7.19e-06	GGATGTATCTA
MLOC_10823	HORVU1Hr1G002090|HORVU1Hr1G002090.14	1120	1130	+	7.19e-06	GGATGTATCTA
MLOC_10823	HORVU1Hr1G002090|HORVU1Hr1G002090.14	1146	1156	-	7.19e-06	GGATGTATCTA
MLOC_10823	HORVU1Hr1G002090|HORVU1Hr1G002090.15	1120	1130	+	7.19e-06	GGATGTATCTA
MLOC_10823	HORVU1Hr1G002090|HORVU1Hr1G002090.15	1146	1156	-	7.19e-06	GGATGTATCTA
MLOC_10823	HORVU1Hr1G002090|HORVU1Hr1G002090.16	1120	1130	+	7.19e-06	GGATGTATCTA
MLOC_10823	HORVU1Hr1G002090|HORVU1Hr1G002090.16	1146	1156	-	7.19e-06	GGATGTATCTA
MLOC_10823	HORVU1Hr1G002090|HORVU1Hr1G002090.18	1120	1130	+	7.19e-06	GGATGTATCTA
MLOC_10823	HORVU1Hr1G002090|HORVU1Hr1G002090.18	1146	1156	-	7.19e-06	GGATGTATCTA
MLOC_10823	HORVU1Hr1G002090|HORVU1Hr1G002090.19	1120	1130	+	7.19e-06	GGATGTATCTA
MLOC_10823	HORVU1Hr1G002090|HORVU1Hr1G002090.19	1146	1156	-	7.19e-06	GGATGTATCTA
MLOC_10823	HORVU1Hr1G002090|HORVU1Hr1G002090.2	576	586	+	7.19e-06	GGATGTATCTA
MLOC_10823	HORVU1Hr1G002090|HORVU1Hr1G002090.2	602	612	-	7.19e-06	GGATGTATCTA
MLOC_10823	HORVU1Hr1G002090|HORVU1Hr1G002090.20	1117	1127	+	7.19e-06	GGATGTATCTA
MLOC_10823	HORVU1Hr1G002090|HORVU1Hr1G002090.20	1143	1153	-	7.19e-06	GGATGTATCTA
MLOC_10823	HORVU1Hr1G002090|HORVU1Hr1G002090.21	1117	1127	+	7.19e-06	GGATGTATCTA
MLOC_10823	HORVU1Hr1G002090|HORVU1Hr1G002090.21	1143	1153	-	7.19e-06	GGATGTATCTA
MLOC_10823	HORVU1Hr1G002090|HORVU1Hr1G002090.22	1117	1127	+	7.19e-06	GGATGTATCTA
MLOC_10823	HORVU1Hr1G002090|HORVU1Hr1G002090.22	1143	1153	-	7.19e-06	GGATGTATCTA
MLOC_10823	HORVU1Hr1G002090|HORVU1Hr1G002090.24	576	586	+	7.19e-06	GGATGTATCTA
MLOC_10823	HORVU1Hr1G002090|HORVU1Hr1G002090.24	602	612	-	7.19e-06	GGATGTATCTA
MLOC_10823	HORVU1Hr1G002090|HORVU1Hr1G002090.25	576	586	+	7.19e-06	GGATGTATCTA
MLOC_10823	HORVU1Hr1G002090|HORVU1Hr1G002090.25	602	612	-	7.19e-06	GGATGTATCTA
MLOC_10823	HORVU1Hr1G002090|HORVU1Hr1G002090.26	561	571	+	7.19e-06	GGATGTATCTA
MLOC_10823	HORVU1Hr1G002090|HORVU1Hr1G002090.26	587	597	-	7.19e-06	GGATGTATCTA
MLOC_10823	HORVU1Hr1G002090|HORVU1Hr1G002090.27	516	526	+	7.19e-06	GGATGTATCTA
MLOC_10823	HORVU1Hr1G002090|HORVU1Hr1G002090.27	542	552	-	7.19e-06	GGATGTATCTA
MLOC_10823	HORVU1Hr1G002090|HORVU1Hr1G002090.3	1120	1130	+	7.19e-06	GGATGTATCTA
MLOC_10823	HORVU1Hr1G002090|HORVU1Hr1G002090.3	1146	1156	-	7.19e-06	GGATGTATCTA
MLOC_10823	HORVU1Hr1G002090|HORVU1Hr1G002090.4	1120	1130	+	7.19e-06	GGATGTATCTA
MLOC_10823	HORVU1Hr1G002090|HORVU1Hr1G002090.4	1146	1156	-	7.19e-06	GGATGTATCTA
MLOC_10823	HORVU1Hr1G002090|HORVU1Hr1G002090.5	1120	1130	+	7.19e-06	GGATGTATCTA
MLOC_10823	HORVU1Hr1G002090|HORVU1Hr1G002090.5	1146	1156	-	7.19e-06	GGATGTATCTA
MLOC_10823	HORVU1Hr1G002090|HORVU1Hr1G002090.6	1120	1130	+	7.19e-06	GGATGTATCTA
MLOC_10823	HORVU1Hr1G002090|HORVU1Hr1G002090.6	1146	1156	-	7.19e-06	GGATGTATCTA
MLOC_10823	HORVU1Hr1G002090|HORVU1Hr1G002090.7	1120	1130	+	7.19e-06	GGATGTATCTA
MLOC_10823	HORVU1Hr1G002090|HORVU1Hr1G002090.7	1146	1156	-	7.19e-06	GGATGTATCTA
MLOC_10823	HORVU1Hr1G002090|HORVU1Hr1G002090.8	1120	1130	+	7.19e-06	GGATGTATCTA
MLOC_10823	HORVU1Hr1G002090|HORVU1Hr1G002090.8	1146	1156	-	7.19e-06	GGATGTATCTA
MLOC_10823	HORVU1Hr1G002090|HORVU1Hr1G002090.9	1120	1130	+	7.19e-06	GGATGTATCTA
MLOC_10823	HORVU1Hr1G002090|HORVU1Hr1G002090.9	1146	1156	-	7.19e-06	GGATGTATCTA
MLOC_10823	HORVU1Hr1G003960|HORVU1Hr1G003960.12	1375	1385	-	1.91e-06	GAATGTACCTC
MLOC_10823	HORVU1Hr1G065440|HORVU1Hr1G065440.1	896	906	+	7.47e-06	CAATGTATCTC
MLOC_10823	HORVU1Hr1G065440|HORVU1Hr1G065440.2	896	906	+	7.47e-06	CAATGTATCTC
MLOC_10823	HORVU1Hr1G065440|HORVU1Hr1G065440.3	896	906	+	7.47e-06	CAATGTATCTC
MLOC_10823	HORVU1Hr1G065440|HORVU1Hr1G065440.4	896	906	+	7.47e-06	CAATGTATCTC
MLOC_10823	HORVU1Hr1G065440|HORVU1Hr1G065440.5	896	906	+	7.47e-06	CAATGTATCTC
MLOC_10823	HORVU1Hr1G085170|HORVU1Hr1G085170.4	1361	1371	+	1.13e-06	GAATGTATCTA
MLOC_10823	HORVU2Hr1G115960|HORVU2Hr1G115960.1	317	327	-	3.67e-06	TAATGTATCTG
MLOC_10823	HORVU2Hr1G115960|HORVU2Hr1G115960.10	115	125	-	3.67e-06	TAATGTATCTG
MLOC_10823	HORVU2Hr1G115960|HORVU2Hr1G115960.11	317	327	-	3.67e-06	TAATGTATCTG
MLOC_10823	HORVU2Hr1G115960|HORVU2Hr1G115960.2	317	327	-	3.67e-06	TAATGTATCTG
MLOC_10823	HORVU2Hr1G115960|HORVU2Hr1G115960.3	317	327	-	3.67e-06	TAATGTATCTG
MLOC_10823	HORVU2Hr1G115960|HORVU2Hr1G115960.5	317	327	-	3.67e-06	TAATGTATCTG
MLOC_10823	HORVU2Hr1G115960|HORVU2Hr1G115960.6	317	327	-	3.67e-06	TAATGTATCTG
MLOC_10823	HORVU2Hr1G115960|HORVU2Hr1G115960.7	317	327	-	3.67e-06	TAATGTATCTG
MLOC_10823	HORVU2Hr1G115960|HORVU2Hr1G115960.8	317	327	-	3.67e-06	TAATGTATCTG
MLOC_10823	HORVU2Hr1G115960|HORVU2Hr1G115960.9	317	327	-	3.67e-06	TAATGTATCTG
MLOC_10823	HORVU2Hr1G122370|HORVU2Hr1G122370.1	1240	1250	+	1.13e-06	GAATGTATCTA
MLOC_10823	HORVU2Hr1G122370|HORVU2Hr1G122370.1	1267	1277	-	6.41e-06	AAATGTATCTA
MLOC_10823	HORVU2Hr1G122370|HORVU2Hr1G122370.2	300	310	+	1.13e-06	GAATGTATCTA
MLOC_10823	HORVU2Hr1G122370|HORVU2Hr1G122370.2	327	337	-	6.41e-06	AAATGTATCTA
MLOC_10823	HORVU2Hr1G122370|HORVU2Hr1G122370.3	1239	1249	+	1.13e-06	GAATGTATCTA
MLOC_10823	HORVU2Hr1G122370|HORVU2Hr1G122370.3	1266	1276	-	6.41e-06	AAATGTATCTA
MLOC_10823	HORVU2Hr1G122370|HORVU2Hr1G122370.4	1369	1379	+	1.13e-06	GAATGTATCTA
MLOC_10823	HORVU2Hr1G122370|HORVU2Hr1G122370.4	1395	1405	-	1.13e-06	GAATGTATCTA
MLOC_10823	HORVU2Hr1G122370|HORVU2Hr1G122370.4	880	890	+	7.19e-06	GGATGTATCTA
MLOC_10823	HORVU2Hr1G122370|HORVU2Hr1G122370.4	906	916	-	7.19e-06	GGATGTATCTA
MLOC_10823	HORVU3Hr1G002840|HORVU3Hr1G002840.1	1324	1334	+	1.13e-06	GAATGTATCTA
MLOC_10823	HORVU3Hr1G002840|HORVU3Hr1G002840.10	836	846	+	1.13e-06	GAATGTATCTA
MLOC_10823	HORVU3Hr1G002840|HORVU3Hr1G002840.11	1219	1229	+	1.13e-06	GAATGTATCTA
MLOC_10823	HORVU3Hr1G002840|HORVU3Hr1G002840.12	1213	1223	+	1.13e-06	GAATGTATCTA
MLOC_10823	HORVU3Hr1G002840|HORVU3Hr1G002840.2	1324	1334	+	1.13e-06	GAATGTATCTA
MLOC_10823	HORVU3Hr1G002840|HORVU3Hr1G002840.7	1324	1334	+	1.13e-06	GAATGTATCTA
MLOC_10823	HORVU3Hr1G009490|HORVU3Hr1G009490.4	160	170	-	5.69e-06	AAATGTACCTA
MLOC_10823	HORVU3Hr1G087480|HORVU3Hr1G087480.1	414	424	+	6.41e-06	AAATGTATCTA
MLOC_10823	HORVU3Hr1G087480|HORVU3Hr1G087480.2	1040	1050	+	6.41e-06	AAATGTATCTA
MLOC_10823	HORVU3Hr1G087480|HORVU3Hr1G087480.3	1040	1050	+	6.41e-06	AAATGTATCTA
MLOC_10823	HORVU3Hr1G087480|HORVU3Hr1G087480.4	1094	1104	+	6.41e-06	AAATGTATCTA
MLOC_10823	HORVU3Hr1G087480|HORVU3Hr1G087480.5	665	675	+	6.41e-06	AAATGTATCTA
MLOC_10823	HORVU3Hr1G104600|HORVU3Hr1G104600.27	1452	1462	-	8.31e-06	AAATGTACCTC
MLOC_10823	HORVU4Hr1G011740|HORVU4Hr1G011740.1	722	732	-	6.41e-06	AAATGTATCTA
MLOC_10823	HORVU4Hr1G011740|HORVU4Hr1G011740.3	475	485	-	6.41e-06	AAATGTATCTA
MLOC_10823	HORVU4Hr1G011740|HORVU4Hr1G011740.5	722	732	-	6.41e-06	AAATGTATCTA
MLOC_10823	HORVU4Hr1G011740|HORVU4Hr1G011740.6	722	732	-	6.41e-06	AAATGTATCTA
MLOC_10823	HORVU4Hr1G090860|HORVU4Hr1G090860.13	1350	1360	-	9.96e-06	GGATGTACCTC
MLOC_10823	HORVU5Hr1G001180|HORVU5Hr1G001180.6	427	437	-	5.69e-06	TAATGTACCTA
MLOC_10823	HORVU5Hr1G001180|HORVU5Hr1G001180.7	427	437	-	5.69e-06	TAATGTACCTA
MLOC_10823	HORVU5Hr1G001180|HORVU5Hr1G001180.8	184	194	-	5.69e-06	TAATGTACCTA
MLOC_10823	HORVU5Hr1G001180|HORVU5Hr1G001180.9	26	36	-	5.69e-06	TAATGTACCTA
MLOC_10823	HORVU5Hr1G110920|HORVU5Hr1G110920.4	228	238	-	3.67e-06	AAATGTATCTG
MLOC_10823	HORVU5Hr1G110920|HORVU5Hr1G110920.5	1291	1301	-	3.67e-06	AAATGTATCTG
MLOC_10987	HORVU1Hr1G002090|HORVU1Hr1G002090.17	1032	1046	-	5.61e-06	ACCTTCACTGGGTAC
MLOC_10987	HORVU1Hr1G002090|HORVU1Hr1G002090.23	945	959	-	5.61e-06	ACCTTCACTGGGTAC
MLOC_10987	HORVU2Hr1G028840|HORVU2Hr1G028840.18	1358	1372	+	6.01e-06	ACCTTGCCCAGGTAA
MLOC_10987	HORVU2Hr1G028840|HORVU2Hr1G028840.19	1358	1372	+	6.01e-06	ACCTTGCCCAGGTAA
MLOC_10987	HORVU2Hr1G028840|HORVU2Hr1G028840.20	1358	1372	+	6.01e-06	ACCTTGCCCAGGTAA
MLOC_12078	HORVU1Hr1G016480|HORVU1Hr1G016480.2	1084	1093	-	8.19e-06	GCGTTGACCT
MLOC_12078	HORVU1Hr1G016480|HORVU1Hr1G016480.5	1453	1462	-	8.19e-06	GCGTTGACCT
MLOC_12078	HORVU1Hr1G016480|HORVU1Hr1G016480.6	1435	1444	-	8.19e-06	GCGTTGACCT
MLOC_12078	HORVU1Hr1G016480|HORVU1Hr1G016480.7	1394	1403	-	8.19e-06	GCGTTGACCT
MLOC_12078	HORVU1Hr1G016480|HORVU1Hr1G016480.8	1394	1403	-	8.19e-06	GCGTTGACCT
MLOC_12078	HORVU2Hr1G115960|HORVU2Hr1G115960.1	39	48	+	9.95e-06	TCGTTGACCA
MLOC_12078	HORVU2Hr1G115960|HORVU2Hr1G115960.11	39	48	+	9.95e-06	TCGTTGACCA
MLOC_12078	HORVU2Hr1G115960|HORVU2Hr1G115960.2	39	48	+	9.95e-06	TCGTTGACCA
MLOC_12078	HORVU2Hr1G115960|HORVU2Hr1G115960.3	39	48	+	9.95e-06	TCGTTGACCA
MLOC_12078	HORVU2Hr1G115960|HORVU2Hr1G115960.5	39	48	+	9.95e-06	TCGTTGACCA
MLOC_12078	HORVU2Hr1G115960|HORVU2Hr1G115960.6	39	48	+	9.95e-06	TCGTTGACCA
MLOC_12078	HORVU2Hr1G115960|HORVU2Hr1G115960.7	39	48	+	9.95e-06	TCGTTGACCA
MLOC_12078	HORVU2Hr1G115960|HORVU2Hr1G115960.8	39	48	+	9.95e-06	TCGTTGACCA
MLOC_12078	HORVU2Hr1G115960|HORVU2Hr1G115960.9	39	48	+	9.95e-06	TCGTTGACCA
MLOC_12078	HORVU5Hr1G055740|HORVU5Hr1G055740.1	638	647	-	7.37e-06	ACGTTGACCT
MLOC_12078	HORVU5Hr1G055740|HORVU5Hr1G055740.10	415	424	-	7.37e-06	ACGTTGACCT
MLOC_12078	HORVU5Hr1G055740|HORVU5Hr1G055740.11	412	421	-	7.37e-06	ACGTTGACCT
MLOC_12078	HORVU5Hr1G055740|HORVU5Hr1G055740.12	274	283	-	7.37e-06	ACGTTGACCT
MLOC_12078	HORVU5Hr1G055740|HORVU5Hr1G055740.13	168	177	-	7.37e-06	ACGTTGACCT
MLOC_12078	HORVU5Hr1G055740|HORVU5Hr1G055740.15	41	50	-	7.37e-06	ACGTTGACCT
MLOC_12078	HORVU5Hr1G055740|HORVU5Hr1G055740.3	596	605	-	7.37e-06	ACGTTGACCT
MLOC_12078	HORVU5Hr1G055740|HORVU5Hr1G055740.4	596	605	-	7.37e-06	ACGTTGACCT
MLOC_12078	HORVU5Hr1G055740|HORVU5Hr1G055740.7	536	545	-	7.37e-06	ACGTTGACCT
MLOC_12078	HORVU5Hr1G066370|HORVU5Hr1G066370.27	271	280	+	3.11e-06	CCGTTGACCC
MLOC_12078	HORVU5Hr1G066370|HORVU5Hr1G066370.29	217	226	+	3.11e-06	CCGTTGACCC
MLOC_12078	HORVU5Hr1G066370|HORVU5Hr1G066370.30	217	226	+	3.11e-06	CCGTTGACCC
MLOC_12078	HORVU5Hr1G106550|HORVU5Hr1G106550.1	372	381	+	7.37e-06	ACGTTGACCT
MLOC_12078	HORVU5Hr1G106550|HORVU5Hr1G106550.2	525	534	+	7.37e-06	ACGTTGACCT
MLOC_12078	HORVU5Hr1G106550|HORVU5Hr1G106550.3	459	468	+	7.37e-06	ACGTTGACCT
MLOC_12078	HORVU5Hr1G106850|HORVU5Hr1G106850.10	737	746	-	1.56e-06	CCGTTGACCT
MLOC_12078	HORVU5Hr1G106850|HORVU5Hr1G106850.11	737	746	-	1.56e-06	CCGTTGACCT
MLOC_12078	HORVU5Hr1G106850|HORVU5Hr1G106850.12	737	746	-	1.56e-06	CCGTTGACCT
MLOC_12078	HORVU5Hr1G106850|HORVU5Hr1G106850.15	737	746	-	1.56e-06	CCGTTGACCT
MLOC_12078	HORVU5Hr1G106850|HORVU5Hr1G106850.17	737	746	-	1.56e-06	CCGTTGACCT
MLOC_12078	HORVU5Hr1G106850|HORVU5Hr1G106850.2	462	471	-	1.56e-06	CCGTTGACCT
MLOC_12078	HORVU5Hr1G106850|HORVU5Hr1G106850.22	737	746	-	1.56e-06	CCGTTGACCT
MLOC_12078	HORVU5Hr1G106850|HORVU5Hr1G106850.24	737	746	-	1.56e-06	CCGTTGACCT
MLOC_12078	HORVU5Hr1G106850|HORVU5Hr1G106850.25	1100	1109	-	1.56e-06	CCGTTGACCT
MLOC_12078	HORVU5Hr1G106850|HORVU5Hr1G106850.26	1078	1087	-	1.56e-06	CCGTTGACCT
MLOC_12078	HORVU5Hr1G106850|HORVU5Hr1G106850.29	1043	1052	-	1.56e-06	CCGTTGACCT
MLOC_12078	HORVU5Hr1G106850|HORVU5Hr1G106850.3	737	746	-	1.56e-06	CCGTTGACCT
MLOC_12078	HORVU5Hr1G106850|HORVU5Hr1G106850.30	737	746	-	1.56e-06	CCGTTGACCT
MLOC_12078	HORVU5Hr1G106850|HORVU5Hr1G106850.31	716	725	-	1.56e-06	CCGTTGACCT
MLOC_12078	HORVU5Hr1G106850|HORVU5Hr1G106850.33	142	151	-	1.56e-06	CCGTTGACCT
MLOC_12078	HORVU5Hr1G106850|HORVU5Hr1G106850.9	737	746	-	1.56e-06	CCGTTGACCT
MLOC_12078	HORVU5Hr1G112340|HORVU5Hr1G112340.4	668	677	+	5.49e-06	GCGTTGACCG
MLOC_12078	HORVU5Hr1G112340|HORVU5Hr1G112340.6	1148	1157	+	5.49e-06	GCGTTGACCG
MLOC_12078	HORVU5Hr1G112340|HORVU5Hr1G112340.7	1157	1166	+	5.49e-06	GCGTTGACCG
MLOC_12078	HORVU5Hr1G112340|HORVU5Hr1G112340.8	646	655	+	5.49e-06	GCGTTGACCG
MLOC_12078	HORVU5Hr1G112340|HORVU5Hr1G112340.9	998	1007	+	5.49e-06	GCGTTGACCG
MLOC_12078	HORVU6Hr1G028050|HORVU6Hr1G028050.2	994	1003	+	1.56e-06	CCGTTGACCT
MLOC_12078	HORVU6Hr1G028050|HORVU6Hr1G028050.4	1379	1388	+	1.56e-06	CCGTTGACCT
MLOC_12079	HORVU2Hr1G028840|HORVU2Hr1G028840.14	301	313	-	3.2e-07	TTTTGACTTTTTC
MLOC_12079	HORVU2Hr1G028840|HORVU2Hr1G028840.14	357	369	-	2.97e-07	TTTTGACTTTTTA
MLOC_12079	HORVU2Hr1G028840|HORVU2Hr1G028840.17	302	314	-	3.2e-07	TTTTGACTTTTTC
MLOC_12079	HORVU2Hr1G028840|HORVU2Hr1G028840.17	358	370	-	2.97e-07	TTTTGACTTTTTA
MLOC_12079	HORVU2Hr1G028840|HORVU2Hr1G028840.25	535	547	-	3.2e-07	TTTTGACTTTTTC
MLOC_12079	HORVU2Hr1G028840|HORVU2Hr1G028840.25	591	603	-	2.97e-07	TTTTGACTTTTTA
MLOC_12079	HORVU2Hr1G028840|HORVU2Hr1G028840.5	304	316	-	3.2e-07	TTTTGACTTTTTC
MLOC_12079	HORVU2Hr1G028840|HORVU2Hr1G028840.5	360	372	-	2.97e-07	TTTTGACTTTTTA
MLOC_12079	HORVU2Hr1G041260|HORVU2Hr1G041260.1	967	979	+	5.39e-06	TTTTGACTTTCAT
MLOC_12079	HORVU2Hr1G041260|HORVU2Hr1G041260.2	967	979	+	5.39e-06	TTTTGACTTTCAT
MLOC_12079	HORVU2Hr1G041260|HORVU2Hr1G041260.3	967	979	+	5.39e-06	TTTTGACTTTCAT
MLOC_12079	HORVU3Hr1G013890|HORVU3Hr1G013890.1	1056	1068	+	4.94e-06	CTTTGACTATTTA
MLOC_12079	HORVU3Hr1G013900|HORVU3Hr1G013900.1	1056	1068	+	4.94e-06	CTTTGACTATTTA
MLOC_12079	HORVU3Hr1G013900|HORVU3Hr1G013900.2	1056	1068	+	4.94e-06	CTTTGACTATTTA
MLOC_12079	HORVU3Hr1G059810|HORVU3Hr1G059810.1	1023	1035	-	1e-05	TTTTGACTTTGAA
MLOC_12079	HORVU3Hr1G059810|HORVU3Hr1G059810.1	991	1003	-	3.38e-06	ATTTGACTTTTAG
MLOC_12079	HORVU3Hr1G059810|HORVU3Hr1G059810.2	1093	1105	-	3.38e-06	ATTTGACTTTTAG
MLOC_12079	HORVU3Hr1G059810|HORVU3Hr1G059810.2	1125	1137	-	1e-05	TTTTGACTTTGAA
MLOC_12079	HORVU3Hr1G059810|HORVU3Hr1G059810.3	1060	1072	-	3.38e-06	ATTTGACTTTTAG
MLOC_12079	HORVU3Hr1G059810|HORVU3Hr1G059810.3	1092	1104	-	1e-05	TTTTGACTTTGAA
MLOC_12079	HORVU3Hr1G106140|HORVU3Hr1G106140.1	224	236	-	8.24e-07	GTTTGACTTTTTA
MLOC_12079	HORVU3Hr1G106140|HORVU3Hr1G106140.2	224	236	-	8.24e-07	GTTTGACTTTTTA
MLOC_12079	HORVU3Hr1G106140|HORVU3Hr1G106140.3	224	236	-	8.24e-07	GTTTGACTTTTTA
MLOC_12079	HORVU3Hr1G106140|HORVU3Hr1G106140.4	224	236	-	8.24e-07	GTTTGACTTTTTA
MLOC_12079	HORVU3Hr1G106140|HORVU3Hr1G106140.5	102	114	-	8.24e-07	GTTTGACTTTTTA
MLOC_12079	HORVU3Hr1G106140|HORVU3Hr1G106140.6	224	236	-	8.24e-07	GTTTGACTTTTTA
MLOC_12079	HORVU3Hr1G117550|HORVU3Hr1G117550.1	1454	1466	+	4.23e-08	CTTTGACTTTTTT
MLOC_12079	HORVU5Hr1G010950|HORVU5Hr1G010950.1	1425	1437	-	9.74e-06	CTTTGACTTTGAG
MLOC_12079	HORVU5Hr1G023730|HORVU5Hr1G023730.14	682	694	+	2.66e-06	AGTTGACTTTTCA
MLOC_12079	HORVU5Hr1G046860|HORVU5Hr1G046860.1	614	626	+	1.17e-06	ATTTGACTTTTTG
MLOC_12079	HORVU5Hr1G046860|HORVU5Hr1G046860.2	614	626	+	1.17e-06	ATTTGACTTTTTG
MLOC_12079	HORVU5Hr1G066370|HORVU5Hr1G066370.10	638	650	-	7.8e-06	GTTTGACTTTATC
MLOC_12079	HORVU5Hr1G066370|HORVU5Hr1G066370.11	638	650	-	7.8e-06	GTTTGACTTTATC
MLOC_12079	HORVU5Hr1G066370|HORVU5Hr1G066370.12	638	650	-	7.8e-06	GTTTGACTTTATC
MLOC_12079	HORVU5Hr1G066370|HORVU5Hr1G066370.16	638	650	-	7.8e-06	GTTTGACTTTATC
MLOC_12079	HORVU5Hr1G066370|HORVU5Hr1G066370.18	638	650	-	7.8e-06	GTTTGACTTTATC
MLOC_12079	HORVU5Hr1G066370|HORVU5Hr1G066370.19	638	650	-	7.8e-06	GTTTGACTTTATC
MLOC_12079	HORVU5Hr1G066370|HORVU5Hr1G066370.2	638	650	-	7.8e-06	GTTTGACTTTATC
MLOC_12079	HORVU5Hr1G066370|HORVU5Hr1G066370.23	638	650	-	7.8e-06	GTTTGACTTTATC
MLOC_12079	HORVU5Hr1G066370|HORVU5Hr1G066370.24	638	650	-	7.8e-06	GTTTGACTTTATC
MLOC_12079	HORVU5Hr1G066370|HORVU5Hr1G066370.27	1052	1064	-	7.8e-06	GTTTGACTTTATC
MLOC_12079	HORVU5Hr1G066370|HORVU5Hr1G066370.28	638	650	-	7.8e-06	GTTTGACTTTATC
MLOC_12079	HORVU5Hr1G066370|HORVU5Hr1G066370.29	998	1010	-	7.8e-06	GTTTGACTTTATC
MLOC_12079	HORVU5Hr1G066370|HORVU5Hr1G066370.3	638	650	-	7.8e-06	GTTTGACTTTATC
MLOC_12079	HORVU5Hr1G066370|HORVU5Hr1G066370.30	998	1010	-	7.8e-06	GTTTGACTTTATC
MLOC_12079	HORVU5Hr1G066370|HORVU5Hr1G066370.31	638	650	-	7.8e-06	GTTTGACTTTATC
MLOC_12079	HORVU5Hr1G066370|HORVU5Hr1G066370.4	638	650	-	7.8e-06	GTTTGACTTTATC
MLOC_12079	HORVU5Hr1G066370|HORVU5Hr1G066370.46	319	331	+	4.84e-07	CGTTGACTTTTCT
MLOC_12079	HORVU5Hr1G066370|HORVU5Hr1G066370.51	343	355	+	4.84e-07	CGTTGACTTTTCT
MLOC_12079	HORVU5Hr1G066370|HORVU5Hr1G066370.52	331	343	+	4.84e-07	CGTTGACTTTTCT
MLOC_12079	HORVU5Hr1G066370|HORVU5Hr1G066370.53	331	343	+	4.84e-07	CGTTGACTTTTCT
MLOC_12079	HORVU5Hr1G066370|HORVU5Hr1G066370.6	638	650	-	7.8e-06	GTTTGACTTTATC
MLOC_12079	HORVU5Hr1G066370|HORVU5Hr1G066370.7	638	650	-	7.8e-06	GTTTGACTTTATC
MLOC_12079	HORVU5Hr1G066370|HORVU5Hr1G066370.8	638	650	-	7.8e-06	GTTTGACTTTATC
MLOC_12079	HORVU5Hr1G106850|HORVU5Hr1G106850.14	1219	1231	+	7.8e-06	CTTTGACTTTCAG
MLOC_12079	HORVU5Hr1G106850|HORVU5Hr1G106850.20	855	867	+	7.8e-06	CTTTGACTTTCAG
MLOC_12079	HORVU5Hr1G106850|HORVU5Hr1G106850.21	1219	1231	+	7.8e-06	CTTTGACTTTCAG
MLOC_12079	HORVU5Hr1G106850|HORVU5Hr1G106850.23	1219	1231	+	7.8e-06	CTTTGACTTTCAG
MLOC_12079	HORVU5Hr1G106850|HORVU5Hr1G106850.28	1389	1401	+	7.8e-06	CTTTGACTTTCAG
MLOC_12079	HORVU5Hr1G106850|HORVU5Hr1G106850.32	137	149	+	7.8e-06	CTTTGACTTTCAG
MLOC_12079	HORVU5Hr1G106850|HORVU5Hr1G106850.4	126	138	-	3.33e-06	CGTTGACTTTATC
MLOC_12223	HORVU1Hr1G003960|HORVU1Hr1G003960.1	104	118	+	6.72e-06	GTCGGAGGCGGCGCC
MLOC_12223	HORVU1Hr1G003960|HORVU1Hr1G003960.10	16	30	+	6.72e-06	GTCGGAGGCGGCGCC
MLOC_12223	HORVU1Hr1G003960|HORVU1Hr1G003960.11	104	118	+	6.72e-06	GTCGGAGGCGGCGCC
MLOC_12223	HORVU1Hr1G003960|HORVU1Hr1G003960.2	104	118	+	6.72e-06	GTCGGAGGCGGCGCC
MLOC_12223	HORVU1Hr1G003960|HORVU1Hr1G003960.3	104	118	+	6.72e-06	GTCGGAGGCGGCGCC
MLOC_12223	HORVU1Hr1G003960|HORVU1Hr1G003960.4	104	118	+	6.72e-06	GTCGGAGGCGGCGCC
MLOC_12223	HORVU1Hr1G003960|HORVU1Hr1G003960.5	104	118	+	6.72e-06	GTCGGAGGCGGCGCC
MLOC_12223	HORVU1Hr1G003960|HORVU1Hr1G003960.6	104	118	+	6.72e-06	GTCGGAGGCGGCGCC
MLOC_12223	HORVU1Hr1G003960|HORVU1Hr1G003960.7	104	118	+	6.72e-06	GTCGGAGGCGGCGCC
MLOC_12223	HORVU1Hr1G003960|HORVU1Hr1G003960.8	104	118	+	6.72e-06	GTCGGAGGCGGCGCC
MLOC_12223	HORVU1Hr1G003960|HORVU1Hr1G003960.9	104	118	+	6.72e-06	GTCGGAGGCGGCGCC
MLOC_12223	HORVU1Hr1G005120|HORVU1Hr1G005120.1	703	717	-	2.38e-06	GCAGGTGGCGGCGGT
MLOC_12223	HORVU1Hr1G005120|HORVU1Hr1G005120.1	819	833	-	7.7e-06	TCAGAAGGCGGTGGC
MLOC_12223	HORVU1Hr1G005120|HORVU1Hr1G005120.2	703	717	-	2.38e-06	GCAGGTGGCGGCGGT
MLOC_12223	HORVU1Hr1G005120|HORVU1Hr1G005120.2	819	833	-	7.7e-06	TCAGAAGGCGGTGGC
MLOC_12223	HORVU1Hr1G005120|HORVU1Hr1G005120.3	703	717	-	2.38e-06	GCAGGTGGCGGCGGT
MLOC_12223	HORVU1Hr1G005120|HORVU1Hr1G005120.3	819	833	-	7.7e-06	TCAGAAGGCGGTGGC
MLOC_12223	HORVU1Hr1G005120|HORVU1Hr1G005120.4	703	717	-	2.38e-06	GCAGGTGGCGGCGGT
MLOC_12223	HORVU1Hr1G005120|HORVU1Hr1G005120.4	819	833	-	7.7e-06	TCAGAAGGCGGTGGC
MLOC_12223	HORVU1Hr1G005120|HORVU1Hr1G005120.5	811	825	-	2.38e-06	GCAGGTGGCGGCGGT
MLOC_12223	HORVU1Hr1G005120|HORVU1Hr1G005120.5	927	941	-	7.7e-06	TCAGAAGGCGGTGGC
MLOC_12223	HORVU1Hr1G005120|HORVU1Hr1G005120.6	799	813	-	2.38e-06	GCAGGTGGCGGCGGT
MLOC_12223	HORVU1Hr1G005120|HORVU1Hr1G005120.6	915	929	-	7.7e-06	TCAGAAGGCGGTGGC
MLOC_12223	HORVU1Hr1G017570|HORVU1Hr1G017570.11	319	333	-	1.4e-06	GGCGGCGGCGGAGGT
MLOC_12223	HORVU1Hr1G017570|HORVU1Hr1G017570.11	322	336	-	2.31e-07	GGGGGCGGCGGCGGA
MLOC_12223	HORVU1Hr1G017570|HORVU1Hr1G017570.12	319	333	-	1.4e-06	GGCGGCGGCGGAGGT
MLOC_12223	HORVU1Hr1G017570|HORVU1Hr1G017570.12	322	336	-	2.31e-07	GGGGGCGGCGGCGGA
MLOC_12223	HORVU1Hr1G017570|HORVU1Hr1G017570.14	1446	1460	-	1.4e-06	GGCGGCGGCGGAGGT
MLOC_12223	HORVU1Hr1G017570|HORVU1Hr1G017570.14	1449	1463	-	2.31e-07	GGGGGCGGCGGCGGA
MLOC_12223	HORVU1Hr1G017570|HORVU1Hr1G017570.15	910	924	-	1.4e-06	GGCGGCGGCGGAGGT
MLOC_12223	HORVU1Hr1G017570|HORVU1Hr1G017570.15	913	927	-	2.31e-07	GGGGGCGGCGGCGGA
MLOC_12223	HORVU1Hr1G017570|HORVU1Hr1G017570.16	457	471	-	1.4e-06	GGCGGCGGCGGAGGT
MLOC_12223	HORVU1Hr1G017570|HORVU1Hr1G017570.16	460	474	-	2.31e-07	GGGGGCGGCGGCGGA
MLOC_12223	HORVU1Hr1G017570|HORVU1Hr1G017570.17	331	345	-	1.4e-06	GGCGGCGGCGGAGGT
MLOC_12223	HORVU1Hr1G017570|HORVU1Hr1G017570.17	334	348	-	2.31e-07	GGGGGCGGCGGCGGA
MLOC_12223	HORVU1Hr1G052430|HORVU1Hr1G052430.4	1380	1394	-	1.17e-06	GGTGTTGGCGGCGGC
MLOC_12223	HORVU1Hr1G052430|HORVU1Hr1G052430.5	776	790	-	1.17e-06	GGTGTTGGCGGCGGC
MLOC_12223	HORVU1Hr1G073460|HORVU1Hr1G073460.1	1389	1403	-	9.22e-06	GAAGCCAGCGGTGGA
MLOC_12223	HORVU1Hr1G073460|HORVU1Hr1G073460.2	1389	1403	-	9.22e-06	GAAGCCAGCGGTGGA
MLOC_12223	HORVU1Hr1G075210|HORVU1Hr1G075210.1	625	639	-	4.9e-06	GGTGGAGGTGGTGAT
MLOC_12223	HORVU1Hr1G075210|HORVU1Hr1G075210.1	628	642	-	4.44e-06	GGAGGTGGAGGTGGT
MLOC_12223	HORVU1Hr1G075210|HORVU1Hr1G075210.1	784	798	+	2.12e-06	GACGGAGGCGGAGGA
MLOC_12223	HORVU1Hr1G075210|HORVU1Hr1G075210.2	526	540	-	4.9e-06	GGTGGAGGTGGTGAT
MLOC_12223	HORVU1Hr1G075210|HORVU1Hr1G075210.2	529	543	-	4.44e-06	GGAGGTGGAGGTGGT
MLOC_12223	HORVU1Hr1G075210|HORVU1Hr1G075210.2	685	699	+	2.12e-06	GACGGAGGCGGAGGA
MLOC_12223	HORVU1Hr1G076120|HORVU1Hr1G076120.2	1203	1217	+	1.16e-06	GGTGGTGGCGGAGGC
MLOC_12223	HORVU1Hr1G076120|HORVU1Hr1G076120.3	1203	1217	+	1.16e-06	GGTGGTGGCGGAGGC
MLOC_12223	HORVU1Hr1G083710|HORVU1Hr1G083710.2	1427	1441	-	1.21e-06	GGCGGCGGCGGCGAA
MLOC_12223	HORVU1Hr1G083710|HORVU1Hr1G083710.2	1430	1444	-	5.8e-08	GGCGGCGGCGGCGGC
MLOC_12223	HORVU1Hr1G083710|HORVU1Hr1G083710.2	1433	1447	-	5.8e-08	GGCGGCGGCGGCGGC
MLOC_12223	HORVU1Hr1G083710|HORVU1Hr1G083710.2	1436	1450	-	5.25e-08	GGTGGCGGCGGCGGC
MLOC_12223	HORVU1Hr1G083710|HORVU1Hr1G083710.2	1439	1453	-	1.36e-07	GGAGGTGGCGGCGGC
MLOC_12223	HORVU1Hr1G083710|HORVU1Hr1G083710.2	1442	1456	-	6.57e-07	GGTGGAGGTGGCGGC
MLOC_12223	HORVU1Hr1G085170|HORVU1Hr1G085170.1	1477	1491	-	9.99e-07	GGAGACGGCGGCGGC
MLOC_12223	HORVU1Hr1G085170|HORVU1Hr1G085170.2	592	606	-	9.99e-07	GGAGACGGCGGCGGC
MLOC_12223	HORVU1Hr1G085170|HORVU1Hr1G085170.2	618	632	-	5.8e-08	GGCGGCGGCGGCGGC
MLOC_12223	HORVU1Hr1G085170|HORVU1Hr1G085170.2	621	635	-	5.25e-08	GGTGGCGGCGGCGGC
MLOC_12223	HORVU1Hr1G085170|HORVU1Hr1G085170.2	624	638	-	6.86e-08	GGCGGTGGCGGCGGC
MLOC_12223	HORVU1Hr1G085170|HORVU1Hr1G085170.2	627	641	-	1.71e-06	GGCGGCGGTGGCGGC
MLOC_12223	HORVU1Hr1G085170|HORVU1Hr1G085170.2	630	644	-	1.13e-08	GGCGGCGGCGGTGGC
MLOC_12223	HORVU1Hr1G085170|HORVU1Hr1G085170.2	633	647	-	8.37e-08	GGCGGCGGCGGCGGT
MLOC_12223	HORVU1Hr1G085170|HORVU1Hr1G085170.2	636	650	-	5.11e-06	ACTGGCGGCGGCGGC
MLOC_12223	HORVU1Hr1G085170|HORVU1Hr1G085170.3	1412	1426	-	9.99e-07	GGAGACGGCGGCGGC
MLOC_12223	HORVU1Hr1G085170|HORVU1Hr1G085170.3	1438	1452	-	5.8e-08	GGCGGCGGCGGCGGC
MLOC_12223	HORVU1Hr1G085170|HORVU1Hr1G085170.3	1441	1455	-	5.25e-08	GGTGGCGGCGGCGGC
MLOC_12223	HORVU1Hr1G085170|HORVU1Hr1G085170.3	1444	1458	-	6.86e-08	GGCGGTGGCGGCGGC
MLOC_12223	HORVU1Hr1G085170|HORVU1Hr1G085170.3	1447	1461	-	1.71e-06	GGCGGCGGTGGCGGC
MLOC_12223	HORVU1Hr1G085170|HORVU1Hr1G085170.3	1450	1464	-	1.13e-08	GGCGGCGGCGGTGGC
MLOC_12223	HORVU1Hr1G085170|HORVU1Hr1G085170.3	1453	1467	-	8.37e-08	GGCGGCGGCGGCGGT
MLOC_12223	HORVU1Hr1G085170|HORVU1Hr1G085170.3	1456	1470	-	5.11e-06	ACTGGCGGCGGCGGC
MLOC_12223	HORVU1Hr1G085170|HORVU1Hr1G085170.4	405	419	-	9.99e-07	GGAGACGGCGGCGGC
MLOC_12223	HORVU1Hr1G085170|HORVU1Hr1G085170.4	431	445	-	5.8e-08	GGCGGCGGCGGCGGC
MLOC_12223	HORVU1Hr1G085170|HORVU1Hr1G085170.4	434	448	-	5.25e-08	GGTGGCGGCGGCGGC
MLOC_12223	HORVU1Hr1G085170|HORVU1Hr1G085170.4	437	451	-	6.86e-08	GGCGGTGGCGGCGGC
MLOC_12223	HORVU1Hr1G085170|HORVU1Hr1G085170.4	440	454	-	1.71e-06	GGCGGCGGTGGCGGC
MLOC_12223	HORVU1Hr1G085170|HORVU1Hr1G085170.4	443	457	-	1.13e-08	GGCGGCGGCGGTGGC
MLOC_12223	HORVU1Hr1G085170|HORVU1Hr1G085170.4	446	460	-	8.37e-08	GGCGGCGGCGGCGGT
MLOC_12223	HORVU1Hr1G085170|HORVU1Hr1G085170.4	449	463	-	5.11e-06	ACTGGCGGCGGCGGC
MLOC_12223	HORVU1Hr1G085170|HORVU1Hr1G085170.5	1458	1472	-	9.99e-07	GGAGACGGCGGCGGC
MLOC_12223	HORVU1Hr1G085170|HORVU1Hr1G085170.5	1484	1498	-	5.8e-08	GGCGGCGGCGGCGGC
MLOC_12223	HORVU1Hr1G085170|HORVU1Hr1G085170.6	632	646	-	9.99e-07	GGAGACGGCGGCGGC
MLOC_12223	HORVU1Hr1G085170|HORVU1Hr1G085170.6	658	672	-	5.8e-08	GGCGGCGGCGGCGGC
MLOC_12223	HORVU1Hr1G085170|HORVU1Hr1G085170.6	661	675	-	5.25e-08	GGTGGCGGCGGCGGC
MLOC_12223	HORVU1Hr1G085170|HORVU1Hr1G085170.6	664	678	-	6.86e-08	GGCGGTGGCGGCGGC
MLOC_12223	HORVU1Hr1G085170|HORVU1Hr1G085170.6	667	681	-	1.71e-06	GGCGGCGGTGGCGGC
MLOC_12223	HORVU1Hr1G085170|HORVU1Hr1G085170.6	670	684	-	1.13e-08	GGCGGCGGCGGTGGC
MLOC_12223	HORVU1Hr1G085170|HORVU1Hr1G085170.6	673	687	-	8.37e-08	GGCGGCGGCGGCGGT
MLOC_12223	HORVU1Hr1G085170|HORVU1Hr1G085170.6	676	690	-	5.11e-06	ACTGGCGGCGGCGGC
MLOC_12223	HORVU1Hr1G093660|HORVU1Hr1G093660.1	30	44	-	4.35e-06	AGCGGCGGCGGTGAT
MLOC_12223	HORVU1Hr1G093660|HORVU1Hr1G093660.10	30	44	-	4.35e-06	AGCGGCGGCGGTGAT
MLOC_12223	HORVU1Hr1G093660|HORVU1Hr1G093660.11	45	59	-	4.35e-06	AGCGGCGGCGGTGAT
MLOC_12223	HORVU1Hr1G093660|HORVU1Hr1G093660.2	30	44	-	4.35e-06	AGCGGCGGCGGTGAT
MLOC_12223	HORVU1Hr1G093660|HORVU1Hr1G093660.3	30	44	-	4.35e-06	AGCGGCGGCGGTGAT
MLOC_12223	HORVU1Hr1G093660|HORVU1Hr1G093660.4	30	44	-	4.35e-06	AGCGGCGGCGGTGAT
MLOC_12223	HORVU1Hr1G093660|HORVU1Hr1G093660.5	30	44	-	4.35e-06	AGCGGCGGCGGTGAT
MLOC_12223	HORVU1Hr1G093660|HORVU1Hr1G093660.6	30	44	-	4.35e-06	AGCGGCGGCGGTGAT
MLOC_12223	HORVU1Hr1G093660|HORVU1Hr1G093660.7	30	44	-	4.35e-06	AGCGGCGGCGGTGAT
MLOC_12223	HORVU1Hr1G093660|HORVU1Hr1G093660.8	30	44	-	4.35e-06	AGCGGCGGCGGTGAT
MLOC_12223	HORVU1Hr1G093660|HORVU1Hr1G093660.9	30	44	-	4.35e-06	AGCGGCGGCGGTGAT
MLOC_12223	HORVU2Hr1G029480|HORVU2Hr1G029480.2	1219	1233	+	5.29e-06	GGCGCCGGCGGCGGG
MLOC_12223	HORVU2Hr1G029480|HORVU2Hr1G029480.3	1389	1403	+	5.29e-06	GGCGCCGGCGGCGGG
MLOC_12223	HORVU2Hr1G029720|HORVU2Hr1G029720.1	553	567	-	3.29e-08	GATGGAGGCGGTGGA
MLOC_12223	HORVU2Hr1G029720|HORVU2Hr1G029720.2	553	567	-	3.29e-08	GATGGAGGCGGTGGA
MLOC_12223	HORVU2Hr1G029720|HORVU2Hr1G029720.3	172	186	-	3.29e-08	GATGGAGGCGGTGGA
MLOC_12223	HORVU2Hr1G029720|HORVU2Hr1G029720.4	553	567	-	3.29e-08	GATGGAGGCGGTGGA
MLOC_12223	HORVU2Hr1G029720|HORVU2Hr1G029720.5	172	186	-	3.29e-08	GATGGAGGCGGTGGA
MLOC_12223	HORVU2Hr1G029720|HORVU2Hr1G029720.6	553	567	-	3.29e-08	GATGGAGGCGGTGGA
MLOC_12223	HORVU2Hr1G029720|HORVU2Hr1G029720.7	202	216	-	3.29e-08	GATGGAGGCGGTGGA
MLOC_12223	HORVU2Hr1G041260|HORVU2Hr1G041260.1	1451	1465	-	2.1e-06	GGATACGGCGGCGGA
MLOC_12223	HORVU2Hr1G041260|HORVU2Hr1G041260.2	1451	1465	-	2.1e-06	GGATACGGCGGCGGA
MLOC_12223	HORVU2Hr1G041260|HORVU2Hr1G041260.3	1451	1465	-	2.1e-06	GGATACGGCGGCGGA
MLOC_12223	HORVU2Hr1G046380|HORVU2Hr1G046380.1	246	260	-	3.63e-06	GGCGGAGGCGGCGCG
MLOC_12223	HORVU2Hr1G046380|HORVU2Hr1G046380.10	246	260	-	3.63e-06	GGCGGAGGCGGCGCG
MLOC_12223	HORVU2Hr1G046380|HORVU2Hr1G046380.11	246	260	-	3.63e-06	GGCGGAGGCGGCGCG
MLOC_12223	HORVU2Hr1G046380|HORVU2Hr1G046380.3	246	260	-	3.63e-06	GGCGGAGGCGGCGCG
MLOC_12223	HORVU2Hr1G046380|HORVU2Hr1G046380.6	246	260	-	3.63e-06	GGCGGAGGCGGCGCG
MLOC_12223	HORVU2Hr1G046380|HORVU2Hr1G046380.7	246	260	-	3.63e-06	GGCGGAGGCGGCGCG
MLOC_12223	HORVU2Hr1G046380|HORVU2Hr1G046380.8	246	260	-	3.63e-06	GGCGGAGGCGGCGCG
MLOC_12223	HORVU2Hr1G046380|HORVU2Hr1G046380.9	246	260	-	3.63e-06	GGCGGAGGCGGCGCG
MLOC_12223	HORVU2Hr1G056650|HORVU2Hr1G056650.1	1103	1117	+	2.51e-06	GCTGGAGGTGGTGGC
MLOC_12223	HORVU2Hr1G056650|HORVU2Hr1G056650.1	791	805	-	2.31e-07	GGTGGCAGCGGCGGC
MLOC_12223	HORVU2Hr1G056650|HORVU2Hr1G056650.1	800	814	-	3.88e-07	GCCGGTGGCGGTGGC
MLOC_12223	HORVU2Hr1G056650|HORVU2Hr1G056650.10	657	671	-	2.31e-07	GGTGGCAGCGGCGGC
MLOC_12223	HORVU2Hr1G056650|HORVU2Hr1G056650.10	666	680	-	3.88e-07	GCCGGTGGCGGTGGC
MLOC_12223	HORVU2Hr1G056650|HORVU2Hr1G056650.10	969	983	+	2.51e-06	GCTGGAGGTGGTGGC
MLOC_12223	HORVU2Hr1G056650|HORVU2Hr1G056650.11	654	668	-	2.31e-07	GGTGGCAGCGGCGGC
MLOC_12223	HORVU2Hr1G056650|HORVU2Hr1G056650.11	663	677	-	3.88e-07	GCCGGTGGCGGTGGC
MLOC_12223	HORVU2Hr1G056650|HORVU2Hr1G056650.11	966	980	+	2.51e-06	GCTGGAGGTGGTGGC
MLOC_12223	HORVU2Hr1G056650|HORVU2Hr1G056650.13	654	668	-	2.31e-07	GGTGGCAGCGGCGGC
MLOC_12223	HORVU2Hr1G056650|HORVU2Hr1G056650.13	663	677	-	3.88e-07	GCCGGTGGCGGTGGC
MLOC_12223	HORVU2Hr1G056650|HORVU2Hr1G056650.13	966	980	+	2.51e-06	GCTGGAGGTGGTGGC
MLOC_12223	HORVU2Hr1G056650|HORVU2Hr1G056650.14	654	668	-	2.31e-07	GGTGGCAGCGGCGGC
MLOC_12223	HORVU2Hr1G056650|HORVU2Hr1G056650.14	663	677	-	3.88e-07	GCCGGTGGCGGTGGC
MLOC_12223	HORVU2Hr1G056650|HORVU2Hr1G056650.14	966	980	+	2.51e-06	GCTGGAGGTGGTGGC
MLOC_12223	HORVU2Hr1G056650|HORVU2Hr1G056650.15	654	668	-	2.31e-07	GGTGGCAGCGGCGGC
MLOC_12223	HORVU2Hr1G056650|HORVU2Hr1G056650.15	663	677	-	3.88e-07	GCCGGTGGCGGTGGC
MLOC_12223	HORVU2Hr1G056650|HORVU2Hr1G056650.15	966	980	+	2.51e-06	GCTGGAGGTGGTGGC
MLOC_12223	HORVU2Hr1G056650|HORVU2Hr1G056650.2	1103	1117	+	2.51e-06	GCTGGAGGTGGTGGC
MLOC_12223	HORVU2Hr1G056650|HORVU2Hr1G056650.2	791	805	-	2.31e-07	GGTGGCAGCGGCGGC
MLOC_12223	HORVU2Hr1G056650|HORVU2Hr1G056650.2	800	814	-	3.88e-07	GCCGGTGGCGGTGGC
MLOC_12223	HORVU2Hr1G056650|HORVU2Hr1G056650.4	660	674	-	2.31e-07	GGTGGCAGCGGCGGC
MLOC_12223	HORVU2Hr1G056650|HORVU2Hr1G056650.4	669	683	-	3.88e-07	GCCGGTGGCGGTGGC
MLOC_12223	HORVU2Hr1G056650|HORVU2Hr1G056650.4	972	986	+	2.51e-06	GCTGGAGGTGGTGGC
MLOC_12223	HORVU2Hr1G056650|HORVU2Hr1G056650.5	660	674	-	2.31e-07	GGTGGCAGCGGCGGC
MLOC_12223	HORVU2Hr1G056650|HORVU2Hr1G056650.5	669	683	-	3.88e-07	GCCGGTGGCGGTGGC
MLOC_12223	HORVU2Hr1G056650|HORVU2Hr1G056650.5	972	986	+	2.51e-06	GCTGGAGGTGGTGGC
MLOC_12223	HORVU2Hr1G056650|HORVU2Hr1G056650.6	660	674	-	2.31e-07	GGTGGCAGCGGCGGC
MLOC_12223	HORVU2Hr1G056650|HORVU2Hr1G056650.6	669	683	-	3.88e-07	GCCGGTGGCGGTGGC
MLOC_12223	HORVU2Hr1G056650|HORVU2Hr1G056650.6	972	986	+	2.51e-06	GCTGGAGGTGGTGGC
MLOC_12223	HORVU2Hr1G056650|HORVU2Hr1G056650.7	657	671	-	2.31e-07	GGTGGCAGCGGCGGC
MLOC_12223	HORVU2Hr1G056650|HORVU2Hr1G056650.7	666	680	-	3.88e-07	GCCGGTGGCGGTGGC
MLOC_12223	HORVU2Hr1G056650|HORVU2Hr1G056650.7	969	983	+	2.51e-06	GCTGGAGGTGGTGGC
MLOC_12223	HORVU2Hr1G056650|HORVU2Hr1G056650.8	657	671	-	2.31e-07	GGTGGCAGCGGCGGC
MLOC_12223	HORVU2Hr1G056650|HORVU2Hr1G056650.8	666	680	-	3.88e-07	GCCGGTGGCGGTGGC
MLOC_12223	HORVU2Hr1G056650|HORVU2Hr1G056650.8	969	983	+	2.51e-06	GCTGGAGGTGGTGGC
MLOC_12223	HORVU2Hr1G060730|HORVU2Hr1G060730.10	1461	1475	+	2.57e-06	GAGGGCGGCGGCGGC
MLOC_12223	HORVU2Hr1G060730|HORVU2Hr1G060730.10	1464	1478	+	5.8e-08	GGCGGCGGCGGCGGC
MLOC_12223	HORVU2Hr1G060730|HORVU2Hr1G060730.10	1467	1481	+	3.6e-07	GGCGGCGGCGGCGGG
MLOC_12223	HORVU2Hr1G060730|HORVU2Hr1G060730.11	766	780	+	2.57e-06	GAGGGCGGCGGCGGC
MLOC_12223	HORVU2Hr1G060730|HORVU2Hr1G060730.11	769	783	+	5.8e-08	GGCGGCGGCGGCGGC
MLOC_12223	HORVU2Hr1G060730|HORVU2Hr1G060730.11	772	786	+	3.6e-07	GGCGGCGGCGGCGGG
MLOC_12223	HORVU2Hr1G060730|HORVU2Hr1G060730.11	796	810	+	7.48e-06	GAAGGTGGCGGAGGA
MLOC_12223	HORVU2Hr1G060730|HORVU2Hr1G060730.3	766	780	+	2.57e-06	GAGGGCGGCGGCGGC
MLOC_12223	HORVU2Hr1G060730|HORVU2Hr1G060730.3	769	783	+	5.8e-08	GGCGGCGGCGGCGGC
MLOC_12223	HORVU2Hr1G060730|HORVU2Hr1G060730.3	772	786	+	3.6e-07	GGCGGCGGCGGCGGG
MLOC_12223	HORVU2Hr1G060730|HORVU2Hr1G060730.3	796	810	+	7.48e-06	GAAGGTGGCGGAGGA
MLOC_12223	HORVU2Hr1G060730|HORVU2Hr1G060730.4	1023	1037	+	7.48e-06	GAAGGTGGCGGAGGA
MLOC_12223	HORVU2Hr1G060730|HORVU2Hr1G060730.4	993	1007	+	2.57e-06	GAGGGCGGCGGCGGC
MLOC_12223	HORVU2Hr1G060730|HORVU2Hr1G060730.4	996	1010	+	5.8e-08	GGCGGCGGCGGCGGC
MLOC_12223	HORVU2Hr1G060730|HORVU2Hr1G060730.4	999	1013	+	3.6e-07	GGCGGCGGCGGCGGG
MLOC_12223	HORVU2Hr1G060730|HORVU2Hr1G060730.5	335	349	+	2.57e-06	GAGGGCGGCGGCGGC
MLOC_12223	HORVU2Hr1G060730|HORVU2Hr1G060730.5	338	352	+	5.8e-08	GGCGGCGGCGGCGGC
MLOC_12223	HORVU2Hr1G060730|HORVU2Hr1G060730.5	341	355	+	3.6e-07	GGCGGCGGCGGCGGG
MLOC_12223	HORVU2Hr1G060730|HORVU2Hr1G060730.5	365	379	+	7.48e-06	GAAGGTGGCGGAGGA
MLOC_12223	HORVU2Hr1G060730|HORVU2Hr1G060730.6	888	902	+	2.57e-06	GAGGGCGGCGGCGGC
MLOC_12223	HORVU2Hr1G060730|HORVU2Hr1G060730.6	891	905	+	5.8e-08	GGCGGCGGCGGCGGC
MLOC_12223	HORVU2Hr1G060730|HORVU2Hr1G060730.6	894	908	+	3.6e-07	GGCGGCGGCGGCGGG
MLOC_12223	HORVU2Hr1G060730|HORVU2Hr1G060730.6	918	932	+	7.48e-06	GAAGGTGGCGGAGGA
MLOC_12223	HORVU2Hr1G060730|HORVU2Hr1G060730.9	66	80	+	2.57e-06	GAGGGCGGCGGCGGC
MLOC_12223	HORVU2Hr1G060730|HORVU2Hr1G060730.9	69	83	+	5.8e-08	GGCGGCGGCGGCGGC
MLOC_12223	HORVU2Hr1G060730|HORVU2Hr1G060730.9	72	86	+	3.6e-07	GGCGGCGGCGGCGGG
MLOC_12223	HORVU2Hr1G060730|HORVU2Hr1G060730.9	96	110	+	7.48e-06	GAAGGTGGCGGAGGA
MLOC_12223	HORVU2Hr1G063880|HORVU2Hr1G063880.1	1428	1442	-	4.01e-06	GGCGGCGGCGGAGGG
MLOC_12223	HORVU2Hr1G063880|HORVU2Hr1G063880.1	1431	1445	-	3.16e-08	GGTGGCGGCGGCGGA
MLOC_12223	HORVU2Hr1G063880|HORVU2Hr1G063880.1	1434	1448	-	3.47e-06	GTGGGTGGCGGCGGC
MLOC_12223	HORVU2Hr1G063880|HORVU2Hr1G063880.2	1072	1086	-	4.01e-06	GGCGGCGGCGGAGGG
MLOC_12223	HORVU2Hr1G063880|HORVU2Hr1G063880.2	1075	1089	-	3.16e-08	GGTGGCGGCGGCGGA
MLOC_12223	HORVU2Hr1G063880|HORVU2Hr1G063880.2	1078	1092	-	3.47e-06	GTGGGTGGCGGCGGC
MLOC_12223	HORVU2Hr1G063880|HORVU2Hr1G063880.2	1320	1334	-	2.74e-06	GGAGGAAGCGGAGGT
MLOC_12223	HORVU2Hr1G063880|HORVU2Hr1G063880.3	1040	1054	-	4.01e-06	GGCGGCGGCGGAGGG
MLOC_12223	HORVU2Hr1G063880|HORVU2Hr1G063880.3	1043	1057	-	3.16e-08	GGTGGCGGCGGCGGA
MLOC_12223	HORVU2Hr1G063880|HORVU2Hr1G063880.3	1046	1060	-	3.47e-06	GTGGGTGGCGGCGGC
MLOC_12223	HORVU2Hr1G063880|HORVU2Hr1G063880.3	1288	1302	-	2.74e-06	GGAGGAAGCGGAGGT
MLOC_12223	HORVU2Hr1G063880|HORVU2Hr1G063880.4	1428	1442	-	4.01e-06	GGCGGCGGCGGAGGG
MLOC_12223	HORVU2Hr1G063880|HORVU2Hr1G063880.4	1431	1445	-	3.16e-08	GGTGGCGGCGGCGGA
MLOC_12223	HORVU2Hr1G063880|HORVU2Hr1G063880.4	1434	1448	-	3.47e-06	GTGGGTGGCGGCGGC
MLOC_12223	HORVU2Hr1G063880|HORVU2Hr1G063880.5	1428	1442	-	4.01e-06	GGCGGCGGCGGAGGG
MLOC_12223	HORVU2Hr1G063880|HORVU2Hr1G063880.5	1431	1445	-	3.16e-08	GGTGGCGGCGGCGGA
MLOC_12223	HORVU2Hr1G063880|HORVU2Hr1G063880.5	1434	1448	-	3.47e-06	GTGGGTGGCGGCGGC
MLOC_12223	HORVU2Hr1G063880|HORVU2Hr1G063880.6	1230	1244	-	4.01e-06	GGCGGCGGCGGAGGG
MLOC_12223	HORVU2Hr1G063880|HORVU2Hr1G063880.6	1233	1247	-	3.16e-08	GGTGGCGGCGGCGGA
MLOC_12223	HORVU2Hr1G063880|HORVU2Hr1G063880.6	1236	1250	-	3.47e-06	GTGGGTGGCGGCGGC
MLOC_12223	HORVU2Hr1G063880|HORVU2Hr1G063880.6	1478	1492	-	2.74e-06	GGAGGAAGCGGAGGT
MLOC_12223	HORVU2Hr1G115960|HORVU2Hr1G115960.4	475	489	-	3.47e-06	GGAGGCGGCGGCGCC
MLOC_12223	HORVU2Hr1G115960|HORVU2Hr1G115960.4	478	492	-	2.86e-07	GTTGGAGGCGGCGGC
MLOC_12223	HORVU3Hr1G002840|HORVU3Hr1G002840.3	499	513	+	9.13e-06	GGAGGAGGCGGAGCA
MLOC_12223	HORVU3Hr1G002840|HORVU3Hr1G002840.3	663	677	+	6.45e-06	GACGGAGGAGGTGGT
MLOC_12223	HORVU3Hr1G002840|HORVU3Hr1G002840.4	610	624	+	9.13e-06	GGAGGAGGCGGAGCA
MLOC_12223	HORVU3Hr1G002840|HORVU3Hr1G002840.4	774	788	+	6.45e-06	GACGGAGGAGGTGGT
MLOC_12223	HORVU3Hr1G002840|HORVU3Hr1G002840.5	1058	1072	+	9.13e-06	GGAGGAGGCGGAGCA
MLOC_12223	HORVU3Hr1G002840|HORVU3Hr1G002840.5	1222	1236	+	6.45e-06	GACGGAGGAGGTGGT
MLOC_12223	HORVU3Hr1G002840|HORVU3Hr1G002840.6	499	513	+	9.13e-06	GGAGGAGGCGGAGCA
MLOC_12223	HORVU3Hr1G002840|HORVU3Hr1G002840.6	663	677	+	6.45e-06	GACGGAGGAGGTGGT
MLOC_12223	HORVU3Hr1G002840|HORVU3Hr1G002840.8	499	513	+	9.13e-06	GGAGGAGGCGGAGCA
MLOC_12223	HORVU3Hr1G002840|HORVU3Hr1G002840.8	663	677	+	6.45e-06	GACGGAGGAGGTGGT
MLOC_12223	HORVU3Hr1G002840|HORVU3Hr1G002840.9	499	513	+	9.13e-06	GGAGGAGGCGGAGCA
MLOC_12223	HORVU3Hr1G002840|HORVU3Hr1G002840.9	663	677	+	6.45e-06	GACGGAGGAGGTGGT
MLOC_12223	HORVU3Hr1G009490|HORVU3Hr1G009490.1	1151	1165	+	3.67e-06	GGAGGAGGAGGCGGC
MLOC_12223	HORVU3Hr1G009490|HORVU3Hr1G009490.2	1235	1249	+	3.67e-06	GGAGGAGGAGGCGGC
MLOC_12223	HORVU3Hr1G009490|HORVU3Hr1G009490.3	1229	1243	+	3.67e-06	GGAGGAGGAGGCGGC
MLOC_12223	HORVU3Hr1G009490|HORVU3Hr1G009490.4	1165	1179	+	3.67e-06	GGAGGAGGAGGCGGC
MLOC_12223	HORVU3Hr1G011850|HORVU3Hr1G011850.1	535	549	-	7.65e-08	GGTGGCGGCGGCGGT
MLOC_12223	HORVU3Hr1G011850|HORVU3Hr1G011850.1	538	552	-	7.37e-07	GACGGTGGCGGCGGC
MLOC_12223	HORVU3Hr1G014290|HORVU3Hr1G014290.1	816	830	+	1.4e-06	CGCGGCGGCGGCGGC
MLOC_12223	HORVU3Hr1G014290|HORVU3Hr1G014290.2	816	830	+	1.4e-06	CGCGGCGGCGGCGGC
MLOC_12223	HORVU3Hr1G014290|HORVU3Hr1G014290.3	816	830	+	1.4e-06	CGCGGCGGCGGCGGC
MLOC_12223	HORVU3Hr1G014290|HORVU3Hr1G014290.4	816	830	+	1.4e-06	CGCGGCGGCGGCGGC
MLOC_12223	HORVU3Hr1G014290|HORVU3Hr1G014290.5	551	565	+	1.4e-06	CGCGGCGGCGGCGGC
MLOC_12223	HORVU3Hr1G014290|HORVU3Hr1G014290.6	826	840	+	1.4e-06	CGCGGCGGCGGCGGC
MLOC_12223	HORVU3Hr1G067330|HORVU3Hr1G067330.1	272	286	+	2.74e-06	CGATGTGGCGGTGGC
MLOC_12223	HORVU3Hr1G067330|HORVU3Hr1G067330.2	272	286	+	2.74e-06	CGATGTGGCGGTGGC
MLOC_12223	HORVU3Hr1G067330|HORVU3Hr1G067330.3	272	286	+	2.74e-06	CGATGTGGCGGTGGC
MLOC_12223	HORVU3Hr1G067330|HORVU3Hr1G067330.4	272	286	+	2.74e-06	CGATGTGGCGGTGGC
MLOC_12223	HORVU3Hr1G067330|HORVU3Hr1G067330.5	1339	1353	+	3.84e-06	GACGACGGCGGCGGC
MLOC_12223	HORVU3Hr1G067330|HORVU3Hr1G067330.5	1342	1356	+	8.95e-06	GACGGCGGCGGCGAC
MLOC_12223	HORVU3Hr1G067330|HORVU3Hr1G067330.6	743	757	+	3.84e-06	GACGACGGCGGCGGC
MLOC_12223	HORVU3Hr1G067330|HORVU3Hr1G067330.6	746	760	+	8.95e-06	GACGGCGGCGGCGAC
MLOC_12223	HORVU3Hr1G072900|HORVU3Hr1G072900.9	974	988	+	7.62e-06	GCTCGCGGCGGCGGC
MLOC_12223	HORVU3Hr1G072900|HORVU3Hr1G072900.9	977	991	+	1.4e-06	CGCGGCGGCGGCGGC
MLOC_12223	HORVU3Hr1G077950|HORVU3Hr1G077950.1	552	566	-	4.28e-07	GGCGGAGGCGGAGGC
MLOC_12223	HORVU3Hr1G077950|HORVU3Hr1G077950.10	121	135	-	4.28e-07	GGCGGAGGCGGAGGC
MLOC_12223	HORVU3Hr1G077950|HORVU3Hr1G077950.16	124	138	-	4.28e-07	GGCGGAGGCGGAGGC
MLOC_12223	HORVU3Hr1G077950|HORVU3Hr1G077950.3	121	135	-	4.28e-07	GGCGGAGGCGGAGGC
MLOC_12223	HORVU3Hr1G077950|HORVU3Hr1G077950.4	121	135	-	4.28e-07	GGCGGAGGCGGAGGC
MLOC_12223	HORVU3Hr1G077950|HORVU3Hr1G077950.6	121	135	-	4.28e-07	GGCGGAGGCGGAGGC
MLOC_12223	HORVU3Hr1G077950|HORVU3Hr1G077950.9	121	135	-	4.28e-07	GGCGGAGGCGGAGGC
MLOC_12223	HORVU3Hr1G093350|HORVU3Hr1G093350.4	50	64	+	6.66e-06	GGCCGCGGCGGTGCC
MLOC_12223	HORVU3Hr1G093350|HORVU3Hr1G093350.4	59	73	+	1.4e-06	GGTGCCGGCGGCGGC
MLOC_12223	HORVU3Hr1G093350|HORVU3Hr1G093350.4	62	76	+	9.57e-06	GCCGGCGGCGGCGAA
MLOC_12223	HORVU3Hr1G093350|HORVU3Hr1G093350.5	516	530	+	6.66e-06	GGCCGCGGCGGTGCC
MLOC_12223	HORVU3Hr1G093350|HORVU3Hr1G093350.5	525	539	+	1.4e-06	GGTGCCGGCGGCGGC
MLOC_12223	HORVU3Hr1G093350|HORVU3Hr1G093350.5	528	542	+	9.57e-06	GCCGGCGGCGGCGAA
MLOC_12223	HORVU3Hr1G105790|HORVU3Hr1G105790.10	369	383	+	3.66e-08	GGTGGTGGCGGCGGA
MLOC_12223	HORVU3Hr1G105790|HORVU3Hr1G105790.5	519	533	+	1.84e-06	GGAGGAGGAGGTGGT
MLOC_12223	HORVU3Hr1G105790|HORVU3Hr1G105790.9	369	383	+	3.66e-08	GGTGGTGGCGGCGGA
MLOC_12223	HORVU3Hr1G114970|HORVU3Hr1G114970.1	1323	1337	-	1.52e-06	GCCGGCGGCGGTGGG
MLOC_12223	HORVU3Hr1G114970|HORVU3Hr1G114970.2	1323	1337	-	1.52e-06	GCCGGCGGCGGTGGG
MLOC_12223	HORVU4Hr1G005920|HORVU4Hr1G005920.1	107	121	+	3.93e-06	GATGGAGGCGGCGCA
MLOC_12223	HORVU4Hr1G005920|HORVU4Hr1G005920.1	1376	1390	-	4.69e-06	GGCAGTGGTGGTGGT
MLOC_12223	HORVU4Hr1G005920|HORVU4Hr1G005920.10	1217	1231	-	4.69e-06	GGCAGTGGTGGTGGT
MLOC_12223	HORVU4Hr1G005920|HORVU4Hr1G005920.13	107	121	+	3.93e-06	GATGGAGGCGGCGCA
MLOC_12223	HORVU4Hr1G005920|HORVU4Hr1G005920.13	1376	1390	-	4.69e-06	GGCAGTGGTGGTGGT
MLOC_12223	HORVU4Hr1G005920|HORVU4Hr1G005920.14	107	121	+	3.93e-06	GATGGAGGCGGCGCA
MLOC_12223	HORVU4Hr1G005920|HORVU4Hr1G005920.14	1376	1390	-	4.69e-06	GGCAGTGGTGGTGGT
MLOC_12223	HORVU4Hr1G005920|HORVU4Hr1G005920.19	634	648	-	6.45e-06	GACGAAGGCGGTGAA
MLOC_12223	HORVU4Hr1G005920|HORVU4Hr1G005920.23	886	900	-	6.45e-06	GACGAAGGCGGTGAA
MLOC_12223	HORVU4Hr1G005920|HORVU4Hr1G005920.25	483	497	-	6.45e-06	GACGAAGGCGGTGAA
MLOC_12223	HORVU4Hr1G005920|HORVU4Hr1G005920.28	1461	1475	+	5.75e-06	GGGCATGGCGGTGGA
MLOC_12223	HORVU4Hr1G005920|HORVU4Hr1G005920.36	483	497	-	6.45e-06	GACGAAGGCGGTGAA
MLOC_12223	HORVU4Hr1G005920|HORVU4Hr1G005920.4	107	121	+	3.93e-06	GATGGAGGCGGCGCA
MLOC_12223	HORVU4Hr1G005920|HORVU4Hr1G005920.4	1376	1390	-	4.69e-06	GGCAGTGGTGGTGGT
MLOC_12223	HORVU4Hr1G005920|HORVU4Hr1G005920.44	277	291	-	6.45e-06	GACGAAGGCGGTGAA
MLOC_12223	HORVU4Hr1G005920|HORVU4Hr1G005920.45	277	291	-	6.45e-06	GACGAAGGCGGTGAA
MLOC_12223	HORVU4Hr1G005920|HORVU4Hr1G005920.46	886	900	-	6.45e-06	GACGAAGGCGGTGAA
MLOC_12223	HORVU4Hr1G005920|HORVU4Hr1G005920.54	159	173	-	6.45e-06	GACGAAGGCGGTGAA
MLOC_12223	HORVU4Hr1G005920|HORVU4Hr1G005920.56	1167	1181	-	6.45e-06	GACGAAGGCGGTGAA
MLOC_12223	HORVU4Hr1G005920|HORVU4Hr1G005920.56	273	287	-	1.3e-06	GTCGACGGCGGTGGA
MLOC_12223	HORVU4Hr1G005920|HORVU4Hr1G005920.57	1187	1201	-	6.45e-06	GACGAAGGCGGTGAA
MLOC_12223	HORVU4Hr1G005920|HORVU4Hr1G005920.57	293	307	-	1.3e-06	GTCGACGGCGGTGGA
MLOC_12223	HORVU4Hr1G005920|HORVU4Hr1G005920.58	699	713	-	1.3e-06	GTCGACGGCGGTGGA
MLOC_12223	HORVU4Hr1G005920|HORVU4Hr1G005920.59	699	713	-	1.3e-06	GTCGACGGCGGTGGA
MLOC_12223	HORVU4Hr1G005920|HORVU4Hr1G005920.6	236	250	+	3.93e-06	GATGGAGGCGGCGCA
MLOC_12223	HORVU4Hr1G005920|HORVU4Hr1G005920.60	277	291	-	6.45e-06	GACGAAGGCGGTGAA
MLOC_12223	HORVU4Hr1G005920|HORVU4Hr1G005920.62	886	900	-	6.45e-06	GACGAAGGCGGTGAA
MLOC_12223	HORVU4Hr1G005920|HORVU4Hr1G005920.64	886	900	-	6.45e-06	GACGAAGGCGGTGAA
MLOC_12223	HORVU4Hr1G005920|HORVU4Hr1G005920.7	237	251	+	3.93e-06	GATGGAGGCGGCGCA
MLOC_12223	HORVU4Hr1G005920|HORVU4Hr1G005920.9	239	253	+	3.93e-06	GATGGAGGCGGCGCA
MLOC_12223	HORVU4Hr1G006730|HORVU4Hr1G006730.11	816	830	-	8.34e-06	AGGGGAGGCGGTGCT
MLOC_12223	HORVU4Hr1G006730|HORVU4Hr1G006730.3	1057	1071	-	3.6e-07	GGCGGCGGCGGCGGG
MLOC_12223	HORVU4Hr1G006730|HORVU4Hr1G006730.3	1060	1074	-	1.14e-07	GGAGGCGGCGGCGGC
MLOC_12223	HORVU4Hr1G006730|HORVU4Hr1G006730.3	1063	1077	-	9.56e-07	CGAGGAGGCGGCGGC
MLOC_12223	HORVU4Hr1G006730|HORVU4Hr1G006730.4	110	124	-	3.6e-07	GGCGGCGGCGGCGGG
MLOC_12223	HORVU4Hr1G006730|HORVU4Hr1G006730.4	113	127	-	1.14e-07	GGAGGCGGCGGCGGC
MLOC_12223	HORVU4Hr1G006730|HORVU4Hr1G006730.4	116	130	-	9.56e-07	CGAGGAGGCGGCGGC
MLOC_12223	HORVU4Hr1G006730|HORVU4Hr1G006730.5	1342	1356	-	3.6e-07	GGCGGCGGCGGCGGG
MLOC_12223	HORVU4Hr1G006730|HORVU4Hr1G006730.5	1345	1359	-	1.14e-07	GGAGGCGGCGGCGGC
MLOC_12223	HORVU4Hr1G006730|HORVU4Hr1G006730.5	1348	1362	-	9.56e-07	CGAGGAGGCGGCGGC
MLOC_12223	HORVU4Hr1G058010|HORVU4Hr1G058010.3	313	327	-	8.42e-06	CGCGGCGGCGGAGGA
MLOC_12223	HORVU4Hr1G071050|HORVU4Hr1G071050.2	1362	1376	-	2.3e-06	GGAGGCGGAGGTGGA
MLOC_12223	HORVU4Hr1G071050|HORVU4Hr1G071050.2	1365	1379	-	6.59e-06	CGTGGAGGCGGAGGT
MLOC_12223	HORVU4Hr1G071050|HORVU4Hr1G071050.2	1476	1490	-	1.47e-08	GGCGGAGGCGGCGGC
MLOC_12223	HORVU4Hr1G071050|HORVU4Hr1G071050.2	1479	1493	-	7.54e-06	GGAGGCGGAGGCGGC
MLOC_12223	HORVU4Hr1G071050|HORVU4Hr1G071050.2	1482	1496	-	4.28e-07	GGCGGAGGCGGAGGC
MLOC_12223	HORVU4Hr1G071050|HORVU4Hr1G071050.4	1336	1350	-	2.3e-06	GGAGGCGGAGGTGGA
MLOC_12223	HORVU4Hr1G071050|HORVU4Hr1G071050.4	1339	1353	-	6.59e-06	CGTGGAGGCGGAGGT
MLOC_12223	HORVU4Hr1G071050|HORVU4Hr1G071050.4	1450	1464	-	1.47e-08	GGCGGAGGCGGCGGC
MLOC_12223	HORVU4Hr1G071050|HORVU4Hr1G071050.4	1453	1467	-	7.54e-06	GGAGGCGGAGGCGGC
MLOC_12223	HORVU4Hr1G071050|HORVU4Hr1G071050.4	1456	1470	-	4.28e-07	GGCGGAGGCGGAGGC
MLOC_12223	HORVU4Hr1G071050|HORVU4Hr1G071050.5	1363	1377	-	2.3e-06	GGAGGCGGAGGTGGA
MLOC_12223	HORVU4Hr1G071050|HORVU4Hr1G071050.5	1366	1380	-	6.59e-06	CGTGGAGGCGGAGGT
MLOC_12223	HORVU4Hr1G071050|HORVU4Hr1G071050.5	1477	1491	-	1.47e-08	GGCGGAGGCGGCGGC
MLOC_12223	HORVU4Hr1G071050|HORVU4Hr1G071050.5	1480	1494	-	7.54e-06	GGAGGCGGAGGCGGC
MLOC_12223	HORVU4Hr1G071050|HORVU4Hr1G071050.5	1483	1497	-	4.28e-07	GGCGGAGGCGGAGGC
MLOC_12223	HORVU4Hr1G071050|HORVU4Hr1G071050.6	1357	1371	-	2.3e-06	GGAGGCGGAGGTGGA
MLOC_12223	HORVU4Hr1G071050|HORVU4Hr1G071050.6	1360	1374	-	6.59e-06	CGTGGAGGCGGAGGT
MLOC_12223	HORVU4Hr1G071050|HORVU4Hr1G071050.6	1471	1485	-	1.47e-08	GGCGGAGGCGGCGGC
MLOC_12223	HORVU4Hr1G071050|HORVU4Hr1G071050.6	1474	1488	-	7.54e-06	GGAGGCGGAGGCGGC
MLOC_12223	HORVU4Hr1G071050|HORVU4Hr1G071050.6	1477	1491	-	4.28e-07	GGCGGAGGCGGAGGC
MLOC_12223	HORVU4Hr1G078230|HORVU4Hr1G078230.7	366	380	-	4.35e-06	GGAGGCGGCGGCGCT
MLOC_12223	HORVU4Hr1G078230|HORVU4Hr1G078230.7	369	383	-	5.46e-06	CCCGGAGGCGGCGGC
MLOC_12223	HORVU4Hr1G078230|HORVU4Hr1G078230.8	213	227	-	4.35e-06	GGAGGCGGCGGCGCT
MLOC_12223	HORVU4Hr1G078230|HORVU4Hr1G078230.8	216	230	-	5.46e-06	CCCGGAGGCGGCGGC
MLOC_12223	HORVU4Hr1G078230|HORVU4Hr1G078230.9	120	134	-	4.35e-06	GGAGGCGGCGGCGCT
MLOC_12223	HORVU4Hr1G078230|HORVU4Hr1G078230.9	123	137	-	5.46e-06	CCCGGAGGCGGCGGC
MLOC_12223	HORVU4Hr1G088780|HORVU4Hr1G088780.1	819	833	+	7.54e-06	GCCGGAGGAGGTGGC
MLOC_12223	HORVU5Hr1G001180|HORVU5Hr1G001180.6	171	185	-	4.44e-06	GGTAGTGGTGGTGGT
MLOC_12223	HORVU5Hr1G001180|HORVU5Hr1G001180.6	174	188	-	2.41e-06	GGTGGTAGTGGTGGT
MLOC_12223	HORVU5Hr1G001180|HORVU5Hr1G001180.7	171	185	-	4.44e-06	GGTAGTGGTGGTGGT
MLOC_12223	HORVU5Hr1G001180|HORVU5Hr1G001180.7	174	188	-	2.41e-06	GGTGGTAGTGGTGGT
MLOC_12223	HORVU5Hr1G005180|HORVU5Hr1G005180.1	46	60	+	5.06e-06	GACGGTGGCGGAGGA
MLOC_12223	HORVU5Hr1G005180|HORVU5Hr1G005180.3	19	33	+	5.06e-06	GACGGTGGCGGAGGA
MLOC_12223	HORVU5Hr1G005180|HORVU5Hr1G005180.4	7	21	+	5.06e-06	GACGGTGGCGGAGGA
MLOC_12223	HORVU5Hr1G005180|HORVU5Hr1G005180.5	4	18	+	5.06e-06	GACGGTGGCGGAGGA
MLOC_12223	HORVU5Hr1G005180|HORVU5Hr1G005180.8	52	66	+	5.06e-06	GACGGTGGCGGAGGA
MLOC_12223	HORVU5Hr1G007980|HORVU5Hr1G007980.1	614	628	+	9.48e-06	TCTTGCGGCGGCGGA
MLOC_12223	HORVU5Hr1G007980|HORVU5Hr1G007980.11	1347	1361	+	7.24e-06	CATGGCGGCGGCGGC
MLOC_12223	HORVU5Hr1G007980|HORVU5Hr1G007980.11	1350	1364	+	8.37e-08	GGCGGCGGCGGCGGT
MLOC_12223	HORVU5Hr1G007980|HORVU5Hr1G007980.11	1353	1367	+	1.13e-08	GGCGGCGGCGGTGGC
MLOC_12223	HORVU5Hr1G007980|HORVU5Hr1G007980.11	1356	1370	+	5.87e-06	GGCGGCGGTGGCGGG
MLOC_12223	HORVU5Hr1G007980|HORVU5Hr1G007980.11	401	415	+	9.48e-06	TCTTGCGGCGGCGGA
MLOC_12223	HORVU5Hr1G007980|HORVU5Hr1G007980.12	1344	1358	+	7.24e-06	CATGGCGGCGGCGGC
MLOC_12223	HORVU5Hr1G007980|HORVU5Hr1G007980.12	1347	1361	+	8.37e-08	GGCGGCGGCGGCGGT
MLOC_12223	HORVU5Hr1G007980|HORVU5Hr1G007980.12	1350	1364	+	1.13e-08	GGCGGCGGCGGTGGC
MLOC_12223	HORVU5Hr1G007980|HORVU5Hr1G007980.12	1353	1367	+	5.87e-06	GGCGGCGGTGGCGGG
MLOC_12223	HORVU5Hr1G007980|HORVU5Hr1G007980.12	398	412	+	9.48e-06	TCTTGCGGCGGCGGA
MLOC_12223	HORVU5Hr1G007980|HORVU5Hr1G007980.13	1344	1358	+	7.24e-06	CATGGCGGCGGCGGC
MLOC_12223	HORVU5Hr1G007980|HORVU5Hr1G007980.13	1347	1361	+	8.37e-08	GGCGGCGGCGGCGGT
MLOC_12223	HORVU5Hr1G007980|HORVU5Hr1G007980.13	1350	1364	+	1.13e-08	GGCGGCGGCGGTGGC
MLOC_12223	HORVU5Hr1G007980|HORVU5Hr1G007980.13	1353	1367	+	5.87e-06	GGCGGCGGTGGCGGG
MLOC_12223	HORVU5Hr1G007980|HORVU5Hr1G007980.13	398	412	+	9.48e-06	TCTTGCGGCGGCGGA
MLOC_12223	HORVU5Hr1G007980|HORVU5Hr1G007980.18	1027	1041	+	4.95e-06	CGGGGCGGCGGCGGC
MLOC_12223	HORVU5Hr1G007980|HORVU5Hr1G007980.18	1030	1044	+	3.6e-07	GGCGGCGGCGGCGGG
MLOC_12223	HORVU5Hr1G007980|HORVU5Hr1G007980.18	878	892	+	7.24e-06	CATGGCGGCGGCGGC
MLOC_12223	HORVU5Hr1G007980|HORVU5Hr1G007980.18	881	895	+	8.37e-08	GGCGGCGGCGGCGGT
MLOC_12223	HORVU5Hr1G007980|HORVU5Hr1G007980.18	884	898	+	1.13e-08	GGCGGCGGCGGTGGC
MLOC_12223	HORVU5Hr1G007980|HORVU5Hr1G007980.18	887	901	+	5.87e-06	GGCGGCGGTGGCGGG
MLOC_12223	HORVU5Hr1G007980|HORVU5Hr1G007980.2	593	607	+	9.48e-06	TCTTGCGGCGGCGGA
MLOC_12223	HORVU5Hr1G007980|HORVU5Hr1G007980.3	572	586	+	9.48e-06	TCTTGCGGCGGCGGA
MLOC_12223	HORVU5Hr1G007980|HORVU5Hr1G007980.4	1404	1418	+	7.24e-06	CATGGCGGCGGCGGC
MLOC_12223	HORVU5Hr1G007980|HORVU5Hr1G007980.4	1407	1421	+	8.37e-08	GGCGGCGGCGGCGGT
MLOC_12223	HORVU5Hr1G007980|HORVU5Hr1G007980.4	1410	1424	+	1.13e-08	GGCGGCGGCGGTGGC
MLOC_12223	HORVU5Hr1G007980|HORVU5Hr1G007980.4	1413	1427	+	5.87e-06	GGCGGCGGTGGCGGG
MLOC_12223	HORVU5Hr1G007980|HORVU5Hr1G007980.4	458	472	+	9.48e-06	TCTTGCGGCGGCGGA
MLOC_12223	HORVU5Hr1G023730|HORVU5Hr1G023730.12	1204	1218	+	4.01e-06	TCCGGCGGCGGCGGA
MLOC_12223	HORVU5Hr1G023730|HORVU5Hr1G023730.13	217	231	-	6.25e-06	AGGAGAGGCGGCGGT
MLOC_12223	HORVU5Hr1G029060|HORVU5Hr1G029060.2	1299	1313	+	5.96e-07	CGTGGCGGCGGTGGT
MLOC_12223	HORVU5Hr1G029060|HORVU5Hr1G029060.2	174	188	-	5.23e-06	GAGGACGGCGGTGGC
MLOC_12223	HORVU5Hr1G029060|HORVU5Hr1G029060.3	423	437	-	5.23e-06	GAGGACGGCGGTGGC
MLOC_12223	HORVU5Hr1G029060|HORVU5Hr1G029060.4	439	453	+	5.96e-07	CGTGGCGGCGGTGGT
MLOC_12223	HORVU5Hr1G029060|HORVU5Hr1G029060.5	1132	1146	+	5.96e-07	CGTGGCGGCGGTGGT
MLOC_12223	HORVU5Hr1G029060|HORVU5Hr1G029060.5	7	21	-	5.23e-06	GAGGACGGCGGTGGC
MLOC_12223	HORVU5Hr1G029060|HORVU5Hr1G029060.7	716	730	-	5.23e-06	GAGGACGGCGGTGGC
MLOC_12223	HORVU5Hr1G066370|HORVU5Hr1G066370.10	1140	1154	-	1.16e-06	GGACGCAGCGGTGGA
MLOC_12223	HORVU5Hr1G066370|HORVU5Hr1G066370.11	1140	1154	-	1.16e-06	GGACGCAGCGGTGGA
MLOC_12223	HORVU5Hr1G066370|HORVU5Hr1G066370.12	1140	1154	-	1.16e-06	GGACGCAGCGGTGGA
MLOC_12223	HORVU5Hr1G066370|HORVU5Hr1G066370.16	1140	1154	-	1.16e-06	GGACGCAGCGGTGGA
MLOC_12223	HORVU5Hr1G066370|HORVU5Hr1G066370.18	1140	1154	-	1.16e-06	GGACGCAGCGGTGGA
MLOC_12223	HORVU5Hr1G066370|HORVU5Hr1G066370.19	1140	1154	-	1.16e-06	GGACGCAGCGGTGGA
MLOC_12223	HORVU5Hr1G066370|HORVU5Hr1G066370.2	1140	1154	-	1.16e-06	GGACGCAGCGGTGGA
MLOC_12223	HORVU5Hr1G066370|HORVU5Hr1G066370.23	1140	1154	-	1.16e-06	GGACGCAGCGGTGGA
MLOC_12223	HORVU5Hr1G066370|HORVU5Hr1G066370.24	1140	1154	-	1.16e-06	GGACGCAGCGGTGGA
MLOC_12223	HORVU5Hr1G066370|HORVU5Hr1G066370.28	1140	1154	-	1.16e-06	GGACGCAGCGGTGGA
MLOC_12223	HORVU5Hr1G066370|HORVU5Hr1G066370.3	1140	1154	-	1.16e-06	GGACGCAGCGGTGGA
MLOC_12223	HORVU5Hr1G066370|HORVU5Hr1G066370.31	1140	1154	-	1.16e-06	GGACGCAGCGGTGGA
MLOC_12223	HORVU5Hr1G066370|HORVU5Hr1G066370.33	1035	1049	+	5.75e-06	AGTGGCGGCGGCGAA
MLOC_12223	HORVU5Hr1G066370|HORVU5Hr1G066370.33	673	687	+	9.22e-06	GGCCGAGGCGGCGCT
MLOC_12223	HORVU5Hr1G066370|HORVU5Hr1G066370.33	959	973	+	2.1e-07	AGTGGCGGCGGTGGT
MLOC_12223	HORVU5Hr1G066370|HORVU5Hr1G066370.33	962	976	+	3.94e-07	GGCGGCGGTGGTGGA
MLOC_12223	HORVU5Hr1G066370|HORVU5Hr1G066370.34	1035	1049	+	5.75e-06	AGTGGCGGCGGCGAA
MLOC_12223	HORVU5Hr1G066370|HORVU5Hr1G066370.34	673	687	+	9.22e-06	GGCCGAGGCGGCGCT
MLOC_12223	HORVU5Hr1G066370|HORVU5Hr1G066370.34	959	973	+	2.1e-07	AGTGGCGGCGGTGGT
MLOC_12223	HORVU5Hr1G066370|HORVU5Hr1G066370.34	962	976	+	3.94e-07	GGCGGCGGTGGTGGA
MLOC_12223	HORVU5Hr1G066370|HORVU5Hr1G066370.4	1140	1154	-	1.16e-06	GGACGCAGCGGTGGA
MLOC_12223	HORVU5Hr1G066370|HORVU5Hr1G066370.41	1143	1157	+	2.1e-07	AGTGGCGGCGGTGGT
MLOC_12223	HORVU5Hr1G066370|HORVU5Hr1G066370.41	1146	1160	+	3.94e-07	GGCGGCGGTGGTGGA
MLOC_12223	HORVU5Hr1G066370|HORVU5Hr1G066370.41	1219	1233	+	5.75e-06	AGTGGCGGCGGCGAA
MLOC_12223	HORVU5Hr1G066370|HORVU5Hr1G066370.42	1035	1049	+	5.75e-06	AGTGGCGGCGGCGAA
MLOC_12223	HORVU5Hr1G066370|HORVU5Hr1G066370.42	673	687	+	9.22e-06	GGCCGAGGCGGCGCT
MLOC_12223	HORVU5Hr1G066370|HORVU5Hr1G066370.42	959	973	+	2.1e-07	AGTGGCGGCGGTGGT
MLOC_12223	HORVU5Hr1G066370|HORVU5Hr1G066370.42	962	976	+	3.94e-07	GGCGGCGGTGGTGGA
MLOC_12223	HORVU5Hr1G066370|HORVU5Hr1G066370.45	1112	1126	+	2.1e-07	AGTGGCGGCGGTGGT
MLOC_12223	HORVU5Hr1G066370|HORVU5Hr1G066370.45	1115	1129	+	3.94e-07	GGCGGCGGTGGTGGA
MLOC_12223	HORVU5Hr1G066370|HORVU5Hr1G066370.45	1188	1202	+	5.75e-06	AGTGGCGGCGGCGAA
MLOC_12223	HORVU5Hr1G066370|HORVU5Hr1G066370.45	826	840	+	9.22e-06	GGCCGAGGCGGCGCT
MLOC_12223	HORVU5Hr1G066370|HORVU5Hr1G066370.6	1140	1154	-	1.16e-06	GGACGCAGCGGTGGA
MLOC_12223	HORVU5Hr1G066370|HORVU5Hr1G066370.7	1140	1154	-	1.16e-06	GGACGCAGCGGTGGA
MLOC_12223	HORVU5Hr1G066370|HORVU5Hr1G066370.8	1140	1154	-	1.16e-06	GGACGCAGCGGTGGA
MLOC_12223	HORVU5Hr1G066480|HORVU5Hr1G066480.1	1097	1111	+	9.22e-06	GTAGGTGGTGGTGGT
MLOC_12223	HORVU5Hr1G074670|HORVU5Hr1G074670.3	1371	1385	+	7.54e-06	GCCGGGGGCGGTGGT
MLOC_12223	HORVU5Hr1G074670|HORVU5Hr1G074670.3	1374	1388	+	2.38e-06	GGGGGCGGTGGTGGC
MLOC_12223	HORVU5Hr1G074670|HORVU5Hr1G074670.3	165	179	-	2.88e-06	GGCGAGGGCGGTGGA
MLOC_12223	HORVU5Hr1G074670|HORVU5Hr1G074670.3	946	960	+	1.11e-06	GGCGTCGGCGGCGGC
MLOC_12223	HORVU5Hr1G074670|HORVU5Hr1G074670.4	1442	1456	+	7.48e-06	GGGAGCGGCGGCGGG
MLOC_12223	HORVU5Hr1G074670|HORVU5Hr1G074670.4	769	783	+	4.06e-06	GGTCGTGGCGGTGAA
MLOC_12223	HORVU5Hr1G086610|HORVU5Hr1G086610.1	236	250	-	1.48e-06	CCTGGAGGCGGTGGA
MLOC_12223	HORVU5Hr1G086610|HORVU5Hr1G086610.2	1468	1482	-	7.77e-06	GTTGTTGGCGGCGGC
MLOC_12223	HORVU5Hr1G086610|HORVU5Hr1G086610.3	422	436	-	7.77e-06	GTTGTTGGCGGCGGC
MLOC_12223	HORVU5Hr1G106550|HORVU5Hr1G106550.1	1384	1398	-	1.4e-06	GGAGCAAGCGGTGGT
MLOC_12223	HORVU5Hr1G106550|HORVU5Hr1G106550.3	1471	1485	-	1.4e-06	GGAGCAAGCGGTGGT
MLOC_12223	HORVU5Hr1G106850|HORVU5Hr1G106850.10	696	710	+	4.46e-07	CGTGGCGGCGGTGGC
MLOC_12223	HORVU5Hr1G106850|HORVU5Hr1G106850.11	696	710	+	4.46e-07	CGTGGCGGCGGTGGC
MLOC_12223	HORVU5Hr1G106850|HORVU5Hr1G106850.12	696	710	+	4.46e-07	CGTGGCGGCGGTGGC
MLOC_12223	HORVU5Hr1G106850|HORVU5Hr1G106850.15	696	710	+	4.46e-07	CGTGGCGGCGGTGGC
MLOC_12223	HORVU5Hr1G106850|HORVU5Hr1G106850.17	696	710	+	4.46e-07	CGTGGCGGCGGTGGC
MLOC_12223	HORVU5Hr1G106850|HORVU5Hr1G106850.2	421	435	+	4.46e-07	CGTGGCGGCGGTGGC
MLOC_12223	HORVU5Hr1G106850|HORVU5Hr1G106850.22	696	710	+	4.46e-07	CGTGGCGGCGGTGGC
MLOC_12223	HORVU5Hr1G106850|HORVU5Hr1G106850.24	696	710	+	4.46e-07	CGTGGCGGCGGTGGC
MLOC_12223	HORVU5Hr1G106850|HORVU5Hr1G106850.25	1059	1073	+	4.46e-07	CGTGGCGGCGGTGGC
MLOC_12223	HORVU5Hr1G106850|HORVU5Hr1G106850.26	1037	1051	+	4.46e-07	CGTGGCGGCGGTGGC
MLOC_12223	HORVU5Hr1G106850|HORVU5Hr1G106850.29	1002	1016	+	4.46e-07	CGTGGCGGCGGTGGC
MLOC_12223	HORVU5Hr1G106850|HORVU5Hr1G106850.3	696	710	+	4.46e-07	CGTGGCGGCGGTGGC
MLOC_12223	HORVU5Hr1G106850|HORVU5Hr1G106850.30	696	710	+	4.46e-07	CGTGGCGGCGGTGGC
MLOC_12223	HORVU5Hr1G106850|HORVU5Hr1G106850.31	675	689	+	4.46e-07	CGTGGCGGCGGTGGC
MLOC_12223	HORVU5Hr1G106850|HORVU5Hr1G106850.33	101	115	+	4.46e-07	CGTGGCGGCGGTGGC
MLOC_12223	HORVU5Hr1G106850|HORVU5Hr1G106850.9	696	710	+	4.46e-07	CGTGGCGGCGGTGGC
MLOC_12223	HORVU5Hr1G108990|HORVU5Hr1G108990.3	1044	1058	+	2.08e-06	GGCGAAGGTGGTGGT
MLOC_12223	HORVU5Hr1G108990|HORVU5Hr1G108990.3	862	876	-	6.21e-07	GGAGGCGGCGGCGGG
MLOC_12223	HORVU5Hr1G108990|HORVU5Hr1G108990.3	865	879	-	3.6e-07	AGAGGAGGCGGCGGC
MLOC_12223	HORVU5Hr1G108990|HORVU5Hr1G108990.4	797	811	-	6.21e-07	GGAGGCGGCGGCGGG
MLOC_12223	HORVU5Hr1G108990|HORVU5Hr1G108990.4	800	814	-	3.6e-07	AGAGGAGGCGGCGGC
MLOC_12223	HORVU5Hr1G108990|HORVU5Hr1G108990.4	979	993	+	2.08e-06	GGCGAAGGTGGTGGT
MLOC_12223	HORVU5Hr1G108990|HORVU5Hr1G108990.5	578	592	-	6.21e-07	GGAGGCGGCGGCGGG
MLOC_12223	HORVU5Hr1G108990|HORVU5Hr1G108990.5	581	595	-	3.6e-07	AGAGGAGGCGGCGGC
MLOC_12223	HORVU5Hr1G108990|HORVU5Hr1G108990.5	760	774	+	2.08e-06	GGCGAAGGTGGTGGT
MLOC_12223	HORVU5Hr1G108990|HORVU5Hr1G108990.6	557	571	-	6.21e-07	GGAGGCGGCGGCGGG
MLOC_12223	HORVU5Hr1G108990|HORVU5Hr1G108990.6	560	574	-	3.6e-07	AGAGGAGGCGGCGGC
MLOC_12223	HORVU5Hr1G108990|HORVU5Hr1G108990.6	739	753	+	2.08e-06	GGCGAAGGTGGTGGT
MLOC_12223	HORVU5Hr1G110920|HORVU5Hr1G110920.4	444	458	+	1.42e-06	GGCGGAGACGGCGGC
MLOC_12223	HORVU5Hr1G110920|HORVU5Hr1G110920.4	447	461	+	6.77e-07	GGAGACGGCGGCGGA
MLOC_12223	HORVU5Hr1G110920|HORVU5Hr1G110920.4	450	464	+	6.18e-06	GACGGCGGCGGAGGC
MLOC_12223	HORVU5Hr1G112340|HORVU5Hr1G112340.1	448	462	-	3.75e-06	GGCAGTGGTGGTGGC
MLOC_12223	HORVU5Hr1G112340|HORVU5Hr1G112340.6	451	465	-	3.75e-06	GGCAGTGGTGGTGGC
MLOC_12223	HORVU5Hr1G112340|HORVU5Hr1G112340.7	460	474	-	3.75e-06	GGCAGTGGTGGTGGC
MLOC_12223	HORVU5Hr1G112340|HORVU5Hr1G112340.9	301	315	-	3.75e-06	GGCAGTGGTGGTGGC
MLOC_12223	HORVU6Hr1G010200|HORVU6Hr1G010200.3	293	307	+	7.85e-06	GCCGGAGGTGGCGGT
MLOC_12223	HORVU6Hr1G010200|HORVU6Hr1G010200.3	296	310	+	2.17e-07	GGAGGTGGCGGTGGG
MLOC_12223	HORVU6Hr1G010200|HORVU6Hr1G010200.4	437	451	+	3.08e-06	AGTAGCGGCGGCGGC
MLOC_12223	HORVU6Hr1G013950|HORVU6Hr1G013950.1	1234	1248	-	5.93e-06	GGCGGCGGCGGCGAG
MLOC_12223	HORVU6Hr1G013950|HORVU6Hr1G013950.1	1237	1251	-	7.24e-06	CATGGCGGCGGCGGC
MLOC_12223	HORVU6Hr1G013950|HORVU6Hr1G013950.1	1240	1254	-	5.75e-06	GGCCATGGCGGCGGC
MLOC_12223	HORVU6Hr1G013950|HORVU6Hr1G013950.1	1261	1275	-	6.45e-06	CTTGGCGGCGGCGGA
MLOC_12223	HORVU6Hr1G013950|HORVU6Hr1G013950.1	1264	1278	-	9.13e-06	GGCCTTGGCGGCGGC
MLOC_12223	HORVU6Hr1G013950|HORVU6Hr1G013950.1	1276	1290	-	2.08e-06	GGCGGCGGAGGTGGC
MLOC_12223	HORVU6Hr1G013950|HORVU6Hr1G013950.1	1282	1296	-	1.39e-07	GGCGAAGGCGGCGGA
MLOC_12223	HORVU6Hr1G013950|HORVU6Hr1G013950.2	1249	1263	-	5.93e-06	GGCGGCGGCGGCGAG
MLOC_12223	HORVU6Hr1G013950|HORVU6Hr1G013950.2	1252	1266	-	7.24e-06	CATGGCGGCGGCGGC
MLOC_12223	HORVU6Hr1G013950|HORVU6Hr1G013950.2	1255	1269	-	5.75e-06	GGCCATGGCGGCGGC
MLOC_12223	HORVU6Hr1G013950|HORVU6Hr1G013950.2	1276	1290	-	6.45e-06	CTTGGCGGCGGCGGA
MLOC_12223	HORVU6Hr1G013950|HORVU6Hr1G013950.2	1279	1293	-	9.13e-06	GGCCTTGGCGGCGGC
MLOC_12223	HORVU6Hr1G013950|HORVU6Hr1G013950.2	1291	1305	-	2.08e-06	GGCGGCGGAGGTGGC
MLOC_12223	HORVU6Hr1G013950|HORVU6Hr1G013950.2	1297	1311	-	1.39e-07	GGCGAAGGCGGCGGA
MLOC_12223	HORVU6Hr1G013950|HORVU6Hr1G013950.4	1486	1500	-	5.93e-06	GGCGGCGGCGGCGAG
MLOC_12223	HORVU6Hr1G013950|HORVU6Hr1G013950.5	1486	1500	-	5.93e-06	GGCGGCGGCGGCGAG
MLOC_12223	HORVU6Hr1G013950|HORVU6Hr1G013950.7	1485	1499	-	5.93e-06	GGCGGCGGCGGCGAG
MLOC_12223	HORVU6Hr1G013950|HORVU6Hr1G013950.8	1234	1248	-	5.93e-06	GGCGGCGGCGGCGAG
MLOC_12223	HORVU6Hr1G013950|HORVU6Hr1G013950.8	1237	1251	-	7.24e-06	CATGGCGGCGGCGGC
MLOC_12223	HORVU6Hr1G013950|HORVU6Hr1G013950.8	1240	1254	-	5.75e-06	GGCCATGGCGGCGGC
MLOC_12223	HORVU6Hr1G013950|HORVU6Hr1G013950.8	1261	1275	-	6.45e-06	CTTGGCGGCGGCGGA
MLOC_12223	HORVU6Hr1G013950|HORVU6Hr1G013950.8	1264	1278	-	9.13e-06	GGCCTTGGCGGCGGC
MLOC_12223	HORVU6Hr1G013950|HORVU6Hr1G013950.8	1276	1290	-	2.08e-06	GGCGGCGGAGGTGGC
MLOC_12223	HORVU6Hr1G013950|HORVU6Hr1G013950.8	1282	1296	-	1.39e-07	GGCGAAGGCGGCGGA
MLOC_12223	HORVU6Hr1G013950|HORVU6Hr1G013950.9	1165	1179	-	5.93e-06	GGCGGCGGCGGCGAG
MLOC_12223	HORVU6Hr1G013950|HORVU6Hr1G013950.9	1168	1182	-	7.24e-06	CATGGCGGCGGCGGC
MLOC_12223	HORVU6Hr1G013950|HORVU6Hr1G013950.9	1171	1185	-	5.75e-06	GGCCATGGCGGCGGC
MLOC_12223	HORVU6Hr1G013950|HORVU6Hr1G013950.9	1192	1206	-	6.45e-06	CTTGGCGGCGGCGGA
MLOC_12223	HORVU6Hr1G013950|HORVU6Hr1G013950.9	1195	1209	-	9.13e-06	GGCCTTGGCGGCGGC
MLOC_12223	HORVU6Hr1G013950|HORVU6Hr1G013950.9	1207	1221	-	2.08e-06	GGCGGCGGAGGTGGC
MLOC_12223	HORVU6Hr1G013950|HORVU6Hr1G013950.9	1213	1227	-	1.39e-07	GGCGAAGGCGGCGGA
MLOC_13438	HORVU2Hr1G028840|HORVU2Hr1G028840.14	121	135	-	7.13e-06	GGTATCTTCCACGTG
MLOC_13438	HORVU2Hr1G028840|HORVU2Hr1G028840.17	122	136	-	7.13e-06	GGTATCTTCCACGTG
MLOC_13438	HORVU2Hr1G028840|HORVU2Hr1G028840.25	355	369	-	7.13e-06	GGTATCTTCCACGTG
MLOC_13438	HORVU2Hr1G028840|HORVU2Hr1G028840.5	124	138	-	7.13e-06	GGTATCTTCCACGTG
MLOC_13438	HORVU2Hr1G124930|HORVU2Hr1G124930.1	1071	1085	-	2.82e-06	CCTGGTTTCCACGTG
MLOC_13438	HORVU2Hr1G124930|HORVU2Hr1G124930.2	1071	1085	-	2.82e-06	CCTGGTTTCCACGTG
MLOC_13438	HORVU2Hr1G124930|HORVU2Hr1G124930.3	1071	1085	-	2.82e-06	CCTGGTTTCCACGTG
MLOC_13438	HORVU3Hr1G069970|HORVU3Hr1G069970.1	775	789	-	2.58e-07	CGGGCTTGCCACGTG
MLOC_13438	HORVU3Hr1G069970|HORVU3Hr1G069970.2	775	789	-	2.58e-07	CGGGCTTGCCACGTG
MLOC_13438	HORVU3Hr1G069970|HORVU3Hr1G069970.3	775	789	-	2.58e-07	CGGGCTTGCCACGTG
MLOC_13438	HORVU3Hr1G069970|HORVU3Hr1G069970.4	775	789	-	2.58e-07	CGGGCTTGCCACGTG
MLOC_13438	HORVU3Hr1G069970|HORVU3Hr1G069970.5	775	789	-	2.58e-07	CGGGCTTGCCACGTG
MLOC_13438	HORVU3Hr1G069970|HORVU3Hr1G069970.6	775	789	-	2.58e-07	CGGGCTTGCCACGTG
MLOC_13438	HORVU3Hr1G069970|HORVU3Hr1G069970.7	775	789	-	2.58e-07	CGGGCTTGCCACGTG
MLOC_13438	HORVU3Hr1G069970|HORVU3Hr1G069970.8	25	39	-	2.58e-07	CGGGCTTGCCACGTG
MLOC_13438	HORVU3Hr1G114970|HORVU3Hr1G114970.1	1202	1216	-	3.94e-06	CGGGATGGCCACGTG
MLOC_13438	HORVU3Hr1G114970|HORVU3Hr1G114970.2	1202	1216	-	3.94e-06	CGGGATGGCCACGTG
MLOC_13438	HORVU4Hr1G005920|HORVU4Hr1G005920.16	1280	1294	-	1.25e-07	CGTGCTCTCCACGTG
MLOC_13438	HORVU4Hr1G005920|HORVU4Hr1G005920.17	1280	1294	-	1.25e-07	CGTGCTCTCCACGTG
MLOC_13438	HORVU4Hr1G005920|HORVU4Hr1G005920.20	1280	1294	-	1.25e-07	CGTGCTCTCCACGTG
MLOC_13438	HORVU4Hr1G005920|HORVU4Hr1G005920.21	1280	1294	-	1.25e-07	CGTGCTCTCCACGTG
MLOC_13438	HORVU4Hr1G005920|HORVU4Hr1G005920.22	1280	1294	-	1.25e-07	CGTGCTCTCCACGTG
MLOC_13438	HORVU4Hr1G005920|HORVU4Hr1G005920.24	1280	1294	-	1.25e-07	CGTGCTCTCCACGTG
MLOC_13438	HORVU4Hr1G005920|HORVU4Hr1G005920.26	1280	1294	-	1.25e-07	CGTGCTCTCCACGTG
MLOC_13438	HORVU4Hr1G005920|HORVU4Hr1G005920.27	1280	1294	-	1.25e-07	CGTGCTCTCCACGTG
MLOC_13438	HORVU4Hr1G005920|HORVU4Hr1G005920.29	1280	1294	-	1.25e-07	CGTGCTCTCCACGTG
MLOC_13438	HORVU4Hr1G005920|HORVU4Hr1G005920.30	1280	1294	-	1.25e-07	CGTGCTCTCCACGTG
MLOC_13438	HORVU4Hr1G005920|HORVU4Hr1G005920.31	1280	1294	-	1.25e-07	CGTGCTCTCCACGTG
MLOC_13438	HORVU4Hr1G005920|HORVU4Hr1G005920.32	1280	1294	-	1.25e-07	CGTGCTCTCCACGTG
MLOC_13438	HORVU4Hr1G005920|HORVU4Hr1G005920.33	1280	1294	-	1.25e-07	CGTGCTCTCCACGTG
MLOC_13438	HORVU4Hr1G005920|HORVU4Hr1G005920.35	1280	1294	-	1.25e-07	CGTGCTCTCCACGTG
MLOC_13438	HORVU4Hr1G005920|HORVU4Hr1G005920.37	1280	1294	-	1.25e-07	CGTGCTCTCCACGTG
MLOC_13438	HORVU4Hr1G005920|HORVU4Hr1G005920.38	1280	1294	-	1.25e-07	CGTGCTCTCCACGTG
MLOC_13438	HORVU4Hr1G005920|HORVU4Hr1G005920.39	1280	1294	-	1.25e-07	CGTGCTCTCCACGTG
MLOC_13438	HORVU4Hr1G005920|HORVU4Hr1G005920.40	1280	1294	-	1.25e-07	CGTGCTCTCCACGTG
MLOC_13438	HORVU4Hr1G005920|HORVU4Hr1G005920.41	1280	1294	-	1.25e-07	CGTGCTCTCCACGTG
MLOC_13438	HORVU4Hr1G005920|HORVU4Hr1G005920.42	1280	1294	-	1.25e-07	CGTGCTCTCCACGTG
MLOC_13438	HORVU4Hr1G005920|HORVU4Hr1G005920.43	1280	1294	-	1.25e-07	CGTGCTCTCCACGTG
MLOC_13438	HORVU4Hr1G005920|HORVU4Hr1G005920.47	1280	1294	-	1.25e-07	CGTGCTCTCCACGTG
MLOC_13438	HORVU4Hr1G005920|HORVU4Hr1G005920.48	1280	1294	-	1.25e-07	CGTGCTCTCCACGTG
MLOC_13438	HORVU4Hr1G005920|HORVU4Hr1G005920.50	1280	1294	-	1.25e-07	CGTGCTCTCCACGTG
MLOC_13438	HORVU4Hr1G005920|HORVU4Hr1G005920.51	1280	1294	-	1.25e-07	CGTGCTCTCCACGTG
MLOC_13438	HORVU4Hr1G005920|HORVU4Hr1G005920.52	1280	1294	-	1.25e-07	CGTGCTCTCCACGTG
MLOC_13438	HORVU4Hr1G005920|HORVU4Hr1G005920.53	1280	1294	-	1.25e-07	CGTGCTCTCCACGTG
MLOC_13438	HORVU4Hr1G005920|HORVU4Hr1G005920.55	1280	1294	-	1.25e-07	CGTGCTCTCCACGTG
MLOC_13438	HORVU4Hr1G005920|HORVU4Hr1G005920.58	304	318	-	1.25e-07	CGTGCTCTCCACGTG
MLOC_13438	HORVU4Hr1G005920|HORVU4Hr1G005920.59	304	318	-	1.25e-07	CGTGCTCTCCACGTG
MLOC_13438	HORVU4Hr1G005920|HORVU4Hr1G005920.61	1280	1294	-	1.25e-07	CGTGCTCTCCACGTG
MLOC_13438	HORVU4Hr1G005920|HORVU4Hr1G005920.63	1280	1294	-	1.25e-07	CGTGCTCTCCACGTG
MLOC_13438	HORVU4Hr1G005920|HORVU4Hr1G005920.65	1280	1294	-	1.25e-07	CGTGCTCTCCACGTG
MLOC_13438	HORVU4Hr1G078230|HORVU4Hr1G078230.1	1299	1313	+	6.91e-06	CGCAATTGCCACGTG
MLOC_13438	HORVU4Hr1G078230|HORVU4Hr1G078230.2	1299	1313	+	6.91e-06	CGCAATTGCCACGTG
MLOC_13438	HORVU4Hr1G078230|HORVU4Hr1G078230.3	1299	1313	+	6.91e-06	CGCAATTGCCACGTG
MLOC_13438	HORVU5Hr1G007980|HORVU5Hr1G007980.19	610	624	-	9.93e-07	CTTGATCCGCACGTG
MLOC_13438	HORVU5Hr1G007980|HORVU5Hr1G007980.7	610	624	-	9.93e-07	CTTGATCCGCACGTG
MLOC_13438	HORVU5Hr1G007980|HORVU5Hr1G007980.8	610	624	-	9.93e-07	CTTGATCCGCACGTG
MLOC_13438	HORVU5Hr1G007980|HORVU5Hr1G007980.9	610	624	-	9.93e-07	CTTGATCCGCACGTG
MLOC_13438	HORVU5Hr1G023730|HORVU5Hr1G023730.13	333	347	+	9.11e-06	GACGTGTCGCACGTG
MLOC_13438	HORVU6Hr1G000830|HORVU6Hr1G000830.12	1376	1390	-	9.93e-07	CATGTGTCACACGTG
MLOC_13438	HORVU6Hr1G000830|HORVU6Hr1G000830.13	1376	1390	-	9.93e-07	CATGTGTCACACGTG
MLOC_13438	HORVU6Hr1G000830|HORVU6Hr1G000830.14	1376	1390	-	9.93e-07	CATGTGTCACACGTG
MLOC_13438	HORVU6Hr1G000830|HORVU6Hr1G000830.17	1280	1294	-	7e-06	GTTGTGTCACACGTG
MLOC_13438	HORVU6Hr1G000830|HORVU6Hr1G000830.18	1280	1294	-	7e-06	GTTGTGTCACACGTG
MLOC_13438	HORVU6Hr1G000830|HORVU6Hr1G000830.19	1280	1294	-	7e-06	GTTGTGTCACACGTG
MLOC_13438	HORVU6Hr1G000830|HORVU6Hr1G000830.22	1280	1294	-	7e-06	GTTGTGTCACACGTG
MLOC_13438	HORVU6Hr1G000830|HORVU6Hr1G000830.23	1280	1294	-	7e-06	GTTGTGTCACACGTG
MLOC_13438	HORVU6Hr1G000830|HORVU6Hr1G000830.24	1280	1294	-	7e-06	GTTGTGTCACACGTG
MLOC_13438	HORVU6Hr1G000830|HORVU6Hr1G000830.8	1385	1399	-	9.93e-07	CATGTGTCACACGTG
MLOC_13438	HORVU6Hr1G000830|HORVU6Hr1G000830.9	1379	1393	-	9.93e-07	CATGTGTCACACGTG
MLOC_13932	HORVU0Hr1G011450|HORVU0Hr1G011450.1	635	652	+	4.09e-06	GCTTACAAAACAAGAAAA
MLOC_13932	HORVU0Hr1G011450|HORVU0Hr1G011450.2	635	652	+	4.09e-06	GCTTACAAAACAAGAAAA
MLOC_13932	HORVU1Hr1G002090|HORVU1Hr1G002090.1	447	464	-	9.72e-07	ACGTGTTCAACACGGTAT
MLOC_13932	HORVU1Hr1G002090|HORVU1Hr1G002090.10	991	1008	-	9.72e-07	ACGTGTTCAACACGGTAT
MLOC_13932	HORVU1Hr1G002090|HORVU1Hr1G002090.11	991	1008	-	9.72e-07	ACGTGTTCAACACGGTAT
MLOC_13932	HORVU1Hr1G002090|HORVU1Hr1G002090.12	364	381	-	9.72e-07	ACGTGTTCAACACGGTAT
MLOC_13932	HORVU1Hr1G002090|HORVU1Hr1G002090.13	991	1008	-	9.72e-07	ACGTGTTCAACACGGTAT
MLOC_13932	HORVU1Hr1G002090|HORVU1Hr1G002090.14	991	1008	-	9.72e-07	ACGTGTTCAACACGGTAT
MLOC_13932	HORVU1Hr1G002090|HORVU1Hr1G002090.15	991	1008	-	9.72e-07	ACGTGTTCAACACGGTAT
MLOC_13932	HORVU1Hr1G002090|HORVU1Hr1G002090.16	991	1008	-	9.72e-07	ACGTGTTCAACACGGTAT
MLOC_13932	HORVU1Hr1G002090|HORVU1Hr1G002090.18	991	1008	-	9.72e-07	ACGTGTTCAACACGGTAT
MLOC_13932	HORVU1Hr1G002090|HORVU1Hr1G002090.19	991	1008	-	9.72e-07	ACGTGTTCAACACGGTAT
MLOC_13932	HORVU1Hr1G002090|HORVU1Hr1G002090.2	447	464	-	9.72e-07	ACGTGTTCAACACGGTAT
MLOC_13932	HORVU1Hr1G002090|HORVU1Hr1G002090.20	988	1005	-	9.72e-07	ACGTGTTCAACACGGTAT
MLOC_13932	HORVU1Hr1G002090|HORVU1Hr1G002090.21	988	1005	-	9.72e-07	ACGTGTTCAACACGGTAT
MLOC_13932	HORVU1Hr1G002090|HORVU1Hr1G002090.22	988	1005	-	9.72e-07	ACGTGTTCAACACGGTAT
MLOC_13932	HORVU1Hr1G002090|HORVU1Hr1G002090.24	447	464	-	9.72e-07	ACGTGTTCAACACGGTAT
MLOC_13932	HORVU1Hr1G002090|HORVU1Hr1G002090.25	447	464	-	9.72e-07	ACGTGTTCAACACGGTAT
MLOC_13932	HORVU1Hr1G002090|HORVU1Hr1G002090.26	432	449	-	9.72e-07	ACGTGTTCAACACGGTAT
MLOC_13932	HORVU1Hr1G002090|HORVU1Hr1G002090.27	387	404	-	9.72e-07	ACGTGTTCAACACGGTAT
MLOC_13932	HORVU1Hr1G002090|HORVU1Hr1G002090.3	991	1008	-	9.72e-07	ACGTGTTCAACACGGTAT
MLOC_13932	HORVU1Hr1G002090|HORVU1Hr1G002090.4	991	1008	-	9.72e-07	ACGTGTTCAACACGGTAT
MLOC_13932	HORVU1Hr1G002090|HORVU1Hr1G002090.5	991	1008	-	9.72e-07	ACGTGTTCAACACGGTAT
MLOC_13932	HORVU1Hr1G002090|HORVU1Hr1G002090.6	991	1008	-	9.72e-07	ACGTGTTCAACACGGTAT
MLOC_13932	HORVU1Hr1G002090|HORVU1Hr1G002090.7	991	1008	-	9.72e-07	ACGTGTTCAACACGGTAT
MLOC_13932	HORVU1Hr1G002090|HORVU1Hr1G002090.8	991	1008	-	9.72e-07	ACGTGTTCAACACGGTAT
MLOC_13932	HORVU1Hr1G002090|HORVU1Hr1G002090.9	991	1008	-	9.72e-07	ACGTGTTCAACACGGTAT
MLOC_13932	HORVU5Hr1G005180|HORVU5Hr1G005180.6	1011	1028	-	1.97e-07	ACGTACATAACACGCAAC
MLOC_13932	HORVU5Hr1G050760|HORVU5Hr1G050760.8	1014	1031	-	4.94e-06	GCTTGTCATACAAGTCAA
MLOC_13932	HORVU5Hr1G050760|HORVU5Hr1G050760.8	1017	1034	+	1.52e-06	ACTTGTATGACAAGCCAT
MLOC_14118	HORVU1Hr1G052430|HORVU1Hr1G052430.6	914	922	-	5.79e-06	AAGATATTT
MLOC_14118	HORVU3Hr1G011850|HORVU3Hr1G011850.1	991	999	+	5.79e-06	AAGATATTT
MLOC_14118	HORVU3Hr1G104600|HORVU3Hr1G104600.11	718	726	-	5.79e-06	AAGATATTT
MLOC_14118	HORVU3Hr1G104600|HORVU3Hr1G104600.13	718	726	-	5.79e-06	AAGATATTT
MLOC_14118	HORVU3Hr1G104600|HORVU3Hr1G104600.15	718	726	-	5.79e-06	AAGATATTT
MLOC_14118	HORVU3Hr1G104600|HORVU3Hr1G104600.16	969	977	-	5.79e-06	AAGATATTT
MLOC_14118	HORVU3Hr1G104600|HORVU3Hr1G104600.17	718	726	-	5.79e-06	AAGATATTT
MLOC_14118	HORVU3Hr1G104600|HORVU3Hr1G104600.18	715	723	-	5.79e-06	AAGATATTT
MLOC_14118	HORVU3Hr1G104600|HORVU3Hr1G104600.21	402	410	-	5.79e-06	AAGATATTT
MLOC_14118	HORVU3Hr1G104600|HORVU3Hr1G104600.24	141	149	-	5.79e-06	AAGATATTT
MLOC_14118	HORVU3Hr1G104600|HORVU3Hr1G104600.28	636	644	-	5.79e-06	AAGATATTT
MLOC_14118	HORVU3Hr1G104600|HORVU3Hr1G104600.6	636	644	-	5.79e-06	AAGATATTT
MLOC_14118	HORVU3Hr1G114970|HORVU3Hr1G114970.1	1293	1301	-	5.79e-06	AAGATATTT
MLOC_14118	HORVU3Hr1G114970|HORVU3Hr1G114970.2	1293	1301	-	5.79e-06	AAGATATTT
MLOC_14118	HORVU4Hr1G006730|HORVU4Hr1G006730.3	744	752	-	5.79e-06	AAGATATTT
MLOC_14118	HORVU4Hr1G006730|HORVU4Hr1G006730.5	1029	1037	-	5.79e-06	AAGATATTT
MLOC_14118	HORVU4Hr1G006730|HORVU4Hr1G006730.7	1209	1217	-	5.79e-06	AAGATATTT
MLOC_14118	HORVU4Hr1G006730|HORVU4Hr1G006730.8	1209	1217	-	5.79e-06	AAGATATTT
MLOC_14118	HORVU4Hr1G032830|HORVU4Hr1G032830.3	696	704	+	5.79e-06	AAGATATTT
MLOC_14118	HORVU4Hr1G057890|HORVU4Hr1G057890.1	919	927	-	5.79e-06	AAGATATTT
MLOC_14118	HORVU4Hr1G057890|HORVU4Hr1G057890.10	781	789	-	5.79e-06	AAGATATTT
MLOC_14118	HORVU4Hr1G057890|HORVU4Hr1G057890.3	900	908	-	5.79e-06	AAGATATTT
MLOC_14118	HORVU4Hr1G057890|HORVU4Hr1G057890.4	901	909	-	5.79e-06	AAGATATTT
MLOC_14118	HORVU4Hr1G057890|HORVU4Hr1G057890.5	894	902	-	5.79e-06	AAGATATTT
MLOC_14118	HORVU4Hr1G057890|HORVU4Hr1G057890.7	811	819	-	5.79e-06	AAGATATTT
MLOC_14118	HORVU4Hr1G057890|HORVU4Hr1G057890.9	810	818	-	5.79e-06	AAGATATTT
MLOC_14118	HORVU4Hr1G074230|HORVU4Hr1G074230.10	1394	1402	-	5.79e-06	AAGATATTT
MLOC_14118	HORVU4Hr1G074230|HORVU4Hr1G074230.16	1394	1402	-	5.79e-06	AAGATATTT
MLOC_14118	HORVU4Hr1G074230|HORVU4Hr1G074230.17	1394	1402	-	5.79e-06	AAGATATTT
MLOC_14118	HORVU4Hr1G074230|HORVU4Hr1G074230.7	1394	1402	-	5.79e-06	AAGATATTT
MLOC_14118	HORVU5Hr1G005180|HORVU5Hr1G005180.2	1002	1010	+	5.79e-06	AAGATATTT
MLOC_14118	HORVU5Hr1G005180|HORVU5Hr1G005180.6	369	377	+	5.79e-06	AAGATATTT
MLOC_14118	HORVU5Hr1G007980|HORVU5Hr1G007980.16	286	294	-	5.79e-06	AAGATATTT
MLOC_14118	HORVU5Hr1G007980|HORVU5Hr1G007980.19	1319	1327	-	5.79e-06	AAGATATTT
MLOC_14118	HORVU5Hr1G007980|HORVU5Hr1G007980.21	189	197	-	5.79e-06	AAGATATTT
MLOC_14118	HORVU5Hr1G007980|HORVU5Hr1G007980.7	1319	1327	-	5.79e-06	AAGATATTT
MLOC_14118	HORVU5Hr1G007980|HORVU5Hr1G007980.8	1319	1327	-	5.79e-06	AAGATATTT
MLOC_14118	HORVU5Hr1G007980|HORVU5Hr1G007980.9	1319	1327	-	5.79e-06	AAGATATTT
MLOC_14118	HORVU6Hr1G010200|HORVU6Hr1G010200.3	1105	1113	-	5.79e-06	AAGATATTT
MLOC_14305	HORVU3Hr1G011850|HORVU3Hr1G011850.2	205	223	+	3.51e-06	GGTGAACCGACGGGCCATA
MLOC_14305	HORVU3Hr1G011850|HORVU3Hr1G011850.2	205	223	-	3.51e-06	TATGGCCCGTCGGTTCACC
MLOC_14305	HORVU3Hr1G011850|HORVU3Hr1G011850.3	190	208	+	3.51e-06	GGTGAACCGACGGGCCATA
MLOC_14305	HORVU3Hr1G011850|HORVU3Hr1G011850.3	190	208	-	3.51e-06	TATGGCCCGTCGGTTCACC
MLOC_14305	HORVU3Hr1G011850|HORVU3Hr1G011850.4	208	226	+	3.51e-06	GGTGAACCGACGGGCCATA
MLOC_14305	HORVU3Hr1G011850|HORVU3Hr1G011850.4	208	226	-	3.51e-06	TATGGCCCGTCGGTTCACC
MLOC_14305	HORVU3Hr1G011850|HORVU3Hr1G011850.5	214	232	+	3.51e-06	GGTGAACCGACGGGCCATA
MLOC_14305	HORVU3Hr1G011850|HORVU3Hr1G011850.5	214	232	-	3.51e-06	TATGGCCCGTCGGTTCACC
MLOC_14305	HORVU3Hr1G011850|HORVU3Hr1G011850.6	214	232	+	3.51e-06	GGTGAACCGACGGGCCATA
MLOC_14305	HORVU3Hr1G011850|HORVU3Hr1G011850.6	214	232	-	3.51e-06	TATGGCCCGTCGGTTCACC
MLOC_14305	HORVU5Hr1G023730|HORVU5Hr1G023730.10	1477	1495	+	6.13e-06	CAGTGACCGACGGACAAGA
MLOC_14305	HORVU5Hr1G023730|HORVU5Hr1G023730.10	1477	1495	-	6.13e-06	TCTTGTCCGTCGGTCACTG
MLOC_14305	HORVU5Hr1G023730|HORVU5Hr1G023730.11	1477	1495	+	6.13e-06	CAGTGACCGACGGACAAGA
MLOC_14305	HORVU5Hr1G023730|HORVU5Hr1G023730.11	1477	1495	-	6.13e-06	TCTTGTCCGTCGGTCACTG
MLOC_14305	HORVU5Hr1G023730|HORVU5Hr1G023730.12	998	1016	+	6.13e-06	CAGTGACCGACGGACAAGA
MLOC_14305	HORVU5Hr1G023730|HORVU5Hr1G023730.12	998	1016	-	6.13e-06	TCTTGTCCGTCGGTCACTG
MLOC_14305	HORVU5Hr1G023730|HORVU5Hr1G023730.14	1241	1259	+	6.13e-06	CAGTGACCGACGGACAAGA
MLOC_14305	HORVU5Hr1G023730|HORVU5Hr1G023730.14	1241	1259	-	6.13e-06	TCTTGTCCGTCGGTCACTG
MLOC_14305	HORVU5Hr1G023730|HORVU5Hr1G023730.9	1477	1495	+	6.13e-06	CAGTGACCGACGGACAAGA
MLOC_14305	HORVU5Hr1G023730|HORVU5Hr1G023730.9	1477	1495	-	6.13e-06	TCTTGTCCGTCGGTCACTG
MLOC_14363	HORVU1Hr1G073460|HORVU1Hr1G073460.1	197	213	+	1.8e-06	AAACAAAAGACAAAATA
MLOC_14363	HORVU1Hr1G073460|HORVU1Hr1G073460.2	197	213	+	1.8e-06	AAACAAAAGACAAAATA
MLOC_14363	HORVU1Hr1G093660|HORVU1Hr1G093660.1	1153	1169	-	1.19e-06	AACATAAAGACAAATAT
MLOC_14363	HORVU1Hr1G093660|HORVU1Hr1G093660.10	1153	1169	-	1.19e-06	AACATAAAGACAAATAT
MLOC_14363	HORVU1Hr1G093660|HORVU1Hr1G093660.11	1168	1184	-	1.19e-06	AACATAAAGACAAATAT
MLOC_14363	HORVU1Hr1G093660|HORVU1Hr1G093660.2	1153	1169	-	1.19e-06	AACATAAAGACAAATAT
MLOC_14363	HORVU1Hr1G093660|HORVU1Hr1G093660.3	1153	1169	-	1.19e-06	AACATAAAGACAAATAT
MLOC_14363	HORVU1Hr1G093660|HORVU1Hr1G093660.4	1153	1169	-	1.19e-06	AACATAAAGACAAATAT
MLOC_14363	HORVU1Hr1G093660|HORVU1Hr1G093660.5	1153	1169	-	1.19e-06	AACATAAAGACAAATAT
MLOC_14363	HORVU1Hr1G093660|HORVU1Hr1G093660.6	1153	1169	-	1.19e-06	AACATAAAGACAAATAT
MLOC_14363	HORVU1Hr1G093660|HORVU1Hr1G093660.7	1153	1169	-	1.19e-06	AACATAAAGACAAATAT
MLOC_14363	HORVU1Hr1G093660|HORVU1Hr1G093660.8	1153	1169	-	1.19e-06	AACATAAAGACAAATAT
MLOC_14363	HORVU1Hr1G093660|HORVU1Hr1G093660.9	1153	1169	-	1.19e-06	AACATAAAGACAAATAT
MLOC_14363	HORVU1Hr1G093780|HORVU1Hr1G093780.1	1159	1175	-	1.19e-06	AACATAAAGACAAATAT
MLOC_14363	HORVU1Hr1G093780|HORVU1Hr1G093780.2	1159	1175	-	1.19e-06	AACATAAAGACAAATAT
MLOC_14363	HORVU2Hr1G029480|HORVU2Hr1G029480.1	1038	1054	+	7.75e-06	AAGAAAAAAACAAAAGT
MLOC_14363	HORVU2Hr1G029480|HORVU2Hr1G029480.2	499	515	+	7.75e-06	AAGAAAAAAACAAAAGT
MLOC_14363	HORVU2Hr1G029480|HORVU2Hr1G029480.3	669	685	+	7.75e-06	AAGAAAAAAACAAAAGT
MLOC_14363	HORVU2Hr1G060730|HORVU2Hr1G060730.1	863	879	+	2.18e-06	GAAGAGAAGACAAAAAA
MLOC_14363	HORVU2Hr1G060730|HORVU2Hr1G060730.10	719	735	+	2.18e-06	GAAGAGAAGACAAAAAA
MLOC_14363	HORVU2Hr1G060730|HORVU2Hr1G060730.11	24	40	+	2.18e-06	GAAGAGAAGACAAAAAA
MLOC_14363	HORVU2Hr1G060730|HORVU2Hr1G060730.12	863	879	+	2.18e-06	GAAGAGAAGACAAAAAA
MLOC_14363	HORVU2Hr1G060730|HORVU2Hr1G060730.2	863	879	+	2.18e-06	GAAGAGAAGACAAAAAA
MLOC_14363	HORVU2Hr1G060730|HORVU2Hr1G060730.3	24	40	+	2.18e-06	GAAGAGAAGACAAAAAA
MLOC_14363	HORVU2Hr1G060730|HORVU2Hr1G060730.4	251	267	+	2.18e-06	GAAGAGAAGACAAAAAA
MLOC_14363	HORVU2Hr1G060730|HORVU2Hr1G060730.6	146	162	+	2.18e-06	GAAGAGAAGACAAAAAA
MLOC_14363	HORVU2Hr1G060730|HORVU2Hr1G060730.7	863	879	+	2.18e-06	GAAGAGAAGACAAAAAA
MLOC_14363	HORVU2Hr1G060730|HORVU2Hr1G060730.8	863	879	+	2.18e-06	GAAGAGAAGACAAAAAA
MLOC_14363	HORVU2Hr1G117380|HORVU2Hr1G117380.1	742	758	+	4.99e-06	CGCATAATGACAAAACA
MLOC_14363	HORVU2Hr1G117380|HORVU2Hr1G117380.2	742	758	+	4.99e-06	CGCATAATGACAAAACA
MLOC_14363	HORVU2Hr1G117380|HORVU2Hr1G117380.3	742	758	+	4.99e-06	CGCATAATGACAAAACA
MLOC_14363	HORVU2Hr1G117380|HORVU2Hr1G117380.4	742	758	+	4.99e-06	CGCATAATGACAAAACA
MLOC_14363	HORVU2Hr1G124930|HORVU2Hr1G124930.1	732	748	+	8.33e-06	AGAGAAAAGACAAATTT
MLOC_14363	HORVU2Hr1G124930|HORVU2Hr1G124930.2	732	748	+	8.33e-06	AGAGAAAAGACAAATTT
MLOC_14363	HORVU2Hr1G124930|HORVU2Hr1G124930.3	732	748	+	8.33e-06	AGAGAAAAGACAAATTT
MLOC_14363	HORVU4Hr1G002650|HORVU4Hr1G002650.2	1388	1404	-	5.48e-06	GGCCATACGACAAAAAA
MLOC_14363	HORVU4Hr1G002650|HORVU4Hr1G002650.3	1394	1410	-	5.48e-06	GGCCATACGACAAAAAA
MLOC_14363	HORVU4Hr1G085050|HORVU4Hr1G085050.1	197	213	+	5.56e-06	ACAAAAAAGACAAATTC
MLOC_14363	HORVU4Hr1G085050|HORVU4Hr1G085050.2	264	280	+	5.56e-06	ACAAAAAAGACAAATTC
MLOC_14363	HORVU4Hr1G085050|HORVU4Hr1G085050.3	262	278	+	5.56e-06	ACAAAAAAGACAAATTC
MLOC_14363	HORVU4Hr1G085050|HORVU4Hr1G085050.4	218	234	+	5.56e-06	ACAAAAAAGACAAATTC
MLOC_14363	HORVU4Hr1G087230|HORVU4Hr1G087230.18	1143	1159	-	3.18e-07	AGGAAAAAGACAAAATG
MLOC_14363	HORVU4Hr1G087230|HORVU4Hr1G087230.19	1143	1159	-	3.18e-07	AGGAAAAAGACAAAATG
MLOC_14363	HORVU4Hr1G090300|HORVU4Hr1G090300.1	1357	1373	+	9.6e-06	AAGAAACCAACAAAAAA
MLOC_14363	HORVU4Hr1G090300|HORVU4Hr1G090300.4	1447	1463	+	9.6e-06	AAGAAACCAACAAAAAA
MLOC_14363	HORVU4Hr1G090300|HORVU4Hr1G090300.6	1390	1406	+	9.6e-06	AAGAAACCAACAAAAAA
MLOC_14363	HORVU4Hr1G090300|HORVU4Hr1G090300.7	1392	1408	+	9.6e-06	AAGAAACCAACAAAAAA
MLOC_14363	HORVU5Hr1G005180|HORVU5Hr1G005180.1	1114	1130	-	3.46e-06	TACCTAAAGACAAAAAA
MLOC_14363	HORVU5Hr1G005180|HORVU5Hr1G005180.3	1087	1103	-	3.46e-06	TACCTAAAGACAAAAAA
MLOC_14363	HORVU5Hr1G005180|HORVU5Hr1G005180.4	1075	1091	-	3.46e-06	TACCTAAAGACAAAAAA
MLOC_14363	HORVU5Hr1G005180|HORVU5Hr1G005180.5	1072	1088	-	3.46e-06	TACCTAAAGACAAAAAA
MLOC_14363	HORVU5Hr1G005180|HORVU5Hr1G005180.8	1120	1136	-	3.46e-06	TACCTAAAGACAAAAAA
MLOC_14363	HORVU5Hr1G010870|HORVU5Hr1G010870.3	736	752	-	8.93e-07	TAGCAAAAGACAAAAAT
MLOC_14363	HORVU5Hr1G106850|HORVU5Hr1G106850.4	27	43	+	9.54e-06	AATAATACGACAAGTAA
MLOC_14363	HORVU6Hr1G010200|HORVU6Hr1G010200.3	1034	1050	+	4.95e-07	TTGTAAAAGACAAAAAT
MLOC_14363	HORVU6Hr1G031340|HORVU6Hr1G031340.1	1262	1278	+	2.32e-06	CTTAAAAAGACAAATAT
MLOC_14363	HORVU6Hr1G035610|HORVU6Hr1G035610.17	960	976	+	2.46e-06	TTTAAAAGGACAAAAGA
MLOC_14363	HORVU6Hr1G035610|HORVU6Hr1G035610.19	960	976	+	2.46e-06	TTTAAAAGGACAAAAGA
MLOC_14401	HORVU2Hr1G060730|HORVU2Hr1G060730.11	1446	1462	-	9.03e-06	AAATTGTGCGTTACTTT
MLOC_14401	HORVU2Hr1G060730|HORVU2Hr1G060730.3	1446	1462	-	9.03e-06	AAATTGTGCGTTACTTT
MLOC_14401	HORVU2Hr1G060730|HORVU2Hr1G060730.5	1015	1031	-	9.03e-06	AAATTGTGCGTTACTTT
MLOC_14401	HORVU2Hr1G060730|HORVU2Hr1G060730.9	746	762	-	9.03e-06	AAATTGTGCGTTACTTT
MLOC_14401	HORVU2Hr1G115960|HORVU2Hr1G115960.12	1379	1395	+	5.04e-06	GACAAAACCGTTACTAT
MLOC_14401	HORVU2Hr1G115960|HORVU2Hr1G115960.4	140	156	+	5.04e-06	GACAAAACCGTTACTAT
MLOC_14401	HORVU3Hr1G009490|HORVU3Hr1G009490.4	298	314	+	5.88e-06	TTGGAAGCCGTTACAAA
MLOC_14401	HORVU4Hr1G006730|HORVU4Hr1G006730.7	86	102	+	2.04e-07	ACAACAACCGTTACGAT
MLOC_14401	HORVU4Hr1G006730|HORVU4Hr1G006730.8	86	102	+	2.04e-07	ACAACAACCGTTACGAT
MLOC_14619	HORVU2Hr1G056650|HORVU2Hr1G056650.16	322	336	-	9.74e-06	GCACATATTCAATGA
MLOC_14619	HORVU2Hr1G122370|HORVU2Hr1G122370.1	1446	1460	+	3.69e-06	GTCCAGGTTCAGAGA
MLOC_14619	HORVU2Hr1G122370|HORVU2Hr1G122370.2	506	520	+	3.69e-06	GTCCAGGTTCAGAGA
MLOC_14619	HORVU2Hr1G122370|HORVU2Hr1G122370.3	1445	1459	+	3.69e-06	GTCCAGGTTCAGAGA
MLOC_14619	HORVU3Hr1G059810|HORVU3Hr1G059810.1	1016	1030	+	6.39e-06	GACCAAGTTCAAAGT
MLOC_14619	HORVU3Hr1G059810|HORVU3Hr1G059810.2	1118	1132	+	6.39e-06	GACCAAGTTCAAAGT
MLOC_14619	HORVU3Hr1G059810|HORVU3Hr1G059810.3	1085	1099	+	6.39e-06	GACCAAGTTCAAAGT
MLOC_14619	HORVU3Hr1G105790|HORVU3Hr1G105790.4	92	106	+	7.72e-08	GGCTAAATTCAATGA
MLOC_14619	HORVU3Hr1G117550|HORVU3Hr1G117550.1	283	297	+	1.09e-07	GTCCACATTCATTGT
MLOC_14619	HORVU4Hr1G057890|HORVU4Hr1G057890.12	1257	1271	+	8.6e-06	GGTCAAGTACATTGA
MLOC_14619	HORVU5Hr1G005290|HORVU5Hr1G005290.2	1113	1127	+	8.09e-06	GTCTACATACAAAGC
MLOC_14619	HORVU5Hr1G029060|HORVU5Hr1G029060.4	1371	1385	-	4.47e-06	GATTAAATTCAATGC
MLOC_14619	HORVU5Hr1G106850|HORVU5Hr1G106850.25	16	30	+	3.93e-06	GTATAGATTCATTCA
MLOC_14821	HORVU2Hr1G115960|HORVU2Hr1G115960.1	40	50	-	7.03e-06	AATGGTCAACG
MLOC_14821	HORVU2Hr1G115960|HORVU2Hr1G115960.11	40	50	-	7.03e-06	AATGGTCAACG
MLOC_14821	HORVU2Hr1G115960|HORVU2Hr1G115960.2	40	50	-	7.03e-06	AATGGTCAACG
MLOC_14821	HORVU2Hr1G115960|HORVU2Hr1G115960.3	40	50	-	7.03e-06	AATGGTCAACG
MLOC_14821	HORVU2Hr1G115960|HORVU2Hr1G115960.5	40	50	-	7.03e-06	AATGGTCAACG
MLOC_14821	HORVU2Hr1G115960|HORVU2Hr1G115960.6	40	50	-	7.03e-06	AATGGTCAACG
MLOC_14821	HORVU2Hr1G115960|HORVU2Hr1G115960.7	40	50	-	7.03e-06	AATGGTCAACG
MLOC_14821	HORVU2Hr1G115960|HORVU2Hr1G115960.8	40	50	-	7.03e-06	AATGGTCAACG
MLOC_14821	HORVU2Hr1G115960|HORVU2Hr1G115960.9	40	50	-	7.03e-06	AATGGTCAACG
MLOC_14821	HORVU3Hr1G077950|HORVU3Hr1G077950.1	740	750	-	9.06e-06	AACAGTCAACG
MLOC_14821	HORVU3Hr1G077950|HORVU3Hr1G077950.10	309	319	-	9.06e-06	AACAGTCAACG
MLOC_14821	HORVU3Hr1G077950|HORVU3Hr1G077950.16	312	322	-	9.06e-06	AACAGTCAACG
MLOC_14821	HORVU3Hr1G077950|HORVU3Hr1G077950.3	309	319	-	9.06e-06	AACAGTCAACG
MLOC_14821	HORVU3Hr1G077950|HORVU3Hr1G077950.4	309	319	-	9.06e-06	AACAGTCAACG
MLOC_14821	HORVU3Hr1G077950|HORVU3Hr1G077950.6	309	319	-	9.06e-06	AACAGTCAACG
MLOC_14821	HORVU3Hr1G077950|HORVU3Hr1G077950.9	309	319	-	9.06e-06	AACAGTCAACG
MLOC_14821	HORVU3Hr1G117550|HORVU3Hr1G117550.1	1454	1464	-	9.91e-06	AAAAGTCAAAG
MLOC_14821	HORVU4Hr1G005920|HORVU4Hr1G005920.5	445	455	+	9.59e-06	TCAAGTCAACG
MLOC_14821	HORVU5Hr1G023730|HORVU5Hr1G023730.14	682	692	-	2.44e-06	AAAAGTCAACT
MLOC_14821	HORVU5Hr1G066370|HORVU5Hr1G066370.46	319	329	-	2.81e-07	AAAAGTCAACG
MLOC_14821	HORVU5Hr1G066370|HORVU5Hr1G066370.51	343	353	-	2.81e-07	AAAAGTCAACG
MLOC_14821	HORVU5Hr1G066370|HORVU5Hr1G066370.52	331	341	-	2.81e-07	AAAAGTCAACG
MLOC_14821	HORVU5Hr1G066370|HORVU5Hr1G066370.53	331	341	-	2.81e-07	AAAAGTCAACG
MLOC_14821	HORVU5Hr1G106550|HORVU5Hr1G106550.1	373	383	-	7.81e-06	AGAGGTCAACG
MLOC_14821	HORVU5Hr1G106550|HORVU5Hr1G106550.2	526	536	-	7.81e-06	AGAGGTCAACG
MLOC_14821	HORVU5Hr1G106550|HORVU5Hr1G106550.3	460	470	-	7.81e-06	AGAGGTCAACG
MLOC_14821	HORVU5Hr1G106850|HORVU5Hr1G106850.10	735	745	+	3.65e-06	GAAGGTCAACG
MLOC_14821	HORVU5Hr1G106850|HORVU5Hr1G106850.11	735	745	+	3.65e-06	GAAGGTCAACG
MLOC_14821	HORVU5Hr1G106850|HORVU5Hr1G106850.12	735	745	+	3.65e-06	GAAGGTCAACG
MLOC_14821	HORVU5Hr1G106850|HORVU5Hr1G106850.15	735	745	+	3.65e-06	GAAGGTCAACG
MLOC_14821	HORVU5Hr1G106850|HORVU5Hr1G106850.17	735	745	+	3.65e-06	GAAGGTCAACG
MLOC_14821	HORVU5Hr1G106850|HORVU5Hr1G106850.2	460	470	+	3.65e-06	GAAGGTCAACG
MLOC_14821	HORVU5Hr1G106850|HORVU5Hr1G106850.22	735	745	+	3.65e-06	GAAGGTCAACG
MLOC_14821	HORVU5Hr1G106850|HORVU5Hr1G106850.24	735	745	+	3.65e-06	GAAGGTCAACG
MLOC_14821	HORVU5Hr1G106850|HORVU5Hr1G106850.25	1098	1108	+	3.65e-06	GAAGGTCAACG
MLOC_14821	HORVU5Hr1G106850|HORVU5Hr1G106850.26	1076	1086	+	3.65e-06	GAAGGTCAACG
MLOC_14821	HORVU5Hr1G106850|HORVU5Hr1G106850.29	1041	1051	+	3.65e-06	GAAGGTCAACG
MLOC_14821	HORVU5Hr1G106850|HORVU5Hr1G106850.3	735	745	+	3.65e-06	GAAGGTCAACG
MLOC_14821	HORVU5Hr1G106850|HORVU5Hr1G106850.30	735	745	+	3.65e-06	GAAGGTCAACG
MLOC_14821	HORVU5Hr1G106850|HORVU5Hr1G106850.31	714	724	+	3.65e-06	GAAGGTCAACG
MLOC_14821	HORVU5Hr1G106850|HORVU5Hr1G106850.33	140	150	+	3.65e-06	GAAGGTCAACG
MLOC_14821	HORVU5Hr1G106850|HORVU5Hr1G106850.4	128	138	+	8.11e-07	TAAAGTCAACG
MLOC_14821	HORVU5Hr1G106850|HORVU5Hr1G106850.9	735	745	+	3.65e-06	GAAGGTCAACG
MLOC_14821	HORVU6Hr1G028050|HORVU6Hr1G028050.2	995	1005	-	3.15e-06	TAAGGTCAACG
MLOC_14821	HORVU6Hr1G028050|HORVU6Hr1G028050.4	1380	1390	-	3.15e-06	TAAGGTCAACG
MLOC_14844	HORVU0Hr1G020750|HORVU0Hr1G020750.1	477	490	-	9.35e-06	CAAGGAATCTTCGA
MLOC_14844	HORVU0Hr1G020750|HORVU0Hr1G020750.1	548	561	-	7.15e-06	GGAGGAATCTTCTA
MLOC_14844	HORVU0Hr1G020750|HORVU0Hr1G020750.11	528	541	-	9.35e-06	CAAGGAATCTTCGA
MLOC_14844	HORVU0Hr1G020750|HORVU0Hr1G020750.11	599	612	-	7.15e-06	GGAGGAATCTTCTA
MLOC_14844	HORVU0Hr1G020750|HORVU0Hr1G020750.12	528	541	-	9.35e-06	CAAGGAATCTTCGA
MLOC_14844	HORVU0Hr1G020750|HORVU0Hr1G020750.12	599	612	-	7.15e-06	GGAGGAATCTTCTA
MLOC_14844	HORVU0Hr1G020750|HORVU0Hr1G020750.13	528	541	-	9.35e-06	CAAGGAATCTTCGA
MLOC_14844	HORVU0Hr1G020750|HORVU0Hr1G020750.13	599	612	-	7.15e-06	GGAGGAATCTTCTA
MLOC_14844	HORVU0Hr1G020750|HORVU0Hr1G020750.15	522	535	-	9.35e-06	CAAGGAATCTTCGA
MLOC_14844	HORVU0Hr1G020750|HORVU0Hr1G020750.15	593	606	-	7.15e-06	GGAGGAATCTTCTA
MLOC_14844	HORVU0Hr1G020750|HORVU0Hr1G020750.16	522	535	-	9.35e-06	CAAGGAATCTTCGA
MLOC_14844	HORVU0Hr1G020750|HORVU0Hr1G020750.16	593	606	-	7.15e-06	GGAGGAATCTTCTA
MLOC_14844	HORVU0Hr1G020750|HORVU0Hr1G020750.3	477	490	-	9.35e-06	CAAGGAATCTTCGA
MLOC_14844	HORVU0Hr1G020750|HORVU0Hr1G020750.3	548	561	-	7.15e-06	GGAGGAATCTTCTA
MLOC_14844	HORVU0Hr1G020750|HORVU0Hr1G020750.6	477	490	-	9.35e-06	CAAGGAATCTTCGA
MLOC_14844	HORVU0Hr1G020750|HORVU0Hr1G020750.6	548	561	-	7.15e-06	GGAGGAATCTTCTA
MLOC_14844	HORVU0Hr1G020750|HORVU0Hr1G020750.7	477	490	-	9.35e-06	CAAGGAATCTTCGA
MLOC_14844	HORVU0Hr1G020750|HORVU0Hr1G020750.7	548	561	-	7.15e-06	GGAGGAATCTTCTA
MLOC_14844	HORVU0Hr1G020750|HORVU0Hr1G020750.8	477	490	-	9.35e-06	CAAGGAATCTTCGA
MLOC_14844	HORVU0Hr1G020750|HORVU0Hr1G020750.8	548	561	-	7.15e-06	GGAGGAATCTTCTA
MLOC_14844	HORVU0Hr1G020750|HORVU0Hr1G020750.9	477	490	-	9.35e-06	CAAGGAATCTTCGA
MLOC_14844	HORVU0Hr1G020750|HORVU0Hr1G020750.9	548	561	-	7.15e-06	GGAGGAATCTTCTA
MLOC_14844	HORVU1Hr1G088840|HORVU1Hr1G088840.1	1279	1292	-	4.35e-06	TATGGAATCTTCTT
MLOC_14844	HORVU1Hr1G088840|HORVU1Hr1G088840.2	1279	1292	-	4.35e-06	TATGGAATCTTCTT
MLOC_14844	HORVU1Hr1G088840|HORVU1Hr1G088840.3	1279	1292	-	4.35e-06	TATGGAATCTTCTT
MLOC_14844	HORVU1Hr1G088920|HORVU1Hr1G088920.2	594	607	+	7.96e-06	GAAAGAATATACTT
MLOC_14844	HORVU1Hr1G088920|HORVU1Hr1G088920.3	600	613	+	7.96e-06	GAAAGAATATACTT
MLOC_14844	HORVU2Hr1G094650|HORVU2Hr1G094650.1	1446	1459	-	5.58e-06	TATGGAATCTTCCT
MLOC_14844	HORVU4Hr1G090300|HORVU4Hr1G090300.1	1197	1210	+	8.39e-06	AAGAGAATATTTAT
MLOC_14844	HORVU4Hr1G090300|HORVU4Hr1G090300.2	1365	1378	+	8.39e-06	AAGAGAATATTTAT
MLOC_14844	HORVU4Hr1G090300|HORVU4Hr1G090300.3	1347	1360	+	8.39e-06	AAGAGAATATTTAT
MLOC_14844	HORVU4Hr1G090300|HORVU4Hr1G090300.4	1287	1300	+	8.39e-06	AAGAGAATATTTAT
MLOC_14844	HORVU4Hr1G090300|HORVU4Hr1G090300.6	1230	1243	+	8.39e-06	AAGAGAATATTTAT
MLOC_14844	HORVU4Hr1G090300|HORVU4Hr1G090300.7	1232	1245	+	8.39e-06	AAGAGAATATTTAT
MLOC_14844	HORVU5Hr1G066370|HORVU5Hr1G066370.51	9	22	+	5.37e-06	AATAGAATCTTTTA
MLOC_14844	HORVU6Hr1G000510|HORVU6Hr1G000510.6	1457	1470	-	2.99e-06	AAAAGAATATTATG
MLOC_14844	HORVU6Hr1G000510|HORVU6Hr1G000510.7	850	863	-	2.99e-06	AAAAGAATATTATG
MLOC_14844	HORVU6Hr1G031340|HORVU6Hr1G031340.10	1258	1271	+	4.89e-06	CATGGAATATTCTC
MLOC_14844	HORVU6Hr1G031340|HORVU6Hr1G031340.3	1258	1271	+	4.89e-06	CATGGAATATTCTC
MLOC_14844	HORVU6Hr1G031340|HORVU6Hr1G031340.4	1258	1271	+	4.89e-06	CATGGAATATTCTC
MLOC_14844	HORVU6Hr1G031340|HORVU6Hr1G031340.5	1258	1271	+	4.89e-06	CATGGAATATTCTC
MLOC_14844	HORVU6Hr1G031340|HORVU6Hr1G031340.6	1258	1271	+	4.89e-06	CATGGAATATTCTC
MLOC_14844	HORVU6Hr1G031340|HORVU6Hr1G031340.7	1258	1271	+	4.89e-06	CATGGAATATTCTC
MLOC_14844	HORVU6Hr1G031340|HORVU6Hr1G031340.8	1291	1304	+	4.89e-06	CATGGAATATTCTC
MLOC_14844	HORVU6Hr1G035610|HORVU6Hr1G035610.17	1426	1439	-	7.06e-06	AATCGAATATTTTT
MLOC_14844	HORVU6Hr1G035610|HORVU6Hr1G035610.19	1426	1439	-	7.06e-06	AATCGAATATTTTT
MLOC_15014	HORVU0Hr1G036350|HORVU0Hr1G036350.1	495	505	-	9.52e-06	TCATTAATTAC
MLOC_15014	HORVU2Hr1G117380|HORVU2Hr1G117380.1	471	481	+	3.79e-06	GCATTAATTAT
MLOC_15014	HORVU2Hr1G117380|HORVU2Hr1G117380.2	471	481	+	3.79e-06	GCATTAATTAT
MLOC_15014	HORVU2Hr1G117380|HORVU2Hr1G117380.3	471	481	+	3.79e-06	GCATTAATTAT
MLOC_15014	HORVU2Hr1G117380|HORVU2Hr1G117380.4	471	481	+	3.79e-06	GCATTAATTAT
MLOC_15014	HORVU3Hr1G093350|HORVU3Hr1G093350.2	53	63	-	7.11e-06	GCATTAAATAA
MLOC_15014	HORVU3Hr1G093350|HORVU3Hr1G093350.3	44	54	-	7.11e-06	GCATTAAATAA
MLOC_15014	HORVU4Hr1G058010|HORVU4Hr1G058010.1	171	181	+	6.75e-06	GCATTTAATAT
MLOC_15014	HORVU4Hr1G074230|HORVU4Hr1G074230.10	450	460	+	6.75e-06	GCATTTAATAT
MLOC_15014	HORVU4Hr1G074230|HORVU4Hr1G074230.12	560	570	+	6.75e-06	GCATTTAATAT
MLOC_15014	HORVU4Hr1G074230|HORVU4Hr1G074230.14	560	570	+	6.75e-06	GCATTTAATAT
MLOC_15014	HORVU4Hr1G074230|HORVU4Hr1G074230.16	450	460	+	6.75e-06	GCATTTAATAT
MLOC_15014	HORVU4Hr1G074230|HORVU4Hr1G074230.17	450	460	+	6.75e-06	GCATTTAATAT
MLOC_15014	HORVU4Hr1G074230|HORVU4Hr1G074230.7	450	460	+	6.75e-06	GCATTTAATAT
MLOC_15014	HORVU4Hr1G078230|HORVU4Hr1G078230.5	833	843	-	2.48e-06	GCATTAATTAC
MLOC_15014	HORVU4Hr1G078230|HORVU4Hr1G078230.6	833	843	-	2.48e-06	GCATTAATTAC
MLOC_15014	HORVU6Hr1G031340|HORVU6Hr1G031340.10	218	228	-	4.43e-06	GCATTTATTGC
MLOC_15014	HORVU6Hr1G031340|HORVU6Hr1G031340.3	218	228	-	4.43e-06	GCATTTATTGC
MLOC_15014	HORVU6Hr1G031340|HORVU6Hr1G031340.4	218	228	-	4.43e-06	GCATTTATTGC
MLOC_15014	HORVU6Hr1G031340|HORVU6Hr1G031340.5	218	228	-	4.43e-06	GCATTTATTGC
MLOC_15014	HORVU6Hr1G031340|HORVU6Hr1G031340.6	218	228	-	4.43e-06	GCATTTATTGC
MLOC_15014	HORVU6Hr1G031340|HORVU6Hr1G031340.7	218	228	-	4.43e-06	GCATTTATTGC
MLOC_15014	HORVU6Hr1G031340|HORVU6Hr1G031340.8	251	261	-	4.43e-06	GCATTTATTGC
MLOC_15014	HORVU6Hr1G035610|HORVU6Hr1G035610.16	1055	1065	+	2.8e-06	TCATTAAATGC
MLOC_15014	HORVU6Hr1G035610|HORVU6Hr1G035610.18	1055	1065	+	2.8e-06	TCATTAAATGC
MLOC_15014	HORVU6Hr1G035610|HORVU6Hr1G035610.20	1070	1080	+	2.8e-06	TCATTAAATGC
MLOC_15014	HORVU6Hr1G035610|HORVU6Hr1G035610.21	809	819	+	2.8e-06	TCATTAAATGC
MLOC_15725	HORVU1Hr1G016480|HORVU1Hr1G016480.1	628	642	+	1.4e-06	TTGTACATGCAAGCA
MLOC_15725	HORVU1Hr1G016480|HORVU1Hr1G016480.2	84	98	+	1.4e-06	TTGTACATGCAAGCA
MLOC_15725	HORVU1Hr1G016480|HORVU1Hr1G016480.3	628	642	+	1.4e-06	TTGTACATGCAAGCA
MLOC_15725	HORVU1Hr1G016480|HORVU1Hr1G016480.4	628	642	+	1.4e-06	TTGTACATGCAAGCA
MLOC_15725	HORVU1Hr1G016480|HORVU1Hr1G016480.5	453	467	+	1.4e-06	TTGTACATGCAAGCA
MLOC_15725	HORVU1Hr1G016480|HORVU1Hr1G016480.6	435	449	+	1.4e-06	TTGTACATGCAAGCA
MLOC_15725	HORVU1Hr1G016480|HORVU1Hr1G016480.7	394	408	+	1.4e-06	TTGTACATGCAAGCA
MLOC_15725	HORVU1Hr1G016480|HORVU1Hr1G016480.8	394	408	+	1.4e-06	TTGTACATGCAAGCA
MLOC_15725	HORVU1Hr1G052430|HORVU1Hr1G052430.6	775	789	+	3.12e-07	ATATACATGCAAACT
MLOC_15725	HORVU1Hr1G076120|HORVU1Hr1G076120.2	1381	1395	-	8.44e-06	ACTTACATGCAAATG
MLOC_15725	HORVU1Hr1G076120|HORVU1Hr1G076120.3	1381	1395	-	8.44e-06	ACTTACATGCAAATG
MLOC_15725	HORVU1Hr1G085170|HORVU1Hr1G085170.2	1109	1123	-	1.81e-06	AATTGCATGCATACT
MLOC_15725	HORVU1Hr1G085170|HORVU1Hr1G085170.4	922	936	-	1.81e-06	AATTGCATGCATACT
MLOC_15725	HORVU1Hr1G085170|HORVU1Hr1G085170.6	1149	1163	-	1.81e-06	AATTGCATGCATACT
MLOC_15725	HORVU2Hr1G046380|HORVU2Hr1G046380.2	290	304	-	1.3e-06	ATATACATGCAAGTC
MLOC_15725	HORVU2Hr1G046380|HORVU2Hr1G046380.4	276	290	-	1.3e-06	ATATACATGCAAGTC
MLOC_15725	HORVU2Hr1G046380|HORVU2Hr1G046380.5	228	242	-	1.3e-06	ATATACATGCAAGTC
MLOC_15725	HORVU2Hr1G056650|HORVU2Hr1G056650.12	1101	1115	-	6.78e-07	ATATACATGCAAGAT
MLOC_15725	HORVU2Hr1G056650|HORVU2Hr1G056650.3	1101	1115	-	6.78e-07	ATATACATGCAAGAT
MLOC_15725	HORVU2Hr1G056650|HORVU2Hr1G056650.9	446	460	-	9.99e-07	TAACACATGCATACA
MLOC_15725	HORVU2Hr1G122370|HORVU2Hr1G122370.1	406	420	+	9.93e-06	TTTCACATGCATTCA
MLOC_15725	HORVU2Hr1G122370|HORVU2Hr1G122370.1	587	601	-	8.16e-06	ATCTACATGCAAGTT
MLOC_15725	HORVU2Hr1G122370|HORVU2Hr1G122370.3	405	419	+	9.93e-06	TTTCACATGCATTCA
MLOC_15725	HORVU2Hr1G122370|HORVU2Hr1G122370.3	586	600	-	8.16e-06	ATCTACATGCAAGTT
MLOC_15725	HORVU3Hr1G011850|HORVU3Hr1G011850.1	115	129	+	3.86e-06	TCTCGCATGCATGCA
MLOC_15725	HORVU3Hr1G011850|HORVU3Hr1G011850.1	118	132	-	1.5e-07	ATATGCATGCATGCG
MLOC_15725	HORVU3Hr1G011850|HORVU3Hr1G011850.1	119	133	+	7.51e-06	GCATGCATGCATATG
MLOC_15725	HORVU3Hr1G011850|HORVU3Hr1G011850.2	952	966	+	3.86e-06	TCTCGCATGCATGCA
MLOC_15725	HORVU3Hr1G011850|HORVU3Hr1G011850.2	955	969	-	1.5e-07	ATATGCATGCATGCG
MLOC_15725	HORVU3Hr1G011850|HORVU3Hr1G011850.2	956	970	+	7.51e-06	GCATGCATGCATATG
MLOC_15725	HORVU3Hr1G011850|HORVU3Hr1G011850.3	937	951	+	3.86e-06	TCTCGCATGCATGCA
MLOC_15725	HORVU3Hr1G011850|HORVU3Hr1G011850.3	940	954	-	1.5e-07	ATATGCATGCATGCG
MLOC_15725	HORVU3Hr1G011850|HORVU3Hr1G011850.3	941	955	+	7.51e-06	GCATGCATGCATATG
MLOC_15725	HORVU3Hr1G011850|HORVU3Hr1G011850.4	955	969	+	3.86e-06	TCTCGCATGCATGCA
MLOC_15725	HORVU3Hr1G011850|HORVU3Hr1G011850.4	958	972	-	1.5e-07	ATATGCATGCATGCG
MLOC_15725	HORVU3Hr1G011850|HORVU3Hr1G011850.4	959	973	+	7.51e-06	GCATGCATGCATATG
MLOC_15725	HORVU3Hr1G011850|HORVU3Hr1G011850.5	961	975	+	3.86e-06	TCTCGCATGCATGCA
MLOC_15725	HORVU3Hr1G011850|HORVU3Hr1G011850.5	964	978	-	1.5e-07	ATATGCATGCATGCG
MLOC_15725	HORVU3Hr1G011850|HORVU3Hr1G011850.5	965	979	+	7.51e-06	GCATGCATGCATATG
MLOC_15725	HORVU3Hr1G011850|HORVU3Hr1G011850.6	961	975	+	3.86e-06	TCTCGCATGCATGCA
MLOC_15725	HORVU3Hr1G011850|HORVU3Hr1G011850.6	964	978	-	1.5e-07	ATATGCATGCATGCG
MLOC_15725	HORVU3Hr1G011850|HORVU3Hr1G011850.6	965	979	+	7.51e-06	GCATGCATGCATATG
MLOC_15725	HORVU3Hr1G011850|HORVU3Hr1G011850.7	278	292	+	3.86e-06	TCTCGCATGCATGCA
MLOC_15725	HORVU3Hr1G011850|HORVU3Hr1G011850.7	281	295	-	1.5e-07	ATATGCATGCATGCG
MLOC_15725	HORVU3Hr1G011850|HORVU3Hr1G011850.7	282	296	+	7.51e-06	GCATGCATGCATATG
MLOC_15725	HORVU3Hr1G011850|HORVU3Hr1G011850.8	505	519	+	3.86e-06	TCTCGCATGCATGCA
MLOC_15725	HORVU3Hr1G011850|HORVU3Hr1G011850.8	508	522	-	1.5e-07	ATATGCATGCATGCG
MLOC_15725	HORVU3Hr1G011850|HORVU3Hr1G011850.8	509	523	+	7.51e-06	GCATGCATGCATATG
MLOC_15725	HORVU3Hr1G011850|HORVU3Hr1G011850.9	278	292	+	3.86e-06	TCTCGCATGCATGCA
MLOC_15725	HORVU3Hr1G011850|HORVU3Hr1G011850.9	281	295	-	1.5e-07	ATATGCATGCATGCG
MLOC_15725	HORVU3Hr1G011850|HORVU3Hr1G011850.9	282	296	+	7.51e-06	GCATGCATGCATATG
MLOC_15725	HORVU3Hr1G093350|HORVU3Hr1G093350.4	807	821	+	9.26e-06	ATGCACATGCATGTG
MLOC_15725	HORVU3Hr1G093350|HORVU3Hr1G093350.5	1273	1287	+	9.26e-06	ATGCACATGCATGTG
MLOC_15725	HORVU3Hr1G093350|HORVU3Hr1G093350.6	382	396	+	9.26e-06	ATGCACATGCATGTG
MLOC_15725	HORVU3Hr1G099760|HORVU3Hr1G099760.1	1146	1160	-	9.57e-07	CTACGCATGCATGCA
MLOC_15725	HORVU3Hr1G099760|HORVU3Hr1G099760.2	1116	1130	-	9.57e-07	CTACGCATGCATGCA
MLOC_15725	HORVU3Hr1G099760|HORVU3Hr1G099760.3	1146	1160	-	9.57e-07	CTACGCATGCATGCA
MLOC_15725	HORVU3Hr1G099760|HORVU3Hr1G099760.4	1146	1160	-	9.57e-07	CTACGCATGCATGCA
MLOC_15725	HORVU3Hr1G099760|HORVU3Hr1G099760.5	1149	1163	-	9.57e-07	CTACGCATGCATGCA
MLOC_15725	HORVU3Hr1G106140|HORVU3Hr1G106140.1	1338	1352	+	4.13e-06	TATCACATGCATGCA
MLOC_15725	HORVU3Hr1G106140|HORVU3Hr1G106140.1	1341	1355	-	2.56e-06	AGATGCATGCATGTG
MLOC_15725	HORVU3Hr1G106140|HORVU3Hr1G106140.1	1342	1356	+	6.22e-06	ACATGCATGCATCTC
MLOC_15725	HORVU3Hr1G106140|HORVU3Hr1G106140.2	1338	1352	+	4.13e-06	TATCACATGCATGCA
MLOC_15725	HORVU3Hr1G106140|HORVU3Hr1G106140.2	1341	1355	-	2.56e-06	AGATGCATGCATGTG
MLOC_15725	HORVU3Hr1G106140|HORVU3Hr1G106140.2	1342	1356	+	6.22e-06	ACATGCATGCATCTC
MLOC_15725	HORVU3Hr1G106140|HORVU3Hr1G106140.3	1338	1352	+	4.13e-06	TATCACATGCATGCA
MLOC_15725	HORVU3Hr1G106140|HORVU3Hr1G106140.3	1341	1355	-	2.56e-06	AGATGCATGCATGTG
MLOC_15725	HORVU3Hr1G106140|HORVU3Hr1G106140.3	1342	1356	+	6.22e-06	ACATGCATGCATCTC
MLOC_15725	HORVU3Hr1G106140|HORVU3Hr1G106140.4	1338	1352	+	4.13e-06	TATCACATGCATGCA
MLOC_15725	HORVU3Hr1G106140|HORVU3Hr1G106140.4	1341	1355	-	2.56e-06	AGATGCATGCATGTG
MLOC_15725	HORVU3Hr1G106140|HORVU3Hr1G106140.4	1342	1356	+	6.22e-06	ACATGCATGCATCTC
MLOC_15725	HORVU3Hr1G106140|HORVU3Hr1G106140.5	1216	1230	+	4.13e-06	TATCACATGCATGCA
MLOC_15725	HORVU3Hr1G106140|HORVU3Hr1G106140.5	1219	1233	-	2.56e-06	AGATGCATGCATGTG
MLOC_15725	HORVU3Hr1G106140|HORVU3Hr1G106140.5	1220	1234	+	6.22e-06	ACATGCATGCATCTC
MLOC_15725	HORVU3Hr1G106140|HORVU3Hr1G106140.6	1338	1352	+	4.13e-06	TATCACATGCATGCA
MLOC_15725	HORVU3Hr1G106140|HORVU3Hr1G106140.6	1341	1355	-	2.56e-06	AGATGCATGCATGTG
MLOC_15725	HORVU3Hr1G106140|HORVU3Hr1G106140.6	1342	1356	+	6.22e-06	ACATGCATGCATCTC
MLOC_15725	HORVU3Hr1G117570|HORVU3Hr1G117570.3	213	227	-	1.58e-06	AGATACATGCATGCC
MLOC_15725	HORVU4Hr1G002650|HORVU4Hr1G002650.1	959	973	+	4.99e-06	TTGTGCATGCATGCG
MLOC_15725	HORVU4Hr1G002650|HORVU4Hr1G002650.1	962	976	-	7.32e-06	CATCGCATGCATGCA
MLOC_15725	HORVU4Hr1G005920|HORVU4Hr1G005920.12	198	212	+	2.28e-06	CCATGCATGCATGCG
MLOC_15725	HORVU4Hr1G005920|HORVU4Hr1G005920.12	201	215	-	6.81e-06	GTGCGCATGCATGCA
MLOC_15725	HORVU4Hr1G005920|HORVU4Hr1G005920.15	504	518	+	8.44e-06	TGCTGCATGCATGCA
MLOC_15725	HORVU4Hr1G005920|HORVU4Hr1G005920.15	507	521	-	2.67e-06	TCCTGCATGCATGCA
MLOC_15725	HORVU4Hr1G005920|HORVU4Hr1G005920.16	1149	1163	-	6.22e-06	ATGTGCATGCATGGG
MLOC_15725	HORVU4Hr1G005920|HORVU4Hr1G005920.17	1149	1163	-	6.22e-06	ATGTGCATGCATGGG
MLOC_15725	HORVU4Hr1G005920|HORVU4Hr1G005920.18	954	968	+	8.44e-06	TGCTGCATGCATGCA
MLOC_15725	HORVU4Hr1G005920|HORVU4Hr1G005920.18	957	971	-	2.67e-06	TCCTGCATGCATGCA
MLOC_15725	HORVU4Hr1G005920|HORVU4Hr1G005920.20	1149	1163	-	6.22e-06	ATGTGCATGCATGGG
MLOC_15725	HORVU4Hr1G005920|HORVU4Hr1G005920.21	1149	1163	-	6.22e-06	ATGTGCATGCATGGG
MLOC_15725	HORVU4Hr1G005920|HORVU4Hr1G005920.22	1149	1163	-	6.22e-06	ATGTGCATGCATGGG
MLOC_15725	HORVU4Hr1G005920|HORVU4Hr1G005920.23	187	201	+	5.59e-06	AACAGCATGCATGCA
MLOC_15725	HORVU4Hr1G005920|HORVU4Hr1G005920.23	190	204	-	1.4e-06	CCATGCATGCATGCT
MLOC_15725	HORVU4Hr1G005920|HORVU4Hr1G005920.23	191	205	+	7.77e-06	GCATGCATGCATGGT
MLOC_15725	HORVU4Hr1G005920|HORVU4Hr1G005920.24	1149	1163	-	6.22e-06	ATGTGCATGCATGGG
MLOC_15725	HORVU4Hr1G005920|HORVU4Hr1G005920.26	1149	1163	-	6.22e-06	ATGTGCATGCATGGG
MLOC_15725	HORVU4Hr1G005920|HORVU4Hr1G005920.27	1149	1163	-	6.22e-06	ATGTGCATGCATGGG
MLOC_15725	HORVU4Hr1G005920|HORVU4Hr1G005920.28	468	482	+	8.44e-06	TGCTGCATGCATGCA
MLOC_15725	HORVU4Hr1G005920|HORVU4Hr1G005920.28	471	485	-	2.67e-06	TCCTGCATGCATGCA
MLOC_15725	HORVU4Hr1G005920|HORVU4Hr1G005920.29	1149	1163	-	6.22e-06	ATGTGCATGCATGGG
MLOC_15725	HORVU4Hr1G005920|HORVU4Hr1G005920.3	198	212	+	2.28e-06	CCATGCATGCATGCG
MLOC_15725	HORVU4Hr1G005920|HORVU4Hr1G005920.3	201	215	-	6.81e-06	GTGCGCATGCATGCA
MLOC_15725	HORVU4Hr1G005920|HORVU4Hr1G005920.30	1149	1163	-	6.22e-06	ATGTGCATGCATGGG
MLOC_15725	HORVU4Hr1G005920|HORVU4Hr1G005920.31	1149	1163	-	6.22e-06	ATGTGCATGCATGGG
MLOC_15725	HORVU4Hr1G005920|HORVU4Hr1G005920.32	1149	1163	-	6.22e-06	ATGTGCATGCATGGG
MLOC_15725	HORVU4Hr1G005920|HORVU4Hr1G005920.33	1149	1163	-	6.22e-06	ATGTGCATGCATGGG
MLOC_15725	HORVU4Hr1G005920|HORVU4Hr1G005920.34	836	850	+	8.44e-06	TGCTGCATGCATGCA
MLOC_15725	HORVU4Hr1G005920|HORVU4Hr1G005920.34	839	853	-	2.67e-06	TCCTGCATGCATGCA
MLOC_15725	HORVU4Hr1G005920|HORVU4Hr1G005920.35	1149	1163	-	6.22e-06	ATGTGCATGCATGGG
MLOC_15725	HORVU4Hr1G005920|HORVU4Hr1G005920.37	1149	1163	-	6.22e-06	ATGTGCATGCATGGG
MLOC_15725	HORVU4Hr1G005920|HORVU4Hr1G005920.38	1149	1163	-	6.22e-06	ATGTGCATGCATGGG
MLOC_15725	HORVU4Hr1G005920|HORVU4Hr1G005920.39	1149	1163	-	6.22e-06	ATGTGCATGCATGGG
MLOC_15725	HORVU4Hr1G005920|HORVU4Hr1G005920.40	1149	1163	-	6.22e-06	ATGTGCATGCATGGG
MLOC_15725	HORVU4Hr1G005920|HORVU4Hr1G005920.41	1149	1163	-	6.22e-06	ATGTGCATGCATGGG
MLOC_15725	HORVU4Hr1G005920|HORVU4Hr1G005920.42	1149	1163	-	6.22e-06	ATGTGCATGCATGGG
MLOC_15725	HORVU4Hr1G005920|HORVU4Hr1G005920.43	1149	1163	-	6.22e-06	ATGTGCATGCATGGG
MLOC_15725	HORVU4Hr1G005920|HORVU4Hr1G005920.46	187	201	+	5.59e-06	AACAGCATGCATGCA
MLOC_15725	HORVU4Hr1G005920|HORVU4Hr1G005920.46	190	204	-	1.4e-06	CCATGCATGCATGCT
MLOC_15725	HORVU4Hr1G005920|HORVU4Hr1G005920.46	191	205	+	7.77e-06	GCATGCATGCATGGT
MLOC_15725	HORVU4Hr1G005920|HORVU4Hr1G005920.47	1149	1163	-	6.22e-06	ATGTGCATGCATGGG
MLOC_15725	HORVU4Hr1G005920|HORVU4Hr1G005920.48	1149	1163	-	6.22e-06	ATGTGCATGCATGGG
MLOC_15725	HORVU4Hr1G005920|HORVU4Hr1G005920.49	1197	1211	+	8.44e-06	TGCTGCATGCATGCA
MLOC_15725	HORVU4Hr1G005920|HORVU4Hr1G005920.49	1200	1214	-	2.67e-06	TCCTGCATGCATGCA
MLOC_15725	HORVU4Hr1G005920|HORVU4Hr1G005920.5	1000	1014	-	6.81e-06	GTGCGCATGCATGCA
MLOC_15725	HORVU4Hr1G005920|HORVU4Hr1G005920.5	997	1011	+	2.28e-06	CCATGCATGCATGCG
MLOC_15725	HORVU4Hr1G005920|HORVU4Hr1G005920.50	1149	1163	-	6.22e-06	ATGTGCATGCATGGG
MLOC_15725	HORVU4Hr1G005920|HORVU4Hr1G005920.51	1149	1163	-	6.22e-06	ATGTGCATGCATGGG
MLOC_15725	HORVU4Hr1G005920|HORVU4Hr1G005920.52	1149	1163	-	6.22e-06	ATGTGCATGCATGGG
MLOC_15725	HORVU4Hr1G005920|HORVU4Hr1G005920.53	1149	1163	-	6.22e-06	ATGTGCATGCATGGG
MLOC_15725	HORVU4Hr1G005920|HORVU4Hr1G005920.55	1149	1163	-	6.22e-06	ATGTGCATGCATGGG
MLOC_15725	HORVU4Hr1G005920|HORVU4Hr1G005920.56	468	482	+	5.59e-06	AACAGCATGCATGCA
MLOC_15725	HORVU4Hr1G005920|HORVU4Hr1G005920.56	471	485	-	1.4e-06	CCATGCATGCATGCT
MLOC_15725	HORVU4Hr1G005920|HORVU4Hr1G005920.56	472	486	+	7.77e-06	GCATGCATGCATGGT
MLOC_15725	HORVU4Hr1G005920|HORVU4Hr1G005920.57	488	502	+	5.59e-06	AACAGCATGCATGCA
MLOC_15725	HORVU4Hr1G005920|HORVU4Hr1G005920.57	491	505	-	1.4e-06	CCATGCATGCATGCT
MLOC_15725	HORVU4Hr1G005920|HORVU4Hr1G005920.57	492	506	+	7.77e-06	GCATGCATGCATGGT
MLOC_15725	HORVU4Hr1G005920|HORVU4Hr1G005920.58	173	187	-	6.22e-06	ATGTGCATGCATGGG
MLOC_15725	HORVU4Hr1G005920|HORVU4Hr1G005920.58	894	908	+	5.59e-06	AACAGCATGCATGCA
MLOC_15725	HORVU4Hr1G005920|HORVU4Hr1G005920.58	897	911	-	1.4e-06	CCATGCATGCATGCT
MLOC_15725	HORVU4Hr1G005920|HORVU4Hr1G005920.58	898	912	+	7.77e-06	GCATGCATGCATGGT
MLOC_15725	HORVU4Hr1G005920|HORVU4Hr1G005920.59	173	187	-	6.22e-06	ATGTGCATGCATGGG
MLOC_15725	HORVU4Hr1G005920|HORVU4Hr1G005920.59	894	908	+	5.59e-06	AACAGCATGCATGCA
MLOC_15725	HORVU4Hr1G005920|HORVU4Hr1G005920.59	897	911	-	1.4e-06	CCATGCATGCATGCT
MLOC_15725	HORVU4Hr1G005920|HORVU4Hr1G005920.59	898	912	+	7.77e-06	GCATGCATGCATGGT
MLOC_15725	HORVU4Hr1G005920|HORVU4Hr1G005920.61	1149	1163	-	6.22e-06	ATGTGCATGCATGGG
MLOC_15725	HORVU4Hr1G005920|HORVU4Hr1G005920.62	187	201	+	5.59e-06	AACAGCATGCATGCA
MLOC_15725	HORVU4Hr1G005920|HORVU4Hr1G005920.62	190	204	-	1.4e-06	CCATGCATGCATGCT
MLOC_15725	HORVU4Hr1G005920|HORVU4Hr1G005920.62	191	205	+	7.77e-06	GCATGCATGCATGGT
MLOC_15725	HORVU4Hr1G005920|HORVU4Hr1G005920.63	1149	1163	-	6.22e-06	ATGTGCATGCATGGG
MLOC_15725	HORVU4Hr1G005920|HORVU4Hr1G005920.64	187	201	+	5.59e-06	AACAGCATGCATGCA
MLOC_15725	HORVU4Hr1G005920|HORVU4Hr1G005920.64	190	204	-	1.4e-06	CCATGCATGCATGCT
MLOC_15725	HORVU4Hr1G005920|HORVU4Hr1G005920.64	191	205	+	7.77e-06	GCATGCATGCATGGT
MLOC_15725	HORVU4Hr1G005920|HORVU4Hr1G005920.65	1149	1163	-	6.22e-06	ATGTGCATGCATGGG
MLOC_15725	HORVU4Hr1G057890|HORVU4Hr1G057890.1	293	307	+	9.93e-06	CTAAGCATGCAAAAA
MLOC_15725	HORVU4Hr1G057890|HORVU4Hr1G057890.10	155	169	+	9.93e-06	CTAAGCATGCAAAAA
MLOC_15725	HORVU4Hr1G057890|HORVU4Hr1G057890.3	274	288	+	9.93e-06	CTAAGCATGCAAAAA
MLOC_15725	HORVU4Hr1G057890|HORVU4Hr1G057890.4	275	289	+	9.93e-06	CTAAGCATGCAAAAA
MLOC_15725	HORVU4Hr1G057890|HORVU4Hr1G057890.5	268	282	+	9.93e-06	CTAAGCATGCAAAAA
MLOC_15725	HORVU4Hr1G057890|HORVU4Hr1G057890.7	185	199	+	9.93e-06	CTAAGCATGCAAAAA
MLOC_15725	HORVU4Hr1G057890|HORVU4Hr1G057890.9	184	198	+	9.93e-06	CTAAGCATGCAAAAA
MLOC_15725	HORVU4Hr1G071050|HORVU4Hr1G071050.8	897	911	+	5.39e-06	AAGTGCATGCATGTC
MLOC_15725	HORVU4Hr1G071050|HORVU4Hr1G071050.8	900	914	-	8.43e-07	ATAGACATGCATGCA
MLOC_15725	HORVU4Hr1G074230|HORVU4Hr1G074230.2	1335	1349	-	4.42e-07	ATGTACATGCAAACA
MLOC_15725	HORVU4Hr1G074230|HORVU4Hr1G074230.2	1342	1356	+	2.78e-07	ATGTACATGCAAGCA
MLOC_15725	HORVU4Hr1G074230|HORVU4Hr1G074230.8	1335	1349	-	4.42e-07	ATGTACATGCAAACA
MLOC_15725	HORVU4Hr1G074230|HORVU4Hr1G074230.8	1342	1356	+	2.78e-07	ATGTACATGCAAGCA
MLOC_15725	HORVU5Hr1G001180|HORVU5Hr1G001180.1	1077	1091	+	6.3e-06	CAATGCATGCAAGCC
MLOC_15725	HORVU5Hr1G001180|HORVU5Hr1G001180.10	617	631	+	7.77e-06	CATTGCATGCATGCT
MLOC_15725	HORVU5Hr1G001180|HORVU5Hr1G001180.10	620	634	-	1.58e-07	ATAAGCATGCATGCA
MLOC_15725	HORVU5Hr1G001180|HORVU5Hr1G001180.11	188	202	+	7.77e-06	CATTGCATGCATGCT
MLOC_15725	HORVU5Hr1G001180|HORVU5Hr1G001180.11	191	205	-	1.58e-07	ATAAGCATGCATGCA
MLOC_15725	HORVU5Hr1G001180|HORVU5Hr1G001180.2	1077	1091	+	6.3e-06	CAATGCATGCAAGCC
MLOC_15725	HORVU5Hr1G001180|HORVU5Hr1G001180.4	1077	1091	+	6.3e-06	CAATGCATGCAAGCC
MLOC_15725	HORVU5Hr1G001180|HORVU5Hr1G001180.5	1077	1091	+	6.3e-06	CAATGCATGCAAGCC
MLOC_15725	HORVU5Hr1G001180|HORVU5Hr1G001180.6	1137	1151	+	7.77e-06	CATTGCATGCATGCT
MLOC_15725	HORVU5Hr1G001180|HORVU5Hr1G001180.6	1140	1154	-	1.58e-07	ATAAGCATGCATGCA
MLOC_15725	HORVU5Hr1G001180|HORVU5Hr1G001180.7	1137	1151	+	7.77e-06	CATTGCATGCATGCT
MLOC_15725	HORVU5Hr1G001180|HORVU5Hr1G001180.7	1140	1154	-	1.58e-07	ATAAGCATGCATGCA
MLOC_15725	HORVU5Hr1G001180|HORVU5Hr1G001180.8	894	908	+	7.77e-06	CATTGCATGCATGCT
MLOC_15725	HORVU5Hr1G001180|HORVU5Hr1G001180.8	897	911	-	1.58e-07	ATAAGCATGCATGCA
MLOC_15725	HORVU5Hr1G001180|HORVU5Hr1G001180.9	736	750	+	7.77e-06	CATTGCATGCATGCT
MLOC_15725	HORVU5Hr1G001180|HORVU5Hr1G001180.9	739	753	-	1.58e-07	ATAAGCATGCATGCA
MLOC_15725	HORVU5Hr1G005180|HORVU5Hr1G005180.1	667	681	-	4.13e-06	GCATGCATGCATACG
MLOC_15725	HORVU5Hr1G005180|HORVU5Hr1G005180.1	668	682	+	2.18e-07	GTATGCATGCATGCA
MLOC_15725	HORVU5Hr1G005180|HORVU5Hr1G005180.1	671	685	-	2.32e-09	ATATGCATGCATGCA
MLOC_15725	HORVU5Hr1G005180|HORVU5Hr1G005180.1	672	686	+	7.51e-06	GCATGCATGCATATG
MLOC_15725	HORVU5Hr1G005180|HORVU5Hr1G005180.1	740	754	-	1.74e-06	ATATGCATGCAAAAG
MLOC_15725	HORVU5Hr1G005180|HORVU5Hr1G005180.3	640	654	-	4.13e-06	GCATGCATGCATACG
MLOC_15725	HORVU5Hr1G005180|HORVU5Hr1G005180.3	641	655	+	2.18e-07	GTATGCATGCATGCA
MLOC_15725	HORVU5Hr1G005180|HORVU5Hr1G005180.3	644	658	-	2.32e-09	ATATGCATGCATGCA
MLOC_15725	HORVU5Hr1G005180|HORVU5Hr1G005180.3	645	659	+	7.51e-06	GCATGCATGCATATG
MLOC_15725	HORVU5Hr1G005180|HORVU5Hr1G005180.3	713	727	-	1.74e-06	ATATGCATGCAAAAG
MLOC_15725	HORVU5Hr1G005180|HORVU5Hr1G005180.4	628	642	-	4.13e-06	GCATGCATGCATACG
MLOC_15725	HORVU5Hr1G005180|HORVU5Hr1G005180.4	629	643	+	2.18e-07	GTATGCATGCATGCA
MLOC_15725	HORVU5Hr1G005180|HORVU5Hr1G005180.4	632	646	-	2.32e-09	ATATGCATGCATGCA
MLOC_15725	HORVU5Hr1G005180|HORVU5Hr1G005180.4	633	647	+	7.51e-06	GCATGCATGCATATG
MLOC_15725	HORVU5Hr1G005180|HORVU5Hr1G005180.4	701	715	-	1.74e-06	ATATGCATGCAAAAG
MLOC_15725	HORVU5Hr1G005180|HORVU5Hr1G005180.5	625	639	-	4.13e-06	GCATGCATGCATACG
MLOC_15725	HORVU5Hr1G005180|HORVU5Hr1G005180.5	626	640	+	2.18e-07	GTATGCATGCATGCA
MLOC_15725	HORVU5Hr1G005180|HORVU5Hr1G005180.5	629	643	-	2.32e-09	ATATGCATGCATGCA
MLOC_15725	HORVU5Hr1G005180|HORVU5Hr1G005180.5	630	644	+	7.51e-06	GCATGCATGCATATG
MLOC_15725	HORVU5Hr1G005180|HORVU5Hr1G005180.5	698	712	-	1.74e-06	ATATGCATGCAAAAG
MLOC_15725	HORVU5Hr1G005180|HORVU5Hr1G005180.8	673	687	-	4.13e-06	GCATGCATGCATACG
MLOC_15725	HORVU5Hr1G005180|HORVU5Hr1G005180.8	674	688	+	2.18e-07	GTATGCATGCATGCA
MLOC_15725	HORVU5Hr1G005180|HORVU5Hr1G005180.8	677	691	-	2.32e-09	ATATGCATGCATGCA
MLOC_15725	HORVU5Hr1G005180|HORVU5Hr1G005180.8	678	692	+	7.51e-06	GCATGCATGCATATG
MLOC_15725	HORVU5Hr1G005180|HORVU5Hr1G005180.8	746	760	-	1.74e-06	ATATGCATGCAAAAG
MLOC_15725	HORVU5Hr1G010870|HORVU5Hr1G010870.3	364	378	+	9.08e-06	TGACACATGCATGCT
MLOC_15725	HORVU5Hr1G025610|HORVU5Hr1G025610.1	960	974	+	4.03e-07	AAATCCATGCATGCA
MLOC_15725	HORVU5Hr1G025610|HORVU5Hr1G025610.1	963	977	-	1.18e-07	ACATGCATGCATGGA
MLOC_15725	HORVU5Hr1G025610|HORVU5Hr1G025610.1	964	978	+	4.45e-06	CCATGCATGCATGTG
MLOC_15725	HORVU5Hr1G025610|HORVU5Hr1G025610.1	967	981	-	1.66e-06	GCACACATGCATGCA
MLOC_15725	HORVU5Hr1G029060|HORVU5Hr1G029060.4	1420	1434	-	4.07e-06	CAACGCATGCATATA
MLOC_15725	HORVU5Hr1G050760|HORVU5Hr1G050760.2	789	803	+	1.58e-06	TAATACATGCAATCA
MLOC_15725	HORVU5Hr1G050760|HORVU5Hr1G050760.4	789	803	+	1.58e-06	TAATACATGCAATCA
MLOC_15725	HORVU5Hr1G050760|HORVU5Hr1G050760.6	1485	1499	+	1.58e-06	TAATACATGCAATCA
MLOC_15725	HORVU5Hr1G078960|HORVU5Hr1G078960.1	234	248	+	5.98e-06	AGACACATGCATGCC
MLOC_15725	HORVU5Hr1G106850|HORVU5Hr1G106850.14	427	441	-	4.22e-06	GTATGCATGCATACC
MLOC_15725	HORVU5Hr1G106850|HORVU5Hr1G106850.14	428	442	+	3.51e-07	GTATGCATGCATACA
MLOC_15725	HORVU5Hr1G106850|HORVU5Hr1G106850.18	1379	1393	-	4.22e-06	GTATGCATGCATACC
MLOC_15725	HORVU5Hr1G106850|HORVU5Hr1G106850.18	1380	1394	+	3.51e-07	GTATGCATGCATACA
MLOC_15725	HORVU5Hr1G106850|HORVU5Hr1G106850.20	63	77	-	4.22e-06	GTATGCATGCATACC
MLOC_15725	HORVU5Hr1G106850|HORVU5Hr1G106850.20	64	78	+	3.51e-07	GTATGCATGCATACA
MLOC_15725	HORVU5Hr1G106850|HORVU5Hr1G106850.21	427	441	-	4.22e-06	GTATGCATGCATACC
MLOC_15725	HORVU5Hr1G106850|HORVU5Hr1G106850.21	428	442	+	3.51e-07	GTATGCATGCATACA
MLOC_15725	HORVU5Hr1G106850|HORVU5Hr1G106850.23	427	441	-	4.22e-06	GTATGCATGCATACC
MLOC_15725	HORVU5Hr1G106850|HORVU5Hr1G106850.23	428	442	+	3.51e-07	GTATGCATGCATACA
MLOC_15725	HORVU5Hr1G106850|HORVU5Hr1G106850.28	597	611	-	4.22e-06	GTATGCATGCATACC
MLOC_15725	HORVU5Hr1G106850|HORVU5Hr1G106850.28	598	612	+	3.51e-07	GTATGCATGCATACA
MLOC_15725	HORVU5Hr1G106850|HORVU5Hr1G106850.34	1370	1384	-	4.22e-06	GTATGCATGCATACC
MLOC_15725	HORVU5Hr1G106850|HORVU5Hr1G106850.34	1371	1385	+	3.51e-07	GTATGCATGCATACA
MLOC_15725	HORVU5Hr1G106850|HORVU5Hr1G106850.35	1370	1384	-	4.22e-06	GTATGCATGCATACC
MLOC_15725	HORVU5Hr1G106850|HORVU5Hr1G106850.35	1371	1385	+	3.51e-07	GTATGCATGCATACA
MLOC_15725	HORVU5Hr1G106850|HORVU5Hr1G106850.4	227	241	-	7.26e-07	CCATGCATGCATGAA
MLOC_15725	HORVU5Hr1G106850|HORVU5Hr1G106850.4	228	242	+	3.52e-06	TCATGCATGCATGGT
MLOC_15725	HORVU6Hr1G000510|HORVU6Hr1G000510.10	111	125	-	7.41e-06	CCAGGCATGCATGCA
MLOC_15725	HORVU6Hr1G000510|HORVU6Hr1G000510.10	345	359	-	8.16e-06	ATACCCATGCAAAAA
MLOC_15725	HORVU6Hr1G000510|HORVU6Hr1G000510.12	111	125	-	7.41e-06	CCAGGCATGCATGCA
MLOC_15725	HORVU6Hr1G000510|HORVU6Hr1G000510.12	345	359	-	8.16e-06	ATACCCATGCAAAAA
MLOC_15725	HORVU6Hr1G000510|HORVU6Hr1G000510.13	111	125	-	7.41e-06	CCAGGCATGCATGCA
MLOC_15725	HORVU6Hr1G000510|HORVU6Hr1G000510.13	345	359	-	8.16e-06	ATACCCATGCAAAAA
MLOC_15725	HORVU6Hr1G000510|HORVU6Hr1G000510.15	111	125	-	7.41e-06	CCAGGCATGCATGCA
MLOC_15725	HORVU6Hr1G000510|HORVU6Hr1G000510.15	345	359	-	8.16e-06	ATACCCATGCAAAAA
MLOC_15725	HORVU6Hr1G000510|HORVU6Hr1G000510.16	111	125	-	7.41e-06	CCAGGCATGCATGCA
MLOC_15725	HORVU6Hr1G000510|HORVU6Hr1G000510.16	345	359	-	8.16e-06	ATACCCATGCAAAAA
MLOC_15725	HORVU6Hr1G000510|HORVU6Hr1G000510.17	111	125	-	7.41e-06	CCAGGCATGCATGCA
MLOC_15725	HORVU6Hr1G000510|HORVU6Hr1G000510.17	345	359	-	8.16e-06	ATACCCATGCAAAAA
MLOC_15725	HORVU6Hr1G000830|HORVU6Hr1G000830.17	1261	1275	+	8.87e-07	ATAGGCATGCATGCA
MLOC_15725	HORVU6Hr1G000830|HORVU6Hr1G000830.17	1264	1278	-	1.61e-06	TCATGCATGCATGCC
MLOC_15725	HORVU6Hr1G000830|HORVU6Hr1G000830.17	1265	1279	+	1.02e-06	GCATGCATGCATGAA
MLOC_15725	HORVU6Hr1G000830|HORVU6Hr1G000830.18	1261	1275	+	8.87e-07	ATAGGCATGCATGCA
MLOC_15725	HORVU6Hr1G000830|HORVU6Hr1G000830.18	1264	1278	-	1.61e-06	TCATGCATGCATGCC
MLOC_15725	HORVU6Hr1G000830|HORVU6Hr1G000830.18	1265	1279	+	1.02e-06	GCATGCATGCATGAA
MLOC_15725	HORVU6Hr1G000830|HORVU6Hr1G000830.19	1261	1275	+	8.87e-07	ATAGGCATGCATGCA
MLOC_15725	HORVU6Hr1G000830|HORVU6Hr1G000830.19	1264	1278	-	1.61e-06	TCATGCATGCATGCC
MLOC_15725	HORVU6Hr1G000830|HORVU6Hr1G000830.19	1265	1279	+	1.02e-06	GCATGCATGCATGAA
MLOC_15725	HORVU6Hr1G000830|HORVU6Hr1G000830.22	1261	1275	+	8.87e-07	ATAGGCATGCATGCA
MLOC_15725	HORVU6Hr1G000830|HORVU6Hr1G000830.22	1264	1278	-	1.61e-06	TCATGCATGCATGCC
MLOC_15725	HORVU6Hr1G000830|HORVU6Hr1G000830.22	1265	1279	+	1.02e-06	GCATGCATGCATGAA
MLOC_15725	HORVU6Hr1G000830|HORVU6Hr1G000830.23	1261	1275	+	8.87e-07	ATAGGCATGCATGCA
MLOC_15725	HORVU6Hr1G000830|HORVU6Hr1G000830.23	1264	1278	-	1.61e-06	TCATGCATGCATGCC
MLOC_15725	HORVU6Hr1G000830|HORVU6Hr1G000830.23	1265	1279	+	1.02e-06	GCATGCATGCATGAA
MLOC_15725	HORVU6Hr1G000830|HORVU6Hr1G000830.24	1261	1275	+	8.87e-07	ATAGGCATGCATGCA
MLOC_15725	HORVU6Hr1G000830|HORVU6Hr1G000830.24	1264	1278	-	1.61e-06	TCATGCATGCATGCC
MLOC_15725	HORVU6Hr1G000830|HORVU6Hr1G000830.24	1265	1279	+	1.02e-06	GCATGCATGCATGAA
MLOC_15725	HORVU6Hr1G008780|HORVU6Hr1G008780.1	1214	1228	+	8.06e-06	ACATACATGCACCCA
MLOC_15725	HORVU6Hr1G031340|HORVU6Hr1G031340.10	37	51	+	9.74e-08	ATACACATGCATACA
MLOC_15725	HORVU6Hr1G031340|HORVU6Hr1G031340.12	1201	1215	-	3.75e-06	ACACACATGCATGGT
MLOC_15725	HORVU6Hr1G031340|HORVU6Hr1G031340.12	183	197	-	3.7e-06	ATGCACATGCATGGA
MLOC_15725	HORVU6Hr1G031340|HORVU6Hr1G031340.3	37	51	+	9.74e-08	ATACACATGCATACA
MLOC_15725	HORVU6Hr1G031340|HORVU6Hr1G031340.4	37	51	+	9.74e-08	ATACACATGCATACA
MLOC_15725	HORVU6Hr1G031340|HORVU6Hr1G031340.5	37	51	+	9.74e-08	ATACACATGCATACA
MLOC_15725	HORVU6Hr1G031340|HORVU6Hr1G031340.6	37	51	+	9.74e-08	ATACACATGCATACA
MLOC_15725	HORVU6Hr1G031340|HORVU6Hr1G031340.7	37	51	+	9.74e-08	ATACACATGCATACA
MLOC_15725	HORVU6Hr1G031340|HORVU6Hr1G031340.8	70	84	+	9.74e-08	ATACACATGCATACA
MLOC_15776	HORVU0Hr1G034980|HORVU0Hr1G034980.1	1255	1275	+	6.87e-06	GTCTATCTCTTTCTATATATG
MLOC_15776	HORVU0Hr1G034980|HORVU0Hr1G034980.1	835	855	-	9.82e-06	CTATCCTTGTTTCTATTTCTA
MLOC_15776	HORVU1Hr1G002090|HORVU1Hr1G002090.1	1073	1093	+	9.5e-06	AATTCTTTCTTTCCCTTTCTT
MLOC_15776	HORVU1Hr1G002090|HORVU1Hr1G002090.1	1075	1095	+	6.13e-06	TTCTTTCTTTCCCTTTCTTTA
MLOC_15776	HORVU1Hr1G002090|HORVU1Hr1G002090.1	1079	1099	+	2.62e-06	TTCTTTCCCTTTCTTTATATT
MLOC_15776	HORVU1Hr1G002090|HORVU1Hr1G002090.12	990	1010	+	9.5e-06	AATTCTTTCTTTCCCTTTCTT
MLOC_15776	HORVU1Hr1G002090|HORVU1Hr1G002090.12	992	1012	+	6.13e-06	TTCTTTCTTTCCCTTTCTTTA
MLOC_15776	HORVU1Hr1G002090|HORVU1Hr1G002090.12	996	1016	+	2.62e-06	TTCTTTCCCTTTCTTTATATT
MLOC_15776	HORVU1Hr1G002090|HORVU1Hr1G002090.17	317	337	+	9.5e-06	AATTCTTTCTTTCCCTTTCTT
MLOC_15776	HORVU1Hr1G002090|HORVU1Hr1G002090.17	319	339	+	6.13e-06	TTCTTTCTTTCCCTTTCTTTA
MLOC_15776	HORVU1Hr1G002090|HORVU1Hr1G002090.17	323	343	+	2.62e-06	TTCTTTCCCTTTCTTTATATT
MLOC_15776	HORVU1Hr1G002090|HORVU1Hr1G002090.2	1073	1093	+	9.5e-06	AATTCTTTCTTTCCCTTTCTT
MLOC_15776	HORVU1Hr1G002090|HORVU1Hr1G002090.2	1075	1095	+	6.13e-06	TTCTTTCTTTCCCTTTCTTTA
MLOC_15776	HORVU1Hr1G002090|HORVU1Hr1G002090.2	1079	1099	+	2.62e-06	TTCTTTCCCTTTCTTTATATT
MLOC_15776	HORVU1Hr1G002090|HORVU1Hr1G002090.23	230	250	+	9.5e-06	AATTCTTTCTTTCCCTTTCTT
MLOC_15776	HORVU1Hr1G002090|HORVU1Hr1G002090.23	232	252	+	6.13e-06	TTCTTTCTTTCCCTTTCTTTA
MLOC_15776	HORVU1Hr1G002090|HORVU1Hr1G002090.23	236	256	+	2.62e-06	TTCTTTCCCTTTCTTTATATT
MLOC_15776	HORVU1Hr1G002090|HORVU1Hr1G002090.24	1073	1093	+	9.5e-06	AATTCTTTCTTTCCCTTTCTT
MLOC_15776	HORVU1Hr1G002090|HORVU1Hr1G002090.24	1075	1095	+	6.13e-06	TTCTTTCTTTCCCTTTCTTTA
MLOC_15776	HORVU1Hr1G002090|HORVU1Hr1G002090.24	1079	1099	+	2.62e-06	TTCTTTCCCTTTCTTTATATT
MLOC_15776	HORVU1Hr1G002090|HORVU1Hr1G002090.25	1073	1093	+	9.5e-06	AATTCTTTCTTTCCCTTTCTT
MLOC_15776	HORVU1Hr1G002090|HORVU1Hr1G002090.25	1075	1095	+	6.13e-06	TTCTTTCTTTCCCTTTCTTTA
MLOC_15776	HORVU1Hr1G002090|HORVU1Hr1G002090.25	1079	1099	+	2.62e-06	TTCTTTCCCTTTCTTTATATT
MLOC_15776	HORVU1Hr1G002090|HORVU1Hr1G002090.26	1058	1078	+	9.5e-06	AATTCTTTCTTTCCCTTTCTT
MLOC_15776	HORVU1Hr1G002090|HORVU1Hr1G002090.26	1060	1080	+	6.13e-06	TTCTTTCTTTCCCTTTCTTTA
MLOC_15776	HORVU1Hr1G002090|HORVU1Hr1G002090.26	1064	1084	+	2.62e-06	TTCTTTCCCTTTCTTTATATT
MLOC_15776	HORVU1Hr1G002090|HORVU1Hr1G002090.27	1013	1033	+	9.5e-06	AATTCTTTCTTTCCCTTTCTT
MLOC_15776	HORVU1Hr1G002090|HORVU1Hr1G002090.27	1015	1035	+	6.13e-06	TTCTTTCTTTCCCTTTCTTTA
MLOC_15776	HORVU1Hr1G002090|HORVU1Hr1G002090.27	1019	1039	+	2.62e-06	TTCTTTCCCTTTCTTTATATT
MLOC_15776	HORVU1Hr1G005120|HORVU1Hr1G005120.1	1445	1465	+	2e-06	CTCTGCATCTCTCTCTTTCTC
MLOC_15776	HORVU1Hr1G005120|HORVU1Hr1G005120.1	1447	1467	+	1.14e-08	CTGCATCTCTCTCTTTCTCTC
MLOC_15776	HORVU1Hr1G005120|HORVU1Hr1G005120.1	1449	1469	+	5.9e-06	GCATCTCTCTCTTTCTCTCTG
MLOC_15776	HORVU1Hr1G005120|HORVU1Hr1G005120.1	1451	1471	+	5.01e-06	ATCTCTCTCTTTCTCTCTGCG
MLOC_15776	HORVU1Hr1G005120|HORVU1Hr1G005120.1	1453	1473	+	9.73e-06	CTCTCTCTTTCTCTCTGCGTG
MLOC_15776	HORVU1Hr1G005120|HORVU1Hr1G005120.1	630	650	+	6e-06	CACCTTCGCCTTCTCTCCCTC
MLOC_15776	HORVU1Hr1G005120|HORVU1Hr1G005120.1	632	652	+	1.41e-06	CCTTCGCCTTCTCTCCCTCTC
MLOC_15776	HORVU1Hr1G005120|HORVU1Hr1G005120.1	634	654	+	2.44e-07	TTCGCCTTCTCTCCCTCTCTC
MLOC_15776	HORVU1Hr1G005120|HORVU1Hr1G005120.1	640	660	+	5.3e-06	TTCTCTCCCTCTCTCCAATTG
MLOC_15776	HORVU1Hr1G005120|HORVU1Hr1G005120.2	1445	1465	+	2e-06	CTCTGCATCTCTCTCTTTCTC
MLOC_15776	HORVU1Hr1G005120|HORVU1Hr1G005120.2	1447	1467	+	1.14e-08	CTGCATCTCTCTCTTTCTCTC
MLOC_15776	HORVU1Hr1G005120|HORVU1Hr1G005120.2	1449	1469	+	5.9e-06	GCATCTCTCTCTTTCTCTCTG
MLOC_15776	HORVU1Hr1G005120|HORVU1Hr1G005120.2	1451	1471	+	5.01e-06	ATCTCTCTCTTTCTCTCTGCG
MLOC_15776	HORVU1Hr1G005120|HORVU1Hr1G005120.2	1453	1473	+	9.73e-06	CTCTCTCTTTCTCTCTGCGTG
MLOC_15776	HORVU1Hr1G005120|HORVU1Hr1G005120.2	630	650	+	6e-06	CACCTTCGCCTTCTCTCCCTC
MLOC_15776	HORVU1Hr1G005120|HORVU1Hr1G005120.2	632	652	+	1.41e-06	CCTTCGCCTTCTCTCCCTCTC
MLOC_15776	HORVU1Hr1G005120|HORVU1Hr1G005120.2	634	654	+	2.44e-07	TTCGCCTTCTCTCCCTCTCTC
MLOC_15776	HORVU1Hr1G005120|HORVU1Hr1G005120.2	640	660	+	5.3e-06	TTCTCTCCCTCTCTCCAATTG
MLOC_15776	HORVU1Hr1G005120|HORVU1Hr1G005120.3	1445	1465	+	2e-06	CTCTGCATCTCTCTCTTTCTC
MLOC_15776	HORVU1Hr1G005120|HORVU1Hr1G005120.3	1447	1467	+	1.14e-08	CTGCATCTCTCTCTTTCTCTC
MLOC_15776	HORVU1Hr1G005120|HORVU1Hr1G005120.3	1449	1469	+	5.9e-06	GCATCTCTCTCTTTCTCTCTG
MLOC_15776	HORVU1Hr1G005120|HORVU1Hr1G005120.3	1451	1471	+	5.01e-06	ATCTCTCTCTTTCTCTCTGCG
MLOC_15776	HORVU1Hr1G005120|HORVU1Hr1G005120.3	1453	1473	+	9.73e-06	CTCTCTCTTTCTCTCTGCGTG
MLOC_15776	HORVU1Hr1G005120|HORVU1Hr1G005120.3	630	650	+	6e-06	CACCTTCGCCTTCTCTCCCTC
MLOC_15776	HORVU1Hr1G005120|HORVU1Hr1G005120.3	632	652	+	1.41e-06	CCTTCGCCTTCTCTCCCTCTC
MLOC_15776	HORVU1Hr1G005120|HORVU1Hr1G005120.3	634	654	+	2.44e-07	TTCGCCTTCTCTCCCTCTCTC
MLOC_15776	HORVU1Hr1G005120|HORVU1Hr1G005120.3	640	660	+	5.3e-06	TTCTCTCCCTCTCTCCAATTG
MLOC_15776	HORVU1Hr1G005120|HORVU1Hr1G005120.4	1445	1465	+	2e-06	CTCTGCATCTCTCTCTTTCTC
MLOC_15776	HORVU1Hr1G005120|HORVU1Hr1G005120.4	1447	1467	+	1.14e-08	CTGCATCTCTCTCTTTCTCTC
MLOC_15776	HORVU1Hr1G005120|HORVU1Hr1G005120.4	1449	1469	+	5.9e-06	GCATCTCTCTCTTTCTCTCTG
MLOC_15776	HORVU1Hr1G005120|HORVU1Hr1G005120.4	1451	1471	+	5.01e-06	ATCTCTCTCTTTCTCTCTGCG
MLOC_15776	HORVU1Hr1G005120|HORVU1Hr1G005120.4	1453	1473	+	9.73e-06	CTCTCTCTTTCTCTCTGCGTG
MLOC_15776	HORVU1Hr1G005120|HORVU1Hr1G005120.4	630	650	+	6e-06	CACCTTCGCCTTCTCTCCCTC
MLOC_15776	HORVU1Hr1G005120|HORVU1Hr1G005120.4	632	652	+	1.41e-06	CCTTCGCCTTCTCTCCCTCTC
MLOC_15776	HORVU1Hr1G005120|HORVU1Hr1G005120.4	634	654	+	2.44e-07	TTCGCCTTCTCTCCCTCTCTC
MLOC_15776	HORVU1Hr1G005120|HORVU1Hr1G005120.4	640	660	+	5.3e-06	TTCTCTCCCTCTCTCCAATTG
MLOC_15776	HORVU1Hr1G005120|HORVU1Hr1G005120.5	738	758	+	6e-06	CACCTTCGCCTTCTCTCCCTC
MLOC_15776	HORVU1Hr1G005120|HORVU1Hr1G005120.5	740	760	+	1.41e-06	CCTTCGCCTTCTCTCCCTCTC
MLOC_15776	HORVU1Hr1G005120|HORVU1Hr1G005120.5	742	762	+	2.44e-07	TTCGCCTTCTCTCCCTCTCTC
MLOC_15776	HORVU1Hr1G005120|HORVU1Hr1G005120.5	748	768	+	5.3e-06	TTCTCTCCCTCTCTCCAATTG
MLOC_15776	HORVU1Hr1G005120|HORVU1Hr1G005120.6	726	746	+	6e-06	CACCTTCGCCTTCTCTCCCTC
MLOC_15776	HORVU1Hr1G005120|HORVU1Hr1G005120.6	728	748	+	1.41e-06	CCTTCGCCTTCTCTCCCTCTC
MLOC_15776	HORVU1Hr1G005120|HORVU1Hr1G005120.6	730	750	+	2.44e-07	TTCGCCTTCTCTCCCTCTCTC
MLOC_15776	HORVU1Hr1G005120|HORVU1Hr1G005120.6	736	756	+	5.3e-06	TTCTCTCCCTCTCTCCAATTG
MLOC_15776	HORVU1Hr1G017570|HORVU1Hr1G017570.11	83	103	+	5.19e-06	TCAGCTCTCACTCTCACTCTC
MLOC_15776	HORVU1Hr1G017570|HORVU1Hr1G017570.12	83	103	+	5.19e-06	TCAGCTCTCACTCTCACTCTC
MLOC_15776	HORVU1Hr1G017570|HORVU1Hr1G017570.13	1450	1470	+	5.19e-06	TCAGCTCTCACTCTCACTCTC
MLOC_15776	HORVU1Hr1G017570|HORVU1Hr1G017570.14	1210	1230	+	5.19e-06	TCAGCTCTCACTCTCACTCTC
MLOC_15776	HORVU1Hr1G017570|HORVU1Hr1G017570.15	674	694	+	5.19e-06	TCAGCTCTCACTCTCACTCTC
MLOC_15776	HORVU1Hr1G017570|HORVU1Hr1G017570.16	221	241	+	5.19e-06	TCAGCTCTCACTCTCACTCTC
MLOC_15776	HORVU1Hr1G017570|HORVU1Hr1G017570.17	95	115	+	5.19e-06	TCAGCTCTCACTCTCACTCTC
MLOC_15776	HORVU1Hr1G065440|HORVU1Hr1G065440.6	922	942	+	3.86e-06	TCCACTTTGTCTCTCTTTTTT
MLOC_15776	HORVU1Hr1G065440|HORVU1Hr1G065440.6	924	944	+	4.95e-06	CACTTTGTCTCTCTTTTTTAC
MLOC_15776	HORVU1Hr1G065440|HORVU1Hr1G065440.7	922	942	+	3.86e-06	TCCACTTTGTCTCTCTTTTTT
MLOC_15776	HORVU1Hr1G065440|HORVU1Hr1G065440.7	924	944	+	4.95e-06	CACTTTGTCTCTCTTTTTTAC
MLOC_15776	HORVU1Hr1G075210|HORVU1Hr1G075210.2	1451	1471	+	2.69e-06	TTGTTCTCCTCTCCCTCTCTC
MLOC_15776	HORVU1Hr1G075210|HORVU1Hr1G075210.2	1455	1475	+	5.36e-07	TCTCCTCTCCCTCTCTCTCTT
MLOC_15776	HORVU1Hr1G075210|HORVU1Hr1G075210.2	1457	1477	+	2.58e-09	TCCTCTCCCTCTCTCTCTTTC
MLOC_15776	HORVU1Hr1G075210|HORVU1Hr1G075210.2	1459	1479	+	4.84e-07	CTCTCCCTCTCTCTCTTTCCG
MLOC_15776	HORVU1Hr1G075210|HORVU1Hr1G075210.2	1461	1481	+	2.45e-06	CTCCCTCTCTCTCTTTCCGTT
MLOC_15776	HORVU1Hr1G087530|HORVU1Hr1G087530.1	162	182	-	1.91e-06	CATCATCTCTCTCTTTCTCCA
MLOC_15776	HORVU1Hr1G087530|HORVU1Hr1G087530.2	162	182	-	1.91e-06	CATCATCTCTCTCTTTCTCCA
MLOC_15776	HORVU1Hr1G088900|HORVU1Hr1G088900.1	1327	1347	+	4.7e-06	TTCTTTTCGTCTCTGTCTCTC
MLOC_15776	HORVU1Hr1G088900|HORVU1Hr1G088900.2	1327	1347	+	4.7e-06	TTCTTTTCGTCTCTGTCTCTC
MLOC_15776	HORVU2Hr1G028840|HORVU2Hr1G028840.1	15	35	+	2.67e-06	TCACTTTTCTCTCTCTATCAA
MLOC_15776	HORVU2Hr1G028840|HORVU2Hr1G028840.1	17	37	+	7.44e-06	ACTTTTCTCTCTCTATCAACC
MLOC_15776	HORVU2Hr1G028840|HORVU2Hr1G028840.11	15	35	+	2.67e-06	TCACTTTTCTCTCTCTATCAA
MLOC_15776	HORVU2Hr1G028840|HORVU2Hr1G028840.11	17	37	+	7.44e-06	ACTTTTCTCTCTCTATCAACC
MLOC_15776	HORVU2Hr1G028840|HORVU2Hr1G028840.12	15	35	+	2.67e-06	TCACTTTTCTCTCTCTATCAA
MLOC_15776	HORVU2Hr1G028840|HORVU2Hr1G028840.12	17	37	+	7.44e-06	ACTTTTCTCTCTCTATCAACC
MLOC_15776	HORVU2Hr1G028840|HORVU2Hr1G028840.13	15	35	+	2.67e-06	TCACTTTTCTCTCTCTATCAA
MLOC_15776	HORVU2Hr1G028840|HORVU2Hr1G028840.13	17	37	+	7.44e-06	ACTTTTCTCTCTCTATCAACC
MLOC_15776	HORVU2Hr1G028840|HORVU2Hr1G028840.14	865	885	+	2.67e-06	TCACTTTTCTCTCTCTATCAA
MLOC_15776	HORVU2Hr1G028840|HORVU2Hr1G028840.14	867	887	+	7.44e-06	ACTTTTCTCTCTCTATCAACC
MLOC_15776	HORVU2Hr1G028840|HORVU2Hr1G028840.15	397	417	+	2.67e-06	TCACTTTTCTCTCTCTATCAA
MLOC_15776	HORVU2Hr1G028840|HORVU2Hr1G028840.15	399	419	+	7.44e-06	ACTTTTCTCTCTCTATCAACC
MLOC_15776	HORVU2Hr1G028840|HORVU2Hr1G028840.16	397	417	+	2.67e-06	TCACTTTTCTCTCTCTATCAA
MLOC_15776	HORVU2Hr1G028840|HORVU2Hr1G028840.16	399	419	+	7.44e-06	ACTTTTCTCTCTCTATCAACC
MLOC_15776	HORVU2Hr1G028840|HORVU2Hr1G028840.17	866	886	+	2.67e-06	TCACTTTTCTCTCTCTATCAA
MLOC_15776	HORVU2Hr1G028840|HORVU2Hr1G028840.17	868	888	+	7.44e-06	ACTTTTCTCTCTCTATCAACC
MLOC_15776	HORVU2Hr1G028840|HORVU2Hr1G028840.2	15	35	+	2.67e-06	TCACTTTTCTCTCTCTATCAA
MLOC_15776	HORVU2Hr1G028840|HORVU2Hr1G028840.2	17	37	+	7.44e-06	ACTTTTCTCTCTCTATCAACC
MLOC_15776	HORVU2Hr1G028840|HORVU2Hr1G028840.21	15	35	+	2.67e-06	TCACTTTTCTCTCTCTATCAA
MLOC_15776	HORVU2Hr1G028840|HORVU2Hr1G028840.21	17	37	+	7.44e-06	ACTTTTCTCTCTCTATCAACC
MLOC_15776	HORVU2Hr1G028840|HORVU2Hr1G028840.22	183	203	-	5.61e-06	ATTTCTCTCTCTCTCAAATCC
MLOC_15776	HORVU2Hr1G028840|HORVU2Hr1G028840.22	187	207	-	3.06e-07	CTTGATTTCTCTCTCTCTCAA
MLOC_15776	HORVU2Hr1G028840|HORVU2Hr1G028840.22	189	209	-	3.12e-06	AACTTGATTTCTCTCTCTCTC
MLOC_15776	HORVU2Hr1G028840|HORVU2Hr1G028840.23	183	203	-	5.61e-06	ATTTCTCTCTCTCTCAAATCC
MLOC_15776	HORVU2Hr1G028840|HORVU2Hr1G028840.23	187	207	-	3.06e-07	CTTGATTTCTCTCTCTCTCAA
MLOC_15776	HORVU2Hr1G028840|HORVU2Hr1G028840.23	189	209	-	3.12e-06	AACTTGATTTCTCTCTCTCTC
MLOC_15776	HORVU2Hr1G028840|HORVU2Hr1G028840.24	400	420	+	2.67e-06	TCACTTTTCTCTCTCTATCAA
MLOC_15776	HORVU2Hr1G028840|HORVU2Hr1G028840.24	402	422	+	7.44e-06	ACTTTTCTCTCTCTATCAACC
MLOC_15776	HORVU2Hr1G028840|HORVU2Hr1G028840.25	1099	1119	+	2.67e-06	TCACTTTTCTCTCTCTATCAA
MLOC_15776	HORVU2Hr1G028840|HORVU2Hr1G028840.25	1101	1121	+	7.44e-06	ACTTTTCTCTCTCTATCAACC
MLOC_15776	HORVU2Hr1G028840|HORVU2Hr1G028840.26	873	893	-	5.61e-06	ATTTCTCTCTCTCTCAAATCC
MLOC_15776	HORVU2Hr1G028840|HORVU2Hr1G028840.26	877	897	-	3.06e-07	CTTGATTTCTCTCTCTCTCAA
MLOC_15776	HORVU2Hr1G028840|HORVU2Hr1G028840.26	879	899	-	3.12e-06	AACTTGATTTCTCTCTCTCTC
MLOC_15776	HORVU2Hr1G028840|HORVU2Hr1G028840.27	373	393	+	2.67e-06	TCACTTTTCTCTCTCTATCAA
MLOC_15776	HORVU2Hr1G028840|HORVU2Hr1G028840.27	375	395	+	7.44e-06	ACTTTTCTCTCTCTATCAACC
MLOC_15776	HORVU2Hr1G028840|HORVU2Hr1G028840.28	373	393	+	2.67e-06	TCACTTTTCTCTCTCTATCAA
MLOC_15776	HORVU2Hr1G028840|HORVU2Hr1G028840.28	375	395	+	7.44e-06	ACTTTTCTCTCTCTATCAACC
MLOC_15776	HORVU2Hr1G028840|HORVU2Hr1G028840.3	15	35	+	2.67e-06	TCACTTTTCTCTCTCTATCAA
MLOC_15776	HORVU2Hr1G028840|HORVU2Hr1G028840.3	17	37	+	7.44e-06	ACTTTTCTCTCTCTATCAACC
MLOC_15776	HORVU2Hr1G028840|HORVU2Hr1G028840.5	868	888	+	2.67e-06	TCACTTTTCTCTCTCTATCAA
MLOC_15776	HORVU2Hr1G028840|HORVU2Hr1G028840.5	870	890	+	7.44e-06	ACTTTTCTCTCTCTATCAACC
MLOC_15776	HORVU2Hr1G028840|HORVU2Hr1G028840.6	397	417	+	2.67e-06	TCACTTTTCTCTCTCTATCAA
MLOC_15776	HORVU2Hr1G028840|HORVU2Hr1G028840.6	399	419	+	7.44e-06	ACTTTTCTCTCTCTATCAACC
MLOC_15776	HORVU2Hr1G028840|HORVU2Hr1G028840.7	15	35	+	2.67e-06	TCACTTTTCTCTCTCTATCAA
MLOC_15776	HORVU2Hr1G028840|HORVU2Hr1G028840.7	17	37	+	7.44e-06	ACTTTTCTCTCTCTATCAACC
MLOC_15776	HORVU2Hr1G028840|HORVU2Hr1G028840.8	394	414	+	2.67e-06	TCACTTTTCTCTCTCTATCAA
MLOC_15776	HORVU2Hr1G028840|HORVU2Hr1G028840.8	396	416	+	7.44e-06	ACTTTTCTCTCTCTATCAACC
MLOC_15776	HORVU2Hr1G028840|HORVU2Hr1G028840.9	15	35	+	2.67e-06	TCACTTTTCTCTCTCTATCAA
MLOC_15776	HORVU2Hr1G028840|HORVU2Hr1G028840.9	17	37	+	7.44e-06	ACTTTTCTCTCTCTATCAACC
MLOC_15776	HORVU2Hr1G029720|HORVU2Hr1G029720.1	1068	1088	-	8.46e-06	CTCTCACCCTCTCCTTCCTTT
MLOC_15776	HORVU2Hr1G029720|HORVU2Hr1G029720.1	1078	1098	-	7.5e-06	CCGTTCTTTTCTCTCACCCTC
MLOC_15776	HORVU2Hr1G029720|HORVU2Hr1G029720.2	1068	1088	-	8.46e-06	CTCTCACCCTCTCCTTCCTTT
MLOC_15776	HORVU2Hr1G029720|HORVU2Hr1G029720.2	1078	1098	-	7.5e-06	CCGTTCTTTTCTCTCACCCTC
MLOC_15776	HORVU2Hr1G029720|HORVU2Hr1G029720.3	687	707	-	8.46e-06	CTCTCACCCTCTCCTTCCTTT
MLOC_15776	HORVU2Hr1G029720|HORVU2Hr1G029720.3	697	717	-	7.5e-06	CCGTTCTTTTCTCTCACCCTC
MLOC_15776	HORVU2Hr1G029720|HORVU2Hr1G029720.4	1068	1088	-	8.46e-06	CTCTCACCCTCTCCTTCCTTT
MLOC_15776	HORVU2Hr1G029720|HORVU2Hr1G029720.4	1078	1098	-	7.5e-06	CCGTTCTTTTCTCTCACCCTC
MLOC_15776	HORVU2Hr1G029720|HORVU2Hr1G029720.5	687	707	-	8.46e-06	CTCTCACCCTCTCCTTCCTTT
MLOC_15776	HORVU2Hr1G029720|HORVU2Hr1G029720.5	697	717	-	7.5e-06	CCGTTCTTTTCTCTCACCCTC
MLOC_15776	HORVU2Hr1G029720|HORVU2Hr1G029720.6	1068	1088	-	8.46e-06	CTCTCACCCTCTCCTTCCTTT
MLOC_15776	HORVU2Hr1G029720|HORVU2Hr1G029720.6	1078	1098	-	7.5e-06	CCGTTCTTTTCTCTCACCCTC
MLOC_15776	HORVU2Hr1G029720|HORVU2Hr1G029720.7	717	737	-	8.46e-06	CTCTCACCCTCTCCTTCCTTT
MLOC_15776	HORVU2Hr1G029720|HORVU2Hr1G029720.7	727	747	-	7.5e-06	CCGTTCTTTTCTCTCACCCTC
MLOC_15776	HORVU2Hr1G030630|HORVU2Hr1G030630.1	46	66	+	7.35e-06	ACCTCTCCTTCTCCTTCTCCC
MLOC_15776	HORVU2Hr1G030630|HORVU2Hr1G030630.1	50	70	+	2.21e-06	CTCCTTCTCCTTCTCCCTCCC
MLOC_15776	HORVU2Hr1G063880|HORVU2Hr1G063880.1	1466	1486	-	3.97e-06	TTCTCCCTTCCTCTCTTCCTC
MLOC_15776	HORVU2Hr1G063880|HORVU2Hr1G063880.2	1110	1130	-	3.97e-06	TTCTCCCTTCCTCTCTTCCTC
MLOC_15776	HORVU2Hr1G063880|HORVU2Hr1G063880.3	1078	1098	-	3.97e-06	TTCTCCCTTCCTCTCTTCCTC
MLOC_15776	HORVU2Hr1G063880|HORVU2Hr1G063880.4	1466	1486	-	3.97e-06	TTCTCCCTTCCTCTCTTCCTC
MLOC_15776	HORVU2Hr1G063880|HORVU2Hr1G063880.5	1466	1486	-	3.97e-06	TTCTCCCTTCCTCTCTTCCTC
MLOC_15776	HORVU2Hr1G063880|HORVU2Hr1G063880.6	1268	1288	-	3.97e-06	TTCTCCCTTCCTCTCTTCCTC
MLOC_15776	HORVU2Hr1G101670|HORVU2Hr1G101670.2	508	528	-	5.75e-07	TTTTCTTTCTTTCTCTCTTGA
MLOC_15776	HORVU2Hr1G101670|HORVU2Hr1G101670.2	510	530	-	4.07e-06	TTTTTTCTTTCTTTCTCTCTT
MLOC_15776	HORVU2Hr1G101670|HORVU2Hr1G101670.2	512	532	-	1.11e-07	CCTTTTTTCTTTCTTTCTCTC
MLOC_15776	HORVU2Hr1G101670|HORVU2Hr1G101670.2	514	534	-	7.6e-06	CTCCTTTTTTCTTTCTTTCTC
MLOC_15776	HORVU2Hr1G101670|HORVU2Hr1G101670.2	516	536	-	3.66e-06	TCCTCCTTTTTTCTTTCTTTC
MLOC_15776	HORVU2Hr1G115960|HORVU2Hr1G115960.1	914	934	-	6.42e-06	CACGTTATCTCTCTCTCTCGT
MLOC_15776	HORVU2Hr1G115960|HORVU2Hr1G115960.1	916	936	-	2.96e-08	CTCACGTTATCTCTCTCTCTC
MLOC_15776	HORVU2Hr1G115960|HORVU2Hr1G115960.1	918	938	-	7.94e-07	TTCTCACGTTATCTCTCTCTC
MLOC_15776	HORVU2Hr1G115960|HORVU2Hr1G115960.10	712	732	-	6.42e-06	CACGTTATCTCTCTCTCTCGT
MLOC_15776	HORVU2Hr1G115960|HORVU2Hr1G115960.10	714	734	-	2.96e-08	CTCACGTTATCTCTCTCTCTC
MLOC_15776	HORVU2Hr1G115960|HORVU2Hr1G115960.10	716	736	-	7.94e-07	TTCTCACGTTATCTCTCTCTC
MLOC_15776	HORVU2Hr1G115960|HORVU2Hr1G115960.11	914	934	-	6.42e-06	CACGTTATCTCTCTCTCTCGT
MLOC_15776	HORVU2Hr1G115960|HORVU2Hr1G115960.11	916	936	-	2.96e-08	CTCACGTTATCTCTCTCTCTC
MLOC_15776	HORVU2Hr1G115960|HORVU2Hr1G115960.11	918	938	-	7.94e-07	TTCTCACGTTATCTCTCTCTC
MLOC_15776	HORVU2Hr1G115960|HORVU2Hr1G115960.2	914	934	-	6.42e-06	CACGTTATCTCTCTCTCTCGT
MLOC_15776	HORVU2Hr1G115960|HORVU2Hr1G115960.2	916	936	-	2.96e-08	CTCACGTTATCTCTCTCTCTC
MLOC_15776	HORVU2Hr1G115960|HORVU2Hr1G115960.2	918	938	-	7.94e-07	TTCTCACGTTATCTCTCTCTC
MLOC_15776	HORVU2Hr1G115960|HORVU2Hr1G115960.3	914	934	-	6.42e-06	CACGTTATCTCTCTCTCTCGT
MLOC_15776	HORVU2Hr1G115960|HORVU2Hr1G115960.3	916	936	-	2.96e-08	CTCACGTTATCTCTCTCTCTC
MLOC_15776	HORVU2Hr1G115960|HORVU2Hr1G115960.3	918	938	-	7.94e-07	TTCTCACGTTATCTCTCTCTC
MLOC_15776	HORVU2Hr1G115960|HORVU2Hr1G115960.5	914	934	-	6.42e-06	CACGTTATCTCTCTCTCTCGT
MLOC_15776	HORVU2Hr1G115960|HORVU2Hr1G115960.5	916	936	-	2.96e-08	CTCACGTTATCTCTCTCTCTC
MLOC_15776	HORVU2Hr1G115960|HORVU2Hr1G115960.5	918	938	-	7.94e-07	TTCTCACGTTATCTCTCTCTC
MLOC_15776	HORVU2Hr1G115960|HORVU2Hr1G115960.6	914	934	-	6.42e-06	CACGTTATCTCTCTCTCTCGT
MLOC_15776	HORVU2Hr1G115960|HORVU2Hr1G115960.6	916	936	-	2.96e-08	CTCACGTTATCTCTCTCTCTC
MLOC_15776	HORVU2Hr1G115960|HORVU2Hr1G115960.6	918	938	-	7.94e-07	TTCTCACGTTATCTCTCTCTC
MLOC_15776	HORVU2Hr1G115960|HORVU2Hr1G115960.7	914	934	-	6.42e-06	CACGTTATCTCTCTCTCTCGT
MLOC_15776	HORVU2Hr1G115960|HORVU2Hr1G115960.7	916	936	-	2.96e-08	CTCACGTTATCTCTCTCTCTC
MLOC_15776	HORVU2Hr1G115960|HORVU2Hr1G115960.7	918	938	-	7.94e-07	TTCTCACGTTATCTCTCTCTC
MLOC_15776	HORVU2Hr1G115960|HORVU2Hr1G115960.8	914	934	-	6.42e-06	CACGTTATCTCTCTCTCTCGT
MLOC_15776	HORVU2Hr1G115960|HORVU2Hr1G115960.8	916	936	-	2.96e-08	CTCACGTTATCTCTCTCTCTC
MLOC_15776	HORVU2Hr1G115960|HORVU2Hr1G115960.8	918	938	-	7.94e-07	TTCTCACGTTATCTCTCTCTC
MLOC_15776	HORVU2Hr1G115960|HORVU2Hr1G115960.9	914	934	-	6.42e-06	CACGTTATCTCTCTCTCTCGT
MLOC_15776	HORVU2Hr1G115960|HORVU2Hr1G115960.9	916	936	-	2.96e-08	CTCACGTTATCTCTCTCTCTC
MLOC_15776	HORVU2Hr1G115960|HORVU2Hr1G115960.9	918	938	-	7.94e-07	TTCTCACGTTATCTCTCTCTC
MLOC_15776	HORVU2Hr1G122370|HORVU2Hr1G122370.1	124	144	-	9.98e-06	CTCTCGCTCTCGCTCCCACCC
MLOC_15776	HORVU2Hr1G122370|HORVU2Hr1G122370.2	831	851	+	5.8e-06	CTCTTTCCCCCTCTATCCCAT
MLOC_15776	HORVU2Hr1G122370|HORVU2Hr1G122370.3	123	143	-	9.98e-06	CTCTCGCTCTCGCTCCCACCC
MLOC_15776	HORVU2Hr1G124930|HORVU2Hr1G124930.1	1205	1225	+	1.46e-07	TAATTAGTCTCTCTCTCTCTC
MLOC_15776	HORVU2Hr1G124930|HORVU2Hr1G124930.1	1207	1227	+	7.18e-09	ATTAGTCTCTCTCTCTCTCTC
MLOC_15776	HORVU2Hr1G124930|HORVU2Hr1G124930.1	1209	1229	+	1.9e-10	TAGTCTCTCTCTCTCTCTCTC
MLOC_15776	HORVU2Hr1G124930|HORVU2Hr1G124930.1	1211	1231	+	1.5e-09	GTCTCTCTCTCTCTCTCTCTG
MLOC_15776	HORVU2Hr1G124930|HORVU2Hr1G124930.1	1213	1233	+	6.07e-07	CTCTCTCTCTCTCTCTCTGCG
MLOC_15776	HORVU2Hr1G124930|HORVU2Hr1G124930.1	1215	1235	+	1.48e-06	CTCTCTCTCTCTCTCTGCGAC
MLOC_15776	HORVU2Hr1G124930|HORVU2Hr1G124930.1	1217	1237	+	2.15e-06	CTCTCTCTCTCTCTGCGACTA
MLOC_15776	HORVU2Hr1G124930|HORVU2Hr1G124930.2	1205	1225	+	1.46e-07	TAATTAGTCTCTCTCTCTCTC
MLOC_15776	HORVU2Hr1G124930|HORVU2Hr1G124930.2	1207	1227	+	7.18e-09	ATTAGTCTCTCTCTCTCTCTC
MLOC_15776	HORVU2Hr1G124930|HORVU2Hr1G124930.2	1209	1229	+	1.9e-10	TAGTCTCTCTCTCTCTCTCTC
MLOC_15776	HORVU2Hr1G124930|HORVU2Hr1G124930.2	1211	1231	+	1.5e-09	GTCTCTCTCTCTCTCTCTCTG
MLOC_15776	HORVU2Hr1G124930|HORVU2Hr1G124930.2	1213	1233	+	6.07e-07	CTCTCTCTCTCTCTCTCTGCG
MLOC_15776	HORVU2Hr1G124930|HORVU2Hr1G124930.2	1215	1235	+	1.48e-06	CTCTCTCTCTCTCTCTGCGAC
MLOC_15776	HORVU2Hr1G124930|HORVU2Hr1G124930.2	1217	1237	+	2.15e-06	CTCTCTCTCTCTCTGCGACTA
MLOC_15776	HORVU2Hr1G124930|HORVU2Hr1G124930.3	1205	1225	+	1.46e-07	TAATTAGTCTCTCTCTCTCTC
MLOC_15776	HORVU2Hr1G124930|HORVU2Hr1G124930.3	1207	1227	+	7.18e-09	ATTAGTCTCTCTCTCTCTCTC
MLOC_15776	HORVU2Hr1G124930|HORVU2Hr1G124930.3	1209	1229	+	1.9e-10	TAGTCTCTCTCTCTCTCTCTC
MLOC_15776	HORVU2Hr1G124930|HORVU2Hr1G124930.3	1211	1231	+	1.5e-09	GTCTCTCTCTCTCTCTCTCTG
MLOC_15776	HORVU2Hr1G124930|HORVU2Hr1G124930.3	1213	1233	+	6.07e-07	CTCTCTCTCTCTCTCTCTGCG
MLOC_15776	HORVU2Hr1G124930|HORVU2Hr1G124930.3	1215	1235	+	1.48e-06	CTCTCTCTCTCTCTCTGCGAC
MLOC_15776	HORVU2Hr1G124930|HORVU2Hr1G124930.3	1217	1237	+	2.15e-06	CTCTCTCTCTCTCTGCGACTA
MLOC_15776	HORVU3Hr1G002840|HORVU3Hr1G002840.3	1279	1299	+	4.93e-06	ATCGCTTCCTTTCTCTCTTCT
MLOC_15776	HORVU3Hr1G002840|HORVU3Hr1G002840.3	1291	1311	+	5.08e-06	CTCTCTTCTCTTCTCTCTCAT
MLOC_15776	HORVU3Hr1G002840|HORVU3Hr1G002840.4	1390	1410	+	4.93e-06	ATCGCTTCCTTTCTCTCTTCT
MLOC_15776	HORVU3Hr1G002840|HORVU3Hr1G002840.4	1402	1422	+	5.08e-06	CTCTCTTCTCTTCTCTCTCAT
MLOC_15776	HORVU3Hr1G002840|HORVU3Hr1G002840.6	1279	1299	+	4.93e-06	ATCGCTTCCTTTCTCTCTTCT
MLOC_15776	HORVU3Hr1G002840|HORVU3Hr1G002840.6	1291	1311	+	5.08e-06	CTCTCTTCTCTTCTCTCTCAT
MLOC_15776	HORVU3Hr1G002840|HORVU3Hr1G002840.8	1279	1299	+	4.93e-06	ATCGCTTCCTTTCTCTCTTCT
MLOC_15776	HORVU3Hr1G002840|HORVU3Hr1G002840.8	1291	1311	+	5.08e-06	CTCTCTTCTCTTCTCTCTCAT
MLOC_15776	HORVU3Hr1G002840|HORVU3Hr1G002840.9	1279	1299	+	4.93e-06	ATCGCTTCCTTTCTCTCTTCT
MLOC_15776	HORVU3Hr1G002840|HORVU3Hr1G002840.9	1291	1311	+	5.08e-06	CTCTCTTCTCTTCTCTCTCAT
MLOC_15776	HORVU3Hr1G072900|HORVU3Hr1G072900.2	1229	1249	-	1.19e-06	CTCTCTCTCTCTCTCTTCTCG
MLOC_15776	HORVU3Hr1G072900|HORVU3Hr1G072900.3	1229	1249	-	1.19e-06	CTCTCTCTCTCTCTCTTCTCG
MLOC_15776	HORVU3Hr1G072900|HORVU3Hr1G072900.4	1214	1234	-	1.19e-06	CTCTCTCTCTCTCTCTTCTCG
MLOC_15776	HORVU3Hr1G072900|HORVU3Hr1G072900.5	1208	1228	-	1.19e-06	CTCTCTCTCTCTCTCTTCTCG
MLOC_15776	HORVU3Hr1G072900|HORVU3Hr1G072900.5	1476	1496	-	9.19e-07	GGAGCTCTCTCTCTCTCTCTC
MLOC_15776	HORVU3Hr1G072900|HORVU3Hr1G072900.5	1478	1498	-	5.77e-08	CCGGAGCTCTCTCTCTCTCTC
MLOC_15776	HORVU3Hr1G072900|HORVU3Hr1G072900.5	1480	1500	-	8.36e-06	CTCCGGAGCTCTCTCTCTCTC
MLOC_15776	HORVU3Hr1G072900|HORVU3Hr1G072900.6	1191	1211	-	1.19e-06	CTCTCTCTCTCTCTCTTCTCG
MLOC_15776	HORVU3Hr1G072900|HORVU3Hr1G072900.6	1459	1479	-	9.19e-07	GGAGCTCTCTCTCTCTCTCTC
MLOC_15776	HORVU3Hr1G072900|HORVU3Hr1G072900.6	1461	1481	-	5.77e-08	CCGGAGCTCTCTCTCTCTCTC
MLOC_15776	HORVU3Hr1G072900|HORVU3Hr1G072900.6	1463	1483	-	8.36e-06	CTCCGGAGCTCTCTCTCTCTC
MLOC_15776	HORVU3Hr1G072900|HORVU3Hr1G072900.7	1190	1210	-	1.19e-06	CTCTCTCTCTCTCTCTTCTCG
MLOC_15776	HORVU3Hr1G072900|HORVU3Hr1G072900.7	1458	1478	-	9.19e-07	GGAGCTCTCTCTCTCTCTCTC
MLOC_15776	HORVU3Hr1G072900|HORVU3Hr1G072900.7	1460	1480	-	5.77e-08	CCGGAGCTCTCTCTCTCTCTC
MLOC_15776	HORVU3Hr1G072900|HORVU3Hr1G072900.7	1462	1482	-	8.36e-06	CTCCGGAGCTCTCTCTCTCTC
MLOC_15776	HORVU3Hr1G072900|HORVU3Hr1G072900.8	1057	1077	-	1.19e-06	CTCTCTCTCTCTCTCTTCTCG
MLOC_15776	HORVU3Hr1G072900|HORVU3Hr1G072900.8	1325	1345	-	9.19e-07	GGAGCTCTCTCTCTCTCTCTC
MLOC_15776	HORVU3Hr1G072900|HORVU3Hr1G072900.8	1327	1347	-	5.77e-08	CCGGAGCTCTCTCTCTCTCTC
MLOC_15776	HORVU3Hr1G072900|HORVU3Hr1G072900.8	1329	1349	-	8.36e-06	CTCCGGAGCTCTCTCTCTCTC
MLOC_15776	HORVU3Hr1G072900|HORVU3Hr1G072900.9	399	419	-	1.19e-06	CTCTCTCTCTCTCTCTTCTCG
MLOC_15776	HORVU3Hr1G072900|HORVU3Hr1G072900.9	667	687	-	9.19e-07	GGAGCTCTCTCTCTCTCTCTC
MLOC_15776	HORVU3Hr1G072900|HORVU3Hr1G072900.9	669	689	-	5.77e-08	CCGGAGCTCTCTCTCTCTCTC
MLOC_15776	HORVU3Hr1G072900|HORVU3Hr1G072900.9	671	691	-	8.36e-06	CTCCGGAGCTCTCTCTCTCTC
MLOC_15776	HORVU3Hr1G093350|HORVU3Hr1G093350.1	1294	1314	+	9.08e-06	ATTACCCCCTCTCCATCTCTC
MLOC_15776	HORVU3Hr1G093350|HORVU3Hr1G093350.1	1298	1318	+	4.6e-07	CCCCCTCTCCATCTCTCTCTT
MLOC_15776	HORVU3Hr1G093350|HORVU3Hr1G093350.1	1300	1320	+	6.04e-07	CCCTCTCCATCTCTCTCTTTG
MLOC_15776	HORVU3Hr1G093350|HORVU3Hr1G093350.2	1468	1488	+	9.08e-06	ATTACCCCCTCTCCATCTCTC
MLOC_15776	HORVU3Hr1G093350|HORVU3Hr1G093350.2	1472	1492	+	4.6e-07	CCCCCTCTCCATCTCTCTCTT
MLOC_15776	HORVU3Hr1G093350|HORVU3Hr1G093350.2	1474	1494	+	6.04e-07	CCCTCTCCATCTCTCTCTTTG
MLOC_15776	HORVU3Hr1G093350|HORVU3Hr1G093350.3	1459	1479	+	9.08e-06	ATTACCCCCTCTCCATCTCTC
MLOC_15776	HORVU3Hr1G093350|HORVU3Hr1G093350.3	1463	1483	+	4.6e-07	CCCCCTCTCCATCTCTCTCTT
MLOC_15776	HORVU3Hr1G093350|HORVU3Hr1G093350.3	1465	1485	+	6.04e-07	CCCTCTCCATCTCTCTCTTTG
MLOC_15776	HORVU3Hr1G093350|HORVU3Hr1G093350.5	307	327	+	9.08e-06	ATTACCCCCTCTCCATCTCTC
MLOC_15776	HORVU3Hr1G093350|HORVU3Hr1G093350.5	311	331	+	4.6e-07	CCCCCTCTCCATCTCTCTCTT
MLOC_15776	HORVU3Hr1G093350|HORVU3Hr1G093350.5	313	333	+	6.04e-07	CCCTCTCCATCTCTCTCTTTG
MLOC_15776	HORVU3Hr1G099760|HORVU3Hr1G099760.1	344	364	-	3.36e-07	GTCGCTCTCCCTCTCTCTCGC
MLOC_15776	HORVU3Hr1G099760|HORVU3Hr1G099760.1	346	366	-	3.38e-07	CCGTCGCTCTCCCTCTCTCTC
MLOC_15776	HORVU3Hr1G099760|HORVU3Hr1G099760.1	382	402	-	3.58e-06	GCCCCTCTCCCTCTTCCTCTC
MLOC_15776	HORVU3Hr1G099760|HORVU3Hr1G099760.1	946	966	-	7.63e-06	AACCCTCTCTTTCTTCATTTA
MLOC_15776	HORVU3Hr1G099760|HORVU3Hr1G099760.2	314	334	-	3.36e-07	GTCGCTCTCCCTCTCTCTCGC
MLOC_15776	HORVU3Hr1G099760|HORVU3Hr1G099760.2	316	336	-	3.38e-07	CCGTCGCTCTCCCTCTCTCTC
MLOC_15776	HORVU3Hr1G099760|HORVU3Hr1G099760.2	352	372	-	3.58e-06	GCCCCTCTCCCTCTTCCTCTC
MLOC_15776	HORVU3Hr1G099760|HORVU3Hr1G099760.2	916	936	-	7.63e-06	AACCCTCTCTTTCTTCATTTA
MLOC_15776	HORVU3Hr1G099760|HORVU3Hr1G099760.3	344	364	-	3.36e-07	GTCGCTCTCCCTCTCTCTCGC
MLOC_15776	HORVU3Hr1G099760|HORVU3Hr1G099760.3	346	366	-	3.38e-07	CCGTCGCTCTCCCTCTCTCTC
MLOC_15776	HORVU3Hr1G099760|HORVU3Hr1G099760.3	382	402	-	3.58e-06	GCCCCTCTCCCTCTTCCTCTC
MLOC_15776	HORVU3Hr1G099760|HORVU3Hr1G099760.3	946	966	-	7.63e-06	AACCCTCTCTTTCTTCATTTA
MLOC_15776	HORVU3Hr1G099760|HORVU3Hr1G099760.4	344	364	-	3.36e-07	GTCGCTCTCCCTCTCTCTCGC
MLOC_15776	HORVU3Hr1G099760|HORVU3Hr1G099760.4	346	366	-	3.38e-07	CCGTCGCTCTCCCTCTCTCTC
MLOC_15776	HORVU3Hr1G099760|HORVU3Hr1G099760.4	382	402	-	3.58e-06	GCCCCTCTCCCTCTTCCTCTC
MLOC_15776	HORVU3Hr1G099760|HORVU3Hr1G099760.4	946	966	-	7.63e-06	AACCCTCTCTTTCTTCATTTA
MLOC_15776	HORVU3Hr1G099760|HORVU3Hr1G099760.5	347	367	-	3.36e-07	GTCGCTCTCCCTCTCTCTCGC
MLOC_15776	HORVU3Hr1G099760|HORVU3Hr1G099760.5	349	369	-	3.38e-07	CCGTCGCTCTCCCTCTCTCTC
MLOC_15776	HORVU3Hr1G099760|HORVU3Hr1G099760.5	385	405	-	3.58e-06	GCCCCTCTCCCTCTTCCTCTC
MLOC_15776	HORVU3Hr1G099760|HORVU3Hr1G099760.5	949	969	-	7.63e-06	AACCCTCTCTTTCTTCATTTA
MLOC_15776	HORVU3Hr1G104600|HORVU3Hr1G104600.1	229	249	-	2.03e-06	TCCTTTTTTTTTCTTTTTCTC
MLOC_15776	HORVU3Hr1G104600|HORVU3Hr1G104600.10	244	264	-	2.03e-06	TCCTTTTTTTTTCTTTTTCTC
MLOC_15776	HORVU3Hr1G104600|HORVU3Hr1G104600.4	229	249	-	2.03e-06	TCCTTTTTTTTTCTTTTTCTC
MLOC_15776	HORVU3Hr1G104600|HORVU3Hr1G104600.5	229	249	-	2.03e-06	TCCTTTTTTTTTCTTTTTCTC
MLOC_15776	HORVU3Hr1G104600|HORVU3Hr1G104600.7	229	249	-	2.03e-06	TCCTTTTTTTTTCTTTTTCTC
MLOC_15776	HORVU3Hr1G104600|HORVU3Hr1G104600.8	229	249	-	2.03e-06	TCCTTTTTTTTTCTTTTTCTC
MLOC_15776	HORVU3Hr1G105790|HORVU3Hr1G105790.4	729	749	-	7.04e-06	CTCCCTCTATCTATATATATA
MLOC_15776	HORVU3Hr1G105790|HORVU3Hr1G105790.4	731	751	-	3.97e-06	CACTCCCTCTATCTATATATA
MLOC_15776	HORVU3Hr1G105790|HORVU3Hr1G105790.4	733	753	-	1.3e-06	CCCACTCCCTCTATCTATATA
MLOC_15776	HORVU3Hr1G105790|HORVU3Hr1G105790.7	449	469	-	7.04e-06	CTCCCTCTATCTATATATATA
MLOC_15776	HORVU3Hr1G105790|HORVU3Hr1G105790.7	451	471	-	3.97e-06	CACTCCCTCTATCTATATATA
MLOC_15776	HORVU3Hr1G105790|HORVU3Hr1G105790.7	453	473	-	1.3e-06	CCCACTCCCTCTATCTATATA
MLOC_15776	HORVU3Hr1G105790|HORVU3Hr1G105790.8	449	469	-	7.04e-06	CTCCCTCTATCTATATATATA
MLOC_15776	HORVU3Hr1G105790|HORVU3Hr1G105790.8	451	471	-	3.97e-06	CACTCCCTCTATCTATATATA
MLOC_15776	HORVU3Hr1G105790|HORVU3Hr1G105790.8	453	473	-	1.3e-06	CCCACTCCCTCTATCTATATA
MLOC_15776	HORVU4Hr1G005920|HORVU4Hr1G005920.1	1104	1124	-	4.27e-06	TTTTTTCTCTCTCTCTGCAGC
MLOC_15776	HORVU4Hr1G005920|HORVU4Hr1G005920.1	1106	1126	-	9.98e-06	ATTTTTTTCTCTCTCTCTGCA
MLOC_15776	HORVU4Hr1G005920|HORVU4Hr1G005920.1	1108	1128	-	2.23e-06	GCATTTTTTTCTCTCTCTCTG
MLOC_15776	HORVU4Hr1G005920|HORVU4Hr1G005920.1	1110	1130	-	5.02e-07	ATGCATTTTTTTCTCTCTCTC
MLOC_15776	HORVU4Hr1G005920|HORVU4Hr1G005920.10	945	965	-	4.27e-06	TTTTTTCTCTCTCTCTGCAGC
MLOC_15776	HORVU4Hr1G005920|HORVU4Hr1G005920.10	947	967	-	9.98e-06	ATTTTTTTCTCTCTCTCTGCA
MLOC_15776	HORVU4Hr1G005920|HORVU4Hr1G005920.10	949	969	-	2.23e-06	GCATTTTTTTCTCTCTCTCTG
MLOC_15776	HORVU4Hr1G005920|HORVU4Hr1G005920.10	951	971	-	5.02e-07	ATGCATTTTTTTCTCTCTCTC
MLOC_15776	HORVU4Hr1G005920|HORVU4Hr1G005920.13	1104	1124	-	4.27e-06	TTTTTTCTCTCTCTCTGCAGC
MLOC_15776	HORVU4Hr1G005920|HORVU4Hr1G005920.13	1106	1126	-	9.98e-06	ATTTTTTTCTCTCTCTCTGCA
MLOC_15776	HORVU4Hr1G005920|HORVU4Hr1G005920.13	1108	1128	-	2.23e-06	GCATTTTTTTCTCTCTCTCTG
MLOC_15776	HORVU4Hr1G005920|HORVU4Hr1G005920.13	1110	1130	-	5.02e-07	ATGCATTTTTTTCTCTCTCTC
MLOC_15776	HORVU4Hr1G005920|HORVU4Hr1G005920.14	1104	1124	-	4.27e-06	TTTTTTCTCTCTCTCTGCAGC
MLOC_15776	HORVU4Hr1G005920|HORVU4Hr1G005920.14	1106	1126	-	9.98e-06	ATTTTTTTCTCTCTCTCTGCA
MLOC_15776	HORVU4Hr1G005920|HORVU4Hr1G005920.14	1108	1128	-	2.23e-06	GCATTTTTTTCTCTCTCTCTG
MLOC_15776	HORVU4Hr1G005920|HORVU4Hr1G005920.14	1110	1130	-	5.02e-07	ATGCATTTTTTTCTCTCTCTC
MLOC_15776	HORVU4Hr1G005920|HORVU4Hr1G005920.19	145	165	-	6.39e-06	TTCCTTCTCTCTCTCTTCCAG
MLOC_15776	HORVU4Hr1G005920|HORVU4Hr1G005920.19	147	167	-	1.14e-06	CCTTCCTTCTCTCTCTCTTCC
MLOC_15776	HORVU4Hr1G005920|HORVU4Hr1G005920.19	149	169	-	1.19e-07	TTCCTTCCTTCTCTCTCTCTT
MLOC_15776	HORVU4Hr1G005920|HORVU4Hr1G005920.19	151	171	-	3.28e-06	ACTTCCTTCCTTCTCTCTCTC
MLOC_15776	HORVU4Hr1G005920|HORVU4Hr1G005920.23	397	417	-	6.39e-06	TTCCTTCTCTCTCTCTTCCAG
MLOC_15776	HORVU4Hr1G005920|HORVU4Hr1G005920.23	399	419	-	1.14e-06	CCTTCCTTCTCTCTCTCTTCC
MLOC_15776	HORVU4Hr1G005920|HORVU4Hr1G005920.23	401	421	-	1.19e-07	TTCCTTCCTTCTCTCTCTCTT
MLOC_15776	HORVU4Hr1G005920|HORVU4Hr1G005920.23	403	423	-	3.28e-06	ACTTCCTTCCTTCTCTCTCTC
MLOC_15776	HORVU4Hr1G005920|HORVU4Hr1G005920.4	1104	1124	-	4.27e-06	TTTTTTCTCTCTCTCTGCAGC
MLOC_15776	HORVU4Hr1G005920|HORVU4Hr1G005920.4	1106	1126	-	9.98e-06	ATTTTTTTCTCTCTCTCTGCA
MLOC_15776	HORVU4Hr1G005920|HORVU4Hr1G005920.4	1108	1128	-	2.23e-06	GCATTTTTTTCTCTCTCTCTG
MLOC_15776	HORVU4Hr1G005920|HORVU4Hr1G005920.4	1110	1130	-	5.02e-07	ATGCATTTTTTTCTCTCTCTC
MLOC_15776	HORVU4Hr1G005920|HORVU4Hr1G005920.46	397	417	-	6.39e-06	TTCCTTCTCTCTCTCTTCCAG
MLOC_15776	HORVU4Hr1G005920|HORVU4Hr1G005920.46	399	419	-	1.14e-06	CCTTCCTTCTCTCTCTCTTCC
MLOC_15776	HORVU4Hr1G005920|HORVU4Hr1G005920.46	401	421	-	1.19e-07	TTCCTTCCTTCTCTCTCTCTT
MLOC_15776	HORVU4Hr1G005920|HORVU4Hr1G005920.46	403	423	-	3.28e-06	ACTTCCTTCCTTCTCTCTCTC
MLOC_15776	HORVU4Hr1G005920|HORVU4Hr1G005920.56	678	698	-	6.39e-06	TTCCTTCTCTCTCTCTTCCAG
MLOC_15776	HORVU4Hr1G005920|HORVU4Hr1G005920.56	680	700	-	1.14e-06	CCTTCCTTCTCTCTCTCTTCC
MLOC_15776	HORVU4Hr1G005920|HORVU4Hr1G005920.56	682	702	-	1.19e-07	TTCCTTCCTTCTCTCTCTCTT
MLOC_15776	HORVU4Hr1G005920|HORVU4Hr1G005920.56	684	704	-	3.28e-06	ACTTCCTTCCTTCTCTCTCTC
MLOC_15776	HORVU4Hr1G005920|HORVU4Hr1G005920.57	698	718	-	6.39e-06	TTCCTTCTCTCTCTCTTCCAG
MLOC_15776	HORVU4Hr1G005920|HORVU4Hr1G005920.57	700	720	-	1.14e-06	CCTTCCTTCTCTCTCTCTTCC
MLOC_15776	HORVU4Hr1G005920|HORVU4Hr1G005920.57	702	722	-	1.19e-07	TTCCTTCCTTCTCTCTCTCTT
MLOC_15776	HORVU4Hr1G005920|HORVU4Hr1G005920.57	704	724	-	3.28e-06	ACTTCCTTCCTTCTCTCTCTC
MLOC_15776	HORVU4Hr1G005920|HORVU4Hr1G005920.58	1104	1124	-	6.39e-06	TTCCTTCTCTCTCTCTTCCAG
MLOC_15776	HORVU4Hr1G005920|HORVU4Hr1G005920.58	1106	1126	-	1.14e-06	CCTTCCTTCTCTCTCTCTTCC
MLOC_15776	HORVU4Hr1G005920|HORVU4Hr1G005920.58	1108	1128	-	1.19e-07	TTCCTTCCTTCTCTCTCTCTT
MLOC_15776	HORVU4Hr1G005920|HORVU4Hr1G005920.58	1110	1130	-	3.28e-06	ACTTCCTTCCTTCTCTCTCTC
MLOC_15776	HORVU4Hr1G005920|HORVU4Hr1G005920.59	1104	1124	-	6.39e-06	TTCCTTCTCTCTCTCTTCCAG
MLOC_15776	HORVU4Hr1G005920|HORVU4Hr1G005920.59	1106	1126	-	1.14e-06	CCTTCCTTCTCTCTCTCTTCC
MLOC_15776	HORVU4Hr1G005920|HORVU4Hr1G005920.59	1108	1128	-	1.19e-07	TTCCTTCCTTCTCTCTCTCTT
MLOC_15776	HORVU4Hr1G005920|HORVU4Hr1G005920.59	1110	1130	-	3.28e-06	ACTTCCTTCCTTCTCTCTCTC
MLOC_15776	HORVU4Hr1G005920|HORVU4Hr1G005920.6	1233	1253	-	4.27e-06	TTTTTTCTCTCTCTCTGCAGC
MLOC_15776	HORVU4Hr1G005920|HORVU4Hr1G005920.6	1235	1255	-	9.98e-06	ATTTTTTTCTCTCTCTCTGCA
MLOC_15776	HORVU4Hr1G005920|HORVU4Hr1G005920.6	1237	1257	-	2.23e-06	GCATTTTTTTCTCTCTCTCTG
MLOC_15776	HORVU4Hr1G005920|HORVU4Hr1G005920.6	1239	1259	-	5.02e-07	ATGCATTTTTTTCTCTCTCTC
MLOC_15776	HORVU4Hr1G005920|HORVU4Hr1G005920.62	397	417	-	6.39e-06	TTCCTTCTCTCTCTCTTCCAG
MLOC_15776	HORVU4Hr1G005920|HORVU4Hr1G005920.62	399	419	-	1.14e-06	CCTTCCTTCTCTCTCTCTTCC
MLOC_15776	HORVU4Hr1G005920|HORVU4Hr1G005920.62	401	421	-	1.19e-07	TTCCTTCCTTCTCTCTCTCTT
MLOC_15776	HORVU4Hr1G005920|HORVU4Hr1G005920.62	403	423	-	3.28e-06	ACTTCCTTCCTTCTCTCTCTC
MLOC_15776	HORVU4Hr1G005920|HORVU4Hr1G005920.64	397	417	-	6.39e-06	TTCCTTCTCTCTCTCTTCCAG
MLOC_15776	HORVU4Hr1G005920|HORVU4Hr1G005920.64	399	419	-	1.14e-06	CCTTCCTTCTCTCTCTCTTCC
MLOC_15776	HORVU4Hr1G005920|HORVU4Hr1G005920.64	401	421	-	1.19e-07	TTCCTTCCTTCTCTCTCTCTT
MLOC_15776	HORVU4Hr1G005920|HORVU4Hr1G005920.64	403	423	-	3.28e-06	ACTTCCTTCCTTCTCTCTCTC
MLOC_15776	HORVU4Hr1G005920|HORVU4Hr1G005920.7	1234	1254	-	4.27e-06	TTTTTTCTCTCTCTCTGCAGC
MLOC_15776	HORVU4Hr1G005920|HORVU4Hr1G005920.7	1236	1256	-	9.98e-06	ATTTTTTTCTCTCTCTCTGCA
MLOC_15776	HORVU4Hr1G005920|HORVU4Hr1G005920.7	1238	1258	-	2.23e-06	GCATTTTTTTCTCTCTCTCTG
MLOC_15776	HORVU4Hr1G005920|HORVU4Hr1G005920.7	1240	1260	-	5.02e-07	ATGCATTTTTTTCTCTCTCTC
MLOC_15776	HORVU4Hr1G005920|HORVU4Hr1G005920.9	1236	1256	-	4.27e-06	TTTTTTCTCTCTCTCTGCAGC
MLOC_15776	HORVU4Hr1G005920|HORVU4Hr1G005920.9	1238	1258	-	9.98e-06	ATTTTTTTCTCTCTCTCTGCA
MLOC_15776	HORVU4Hr1G005920|HORVU4Hr1G005920.9	1240	1260	-	2.23e-06	GCATTTTTTTCTCTCTCTCTG
MLOC_15776	HORVU4Hr1G005920|HORVU4Hr1G005920.9	1242	1262	-	5.02e-07	ATGCATTTTTTTCTCTCTCTC
MLOC_15776	HORVU4Hr1G058010|HORVU4Hr1G058010.1	1189	1209	-	8.15e-06	CTCACATGCCCTCTCTCTCCA
MLOC_15776	HORVU4Hr1G074230|HORVU4Hr1G074230.10	1298	1318	-	2.07e-07	TTCTTTCTCTCTCCCTGTCAC
MLOC_15776	HORVU4Hr1G074230|HORVU4Hr1G074230.10	1300	1320	-	2.3e-06	CCTTCTTTCTCTCTCCCTGTC
MLOC_15776	HORVU4Hr1G074230|HORVU4Hr1G074230.10	1302	1322	-	1.42e-06	TCCCTTCTTTCTCTCTCCCTG
MLOC_15776	HORVU4Hr1G074230|HORVU4Hr1G074230.10	1304	1324	-	1.55e-06	CTTCCCTTCTTTCTCTCTCCC
MLOC_15776	HORVU4Hr1G074230|HORVU4Hr1G074230.12	1408	1428	-	2.07e-07	TTCTTTCTCTCTCCCTGTCAC
MLOC_15776	HORVU4Hr1G074230|HORVU4Hr1G074230.12	1410	1430	-	2.3e-06	CCTTCTTTCTCTCTCCCTGTC
MLOC_15776	HORVU4Hr1G074230|HORVU4Hr1G074230.12	1412	1432	-	1.42e-06	TCCCTTCTTTCTCTCTCCCTG
MLOC_15776	HORVU4Hr1G074230|HORVU4Hr1G074230.12	1414	1434	-	1.55e-06	CTTCCCTTCTTTCTCTCTCCC
MLOC_15776	HORVU4Hr1G074230|HORVU4Hr1G074230.14	1408	1428	-	2.07e-07	TTCTTTCTCTCTCCCTGTCAC
MLOC_15776	HORVU4Hr1G074230|HORVU4Hr1G074230.14	1410	1430	-	2.3e-06	CCTTCTTTCTCTCTCCCTGTC
MLOC_15776	HORVU4Hr1G074230|HORVU4Hr1G074230.14	1412	1432	-	1.42e-06	TCCCTTCTTTCTCTCTCCCTG
MLOC_15776	HORVU4Hr1G074230|HORVU4Hr1G074230.14	1414	1434	-	1.55e-06	CTTCCCTTCTTTCTCTCTCCC
MLOC_15776	HORVU4Hr1G074230|HORVU4Hr1G074230.16	1298	1318	-	2.07e-07	TTCTTTCTCTCTCCCTGTCAC
MLOC_15776	HORVU4Hr1G074230|HORVU4Hr1G074230.16	1300	1320	-	2.3e-06	CCTTCTTTCTCTCTCCCTGTC
MLOC_15776	HORVU4Hr1G074230|HORVU4Hr1G074230.16	1302	1322	-	1.42e-06	TCCCTTCTTTCTCTCTCCCTG
MLOC_15776	HORVU4Hr1G074230|HORVU4Hr1G074230.16	1304	1324	-	1.55e-06	CTTCCCTTCTTTCTCTCTCCC
MLOC_15776	HORVU4Hr1G074230|HORVU4Hr1G074230.17	1298	1318	-	2.07e-07	TTCTTTCTCTCTCCCTGTCAC
MLOC_15776	HORVU4Hr1G074230|HORVU4Hr1G074230.17	1300	1320	-	2.3e-06	CCTTCTTTCTCTCTCCCTGTC
MLOC_15776	HORVU4Hr1G074230|HORVU4Hr1G074230.17	1302	1322	-	1.42e-06	TCCCTTCTTTCTCTCTCCCTG
MLOC_15776	HORVU4Hr1G074230|HORVU4Hr1G074230.17	1304	1324	-	1.55e-06	CTTCCCTTCTTTCTCTCTCCC
MLOC_15776	HORVU4Hr1G074230|HORVU4Hr1G074230.7	1298	1318	-	2.07e-07	TTCTTTCTCTCTCCCTGTCAC
MLOC_15776	HORVU4Hr1G074230|HORVU4Hr1G074230.7	1300	1320	-	2.3e-06	CCTTCTTTCTCTCTCCCTGTC
MLOC_15776	HORVU4Hr1G074230|HORVU4Hr1G074230.7	1302	1322	-	1.42e-06	TCCCTTCTTTCTCTCTCCCTG
MLOC_15776	HORVU4Hr1G074230|HORVU4Hr1G074230.7	1304	1324	-	1.55e-06	CTTCCCTTCTTTCTCTCTCCC
MLOC_15776	HORVU4Hr1G085050|HORVU4Hr1G085050.1	1148	1168	-	8.5e-07	CTCTCTTCTTCTCTCTCATCC
MLOC_15776	HORVU4Hr1G085050|HORVU4Hr1G085050.1	1150	1170	-	3.35e-07	CTCTCTCTTCTTCTCTCTCAT
MLOC_15776	HORVU4Hr1G085050|HORVU4Hr1G085050.1	1152	1172	-	4.22e-06	TTCTCTCTCTTCTTCTCTCTC
MLOC_15776	HORVU4Hr1G085050|HORVU4Hr1G085050.1	1154	1174	-	7.72e-06	CCTTCTCTCTCTTCTTCTCTC
MLOC_15776	HORVU4Hr1G085050|HORVU4Hr1G085050.1	1156	1176	-	1.55e-06	TCCCTTCTCTCTCTTCTTCTC
MLOC_15776	HORVU4Hr1G085050|HORVU4Hr1G085050.1	1158	1178	-	8.29e-06	CTTCCCTTCTCTCTCTTCTTC
MLOC_15776	HORVU4Hr1G085050|HORVU4Hr1G085050.1	1162	1182	-	1.9e-06	CCCGCTTCCCTTCTCTCTCTT
MLOC_15776	HORVU4Hr1G085050|HORVU4Hr1G085050.2	1215	1235	-	8.5e-07	CTCTCTTCTTCTCTCTCATCC
MLOC_15776	HORVU4Hr1G085050|HORVU4Hr1G085050.2	1217	1237	-	3.35e-07	CTCTCTCTTCTTCTCTCTCAT
MLOC_15776	HORVU4Hr1G085050|HORVU4Hr1G085050.2	1219	1239	-	4.22e-06	TTCTCTCTCTTCTTCTCTCTC
MLOC_15776	HORVU4Hr1G085050|HORVU4Hr1G085050.2	1221	1241	-	7.72e-06	CCTTCTCTCTCTTCTTCTCTC
MLOC_15776	HORVU4Hr1G085050|HORVU4Hr1G085050.2	1223	1243	-	1.55e-06	TCCCTTCTCTCTCTTCTTCTC
MLOC_15776	HORVU4Hr1G085050|HORVU4Hr1G085050.2	1225	1245	-	8.29e-06	CTTCCCTTCTCTCTCTTCTTC
MLOC_15776	HORVU4Hr1G085050|HORVU4Hr1G085050.2	1229	1249	-	1.9e-06	CCCGCTTCCCTTCTCTCTCTT
MLOC_15776	HORVU4Hr1G085050|HORVU4Hr1G085050.3	1213	1233	-	8.5e-07	CTCTCTTCTTCTCTCTCATCC
MLOC_15776	HORVU4Hr1G085050|HORVU4Hr1G085050.3	1215	1235	-	3.35e-07	CTCTCTCTTCTTCTCTCTCAT
MLOC_15776	HORVU4Hr1G085050|HORVU4Hr1G085050.3	1217	1237	-	4.22e-06	TTCTCTCTCTTCTTCTCTCTC
MLOC_15776	HORVU4Hr1G085050|HORVU4Hr1G085050.3	1219	1239	-	7.72e-06	CCTTCTCTCTCTTCTTCTCTC
MLOC_15776	HORVU4Hr1G085050|HORVU4Hr1G085050.3	1221	1241	-	1.55e-06	TCCCTTCTCTCTCTTCTTCTC
MLOC_15776	HORVU4Hr1G085050|HORVU4Hr1G085050.3	1223	1243	-	8.29e-06	CTTCCCTTCTCTCTCTTCTTC
MLOC_15776	HORVU4Hr1G085050|HORVU4Hr1G085050.3	1227	1247	-	1.9e-06	CCCGCTTCCCTTCTCTCTCTT
MLOC_15776	HORVU4Hr1G085050|HORVU4Hr1G085050.4	1169	1189	-	8.5e-07	CTCTCTTCTTCTCTCTCATCC
MLOC_15776	HORVU4Hr1G085050|HORVU4Hr1G085050.4	1171	1191	-	3.35e-07	CTCTCTCTTCTTCTCTCTCAT
MLOC_15776	HORVU4Hr1G085050|HORVU4Hr1G085050.4	1173	1193	-	4.22e-06	TTCTCTCTCTTCTTCTCTCTC
MLOC_15776	HORVU4Hr1G085050|HORVU4Hr1G085050.4	1175	1195	-	7.72e-06	CCTTCTCTCTCTTCTTCTCTC
MLOC_15776	HORVU4Hr1G085050|HORVU4Hr1G085050.4	1177	1197	-	1.55e-06	TCCCTTCTCTCTCTTCTTCTC
MLOC_15776	HORVU4Hr1G085050|HORVU4Hr1G085050.4	1179	1199	-	8.29e-06	CTTCCCTTCTCTCTCTTCTTC
MLOC_15776	HORVU4Hr1G085050|HORVU4Hr1G085050.4	1183	1203	-	1.9e-06	CCCGCTTCCCTTCTCTCTCTT
MLOC_15776	HORVU4Hr1G087230|HORVU4Hr1G087230.18	1149	1169	+	8.64e-06	GTCTTTTTCCTACTCTGTCTC
MLOC_15776	HORVU4Hr1G087230|HORVU4Hr1G087230.19	1149	1169	+	8.64e-06	GTCTTTTTCCTACTCTGTCTC
MLOC_15776	HORVU5Hr1G001180|HORVU5Hr1G001180.10	435	455	+	4.84e-07	TTTATTCACTCTCTCTGTCTC
MLOC_15776	HORVU5Hr1G001180|HORVU5Hr1G001180.11	6	26	+	4.84e-07	TTTATTCACTCTCTCTGTCTC
MLOC_15776	HORVU5Hr1G001180|HORVU5Hr1G001180.6	955	975	+	4.84e-07	TTTATTCACTCTCTCTGTCTC
MLOC_15776	HORVU5Hr1G001180|HORVU5Hr1G001180.7	955	975	+	4.84e-07	TTTATTCACTCTCTCTGTCTC
MLOC_15776	HORVU5Hr1G001180|HORVU5Hr1G001180.8	712	732	+	4.84e-07	TTTATTCACTCTCTCTGTCTC
MLOC_15776	HORVU5Hr1G001180|HORVU5Hr1G001180.9	554	574	+	4.84e-07	TTTATTCACTCTCTCTGTCTC
MLOC_15776	HORVU5Hr1G010950|HORVU5Hr1G010950.1	190	210	+	4.25e-06	CAGCATCTCTCTCCATGTCTC
MLOC_15776	HORVU5Hr1G010950|HORVU5Hr1G010950.1	194	214	+	3.01e-06	ATCTCTCTCCATGTCTCTCTC
MLOC_15776	HORVU5Hr1G010960|HORVU5Hr1G010960.1	1041	1061	+	9.27e-06	CTGCATCTCTCTCCAAGTCTC
MLOC_15776	HORVU5Hr1G029060|HORVU5Hr1G029060.2	43	63	+	9.27e-06	ATTTCTCTTCTTCTTCCTCTC
MLOC_15776	HORVU5Hr1G029060|HORVU5Hr1G029060.2	896	916	-	2.97e-07	ATCACTCTTTCTCTATGACTC
MLOC_15776	HORVU5Hr1G029060|HORVU5Hr1G029060.3	1145	1165	-	2.97e-07	ATCACTCTTTCTCTATGACTC
MLOC_15776	HORVU5Hr1G029060|HORVU5Hr1G029060.3	292	312	+	9.27e-06	ATTTCTCTTCTTCTTCCTCTC
MLOC_15776	HORVU5Hr1G029060|HORVU5Hr1G029060.4	36	56	-	2.97e-07	ATCACTCTTTCTCTATGACTC
MLOC_15776	HORVU5Hr1G029060|HORVU5Hr1G029060.4	844	864	+	5.87e-07	TATTCTTTCTTTCTTTCTTTC
MLOC_15776	HORVU5Hr1G029060|HORVU5Hr1G029060.4	846	866	+	4.76e-06	TTCTTTCTTTCTTTCTTTCTT
MLOC_15776	HORVU5Hr1G029060|HORVU5Hr1G029060.4	848	868	+	2.48e-07	CTTTCTTTCTTTCTTTCTTTT
MLOC_15776	HORVU5Hr1G029060|HORVU5Hr1G029060.5	729	749	-	2.97e-07	ATCACTCTTTCTCTATGACTC
MLOC_15776	HORVU5Hr1G029060|HORVU5Hr1G029060.7	1438	1458	-	2.97e-07	ATCACTCTTTCTCTATGACTC
MLOC_15776	HORVU5Hr1G029060|HORVU5Hr1G029060.7	585	605	+	9.27e-06	ATTTCTCTTCTTCTTCCTCTC
MLOC_15776	HORVU5Hr1G051970|HORVU5Hr1G051970.1	180	200	+	5.12e-06	CTCTTTTTTTTTCTTTTCCTT
MLOC_15776	HORVU5Hr1G051970|HORVU5Hr1G051970.2	156	176	+	5.12e-06	CTCTTTTTTTTTCTTTTCCTT
MLOC_15776	HORVU5Hr1G051970|HORVU5Hr1G051970.3	156	176	+	5.12e-06	CTCTTTTTTTTTCTTTTCCTT
MLOC_15776	HORVU5Hr1G051970|HORVU5Hr1G051970.4	156	176	+	5.12e-06	CTCTTTTTTTTTCTTTTCCTT
MLOC_15776	HORVU5Hr1G051970|HORVU5Hr1G051970.5	117	137	+	5.12e-06	CTCTTTTTTTTTCTTTTCCTT
MLOC_15776	HORVU5Hr1G066370|HORVU5Hr1G066370.27	387	407	+	6.53e-06	TTGCCGCTCTCTCTTTCTAAA
MLOC_15776	HORVU5Hr1G066370|HORVU5Hr1G066370.29	333	353	+	6.53e-06	TTGCCGCTCTCTCTTTCTAAA
MLOC_15776	HORVU5Hr1G066370|HORVU5Hr1G066370.30	333	353	+	6.53e-06	TTGCCGCTCTCTCTTTCTAAA
MLOC_15776	HORVU5Hr1G066370|HORVU5Hr1G066370.33	516	536	+	5.75e-06	TCCCCTTTTTTTCTTTCTTTT
MLOC_15776	HORVU5Hr1G066370|HORVU5Hr1G066370.34	516	536	+	5.75e-06	TCCCCTTTTTTTCTTTCTTTT
MLOC_15776	HORVU5Hr1G066370|HORVU5Hr1G066370.35	81	101	+	9.12e-06	AAGTCTTTCTTTATCTATTTT
MLOC_15776	HORVU5Hr1G066370|HORVU5Hr1G066370.42	516	536	+	5.75e-06	TCCCCTTTTTTTCTTTCTTTT
MLOC_15776	HORVU5Hr1G066370|HORVU5Hr1G066370.45	669	689	+	5.75e-06	TCCCCTTTTTTTCTTTCTTTT
MLOC_15776	HORVU5Hr1G106850|HORVU5Hr1G106850.10	411	431	-	2.87e-06	TTCATTCTCTCTCTTCTTTTA
MLOC_15776	HORVU5Hr1G106850|HORVU5Hr1G106850.10	413	433	-	8.93e-06	ATTTCATTCTCTCTCTTCTTT
MLOC_15776	HORVU5Hr1G106850|HORVU5Hr1G106850.10	606	626	+	2.54e-06	TCCTCCCCGCCTCTCTCTCTC
MLOC_15776	HORVU5Hr1G106850|HORVU5Hr1G106850.10	608	628	+	7.92e-08	CTCCCCGCCTCTCTCTCTCTC
MLOC_15776	HORVU5Hr1G106850|HORVU5Hr1G106850.10	610	630	+	7.92e-08	CCCCGCCTCTCTCTCTCTCTT
MLOC_15776	HORVU5Hr1G106850|HORVU5Hr1G106850.10	612	632	+	9.45e-08	CCGCCTCTCTCTCTCTCTTCC
MLOC_15776	HORVU5Hr1G106850|HORVU5Hr1G106850.10	614	634	+	1.86e-06	GCCTCTCTCTCTCTCTTCCCT
MLOC_15776	HORVU5Hr1G106850|HORVU5Hr1G106850.10	616	636	+	4.16e-07	CTCTCTCTCTCTCTTCCCTAC
MLOC_15776	HORVU5Hr1G106850|HORVU5Hr1G106850.11	411	431	-	2.87e-06	TTCATTCTCTCTCTTCTTTTA
MLOC_15776	HORVU5Hr1G106850|HORVU5Hr1G106850.11	413	433	-	8.93e-06	ATTTCATTCTCTCTCTTCTTT
MLOC_15776	HORVU5Hr1G106850|HORVU5Hr1G106850.11	606	626	+	2.54e-06	TCCTCCCCGCCTCTCTCTCTC
MLOC_15776	HORVU5Hr1G106850|HORVU5Hr1G106850.11	608	628	+	7.92e-08	CTCCCCGCCTCTCTCTCTCTC
MLOC_15776	HORVU5Hr1G106850|HORVU5Hr1G106850.11	610	630	+	7.92e-08	CCCCGCCTCTCTCTCTCTCTT
MLOC_15776	HORVU5Hr1G106850|HORVU5Hr1G106850.11	612	632	+	9.45e-08	CCGCCTCTCTCTCTCTCTTCC
MLOC_15776	HORVU5Hr1G106850|HORVU5Hr1G106850.11	614	634	+	1.86e-06	GCCTCTCTCTCTCTCTTCCCT
MLOC_15776	HORVU5Hr1G106850|HORVU5Hr1G106850.11	616	636	+	4.16e-07	CTCTCTCTCTCTCTTCCCTAC
MLOC_15776	HORVU5Hr1G106850|HORVU5Hr1G106850.12	411	431	-	2.87e-06	TTCATTCTCTCTCTTCTTTTA
MLOC_15776	HORVU5Hr1G106850|HORVU5Hr1G106850.12	413	433	-	8.93e-06	ATTTCATTCTCTCTCTTCTTT
MLOC_15776	HORVU5Hr1G106850|HORVU5Hr1G106850.12	606	626	+	2.54e-06	TCCTCCCCGCCTCTCTCTCTC
MLOC_15776	HORVU5Hr1G106850|HORVU5Hr1G106850.12	608	628	+	7.92e-08	CTCCCCGCCTCTCTCTCTCTC
MLOC_15776	HORVU5Hr1G106850|HORVU5Hr1G106850.12	610	630	+	7.92e-08	CCCCGCCTCTCTCTCTCTCTT
MLOC_15776	HORVU5Hr1G106850|HORVU5Hr1G106850.12	612	632	+	9.45e-08	CCGCCTCTCTCTCTCTCTTCC
MLOC_15776	HORVU5Hr1G106850|HORVU5Hr1G106850.12	614	634	+	1.86e-06	GCCTCTCTCTCTCTCTTCCCT
MLOC_15776	HORVU5Hr1G106850|HORVU5Hr1G106850.12	616	636	+	4.16e-07	CTCTCTCTCTCTCTTCCCTAC
MLOC_15776	HORVU5Hr1G106850|HORVU5Hr1G106850.15	411	431	-	2.87e-06	TTCATTCTCTCTCTTCTTTTA
MLOC_15776	HORVU5Hr1G106850|HORVU5Hr1G106850.15	413	433	-	8.93e-06	ATTTCATTCTCTCTCTTCTTT
MLOC_15776	HORVU5Hr1G106850|HORVU5Hr1G106850.15	606	626	+	2.54e-06	TCCTCCCCGCCTCTCTCTCTC
MLOC_15776	HORVU5Hr1G106850|HORVU5Hr1G106850.15	608	628	+	7.92e-08	CTCCCCGCCTCTCTCTCTCTC
MLOC_15776	HORVU5Hr1G106850|HORVU5Hr1G106850.15	610	630	+	7.92e-08	CCCCGCCTCTCTCTCTCTCTT
MLOC_15776	HORVU5Hr1G106850|HORVU5Hr1G106850.15	612	632	+	9.45e-08	CCGCCTCTCTCTCTCTCTTCC
MLOC_15776	HORVU5Hr1G106850|HORVU5Hr1G106850.15	614	634	+	1.86e-06	GCCTCTCTCTCTCTCTTCCCT
MLOC_15776	HORVU5Hr1G106850|HORVU5Hr1G106850.15	616	636	+	4.16e-07	CTCTCTCTCTCTCTTCCCTAC
MLOC_15776	HORVU5Hr1G106850|HORVU5Hr1G106850.16	1312	1332	+	3.95e-06	CAGCCTCTTTCACTTTCTTTC
MLOC_15776	HORVU5Hr1G106850|HORVU5Hr1G106850.16	1316	1336	+	6.56e-06	CTCTTTCACTTTCTTTCAACC
MLOC_15776	HORVU5Hr1G106850|HORVU5Hr1G106850.17	411	431	-	2.87e-06	TTCATTCTCTCTCTTCTTTTA
MLOC_15776	HORVU5Hr1G106850|HORVU5Hr1G106850.17	413	433	-	8.93e-06	ATTTCATTCTCTCTCTTCTTT
MLOC_15776	HORVU5Hr1G106850|HORVU5Hr1G106850.17	606	626	+	2.54e-06	TCCTCCCCGCCTCTCTCTCTC
MLOC_15776	HORVU5Hr1G106850|HORVU5Hr1G106850.17	608	628	+	7.92e-08	CTCCCCGCCTCTCTCTCTCTC
MLOC_15776	HORVU5Hr1G106850|HORVU5Hr1G106850.17	610	630	+	7.92e-08	CCCCGCCTCTCTCTCTCTCTT
MLOC_15776	HORVU5Hr1G106850|HORVU5Hr1G106850.17	612	632	+	9.45e-08	CCGCCTCTCTCTCTCTCTTCC
MLOC_15776	HORVU5Hr1G106850|HORVU5Hr1G106850.17	614	634	+	1.86e-06	GCCTCTCTCTCTCTCTTCCCT
MLOC_15776	HORVU5Hr1G106850|HORVU5Hr1G106850.17	616	636	+	4.16e-07	CTCTCTCTCTCTCTTCCCTAC
MLOC_15776	HORVU5Hr1G106850|HORVU5Hr1G106850.2	136	156	-	2.87e-06	TTCATTCTCTCTCTTCTTTTA
MLOC_15776	HORVU5Hr1G106850|HORVU5Hr1G106850.2	138	158	-	8.93e-06	ATTTCATTCTCTCTCTTCTTT
MLOC_15776	HORVU5Hr1G106850|HORVU5Hr1G106850.2	331	351	+	2.54e-06	TCCTCCCCGCCTCTCTCTCTC
MLOC_15776	HORVU5Hr1G106850|HORVU5Hr1G106850.2	333	353	+	7.92e-08	CTCCCCGCCTCTCTCTCTCTC
MLOC_15776	HORVU5Hr1G106850|HORVU5Hr1G106850.2	335	355	+	7.92e-08	CCCCGCCTCTCTCTCTCTCTT
MLOC_15776	HORVU5Hr1G106850|HORVU5Hr1G106850.2	337	357	+	9.45e-08	CCGCCTCTCTCTCTCTCTTCC
MLOC_15776	HORVU5Hr1G106850|HORVU5Hr1G106850.2	339	359	+	1.86e-06	GCCTCTCTCTCTCTCTTCCCT
MLOC_15776	HORVU5Hr1G106850|HORVU5Hr1G106850.2	341	361	+	4.16e-07	CTCTCTCTCTCTCTTCCCTAC
MLOC_15776	HORVU5Hr1G106850|HORVU5Hr1G106850.22	411	431	-	2.87e-06	TTCATTCTCTCTCTTCTTTTA
MLOC_15776	HORVU5Hr1G106850|HORVU5Hr1G106850.22	413	433	-	8.93e-06	ATTTCATTCTCTCTCTTCTTT
MLOC_15776	HORVU5Hr1G106850|HORVU5Hr1G106850.22	606	626	+	2.54e-06	TCCTCCCCGCCTCTCTCTCTC
MLOC_15776	HORVU5Hr1G106850|HORVU5Hr1G106850.22	608	628	+	7.92e-08	CTCCCCGCCTCTCTCTCTCTC
MLOC_15776	HORVU5Hr1G106850|HORVU5Hr1G106850.22	610	630	+	7.92e-08	CCCCGCCTCTCTCTCTCTCTT
MLOC_15776	HORVU5Hr1G106850|HORVU5Hr1G106850.22	612	632	+	9.45e-08	CCGCCTCTCTCTCTCTCTTCC
MLOC_15776	HORVU5Hr1G106850|HORVU5Hr1G106850.22	614	634	+	1.86e-06	GCCTCTCTCTCTCTCTTCCCT
MLOC_15776	HORVU5Hr1G106850|HORVU5Hr1G106850.22	616	636	+	4.16e-07	CTCTCTCTCTCTCTTCCCTAC
MLOC_15776	HORVU5Hr1G106850|HORVU5Hr1G106850.24	411	431	-	2.87e-06	TTCATTCTCTCTCTTCTTTTA
MLOC_15776	HORVU5Hr1G106850|HORVU5Hr1G106850.24	413	433	-	8.93e-06	ATTTCATTCTCTCTCTTCTTT
MLOC_15776	HORVU5Hr1G106850|HORVU5Hr1G106850.24	606	626	+	2.54e-06	TCCTCCCCGCCTCTCTCTCTC
MLOC_15776	HORVU5Hr1G106850|HORVU5Hr1G106850.24	608	628	+	7.92e-08	CTCCCCGCCTCTCTCTCTCTC
MLOC_15776	HORVU5Hr1G106850|HORVU5Hr1G106850.24	610	630	+	7.92e-08	CCCCGCCTCTCTCTCTCTCTT
MLOC_15776	HORVU5Hr1G106850|HORVU5Hr1G106850.24	612	632	+	9.45e-08	CCGCCTCTCTCTCTCTCTTCC
MLOC_15776	HORVU5Hr1G106850|HORVU5Hr1G106850.24	614	634	+	1.86e-06	GCCTCTCTCTCTCTCTTCCCT
MLOC_15776	HORVU5Hr1G106850|HORVU5Hr1G106850.24	616	636	+	4.16e-07	CTCTCTCTCTCTCTTCCCTAC
MLOC_15776	HORVU5Hr1G106850|HORVU5Hr1G106850.25	774	794	-	2.87e-06	TTCATTCTCTCTCTTCTTTTA
MLOC_15776	HORVU5Hr1G106850|HORVU5Hr1G106850.25	776	796	-	8.93e-06	ATTTCATTCTCTCTCTTCTTT
MLOC_15776	HORVU5Hr1G106850|HORVU5Hr1G106850.25	969	989	+	2.54e-06	TCCTCCCCGCCTCTCTCTCTC
MLOC_15776	HORVU5Hr1G106850|HORVU5Hr1G106850.25	971	991	+	7.92e-08	CTCCCCGCCTCTCTCTCTCTC
MLOC_15776	HORVU5Hr1G106850|HORVU5Hr1G106850.25	973	993	+	7.92e-08	CCCCGCCTCTCTCTCTCTCTT
MLOC_15776	HORVU5Hr1G106850|HORVU5Hr1G106850.25	975	995	+	9.45e-08	CCGCCTCTCTCTCTCTCTTCC
MLOC_15776	HORVU5Hr1G106850|HORVU5Hr1G106850.25	977	997	+	1.86e-06	GCCTCTCTCTCTCTCTTCCCT
MLOC_15776	HORVU5Hr1G106850|HORVU5Hr1G106850.25	979	999	+	4.16e-07	CTCTCTCTCTCTCTTCCCTAC
MLOC_15776	HORVU5Hr1G106850|HORVU5Hr1G106850.26	752	772	-	2.87e-06	TTCATTCTCTCTCTTCTTTTA
MLOC_15776	HORVU5Hr1G106850|HORVU5Hr1G106850.26	754	774	-	8.93e-06	ATTTCATTCTCTCTCTTCTTT
MLOC_15776	HORVU5Hr1G106850|HORVU5Hr1G106850.26	947	967	+	2.54e-06	TCCTCCCCGCCTCTCTCTCTC
MLOC_15776	HORVU5Hr1G106850|HORVU5Hr1G106850.26	949	969	+	7.92e-08	CTCCCCGCCTCTCTCTCTCTC
MLOC_15776	HORVU5Hr1G106850|HORVU5Hr1G106850.26	951	971	+	7.92e-08	CCCCGCCTCTCTCTCTCTCTT
MLOC_15776	HORVU5Hr1G106850|HORVU5Hr1G106850.26	953	973	+	9.45e-08	CCGCCTCTCTCTCTCTCTTCC
MLOC_15776	HORVU5Hr1G106850|HORVU5Hr1G106850.26	955	975	+	1.86e-06	GCCTCTCTCTCTCTCTTCCCT
MLOC_15776	HORVU5Hr1G106850|HORVU5Hr1G106850.26	957	977	+	4.16e-07	CTCTCTCTCTCTCTTCCCTAC
MLOC_15776	HORVU5Hr1G106850|HORVU5Hr1G106850.29	717	737	-	2.87e-06	TTCATTCTCTCTCTTCTTTTA
MLOC_15776	HORVU5Hr1G106850|HORVU5Hr1G106850.29	719	739	-	8.93e-06	ATTTCATTCTCTCTCTTCTTT
MLOC_15776	HORVU5Hr1G106850|HORVU5Hr1G106850.29	912	932	+	2.54e-06	TCCTCCCCGCCTCTCTCTCTC
MLOC_15776	HORVU5Hr1G106850|HORVU5Hr1G106850.29	914	934	+	7.92e-08	CTCCCCGCCTCTCTCTCTCTC
MLOC_15776	HORVU5Hr1G106850|HORVU5Hr1G106850.29	916	936	+	7.92e-08	CCCCGCCTCTCTCTCTCTCTT
MLOC_15776	HORVU5Hr1G106850|HORVU5Hr1G106850.29	918	938	+	9.45e-08	CCGCCTCTCTCTCTCTCTTCC
MLOC_15776	HORVU5Hr1G106850|HORVU5Hr1G106850.29	920	940	+	1.86e-06	GCCTCTCTCTCTCTCTTCCCT
MLOC_15776	HORVU5Hr1G106850|HORVU5Hr1G106850.29	922	942	+	4.16e-07	CTCTCTCTCTCTCTTCCCTAC
MLOC_15776	HORVU5Hr1G106850|HORVU5Hr1G106850.3	411	431	-	2.87e-06	TTCATTCTCTCTCTTCTTTTA
MLOC_15776	HORVU5Hr1G106850|HORVU5Hr1G106850.3	413	433	-	8.93e-06	ATTTCATTCTCTCTCTTCTTT
MLOC_15776	HORVU5Hr1G106850|HORVU5Hr1G106850.3	606	626	+	2.54e-06	TCCTCCCCGCCTCTCTCTCTC
MLOC_15776	HORVU5Hr1G106850|HORVU5Hr1G106850.3	608	628	+	7.92e-08	CTCCCCGCCTCTCTCTCTCTC
MLOC_15776	HORVU5Hr1G106850|HORVU5Hr1G106850.3	610	630	+	7.92e-08	CCCCGCCTCTCTCTCTCTCTT
MLOC_15776	HORVU5Hr1G106850|HORVU5Hr1G106850.3	612	632	+	9.45e-08	CCGCCTCTCTCTCTCTCTTCC
MLOC_15776	HORVU5Hr1G106850|HORVU5Hr1G106850.3	614	634	+	1.86e-06	GCCTCTCTCTCTCTCTTCCCT
MLOC_15776	HORVU5Hr1G106850|HORVU5Hr1G106850.3	616	636	+	4.16e-07	CTCTCTCTCTCTCTTCCCTAC
MLOC_15776	HORVU5Hr1G106850|HORVU5Hr1G106850.30	411	431	-	2.87e-06	TTCATTCTCTCTCTTCTTTTA
MLOC_15776	HORVU5Hr1G106850|HORVU5Hr1G106850.30	413	433	-	8.93e-06	ATTTCATTCTCTCTCTTCTTT
MLOC_15776	HORVU5Hr1G106850|HORVU5Hr1G106850.30	606	626	+	2.54e-06	TCCTCCCCGCCTCTCTCTCTC
MLOC_15776	HORVU5Hr1G106850|HORVU5Hr1G106850.30	608	628	+	7.92e-08	CTCCCCGCCTCTCTCTCTCTC
MLOC_15776	HORVU5Hr1G106850|HORVU5Hr1G106850.30	610	630	+	7.92e-08	CCCCGCCTCTCTCTCTCTCTT
MLOC_15776	HORVU5Hr1G106850|HORVU5Hr1G106850.30	612	632	+	9.45e-08	CCGCCTCTCTCTCTCTCTTCC
MLOC_15776	HORVU5Hr1G106850|HORVU5Hr1G106850.30	614	634	+	1.86e-06	GCCTCTCTCTCTCTCTTCCCT
MLOC_15776	HORVU5Hr1G106850|HORVU5Hr1G106850.30	616	636	+	4.16e-07	CTCTCTCTCTCTCTTCCCTAC
MLOC_15776	HORVU5Hr1G106850|HORVU5Hr1G106850.31	390	410	-	2.87e-06	TTCATTCTCTCTCTTCTTTTA
MLOC_15776	HORVU5Hr1G106850|HORVU5Hr1G106850.31	392	412	-	8.93e-06	ATTTCATTCTCTCTCTTCTTT
MLOC_15776	HORVU5Hr1G106850|HORVU5Hr1G106850.31	585	605	+	2.54e-06	TCCTCCCCGCCTCTCTCTCTC
MLOC_15776	HORVU5Hr1G106850|HORVU5Hr1G106850.31	587	607	+	7.92e-08	CTCCCCGCCTCTCTCTCTCTC
MLOC_15776	HORVU5Hr1G106850|HORVU5Hr1G106850.31	589	609	+	7.92e-08	CCCCGCCTCTCTCTCTCTCTT
MLOC_15776	HORVU5Hr1G106850|HORVU5Hr1G106850.31	591	611	+	9.45e-08	CCGCCTCTCTCTCTCTCTTCC
MLOC_15776	HORVU5Hr1G106850|HORVU5Hr1G106850.31	593	613	+	1.86e-06	GCCTCTCTCTCTCTCTTCCCT
MLOC_15776	HORVU5Hr1G106850|HORVU5Hr1G106850.31	595	615	+	4.16e-07	CTCTCTCTCTCTCTTCCCTAC
MLOC_15776	HORVU5Hr1G106850|HORVU5Hr1G106850.32	1456	1476	+	3.95e-06	CAGCCTCTTTCACTTTCTTTC
MLOC_15776	HORVU5Hr1G106850|HORVU5Hr1G106850.32	1460	1480	+	6.56e-06	CTCTTTCACTTTCTTTCAACC
MLOC_15776	HORVU5Hr1G106850|HORVU5Hr1G106850.33	11	31	+	2.54e-06	TCCTCCCCGCCTCTCTCTCTC
MLOC_15776	HORVU5Hr1G106850|HORVU5Hr1G106850.33	13	33	+	7.92e-08	CTCCCCGCCTCTCTCTCTCTC
MLOC_15776	HORVU5Hr1G106850|HORVU5Hr1G106850.33	15	35	+	7.92e-08	CCCCGCCTCTCTCTCTCTCTT
MLOC_15776	HORVU5Hr1G106850|HORVU5Hr1G106850.33	17	37	+	9.45e-08	CCGCCTCTCTCTCTCTCTTCC
MLOC_15776	HORVU5Hr1G106850|HORVU5Hr1G106850.33	19	39	+	1.86e-06	GCCTCTCTCTCTCTCTTCCCT
MLOC_15776	HORVU5Hr1G106850|HORVU5Hr1G106850.33	21	41	+	4.16e-07	CTCTCTCTCTCTCTTCCCTAC
MLOC_15776	HORVU5Hr1G106850|HORVU5Hr1G106850.36	1186	1206	+	9.34e-06	ATGAGGTTCTCTATCTGTCTC
MLOC_15776	HORVU5Hr1G106850|HORVU5Hr1G106850.36	1192	1212	+	1.25e-06	TTCTCTATCTGTCTCTCTCTC
MLOC_15776	HORVU5Hr1G106850|HORVU5Hr1G106850.36	1194	1214	+	2.93e-10	CTCTATCTGTCTCTCTCTCTC
MLOC_15776	HORVU5Hr1G106850|HORVU5Hr1G106850.36	1196	1216	+	1.93e-10	CTATCTGTCTCTCTCTCTCTC
MLOC_15776	HORVU5Hr1G106850|HORVU5Hr1G106850.36	1198	1218	+	3.55e-11	ATCTGTCTCTCTCTCTCTCTC
MLOC_15776	HORVU5Hr1G106850|HORVU5Hr1G106850.36	1200	1220	+	4.05e-12	CTGTCTCTCTCTCTCTCTCTC
MLOC_15776	HORVU5Hr1G106850|HORVU5Hr1G106850.36	1202	1222	+	1.7e-11	GTCTCTCTCTCTCTCTCTCTC
MLOC_15776	HORVU5Hr1G106850|HORVU5Hr1G106850.36	1204	1224	+	2.05e-13	CTCTCTCTCTCTCTCTCTCTC
MLOC_15776	HORVU5Hr1G106850|HORVU5Hr1G106850.36	1206	1226	+	2.05e-13	CTCTCTCTCTCTCTCTCTCTC
MLOC_15776	HORVU5Hr1G106850|HORVU5Hr1G106850.36	1208	1228	+	1.53e-11	CTCTCTCTCTCTCTCTCTCAC
MLOC_15776	HORVU5Hr1G106850|HORVU5Hr1G106850.36	1210	1230	+	4.15e-10	CTCTCTCTCTCTCTCTCACGC
MLOC_15776	HORVU5Hr1G106850|HORVU5Hr1G106850.36	1212	1232	+	2.81e-07	CTCTCTCTCTCTCTCACGCAC
MLOC_15776	HORVU5Hr1G106850|HORVU5Hr1G106850.36	268	288	+	3.95e-06	CAGCCTCTTTCACTTTCTTTC
MLOC_15776	HORVU5Hr1G106850|HORVU5Hr1G106850.36	272	292	+	6.56e-06	CTCTTTCACTTTCTTTCAACC
MLOC_15776	HORVU5Hr1G106850|HORVU5Hr1G106850.37	506	526	+	9.34e-06	ATGAGGTTCTCTATCTGTCTC
MLOC_15776	HORVU5Hr1G106850|HORVU5Hr1G106850.37	512	532	+	1.25e-06	TTCTCTATCTGTCTCTCTCTC
MLOC_15776	HORVU5Hr1G106850|HORVU5Hr1G106850.37	514	534	+	2.93e-10	CTCTATCTGTCTCTCTCTCTC
MLOC_15776	HORVU5Hr1G106850|HORVU5Hr1G106850.37	516	536	+	1.93e-10	CTATCTGTCTCTCTCTCTCTC
MLOC_15776	HORVU5Hr1G106850|HORVU5Hr1G106850.37	518	538	+	3.55e-11	ATCTGTCTCTCTCTCTCTCTC
MLOC_15776	HORVU5Hr1G106850|HORVU5Hr1G106850.37	520	540	+	4.05e-12	CTGTCTCTCTCTCTCTCTCTC
MLOC_15776	HORVU5Hr1G106850|HORVU5Hr1G106850.37	522	542	+	1.7e-11	GTCTCTCTCTCTCTCTCTCTC
MLOC_15776	HORVU5Hr1G106850|HORVU5Hr1G106850.37	524	544	+	2.05e-13	CTCTCTCTCTCTCTCTCTCTC
MLOC_15776	HORVU5Hr1G106850|HORVU5Hr1G106850.37	526	546	+	2.05e-13	CTCTCTCTCTCTCTCTCTCTC
MLOC_15776	HORVU5Hr1G106850|HORVU5Hr1G106850.37	528	548	+	1.53e-11	CTCTCTCTCTCTCTCTCTCAC
MLOC_15776	HORVU5Hr1G106850|HORVU5Hr1G106850.37	530	550	+	4.15e-10	CTCTCTCTCTCTCTCTCACGC
MLOC_15776	HORVU5Hr1G106850|HORVU5Hr1G106850.37	532	552	+	2.81e-07	CTCTCTCTCTCTCTCACGCAC
MLOC_15776	HORVU5Hr1G106850|HORVU5Hr1G106850.9	411	431	-	2.87e-06	TTCATTCTCTCTCTTCTTTTA
MLOC_15776	HORVU5Hr1G106850|HORVU5Hr1G106850.9	413	433	-	8.93e-06	ATTTCATTCTCTCTCTTCTTT
[truncated: 19,518 more rows]

## Sheet: Table S8b
Table S8b. TF binding sequences of all identified DEG and DAP specific for comparison of 4-week-old WT vs hvd14 (p-value <= 0.05)
TF	target	start	end	strand	p-value	sequence
MLOC_10221	HORVU0Hr1G022610|HORVU0Hr1G022610.17	787	807	+	6.71e-06	CATCACAAATACCAATGCGTT
MLOC_10221	HORVU0Hr1G022610|HORVU0Hr1G022610.2	787	807	+	6.71e-06	CATCACAAATACCAATGCGTT
MLOC_10221	HORVU0Hr1G022610|HORVU0Hr1G022610.21	787	807	+	6.71e-06	CATCACAAATACCAATGCGTT
MLOC_10221	HORVU0Hr1G022610|HORVU0Hr1G022610.24	787	807	+	6.71e-06	CATCACAAATACCAATGCGTT
MLOC_10221	HORVU0Hr1G022610|HORVU0Hr1G022610.5	787	807	+	6.71e-06	CATCACAAATACCAATGCGTT
MLOC_10221	HORVU0Hr1G022610|HORVU0Hr1G022610.8	787	807	+	6.71e-06	CATCACAAATACCAATGCGTT
MLOC_10221	HORVU1Hr1G000350|HORVU1Hr1G000350.6	361	381	-	7.29e-06	AGGCACAAGCTCCGAGGTAAG
MLOC_10221	HORVU1Hr1G034570|HORVU1Hr1G034570.1	1072	1092	-	5.82e-06	TTGCACAAGCTCCGATGTAGA
MLOC_10221	HORVU1Hr1G034570|HORVU1Hr1G034570.10	1138	1158	-	5.82e-06	TTGCACAAGCTCCGATGTAGA
MLOC_10221	HORVU1Hr1G034570|HORVU1Hr1G034570.11	1135	1155	-	5.82e-06	TTGCACAAGCTCCGATGTAGA
MLOC_10221	HORVU1Hr1G034570|HORVU1Hr1G034570.12	1135	1155	-	5.82e-06	TTGCACAAGCTCCGATGTAGA
MLOC_10221	HORVU1Hr1G034570|HORVU1Hr1G034570.13	1132	1152	-	5.82e-06	TTGCACAAGCTCCGATGTAGA
MLOC_10221	HORVU1Hr1G034570|HORVU1Hr1G034570.14	1132	1152	-	5.82e-06	TTGCACAAGCTCCGATGTAGA
MLOC_10221	HORVU1Hr1G034570|HORVU1Hr1G034570.15	1126	1146	-	5.82e-06	TTGCACAAGCTCCGATGTAGA
MLOC_10221	HORVU1Hr1G034570|HORVU1Hr1G034570.2	1072	1092	-	5.82e-06	TTGCACAAGCTCCGATGTAGA
MLOC_10221	HORVU1Hr1G034570|HORVU1Hr1G034570.3	1072	1092	-	5.82e-06	TTGCACAAGCTCCGATGTAGA
MLOC_10221	HORVU1Hr1G034570|HORVU1Hr1G034570.4	1072	1092	-	5.82e-06	TTGCACAAGCTCCGATGTAGA
MLOC_10221	HORVU1Hr1G034570|HORVU1Hr1G034570.5	1072	1092	-	5.82e-06	TTGCACAAGCTCCGATGTAGA
MLOC_10221	HORVU1Hr1G034570|HORVU1Hr1G034570.6	1144	1164	-	5.82e-06	TTGCACAAGCTCCGATGTAGA
MLOC_10221	HORVU1Hr1G034570|HORVU1Hr1G034570.7	1144	1164	-	5.82e-06	TTGCACAAGCTCCGATGTAGA
MLOC_10221	HORVU1Hr1G034570|HORVU1Hr1G034570.8	1141	1161	-	5.82e-06	TTGCACAAGCTCCGATGTAGA
MLOC_10221	HORVU1Hr1G034570|HORVU1Hr1G034570.9	1141	1161	-	5.82e-06	TTGCACAAGCTCCGATGTAGA
MLOC_10221	HORVU1Hr1G054060|HORVU1Hr1G054060.7	1212	1232	+	4.34e-06	AGACGCACTCCCCCATGCACA
MLOC_10221	HORVU1Hr1G054060|HORVU1Hr1G054060.8	1414	1434	+	4.34e-06	AGACGCACTCCCCCATGCACA
MLOC_10221	HORVU1Hr1G070460|HORVU1Hr1G070460.1	570	590	+	9.98e-06	AGGCACAAGCTCCGAGGCAAG
MLOC_10221	HORVU1Hr1G070460|HORVU1Hr1G070460.2	570	590	+	9.98e-06	AGGCACAAGCTCCGAGGCAAG
MLOC_10221	HORVU1Hr1G070460|HORVU1Hr1G070460.3	390	410	+	9.98e-06	AGGCACAAGCTCCGAGGCAAG
MLOC_10221	HORVU1Hr1G074820|HORVU1Hr1G074820.1	431	451	+	4.52e-06	TCGCACAAACCCCAACGCCAC
MLOC_10221	HORVU1Hr1G074820|HORVU1Hr1G074820.2	245	265	+	4.52e-06	TCGCACAAACCCCAACGCCAC
MLOC_10221	HORVU1Hr1G074820|HORVU1Hr1G074820.3	185	205	+	4.52e-06	TCGCACAAACCCCAACGCCAC
MLOC_10221	HORVU1Hr1G074820|HORVU1Hr1G074820.4	59	79	+	4.52e-06	TCGCACAAACCCCAACGCCAC
MLOC_10278	HORVU0Hr1G008790|HORVU0Hr1G008790.2	540	548	+	8.51e-06	TTTAGGTTG
MLOC_10278	HORVU0Hr1G008790|HORVU0Hr1G008790.4	383	391	+	8.51e-06	TTTAGGTTG
MLOC_10278	HORVU0Hr1G010080|HORVU0Hr1G010080.11	134	142	-	8.51e-06	TTTAGGTTG
MLOC_10278	HORVU0Hr1G010080|HORVU0Hr1G010080.13	134	142	-	8.51e-06	TTTAGGTTG
MLOC_10278	HORVU0Hr1G010080|HORVU0Hr1G010080.16	134	142	-	8.51e-06	TTTAGGTTG
MLOC_10278	HORVU0Hr1G010080|HORVU0Hr1G010080.6	134	142	-	8.51e-06	TTTAGGTTG
MLOC_10278	HORVU0Hr1G010080|HORVU0Hr1G010080.9	134	142	-	8.51e-06	TTTAGGTTG
MLOC_10278	HORVU1Hr1G015770|HORVU1Hr1G015770.1	1083	1091	+	3.99e-06	TTTAGGTCG
MLOC_10278	HORVU1Hr1G015770|HORVU1Hr1G015770.2	50	58	+	3.99e-06	TTTAGGTCG
MLOC_10278	HORVU1Hr1G015770|HORVU1Hr1G015770.3	507	515	+	3.99e-06	TTTAGGTCG
MLOC_10278	HORVU1Hr1G017570|HORVU1Hr1G017570.1	154	162	-	3.99e-06	TTTAGGTCG
MLOC_10278	HORVU1Hr1G017570|HORVU1Hr1G017570.4	154	162	-	3.99e-06	TTTAGGTCG
MLOC_10278	HORVU1Hr1G017570|HORVU1Hr1G017570.5	154	162	-	3.99e-06	TTTAGGTCG
MLOC_10278	HORVU1Hr1G017570|HORVU1Hr1G017570.6	148	156	-	3.99e-06	TTTAGGTCG
MLOC_10278	HORVU1Hr1G020000|HORVU1Hr1G020000.13	78	86	-	3.99e-06	TTTAGGTCG
MLOC_10278	HORVU1Hr1G020000|HORVU1Hr1G020000.9	78	86	-	3.99e-06	TTTAGGTCG
MLOC_10278	HORVU1Hr1G077100|HORVU1Hr1G077100.5	1205	1213	+	8.51e-06	TTTAGGTTG
MLOC_10556	HORVU0Hr1G020960|HORVU0Hr1G020960.1	800	814	+	4.81e-06	AATCTTGACCGTTAT
MLOC_10556	HORVU0Hr1G030830|HORVU0Hr1G030830.1	518	532	-	7.1e-06	AAAAATAAACGTTAG
MLOC_10556	HORVU0Hr1G030830|HORVU0Hr1G030830.2	129	143	-	7.1e-06	AAAAATAAACGTTAG
MLOC_10556	HORVU0Hr1G030830|HORVU0Hr1G030830.3	437	451	-	7.1e-06	AAAAATAAACGTTAG
MLOC_10556	HORVU0Hr1G030830|HORVU0Hr1G030830.4	602	616	-	7.1e-06	AAAAATAAACGTTAG
MLOC_10556	HORVU1Hr1G070250|HORVU1Hr1G070250.1	231	245	-	3.26e-07	ATATTTGACCGTTGA
MLOC_10556	HORVU1Hr1G070250|HORVU1Hr1G070250.10	1232	1246	-	3.26e-07	ATATTTGACCGTTGA
MLOC_10556	HORVU1Hr1G070250|HORVU1Hr1G070250.2	1232	1246	-	3.26e-07	ATATTTGACCGTTGA
MLOC_10556	HORVU1Hr1G070250|HORVU1Hr1G070250.3	1232	1246	-	3.26e-07	ATATTTGACCGTTGA
MLOC_10556	HORVU1Hr1G070250|HORVU1Hr1G070250.4	1232	1246	-	3.26e-07	ATATTTGACCGTTGA
MLOC_10556	HORVU1Hr1G070250|HORVU1Hr1G070250.5	231	245	-	3.26e-07	ATATTTGACCGTTGA
MLOC_10556	HORVU1Hr1G070250|HORVU1Hr1G070250.6	1232	1246	-	3.26e-07	ATATTTGACCGTTGA
MLOC_10556	HORVU1Hr1G070250|HORVU1Hr1G070250.7	1232	1246	-	3.26e-07	ATATTTGACCGTTGA
MLOC_10556	HORVU1Hr1G070250|HORVU1Hr1G070250.8	1232	1246	-	3.26e-07	ATATTTGACCGTTGA
MLOC_10556	HORVU1Hr1G070250|HORVU1Hr1G070250.9	997	1011	-	3.26e-07	ATATTTGACCGTTGA
MLOC_10556	HORVU1Hr1G078710|HORVU1Hr1G078710.1	797	811	+	7.95e-06	AGAGATGACCGTTGC
MLOC_10556	HORVU1Hr1G078710|HORVU1Hr1G078710.3	1043	1057	+	7.95e-06	AGAGATGACCGTTGC
MLOC_10556	HORVU1Hr1G078710|HORVU1Hr1G078710.4	779	793	+	7.95e-06	AGAGATGACCGTTGC
MLOC_10823	HORVU1Hr1G004330|HORVU1Hr1G004330.1	193	203	+	7.19e-06	GGATGTATCTA
MLOC_10823	HORVU1Hr1G004330|HORVU1Hr1G004330.1	219	229	-	6.41e-06	AAATGTATCTA
MLOC_10823	HORVU1Hr1G004330|HORVU1Hr1G004330.1	639	649	-	7.19e-06	GGATGTATCTA
MLOC_10823	HORVU1Hr1G004330|HORVU1Hr1G004330.12	193	203	+	7.19e-06	GGATGTATCTA
MLOC_10823	HORVU1Hr1G004330|HORVU1Hr1G004330.12	219	229	-	6.41e-06	AAATGTATCTA
MLOC_10823	HORVU1Hr1G004330|HORVU1Hr1G004330.12	639	649	-	7.19e-06	GGATGTATCTA
MLOC_10823	HORVU1Hr1G004330|HORVU1Hr1G004330.3	193	203	+	7.19e-06	GGATGTATCTA
MLOC_10823	HORVU1Hr1G004330|HORVU1Hr1G004330.3	219	229	-	6.41e-06	AAATGTATCTA
MLOC_10823	HORVU1Hr1G004330|HORVU1Hr1G004330.3	639	649	-	7.19e-06	GGATGTATCTA
MLOC_10823	HORVU1Hr1G004330|HORVU1Hr1G004330.8	193	203	+	7.19e-06	GGATGTATCTA
MLOC_10823	HORVU1Hr1G004330|HORVU1Hr1G004330.8	219	229	-	6.41e-06	AAATGTATCTA
MLOC_10823	HORVU1Hr1G004330|HORVU1Hr1G004330.8	639	649	-	7.19e-06	GGATGTATCTA
MLOC_10823	HORVU1Hr1G004330|HORVU1Hr1G004330.9	193	203	+	7.19e-06	GGATGTATCTA
MLOC_10823	HORVU1Hr1G004330|HORVU1Hr1G004330.9	219	229	-	6.41e-06	AAATGTATCTA
MLOC_10823	HORVU1Hr1G004330|HORVU1Hr1G004330.9	639	649	-	7.19e-06	GGATGTATCTA
MLOC_10823	HORVU1Hr1G004720|HORVU1Hr1G004720.1	627	637	-	1.13e-06	GAATGTATCTA
MLOC_10823	HORVU1Hr1G004720|HORVU1Hr1G004720.2	627	637	-	1.13e-06	GAATGTATCTA
MLOC_10823	HORVU1Hr1G004720|HORVU1Hr1G004720.3	489	499	-	1.13e-06	GAATGTATCTA
MLOC_10823	HORVU1Hr1G004720|HORVU1Hr1G004720.4	489	499	-	1.13e-06	GAATGTATCTA
MLOC_10823	HORVU1Hr1G004720|HORVU1Hr1G004720.5	489	499	-	1.13e-06	GAATGTATCTA
MLOC_10823	HORVU1Hr1G009430|HORVU1Hr1G009430.14	727	737	-	7.19e-06	GGATGTATCTA
MLOC_10823	HORVU1Hr1G058820|HORVU1Hr1G058820.10	885	895	-	9.49e-06	AAATGTATCTC
MLOC_10823	HORVU1Hr1G058820|HORVU1Hr1G058820.11	885	895	-	9.49e-06	AAATGTATCTC
MLOC_10823	HORVU1Hr1G058820|HORVU1Hr1G058820.12	885	895	-	9.49e-06	AAATGTATCTC
MLOC_10823	HORVU1Hr1G058820|HORVU1Hr1G058820.13	885	895	-	9.49e-06	AAATGTATCTC
MLOC_10823	HORVU1Hr1G058820|HORVU1Hr1G058820.2	885	895	-	9.49e-06	AAATGTATCTC
MLOC_10823	HORVU1Hr1G058820|HORVU1Hr1G058820.8	885	895	-	9.49e-06	AAATGTATCTC
MLOC_10823	HORVU1Hr1G063740|HORVU1Hr1G063740.1	121	131	-	1.13e-06	GAATGTATCTA
MLOC_10823	HORVU1Hr1G063740|HORVU1Hr1G063740.10	121	131	-	1.13e-06	GAATGTATCTA
MLOC_10823	HORVU1Hr1G063740|HORVU1Hr1G063740.2	121	131	-	1.13e-06	GAATGTATCTA
MLOC_10823	HORVU1Hr1G063740|HORVU1Hr1G063740.3	13	23	-	1.13e-06	GAATGTATCTA
MLOC_10823	HORVU1Hr1G063740|HORVU1Hr1G063740.4	121	131	-	1.13e-06	GAATGTATCTA
MLOC_10823	HORVU1Hr1G063740|HORVU1Hr1G063740.6	121	131	-	1.13e-06	GAATGTATCTA
MLOC_10823	HORVU1Hr1G063740|HORVU1Hr1G063740.7	91	101	-	1.13e-06	GAATGTATCTA
MLOC_10823	HORVU1Hr1G063740|HORVU1Hr1G063740.8	94	104	-	1.13e-06	GAATGTATCTA
MLOC_10823	HORVU1Hr1G063740|HORVU1Hr1G063740.9	121	131	-	1.13e-06	GAATGTATCTA
MLOC_10823	HORVU1Hr1G072590|HORVU1Hr1G072590.9	739	749	+	1.13e-06	GAATGTATCTA
MLOC_10987	HORVU0Hr1G002930|HORVU0Hr1G002930.1	689	703	+	8.62e-06	ACCTCCACCACTTGC
MLOC_10987	HORVU0Hr1G002930|HORVU0Hr1G002930.2	677	691	+	8.62e-06	ACCTCCACCACTTGC
MLOC_10987	HORVU1Hr1G004330|HORVU1Hr1G004330.10	1450	1464	-	2.34e-06	ACCTCCCCCAGACGC
MLOC_10987	HORVU1Hr1G004330|HORVU1Hr1G004330.11	1450	1464	-	2.34e-06	ACCTCCCCCAGACGC
MLOC_10987	HORVU1Hr1G004330|HORVU1Hr1G004330.2	1450	1464	-	2.34e-06	ACCTCCCCCAGACGC
MLOC_10987	HORVU1Hr1G004330|HORVU1Hr1G004330.6	1483	1497	-	2.34e-06	ACCTCCCCCAGACGC
MLOC_10987	HORVU1Hr1G009250|HORVU1Hr1G009250.11	642	656	+	1.01e-06	GCCTCCACCGGATGA
MLOC_10987	HORVU1Hr1G009250|HORVU1Hr1G009250.12	642	656	+	1.01e-06	GCCTCCACCGGATGA
MLOC_10987	HORVU1Hr1G009250|HORVU1Hr1G009250.14	642	656	+	1.01e-06	GCCTCCACCGGATGA
MLOC_10987	HORVU1Hr1G009250|HORVU1Hr1G009250.15	642	656	+	1.01e-06	GCCTCCACCGGATGA
MLOC_10987	HORVU1Hr1G009250|HORVU1Hr1G009250.16	749	763	+	1.01e-06	GCCTCCACCGGATGA
MLOC_10987	HORVU1Hr1G009250|HORVU1Hr1G009250.17	630	644	+	1.01e-06	GCCTCCACCGGATGA
MLOC_10987	HORVU1Hr1G009250|HORVU1Hr1G009250.18	255	269	+	1.01e-06	GCCTCCACCGGATGA
MLOC_10987	HORVU1Hr1G009250|HORVU1Hr1G009250.22	612	626	+	1.5e-06	ACCTTCACCAGGAAT
MLOC_10987	HORVU1Hr1G013190|HORVU1Hr1G013190.1	1421	1435	-	3.63e-06	ACCCGCCCCAGATCA
MLOC_10987	HORVU1Hr1G013190|HORVU1Hr1G013190.2	1421	1435	-	3.63e-06	ACCCGCCCCAGATCA
MLOC_10987	HORVU1Hr1G013190|HORVU1Hr1G013190.3	1421	1435	-	3.63e-06	ACCCGCCCCAGATCA
MLOC_10987	HORVU1Hr1G013190|HORVU1Hr1G013190.4	1421	1435	-	3.63e-06	ACCCGCCCCAGATCA
MLOC_10987	HORVU1Hr1G038620|HORVU1Hr1G038620.10	1164	1178	-	9.92e-07	GCCTTCACCAGATCC
MLOC_10987	HORVU1Hr1G038620|HORVU1Hr1G038620.18	564	578	-	9.92e-07	GCCTTCACCAGATCC
MLOC_10987	HORVU1Hr1G038620|HORVU1Hr1G038620.20	564	578	-	9.92e-07	GCCTTCACCAGATCC
MLOC_10987	HORVU1Hr1G038620|HORVU1Hr1G038620.21	1179	1193	-	9.92e-07	GCCTTCACCAGATCC
MLOC_10987	HORVU1Hr1G038620|HORVU1Hr1G038620.22	894	908	-	9.92e-07	GCCTTCACCAGATCC
MLOC_10987	HORVU1Hr1G038620|HORVU1Hr1G038620.23	894	908	-	9.92e-07	GCCTTCACCAGATCC
MLOC_10987	HORVU1Hr1G038620|HORVU1Hr1G038620.24	882	896	-	9.92e-07	GCCTTCACCAGATCC
MLOC_10987	HORVU1Hr1G038620|HORVU1Hr1G038620.3	894	908	-	9.92e-07	GCCTTCACCAGATCC
MLOC_10987	HORVU1Hr1G038620|HORVU1Hr1G038620.4	564	578	-	9.92e-07	GCCTTCACCAGATCC
MLOC_10987	HORVU1Hr1G038620|HORVU1Hr1G038620.5	564	578	-	9.92e-07	GCCTTCACCAGATCC
MLOC_10987	HORVU1Hr1G038620|HORVU1Hr1G038620.6	564	578	-	9.92e-07	GCCTTCACCAGATCC
MLOC_12078	HORVU0Hr1G002930|HORVU0Hr1G002930.1	777	786	+	4.76e-06	ACGTTGACCG
MLOC_12078	HORVU0Hr1G002930|HORVU0Hr1G002930.2	765	774	+	4.76e-06	ACGTTGACCG
MLOC_12078	HORVU1Hr1G038620|HORVU1Hr1G038620.1	682	691	+	9.95e-06	TCGTTGACCA
MLOC_12078	HORVU1Hr1G038620|HORVU1Hr1G038620.2	682	691	+	9.95e-06	TCGTTGACCA
MLOC_12078	HORVU1Hr1G038620|HORVU1Hr1G038620.28	1271	1280	+	9.95e-06	TCGTTGACCA
MLOC_12078	HORVU1Hr1G054060|HORVU1Hr1G054060.10	446	455	+	8.19e-06	GCGTTGACCT
MLOC_12078	HORVU1Hr1G054060|HORVU1Hr1G054060.11	446	455	+	8.19e-06	GCGTTGACCT
MLOC_12078	HORVU1Hr1G054060|HORVU1Hr1G054060.13	452	461	+	8.19e-06	GCGTTGACCT
MLOC_12078	HORVU1Hr1G054060|HORVU1Hr1G054060.5	446	455	+	8.19e-06	GCGTTGACCT
MLOC_12078	HORVU1Hr1G054060|HORVU1Hr1G054060.6	446	455	+	8.19e-06	GCGTTGACCT
MLOC_12078	HORVU1Hr1G054060|HORVU1Hr1G054060.9	446	455	+	8.19e-06	GCGTTGACCT
MLOC_12079	HORVU0Hr1G003810|HORVU0Hr1G003810.1	797	809	-	6.81e-06	CGTTGACTTTGAA
MLOC_12079	HORVU0Hr1G003810|HORVU0Hr1G003810.2	801	813	-	6.81e-06	CGTTGACTTTGAA
MLOC_12079	HORVU0Hr1G003810|HORVU0Hr1G003810.3	803	815	-	6.81e-06	CGTTGACTTTGAA
MLOC_12079	HORVU0Hr1G003810|HORVU0Hr1G003810.4	797	809	-	6.81e-06	CGTTGACTTTGAA
MLOC_12079	HORVU0Hr1G010040|HORVU0Hr1G010040.1	819	831	+	1.02e-06	TTTTGACTTTTCT
MLOC_12079	HORVU1Hr1G002670|HORVU1Hr1G002670.1	893	905	+	2.44e-06	GTTTGACTTTTAA
MLOC_12079	HORVU1Hr1G025870|HORVU1Hr1G025870.3	61	73	-	2.94e-06	GTTTGACTTTTGC
MLOC_12079	HORVU1Hr1G051330|HORVU1Hr1G051330.1	723	735	+	5.75e-06	GCTTGACTTTTAT
MLOC_12079	HORVU1Hr1G051330|HORVU1Hr1G051330.10	976	988	+	5.75e-06	GCTTGACTTTTAT
MLOC_12079	HORVU1Hr1G051330|HORVU1Hr1G051330.11	1346	1358	+	5.75e-06	GCTTGACTTTTAT
MLOC_12079	HORVU1Hr1G051330|HORVU1Hr1G051330.3	1292	1304	+	5.75e-06	GCTTGACTTTTAT
MLOC_12079	HORVU1Hr1G051330|HORVU1Hr1G051330.4	1325	1337	+	5.75e-06	GCTTGACTTTTAT
MLOC_12079	HORVU1Hr1G051330|HORVU1Hr1G051330.5	723	735	+	5.75e-06	GCTTGACTTTTAT
MLOC_12079	HORVU1Hr1G051330|HORVU1Hr1G051330.6	723	735	+	5.75e-06	GCTTGACTTTTAT
MLOC_12079	HORVU1Hr1G051330|HORVU1Hr1G051330.7	57	69	+	5.75e-06	GCTTGACTTTTAT
MLOC_12079	HORVU1Hr1G051330|HORVU1Hr1G051330.8	976	988	+	5.75e-06	GCTTGACTTTTAT
MLOC_12079	HORVU1Hr1G051330|HORVU1Hr1G051330.9	1292	1304	+	5.75e-06	GCTTGACTTTTAT
MLOC_12079	HORVU1Hr1G064750|HORVU1Hr1G064750.1	657	669	+	6.9e-06	TGTTGACTATTTC
MLOC_12079	HORVU1Hr1G064750|HORVU1Hr1G064750.2	651	663	+	6.9e-06	TGTTGACTATTTC
MLOC_12079	HORVU1Hr1G064750|HORVU1Hr1G064750.3	277	289	+	6.9e-06	TGTTGACTATTTC
MLOC_12079	HORVU1Hr1G070250|HORVU1Hr1G070250.1	1339	1351	-	3.23e-06	CGTTGACTATTTT
MLOC_12079	HORVU1Hr1G070250|HORVU1Hr1G070250.5	1339	1351	-	3.23e-06	CGTTGACTATTTT
MLOC_12079	HORVU1Hr1G072590|HORVU1Hr1G072590.9	367	379	+	1.11e-06	CATTGACTTTTTT
MLOC_12079	HORVU1Hr1G080240|HORVU1Hr1G080240.37	74	86	-	8.44e-06	TCTTGACTTTCTT
MLOC_12223	HORVU0Hr1G001430|HORVU0Hr1G001430.1	1243	1257	+	6.12e-06	AGCTGCGGCGGCGGG
MLOC_12223	HORVU0Hr1G001430|HORVU0Hr1G001430.2	1038	1052	+	9.13e-07	GGCGCAGGCGGTGGG
MLOC_12223	HORVU0Hr1G001430|HORVU0Hr1G001430.2	1314	1328	+	1.09e-06	GTCGGCGGCGGCGGT
MLOC_12223	HORVU0Hr1G001430|HORVU0Hr1G001430.2	1317	1331	+	5.26e-09	GGCGGCGGCGGTGGA
MLOC_12223	HORVU0Hr1G001430|HORVU0Hr1G001430.2	739	753	+	6.12e-06	AGCTGCGGCGGCGGG
MLOC_12223	HORVU0Hr1G007680|HORVU0Hr1G007680.10	1072	1086	+	7.54e-06	GGAGGCTGCGGTGGC
MLOC_12223	HORVU0Hr1G007680|HORVU0Hr1G007680.2	1072	1086	+	7.54e-06	GGAGGCTGCGGTGGC
MLOC_12223	HORVU0Hr1G007680|HORVU0Hr1G007680.6	1072	1086	+	7.54e-06	GGAGGCTGCGGTGGC
MLOC_12223	HORVU0Hr1G007690|HORVU0Hr1G007690.5	1296	1310	+	7.16e-06	CGCGACGGCGGCGGC
MLOC_12223	HORVU0Hr1G007690|HORVU0Hr1G007690.5	1299	1313	+	4.35e-07	GACGGCGGCGGCGGA
MLOC_12223	HORVU0Hr1G007690|HORVU0Hr1G007690.8	1175	1189	+	2.25e-06	GGAGGAGACGGCGGC
MLOC_12223	HORVU0Hr1G007690|HORVU0Hr1G007690.8	1178	1192	+	1.29e-06	GGAGACGGCGGCGGT
MLOC_12223	HORVU0Hr1G007690|HORVU0Hr1G007690.8	1181	1195	+	2.84e-06	GACGGCGGCGGTGAA
MLOC_12223	HORVU0Hr1G007690|HORVU0Hr1G007690.8	1391	1405	+	5.03e-07	GGTTGAGGTGGTGGA
MLOC_12223	HORVU0Hr1G007690|HORVU0Hr1G007690.8	959	973	+	7.16e-06	CGCGACGGCGGCGGC
MLOC_12223	HORVU0Hr1G007690|HORVU0Hr1G007690.8	962	976	+	4.35e-07	GACGGCGGCGGCGGA
MLOC_12223	HORVU0Hr1G010040|HORVU0Hr1G010040.10	732	746	+	9.56e-07	GGCCGCGGCGGCGGC
MLOC_12223	HORVU0Hr1G010040|HORVU0Hr1G010040.10	735	749	+	1.4e-06	CGCGGCGGCGGCGGC
MLOC_12223	HORVU0Hr1G010040|HORVU0Hr1G010040.10	753	767	+	1.11e-06	GCTGGTGGCGGCGGC
MLOC_12223	HORVU0Hr1G010040|HORVU0Hr1G010040.10	756	770	+	3.16e-08	GGTGGCGGCGGCGGA
MLOC_12223	HORVU0Hr1G010040|HORVU0Hr1G010040.10	759	773	+	4.01e-06	GGCGGCGGCGGAGGG
MLOC_12223	HORVU0Hr1G010040|HORVU0Hr1G010040.4	229	243	+	9.56e-07	GGCCGCGGCGGCGGC
MLOC_12223	HORVU0Hr1G010040|HORVU0Hr1G010040.4	232	246	+	1.4e-06	CGCGGCGGCGGCGGC
MLOC_12223	HORVU0Hr1G010040|HORVU0Hr1G010040.4	250	264	+	1.11e-06	GCTGGTGGCGGCGGC
MLOC_12223	HORVU0Hr1G010040|HORVU0Hr1G010040.4	253	267	+	3.16e-08	GGTGGCGGCGGCGGA
MLOC_12223	HORVU0Hr1G010040|HORVU0Hr1G010040.4	256	270	+	4.01e-06	GGCGGCGGCGGAGGG
MLOC_12223	HORVU0Hr1G010040|HORVU0Hr1G010040.6	229	243	+	9.56e-07	GGCCGCGGCGGCGGC
MLOC_12223	HORVU0Hr1G010040|HORVU0Hr1G010040.6	232	246	+	1.4e-06	CGCGGCGGCGGCGGC
MLOC_12223	HORVU0Hr1G010040|HORVU0Hr1G010040.6	250	264	+	1.11e-06	GCTGGTGGCGGCGGC
MLOC_12223	HORVU0Hr1G010040|HORVU0Hr1G010040.6	253	267	+	3.16e-08	GGTGGCGGCGGCGGA
MLOC_12223	HORVU0Hr1G010040|HORVU0Hr1G010040.6	256	270	+	4.01e-06	GGCGGCGGCGGAGGG
MLOC_12223	HORVU0Hr1G010040|HORVU0Hr1G010040.7	229	243	+	9.56e-07	GGCCGCGGCGGCGGC
MLOC_12223	HORVU0Hr1G010040|HORVU0Hr1G010040.7	232	246	+	1.4e-06	CGCGGCGGCGGCGGC
MLOC_12223	HORVU0Hr1G010040|HORVU0Hr1G010040.7	250	264	+	1.11e-06	GCTGGTGGCGGCGGC
MLOC_12223	HORVU0Hr1G010040|HORVU0Hr1G010040.7	253	267	+	3.16e-08	GGTGGCGGCGGCGGA
MLOC_12223	HORVU0Hr1G010040|HORVU0Hr1G010040.7	256	270	+	4.01e-06	GGCGGCGGCGGAGGG
MLOC_12223	HORVU0Hr1G010040|HORVU0Hr1G010040.8	924	938	+	9.56e-07	GGCCGCGGCGGCGGC
MLOC_12223	HORVU0Hr1G010040|HORVU0Hr1G010040.8	927	941	+	1.4e-06	CGCGGCGGCGGCGGC
MLOC_12223	HORVU0Hr1G010040|HORVU0Hr1G010040.8	945	959	+	1.11e-06	GCTGGTGGCGGCGGC
MLOC_12223	HORVU0Hr1G010040|HORVU0Hr1G010040.8	948	962	+	3.16e-08	GGTGGCGGCGGCGGA
MLOC_12223	HORVU0Hr1G010040|HORVU0Hr1G010040.8	951	965	+	4.01e-06	GGCGGCGGCGGAGGG
MLOC_12223	HORVU0Hr1G010040|HORVU0Hr1G010040.9	229	243	+	9.56e-07	GGCCGCGGCGGCGGC
MLOC_12223	HORVU0Hr1G010040|HORVU0Hr1G010040.9	232	246	+	1.4e-06	CGCGGCGGCGGCGGC
MLOC_12223	HORVU0Hr1G010040|HORVU0Hr1G010040.9	250	264	+	1.11e-06	GCTGGTGGCGGCGGC
MLOC_12223	HORVU0Hr1G010040|HORVU0Hr1G010040.9	253	267	+	3.16e-08	GGTGGCGGCGGCGGA
MLOC_12223	HORVU0Hr1G010040|HORVU0Hr1G010040.9	256	270	+	4.01e-06	GGCGGCGGCGGAGGG
MLOC_12223	HORVU0Hr1G010080|HORVU0Hr1G010080.2	289	303	+	5.75e-06	CGAGGCAGCGGCGGC
MLOC_12223	HORVU0Hr1G010080|HORVU0Hr1G010080.3	245	259	+	5.75e-06	CGAGGCAGCGGCGGC
MLOC_12223	HORVU0Hr1G010080|HORVU0Hr1G010080.4	289	303	+	5.75e-06	CGAGGCAGCGGCGGC
MLOC_12223	HORVU0Hr1G010080|HORVU0Hr1G010080.5	262	276	+	5.75e-06	CGAGGCAGCGGCGGC
MLOC_12223	HORVU0Hr1G010080|HORVU0Hr1G010080.7	232	246	+	5.75e-06	CGAGGCAGCGGCGGC
MLOC_12223	HORVU0Hr1G010080|HORVU0Hr1G010080.8	319	333	+	5.75e-06	CGAGGCAGCGGCGGC
MLOC_12223	HORVU0Hr1G022290|HORVU0Hr1G022290.2	1170	1184	+	7.33e-06	AGCAAAGGCGGCGGC
MLOC_12223	HORVU0Hr1G030830|HORVU0Hr1G030830.2	1430	1444	-	1.68e-06	GGCGCTGGCGGCGGC
MLOC_12223	HORVU0Hr1G038970|HORVU0Hr1G038970.1	1392	1406	-	9.3e-06	AATGGTAGCGGCGGC
MLOC_12223	HORVU0Hr1G038970|HORVU0Hr1G038970.2	1392	1406	-	9.3e-06	AATGGTAGCGGCGGC
MLOC_12223	HORVU0Hr1G039090|HORVU0Hr1G039090.8	1341	1355	+	3.71e-06	GCTCGAGGCGGCGGC
MLOC_12223	HORVU0Hr1G039090|HORVU0Hr1G039090.9	1215	1229	+	3.71e-06	GCTCGAGGCGGCGGC
MLOC_12223	HORVU0Hr1G039910|HORVU0Hr1G039910.1	1112	1126	+	3.22e-06	GCCGGAGGCGGAGGA
MLOC_12223	HORVU0Hr1G039910|HORVU0Hr1G039910.1	1118	1132	+	7.85e-06	GGCGGAGGAGGCGGG
MLOC_12223	HORVU0Hr1G040410|HORVU0Hr1G040410.1	1171	1185	+	1.18e-06	GCGGGTGGCGGTGGA
MLOC_12223	HORVU1Hr1G000350|HORVU1Hr1G000350.6	512	526	+	1.04e-06	TGTGGAGGCGGTGAA
MLOC_12223	HORVU1Hr1G002390|HORVU1Hr1G002390.1	24	38	+	6.72e-06	TGGTGTGGCGGCGGC
MLOC_12223	HORVU1Hr1G002390|HORVU1Hr1G002390.10	24	38	+	6.72e-06	TGGTGTGGCGGCGGC
MLOC_12223	HORVU1Hr1G002390|HORVU1Hr1G002390.2	24	38	+	6.72e-06	TGGTGTGGCGGCGGC
MLOC_12223	HORVU1Hr1G002390|HORVU1Hr1G002390.3	24	38	+	6.72e-06	TGGTGTGGCGGCGGC
MLOC_12223	HORVU1Hr1G002390|HORVU1Hr1G002390.4	24	38	+	6.72e-06	TGGTGTGGCGGCGGC
MLOC_12223	HORVU1Hr1G002390|HORVU1Hr1G002390.5	31	45	-	8.42e-06	GGCGACGGCGGCGAC
MLOC_12223	HORVU1Hr1G002390|HORVU1Hr1G002390.5	34	48	-	3.22e-06	GGCGGCGACGGCGGC
MLOC_12223	HORVU1Hr1G002390|HORVU1Hr1G002390.5	40	54	-	2.81e-06	GGGGGAGGCGGCGAC
MLOC_12223	HORVU1Hr1G002390|HORVU1Hr1G002390.5	5	19	-	1.66e-06	AGCCGAGGCGGCGGA
MLOC_12223	HORVU1Hr1G002390|HORVU1Hr1G002390.5	568	582	+	3.01e-06	GATGGAAGCGGCGGG
MLOC_12223	HORVU1Hr1G002390|HORVU1Hr1G002390.6	31	45	-	8.42e-06	GGCGACGGCGGCGAC
MLOC_12223	HORVU1Hr1G002390|HORVU1Hr1G002390.6	34	48	-	3.22e-06	GGCGGCGACGGCGGC
MLOC_12223	HORVU1Hr1G002390|HORVU1Hr1G002390.6	40	54	-	2.81e-06	GGGGGAGGCGGCGAC
MLOC_12223	HORVU1Hr1G002390|HORVU1Hr1G002390.6	5	19	-	1.66e-06	AGCCGAGGCGGCGGA
MLOC_12223	HORVU1Hr1G002390|HORVU1Hr1G002390.6	568	582	+	3.01e-06	GATGGAAGCGGCGGG
MLOC_12223	HORVU1Hr1G002390|HORVU1Hr1G002390.8	1301	1315	-	6.52e-06	GGAGCAGGCGGAGGA
MLOC_12223	HORVU1Hr1G002390|HORVU1Hr1G002390.8	1430	1444	-	1.66e-06	AGCCGAGGCGGCGGA
MLOC_12223	HORVU1Hr1G002390|HORVU1Hr1G002390.8	1456	1470	-	8.42e-06	GGCGACGGCGGCGAC
MLOC_12223	HORVU1Hr1G002390|HORVU1Hr1G002390.8	1459	1473	-	3.22e-06	GGCGGCGACGGCGGC
MLOC_12223	HORVU1Hr1G002390|HORVU1Hr1G002390.8	1465	1479	-	2.81e-06	GGGGGAGGCGGCGAC
MLOC_12223	HORVU1Hr1G004330|HORVU1Hr1G004330.10	1306	1320	+	1.23e-06	GGCTGCGGCGGCGGG
MLOC_12223	HORVU1Hr1G004330|HORVU1Hr1G004330.10	1403	1417	-	5.73e-07	GGCGGAGGCGGAGGT
MLOC_12223	HORVU1Hr1G004330|HORVU1Hr1G004330.10	1409	1423	-	3.18e-06	GGCTGCGGCGGAGGC
MLOC_12223	HORVU1Hr1G004330|HORVU1Hr1G004330.10	1412	1426	-	8.68e-06	GGCGGCTGCGGCGGA
MLOC_12223	HORVU1Hr1G004330|HORVU1Hr1G004330.10	1456	1470	+	8.86e-06	GGGGGAGGTGGCGGG
MLOC_12223	HORVU1Hr1G004330|HORVU1Hr1G004330.10	341	355	+	7.24e-06	GGTGGTGGAGGTGGG
MLOC_12223	HORVU1Hr1G004330|HORVU1Hr1G004330.10	876	890	-	3.18e-06	GGAGGAGACGGTGGG
MLOC_12223	HORVU1Hr1G004330|HORVU1Hr1G004330.10	951	965	-	6.87e-06	GGAAGAGGAGGTGGC
MLOC_12223	HORVU1Hr1G004330|HORVU1Hr1G004330.10	993	1007	-	1.58e-06	GGCGGCGACGGTGGT
MLOC_12223	HORVU1Hr1G004330|HORVU1Hr1G004330.11	1306	1320	+	1.23e-06	GGCTGCGGCGGCGGG
MLOC_12223	HORVU1Hr1G004330|HORVU1Hr1G004330.11	1403	1417	-	5.73e-07	GGCGGAGGCGGAGGT
MLOC_12223	HORVU1Hr1G004330|HORVU1Hr1G004330.11	1409	1423	-	3.18e-06	GGCTGCGGCGGAGGC
MLOC_12223	HORVU1Hr1G004330|HORVU1Hr1G004330.11	1412	1426	-	8.68e-06	GGCGGCTGCGGCGGA
MLOC_12223	HORVU1Hr1G004330|HORVU1Hr1G004330.11	1456	1470	+	8.86e-06	GGGGGAGGTGGCGGG
MLOC_12223	HORVU1Hr1G004330|HORVU1Hr1G004330.11	341	355	+	7.24e-06	GGTGGTGGAGGTGGG
MLOC_12223	HORVU1Hr1G004330|HORVU1Hr1G004330.11	876	890	-	3.18e-06	GGAGGAGACGGTGGG
MLOC_12223	HORVU1Hr1G004330|HORVU1Hr1G004330.11	951	965	-	6.87e-06	GGAAGAGGAGGTGGC
MLOC_12223	HORVU1Hr1G004330|HORVU1Hr1G004330.11	993	1007	-	1.58e-06	GGCGGCGACGGTGGT
MLOC_12223	HORVU1Hr1G004330|HORVU1Hr1G004330.13	1038	1052	-	1.58e-06	GGCGGCGACGGTGGT
MLOC_12223	HORVU1Hr1G004330|HORVU1Hr1G004330.13	1351	1365	+	1.23e-06	GGCTGCGGCGGCGGG
MLOC_12223	HORVU1Hr1G004330|HORVU1Hr1G004330.13	1448	1462	-	5.73e-07	GGCGGAGGCGGAGGT
MLOC_12223	HORVU1Hr1G004330|HORVU1Hr1G004330.13	1454	1468	-	3.18e-06	GGCTGCGGCGGAGGC
MLOC_12223	HORVU1Hr1G004330|HORVU1Hr1G004330.13	1457	1471	-	8.68e-06	GGCGGCTGCGGCGGA
MLOC_12223	HORVU1Hr1G004330|HORVU1Hr1G004330.13	386	400	+	7.24e-06	GGTGGTGGAGGTGGG
MLOC_12223	HORVU1Hr1G004330|HORVU1Hr1G004330.13	921	935	-	3.18e-06	GGAGGAGACGGTGGG
MLOC_12223	HORVU1Hr1G004330|HORVU1Hr1G004330.13	996	1010	-	6.87e-06	GGAAGAGGAGGTGGC
MLOC_12223	HORVU1Hr1G004330|HORVU1Hr1G004330.14	1179	1193	-	3.18e-06	GGAGGAGACGGTGGG
MLOC_12223	HORVU1Hr1G004330|HORVU1Hr1G004330.14	1254	1268	-	6.87e-06	GGAAGAGGAGGTGGC
MLOC_12223	HORVU1Hr1G004330|HORVU1Hr1G004330.14	1296	1310	-	1.58e-06	GGCGGCGACGGTGGT
MLOC_12223	HORVU1Hr1G004330|HORVU1Hr1G004330.14	644	658	+	7.24e-06	GGTGGTGGAGGTGGG
MLOC_12223	HORVU1Hr1G004330|HORVU1Hr1G004330.15	1199	1213	-	3.18e-06	GGAGGAGACGGTGGG
MLOC_12223	HORVU1Hr1G004330|HORVU1Hr1G004330.15	1274	1288	-	6.87e-06	GGAAGAGGAGGTGGC
MLOC_12223	HORVU1Hr1G004330|HORVU1Hr1G004330.15	1316	1330	-	1.58e-06	GGCGGCGACGGTGGT
MLOC_12223	HORVU1Hr1G004330|HORVU1Hr1G004330.15	664	678	+	7.24e-06	GGTGGTGGAGGTGGG
MLOC_12223	HORVU1Hr1G004330|HORVU1Hr1G004330.2	1306	1320	+	1.23e-06	GGCTGCGGCGGCGGG
MLOC_12223	HORVU1Hr1G004330|HORVU1Hr1G004330.2	1403	1417	-	5.73e-07	GGCGGAGGCGGAGGT
MLOC_12223	HORVU1Hr1G004330|HORVU1Hr1G004330.2	1409	1423	-	3.18e-06	GGCTGCGGCGGAGGC
MLOC_12223	HORVU1Hr1G004330|HORVU1Hr1G004330.2	1412	1426	-	8.68e-06	GGCGGCTGCGGCGGA
MLOC_12223	HORVU1Hr1G004330|HORVU1Hr1G004330.2	1456	1470	+	8.86e-06	GGGGGAGGTGGCGGG
MLOC_12223	HORVU1Hr1G004330|HORVU1Hr1G004330.2	341	355	+	7.24e-06	GGTGGTGGAGGTGGG
MLOC_12223	HORVU1Hr1G004330|HORVU1Hr1G004330.2	876	890	-	3.18e-06	GGAGGAGACGGTGGG
MLOC_12223	HORVU1Hr1G004330|HORVU1Hr1G004330.2	951	965	-	6.87e-06	GGAAGAGGAGGTGGC
MLOC_12223	HORVU1Hr1G004330|HORVU1Hr1G004330.2	993	1007	-	1.58e-06	GGCGGCGACGGTGGT
MLOC_12223	HORVU1Hr1G004330|HORVU1Hr1G004330.4	1038	1052	-	1.58e-06	GGCGGCGACGGTGGT
MLOC_12223	HORVU1Hr1G004330|HORVU1Hr1G004330.4	1351	1365	+	1.23e-06	GGCTGCGGCGGCGGG
MLOC_12223	HORVU1Hr1G004330|HORVU1Hr1G004330.4	1448	1462	-	5.73e-07	GGCGGAGGCGGAGGT
MLOC_12223	HORVU1Hr1G004330|HORVU1Hr1G004330.4	1454	1468	-	3.18e-06	GGCTGCGGCGGAGGC
MLOC_12223	HORVU1Hr1G004330|HORVU1Hr1G004330.4	1457	1471	-	8.68e-06	GGCGGCTGCGGCGGA
MLOC_12223	HORVU1Hr1G004330|HORVU1Hr1G004330.4	386	400	+	7.24e-06	GGTGGTGGAGGTGGG
MLOC_12223	HORVU1Hr1G004330|HORVU1Hr1G004330.4	921	935	-	3.18e-06	GGAGGAGACGGTGGG
MLOC_12223	HORVU1Hr1G004330|HORVU1Hr1G004330.4	996	1010	-	6.87e-06	GGAAGAGGAGGTGGC
MLOC_12223	HORVU1Hr1G004330|HORVU1Hr1G004330.5	1038	1052	-	1.58e-06	GGCGGCGACGGTGGT
MLOC_12223	HORVU1Hr1G004330|HORVU1Hr1G004330.5	1351	1365	+	1.23e-06	GGCTGCGGCGGCGGG
MLOC_12223	HORVU1Hr1G004330|HORVU1Hr1G004330.5	1448	1462	-	5.73e-07	GGCGGAGGCGGAGGT
MLOC_12223	HORVU1Hr1G004330|HORVU1Hr1G004330.5	1454	1468	-	3.18e-06	GGCTGCGGCGGAGGC
MLOC_12223	HORVU1Hr1G004330|HORVU1Hr1G004330.5	1457	1471	-	8.68e-06	GGCGGCTGCGGCGGA
MLOC_12223	HORVU1Hr1G004330|HORVU1Hr1G004330.5	386	400	+	7.24e-06	GGTGGTGGAGGTGGG
MLOC_12223	HORVU1Hr1G004330|HORVU1Hr1G004330.5	921	935	-	3.18e-06	GGAGGAGACGGTGGG
MLOC_12223	HORVU1Hr1G004330|HORVU1Hr1G004330.5	996	1010	-	6.87e-06	GGAAGAGGAGGTGGC
MLOC_12223	HORVU1Hr1G004330|HORVU1Hr1G004330.6	1026	1040	-	1.58e-06	GGCGGCGACGGTGGT
MLOC_12223	HORVU1Hr1G004330|HORVU1Hr1G004330.6	1339	1353	+	1.23e-06	GGCTGCGGCGGCGGG
MLOC_12223	HORVU1Hr1G004330|HORVU1Hr1G004330.6	1436	1450	-	5.73e-07	GGCGGAGGCGGAGGT
MLOC_12223	HORVU1Hr1G004330|HORVU1Hr1G004330.6	1442	1456	-	3.18e-06	GGCTGCGGCGGAGGC
MLOC_12223	HORVU1Hr1G004330|HORVU1Hr1G004330.6	1445	1459	-	8.68e-06	GGCGGCTGCGGCGGA
MLOC_12223	HORVU1Hr1G004330|HORVU1Hr1G004330.6	374	388	+	7.24e-06	GGTGGTGGAGGTGGG
MLOC_12223	HORVU1Hr1G004330|HORVU1Hr1G004330.6	909	923	-	3.18e-06	GGAGGAGACGGTGGG
MLOC_12223	HORVU1Hr1G004330|HORVU1Hr1G004330.6	984	998	-	6.87e-06	GGAAGAGGAGGTGGC
MLOC_12223	HORVU1Hr1G004330|HORVU1Hr1G004330.7	1026	1040	-	6.87e-06	GGAAGAGGAGGTGGC
MLOC_12223	HORVU1Hr1G004330|HORVU1Hr1G004330.7	1068	1082	-	1.58e-06	GGCGGCGACGGTGGT
MLOC_12223	HORVU1Hr1G004330|HORVU1Hr1G004330.7	1381	1395	+	1.23e-06	GGCTGCGGCGGCGGG
MLOC_12223	HORVU1Hr1G004330|HORVU1Hr1G004330.7	1478	1492	-	5.73e-07	GGCGGAGGCGGAGGT
MLOC_12223	HORVU1Hr1G004330|HORVU1Hr1G004330.7	1484	1498	-	3.18e-06	GGCTGCGGCGGAGGC
MLOC_12223	HORVU1Hr1G004330|HORVU1Hr1G004330.7	416	430	+	7.24e-06	GGTGGTGGAGGTGGG
MLOC_12223	HORVU1Hr1G004330|HORVU1Hr1G004330.7	951	965	-	3.18e-06	GGAGGAGACGGTGGG
MLOC_12223	HORVU1Hr1G015210|HORVU1Hr1G015210.1	635	649	+	5.8e-08	GGGGGCGGCGGTGGA
MLOC_12223	HORVU1Hr1G015210|HORVU1Hr1G015210.2	650	664	+	5.8e-08	GGGGGCGGCGGTGGA
MLOC_12223	HORVU1Hr1G015210|HORVU1Hr1G015210.3	653	667	+	5.8e-08	GGGGGCGGCGGTGGA
MLOC_12223	HORVU1Hr1G015210|HORVU1Hr1G015210.5	222	236	+	4.79e-07	GTGGGAGGCGGTGGC
MLOC_12223	HORVU1Hr1G015210|HORVU1Hr1G015210.5	886	900	+	5.8e-08	GGGGGCGGCGGTGGA
MLOC_12223	HORVU1Hr1G015210|HORVU1Hr1G015210.7	632	646	+	5.8e-08	GGGGGCGGCGGTGGA
MLOC_12223	HORVU1Hr1G015770|HORVU1Hr1G015770.2	1272	1286	+	1.05e-06	GCCGGCGGCGGCGGC
MLOC_12223	HORVU1Hr1G015770|HORVU1Hr1G015770.2	1275	1289	+	3.43e-08	GGCGGCGGCGGCGGA
MLOC_12223	HORVU1Hr1G015770|HORVU1Hr1G015770.2	496	510	-	4.14e-07	GGCGGTGGCGGCGGG
MLOC_12223	HORVU1Hr1G015770|HORVU1Hr1G015770.2	499	513	-	1.71e-06	GGCGGCGGTGGCGGC
MLOC_12223	HORVU1Hr1G015770|HORVU1Hr1G015770.2	502	516	-	9.56e-07	GAGGGCGGCGGTGGC
MLOC_12223	HORVU1Hr1G015770|HORVU1Hr1G015770.2	723	737	-	1.56e-06	GGAGGAGGCGGCGCC
MLOC_12223	HORVU1Hr1G015770|HORVU1Hr1G015770.2	909	923	-	4e-07	GGCGGCGGCGGTGAA
MLOC_12223	HORVU1Hr1G015770|HORVU1Hr1G015770.2	912	926	-	7.65e-08	GGTGGCGGCGGCGGT
MLOC_12223	HORVU1Hr1G015770|HORVU1Hr1G015770.2	915	929	-	9.29e-07	GTCGGTGGCGGCGGC
MLOC_12223	HORVU1Hr1G015770|HORVU1Hr1G015770.3	1180	1194	-	1.56e-06	GGAGGAGGCGGCGCC
MLOC_12223	HORVU1Hr1G015770|HORVU1Hr1G015770.3	1366	1380	-	4e-07	GGCGGCGGCGGTGAA
MLOC_12223	HORVU1Hr1G015770|HORVU1Hr1G015770.3	1369	1383	-	7.65e-08	GGTGGCGGCGGCGGT
MLOC_12223	HORVU1Hr1G015770|HORVU1Hr1G015770.3	1372	1386	-	9.29e-07	GTCGGTGGCGGCGGC
MLOC_12223	HORVU1Hr1G015770|HORVU1Hr1G015770.3	953	967	-	4.14e-07	GGCGGTGGCGGCGGG
MLOC_12223	HORVU1Hr1G015770|HORVU1Hr1G015770.3	956	970	-	1.71e-06	GGCGGCGGTGGCGGC
MLOC_12223	HORVU1Hr1G015770|HORVU1Hr1G015770.3	959	973	-	9.56e-07	GAGGGCGGCGGTGGC
MLOC_12223	HORVU1Hr1G015770|HORVU1Hr1G015770.4	1072	1086	+	1.05e-06	GCCGGCGGCGGCGGC
MLOC_12223	HORVU1Hr1G015770|HORVU1Hr1G015770.4	1075	1089	+	3.43e-08	GGCGGCGGCGGCGGA
MLOC_12223	HORVU1Hr1G015770|HORVU1Hr1G015770.4	296	310	-	4.14e-07	GGCGGTGGCGGCGGG
MLOC_12223	HORVU1Hr1G015770|HORVU1Hr1G015770.4	299	313	-	1.71e-06	GGCGGCGGTGGCGGC
MLOC_12223	HORVU1Hr1G015770|HORVU1Hr1G015770.4	302	316	-	9.56e-07	GAGGGCGGCGGTGGC
MLOC_12223	HORVU1Hr1G015770|HORVU1Hr1G015770.4	523	537	-	1.56e-06	GGAGGAGGCGGCGCC
MLOC_12223	HORVU1Hr1G015770|HORVU1Hr1G015770.4	709	723	-	4e-07	GGCGGCGGCGGTGAA
MLOC_12223	HORVU1Hr1G015770|HORVU1Hr1G015770.4	712	726	-	7.65e-08	GGTGGCGGCGGCGGT
MLOC_12223	HORVU1Hr1G015770|HORVU1Hr1G015770.4	715	729	-	9.29e-07	GTCGGTGGCGGCGGC
MLOC_12223	HORVU1Hr1G015770|HORVU1Hr1G015770.5	1072	1086	+	1.05e-06	GCCGGCGGCGGCGGC
MLOC_12223	HORVU1Hr1G015770|HORVU1Hr1G015770.5	1075	1089	+	3.43e-08	GGCGGCGGCGGCGGA
MLOC_12223	HORVU1Hr1G015770|HORVU1Hr1G015770.5	296	310	-	4.14e-07	GGCGGTGGCGGCGGG
MLOC_12223	HORVU1Hr1G015770|HORVU1Hr1G015770.5	299	313	-	1.71e-06	GGCGGCGGTGGCGGC
MLOC_12223	HORVU1Hr1G015770|HORVU1Hr1G015770.5	302	316	-	9.56e-07	GAGGGCGGCGGTGGC
MLOC_12223	HORVU1Hr1G015770|HORVU1Hr1G015770.5	523	537	-	1.56e-06	GGAGGAGGCGGCGCC
MLOC_12223	HORVU1Hr1G015770|HORVU1Hr1G015770.5	709	723	-	4e-07	GGCGGCGGCGGTGAA
MLOC_12223	HORVU1Hr1G015770|HORVU1Hr1G015770.5	712	726	-	7.65e-08	GGTGGCGGCGGCGGT
MLOC_12223	HORVU1Hr1G015770|HORVU1Hr1G015770.5	715	729	-	9.29e-07	GTCGGTGGCGGCGGC
MLOC_12223	HORVU1Hr1G015770|HORVU1Hr1G015770.6	1072	1086	+	1.05e-06	GCCGGCGGCGGCGGC
MLOC_12223	HORVU1Hr1G015770|HORVU1Hr1G015770.6	1075	1089	+	3.43e-08	GGCGGCGGCGGCGGA
MLOC_12223	HORVU1Hr1G015770|HORVU1Hr1G015770.6	296	310	-	4.14e-07	GGCGGTGGCGGCGGG
MLOC_12223	HORVU1Hr1G015770|HORVU1Hr1G015770.6	299	313	-	1.71e-06	GGCGGCGGTGGCGGC
MLOC_12223	HORVU1Hr1G015770|HORVU1Hr1G015770.6	302	316	-	9.56e-07	GAGGGCGGCGGTGGC
MLOC_12223	HORVU1Hr1G015770|HORVU1Hr1G015770.6	523	537	-	1.56e-06	GGAGGAGGCGGCGCC
MLOC_12223	HORVU1Hr1G015770|HORVU1Hr1G015770.6	709	723	-	4e-07	GGCGGCGGCGGTGAA
MLOC_12223	HORVU1Hr1G015770|HORVU1Hr1G015770.6	712	726	-	7.65e-08	GGTGGCGGCGGCGGT
MLOC_12223	HORVU1Hr1G015770|HORVU1Hr1G015770.6	715	729	-	9.29e-07	GTCGGTGGCGGCGGC
MLOC_12223	HORVU1Hr1G017570|HORVU1Hr1G017570.11	319	333	-	1.4e-06	GGCGGCGGCGGAGGT
MLOC_12223	HORVU1Hr1G017570|HORVU1Hr1G017570.11	322	336	-	2.31e-07	GGGGGCGGCGGCGGA
MLOC_12223	HORVU1Hr1G017570|HORVU1Hr1G017570.12	319	333	-	1.4e-06	GGCGGCGGCGGAGGT
MLOC_12223	HORVU1Hr1G017570|HORVU1Hr1G017570.12	322	336	-	2.31e-07	GGGGGCGGCGGCGGA
MLOC_12223	HORVU1Hr1G017570|HORVU1Hr1G017570.14	1446	1460	-	1.4e-06	GGCGGCGGCGGAGGT
MLOC_12223	HORVU1Hr1G017570|HORVU1Hr1G017570.14	1449	1463	-	2.31e-07	GGGGGCGGCGGCGGA
MLOC_12223	HORVU1Hr1G017570|HORVU1Hr1G017570.15	910	924	-	1.4e-06	GGCGGCGGCGGAGGT
MLOC_12223	HORVU1Hr1G017570|HORVU1Hr1G017570.15	913	927	-	2.31e-07	GGGGGCGGCGGCGGA
MLOC_12223	HORVU1Hr1G017570|HORVU1Hr1G017570.16	457	471	-	1.4e-06	GGCGGCGGCGGAGGT
MLOC_12223	HORVU1Hr1G017570|HORVU1Hr1G017570.16	460	474	-	2.31e-07	GGGGGCGGCGGCGGA
MLOC_12223	HORVU1Hr1G017570|HORVU1Hr1G017570.17	331	345	-	1.4e-06	GGCGGCGGCGGAGGT
MLOC_12223	HORVU1Hr1G017570|HORVU1Hr1G017570.17	334	348	-	2.31e-07	GGGGGCGGCGGCGGA
MLOC_12223	HORVU1Hr1G020000|HORVU1Hr1G020000.10	1241	1255	-	2.3e-06	GGAGGCGGAGGTGGA
MLOC_12223	HORVU1Hr1G020000|HORVU1Hr1G020000.10	1244	1258	-	9.56e-07	GGAGGAGGCGGAGGT
MLOC_12223	HORVU1Hr1G020000|HORVU1Hr1G020000.10	1247	1261	-	2.67e-06	GGAGGAGGAGGCGGA
MLOC_12223	HORVU1Hr1G020000|HORVU1Hr1G020000.12	1217	1231	-	2.3e-06	GGAGGCGGAGGTGGA
MLOC_12223	HORVU1Hr1G020000|HORVU1Hr1G020000.12	1220	1234	-	9.56e-07	GGAGGAGGCGGAGGT
MLOC_12223	HORVU1Hr1G020000|HORVU1Hr1G020000.12	1223	1237	-	2.67e-06	GGAGGAGGAGGCGGA
MLOC_12223	HORVU1Hr1G020000|HORVU1Hr1G020000.12	1471	1485	+	5.63e-06	GGCGGTGGAGGCGGC
MLOC_12223	HORVU1Hr1G020000|HORVU1Hr1G020000.12	1474	1488	+	1.23e-08	GGTGGAGGCGGCGGC
MLOC_12223	HORVU1Hr1G020000|HORVU1Hr1G020000.12	1477	1491	+	1.14e-07	GGAGGCGGCGGCGGC
MLOC_12223	HORVU1Hr1G020000|HORVU1Hr1G020000.12	1480	1494	+	5.8e-08	GGCGGCGGCGGCGGC
MLOC_12223	HORVU1Hr1G020000|HORVU1Hr1G020000.12	1483	1497	+	3.43e-08	GGCGGCGGCGGCGGA
MLOC_12223	HORVU1Hr1G020000|HORVU1Hr1G020000.12	1486	1500	+	4.01e-06	GGCGGCGGCGGAGGG
MLOC_12223	HORVU1Hr1G020000|HORVU1Hr1G020000.15	1214	1228	-	2.3e-06	GGAGGCGGAGGTGGA
MLOC_12223	HORVU1Hr1G020000|HORVU1Hr1G020000.15	1217	1231	-	9.56e-07	GGAGGAGGCGGAGGT
MLOC_12223	HORVU1Hr1G020000|HORVU1Hr1G020000.15	1220	1234	-	2.67e-06	GGAGGAGGAGGCGGA
MLOC_12223	HORVU1Hr1G020000|HORVU1Hr1G020000.15	1468	1482	+	5.63e-06	GGCGGTGGAGGCGGC
MLOC_12223	HORVU1Hr1G020000|HORVU1Hr1G020000.15	1471	1485	+	1.23e-08	GGTGGAGGCGGCGGC
MLOC_12223	HORVU1Hr1G020000|HORVU1Hr1G020000.15	1474	1488	+	1.14e-07	GGAGGCGGCGGCGGC
MLOC_12223	HORVU1Hr1G020000|HORVU1Hr1G020000.15	1477	1491	+	5.8e-08	GGCGGCGGCGGCGGC
MLOC_12223	HORVU1Hr1G020000|HORVU1Hr1G020000.15	1480	1494	+	3.43e-08	GGCGGCGGCGGCGGA
MLOC_12223	HORVU1Hr1G020000|HORVU1Hr1G020000.15	1483	1497	+	4.01e-06	GGCGGCGGCGGAGGG
MLOC_12223	HORVU1Hr1G020000|HORVU1Hr1G020000.16	1214	1228	-	2.3e-06	GGAGGCGGAGGTGGA
MLOC_12223	HORVU1Hr1G020000|HORVU1Hr1G020000.16	1217	1231	-	9.56e-07	GGAGGAGGCGGAGGT
MLOC_12223	HORVU1Hr1G020000|HORVU1Hr1G020000.16	1220	1234	-	2.67e-06	GGAGGAGGAGGCGGA
MLOC_12223	HORVU1Hr1G020000|HORVU1Hr1G020000.16	1468	1482	+	5.63e-06	GGCGGTGGAGGCGGC
MLOC_12223	HORVU1Hr1G020000|HORVU1Hr1G020000.16	1471	1485	+	1.23e-08	GGTGGAGGCGGCGGC
MLOC_12223	HORVU1Hr1G020000|HORVU1Hr1G020000.16	1474	1488	+	1.14e-07	GGAGGCGGCGGCGGC
MLOC_12223	HORVU1Hr1G020000|HORVU1Hr1G020000.16	1477	1491	+	5.8e-08	GGCGGCGGCGGCGGC
MLOC_12223	HORVU1Hr1G020000|HORVU1Hr1G020000.16	1480	1494	+	3.43e-08	GGCGGCGGCGGCGGA
MLOC_12223	HORVU1Hr1G020000|HORVU1Hr1G020000.16	1483	1497	+	4.01e-06	GGCGGCGGCGGAGGG
MLOC_12223	HORVU1Hr1G020000|HORVU1Hr1G020000.18	545	559	-	2.3e-06	GGAGGCGGAGGTGGA
MLOC_12223	HORVU1Hr1G020000|HORVU1Hr1G020000.18	548	562	-	9.56e-07	GGAGGAGGCGGAGGT
MLOC_12223	HORVU1Hr1G020000|HORVU1Hr1G020000.18	551	565	-	2.67e-06	GGAGGAGGAGGCGGA
MLOC_12223	HORVU1Hr1G020000|HORVU1Hr1G020000.18	799	813	+	5.63e-06	GGCGGTGGAGGCGGC
MLOC_12223	HORVU1Hr1G020000|HORVU1Hr1G020000.18	802	816	+	1.23e-08	GGTGGAGGCGGCGGC
MLOC_12223	HORVU1Hr1G020000|HORVU1Hr1G020000.18	805	819	+	1.14e-07	GGAGGCGGCGGCGGC
MLOC_12223	HORVU1Hr1G020000|HORVU1Hr1G020000.18	808	822	+	5.8e-08	GGCGGCGGCGGCGGC
MLOC_12223	HORVU1Hr1G020000|HORVU1Hr1G020000.18	811	825	+	3.43e-08	GGCGGCGGCGGCGGA
MLOC_12223	HORVU1Hr1G020000|HORVU1Hr1G020000.18	814	828	+	4.01e-06	GGCGGCGGCGGAGGG
MLOC_12223	HORVU1Hr1G020000|HORVU1Hr1G020000.7	1285	1299	-	2.3e-06	GGAGGCGGAGGTGGA
MLOC_12223	HORVU1Hr1G020000|HORVU1Hr1G020000.7	1288	1302	-	9.56e-07	GGAGGAGGCGGAGGT
MLOC_12223	HORVU1Hr1G020000|HORVU1Hr1G020000.7	1291	1305	-	2.67e-06	GGAGGAGGAGGCGGA
MLOC_12223	HORVU1Hr1G020000|HORVU1Hr1G020000.8	1259	1273	-	2.3e-06	GGAGGCGGAGGTGGA
MLOC_12223	HORVU1Hr1G020000|HORVU1Hr1G020000.8	1262	1276	-	9.56e-07	GGAGGAGGCGGAGGT
MLOC_12223	HORVU1Hr1G020000|HORVU1Hr1G020000.8	1265	1279	-	2.67e-06	GGAGGAGGAGGCGGA
MLOC_12223	HORVU1Hr1G020140|HORVU1Hr1G020140.1	106	120	-	4.41e-07	GGAGGCAGCGGCGGC
MLOC_12223	HORVU1Hr1G020140|HORVU1Hr1G020140.1	632	646	+	5.81e-06	GGAGGAGGTGGTGCA
MLOC_12223	HORVU1Hr1G020140|HORVU1Hr1G020140.2	103	117	-	4.41e-07	GGAGGCAGCGGCGGC
MLOC_12223	HORVU1Hr1G020140|HORVU1Hr1G020140.2	629	643	+	5.81e-06	GGAGGAGGTGGTGCA
MLOC_12223	HORVU1Hr1G020140|HORVU1Hr1G020140.3	106	120	-	4.41e-07	GGAGGCAGCGGCGGC
MLOC_12223	HORVU1Hr1G020140|HORVU1Hr1G020140.3	632	646	+	5.81e-06	GGAGGAGGTGGTGCA
MLOC_12223	HORVU1Hr1G020140|HORVU1Hr1G020140.4	106	120	-	4.41e-07	GGAGGCAGCGGCGGC
MLOC_12223	HORVU1Hr1G020140|HORVU1Hr1G020140.4	632	646	+	5.81e-06	GGAGGAGGTGGTGCA
MLOC_12223	HORVU1Hr1G020140|HORVU1Hr1G020140.5	368	382	-	2.25e-06	GGCGGCGGCGGCGCC
MLOC_12223	HORVU1Hr1G020140|HORVU1Hr1G020140.5	371	385	-	4.49e-06	TTCGGCGGCGGCGGC
MLOC_12223	HORVU1Hr1G020140|HORVU1Hr1G020140.6	105	119	+	5.81e-06	GGAGGAGGTGGTGCA
MLOC_12223	HORVU1Hr1G020140|HORVU1Hr1G020140.6	1154	1168	-	2.25e-06	GGCGGCGGCGGCGCC
MLOC_12223	HORVU1Hr1G020140|HORVU1Hr1G020140.6	1157	1171	-	4.49e-06	TTCGGCGGCGGCGGC
MLOC_12223	HORVU1Hr1G025870|HORVU1Hr1G025870.1	670	684	-	9.56e-07	CGAGGAGGCGGCGGC
MLOC_12223	HORVU1Hr1G025870|HORVU1Hr1G025870.1	778	792	-	4.8e-09	GGAGGAGGCGGTGGC
MLOC_12223	HORVU1Hr1G025870|HORVU1Hr1G025870.2	595	609	-	9.56e-07	CGAGGAGGCGGCGGC
MLOC_12223	HORVU1Hr1G025870|HORVU1Hr1G025870.2	703	717	-	4.8e-09	GGAGGAGGCGGTGGC
MLOC_12223	HORVU1Hr1G025870|HORVU1Hr1G025870.3	859	873	-	9.56e-07	CGAGGAGGCGGCGGC
MLOC_12223	HORVU1Hr1G025870|HORVU1Hr1G025870.3	967	981	-	4.8e-09	GGAGGAGGCGGTGGC
MLOC_12223	HORVU1Hr1G028170|HORVU1Hr1G028170.12	1137	1151	-	4.64e-06	GTCGACGGCGGCGGC
MLOC_12223	HORVU1Hr1G028920|HORVU1Hr1G028920.9	1058	1072	+	4.69e-08	GGCGGAAGCGGCGGA
MLOC_12223	HORVU1Hr1G034570|HORVU1Hr1G034570.16	392	406	-	1.02e-06	GGTCGTGGCGGCGGC
MLOC_12223	HORVU1Hr1G034570|HORVU1Hr1G034570.19	1068	1082	-	7.7e-06	GGTGATGGAGGTGGA
MLOC_12223	HORVU1Hr1G034570|HORVU1Hr1G034570.20	392	406	-	1.02e-06	GGTCGTGGCGGCGGC
MLOC_12223	HORVU1Hr1G034570|HORVU1Hr1G034570.21	1392	1406	-	1.02e-06	GGTCGTGGCGGCGGC
MLOC_12223	HORVU1Hr1G034570|HORVU1Hr1G034570.22	392	406	-	1.02e-06	GGTCGTGGCGGCGGC
MLOC_12223	HORVU1Hr1G038620|HORVU1Hr1G038620.10	587	601	-	7.02e-06	GGCTGTGGTGGTGGG
MLOC_12223	HORVU1Hr1G038620|HORVU1Hr1G038620.11	1294	1308	-	2.3e-06	GGAGGCGGAGGTGGA
MLOC_12223	HORVU1Hr1G038620|HORVU1Hr1G038620.11	1297	1311	-	6.59e-06	CGTGGAGGCGGAGGT
MLOC_12223	HORVU1Hr1G038620|HORVU1Hr1G038620.12	1261	1275	-	2.3e-06	GGAGGCGGAGGTGGA
MLOC_12223	HORVU1Hr1G038620|HORVU1Hr1G038620.12	1264	1278	-	6.59e-06	CGTGGAGGCGGAGGT
MLOC_12223	HORVU1Hr1G038620|HORVU1Hr1G038620.15	1195	1209	-	2.3e-06	GGAGGCGGAGGTGGA
MLOC_12223	HORVU1Hr1G038620|HORVU1Hr1G038620.15	1198	1212	-	6.59e-06	CGTGGAGGCGGAGGT
MLOC_12223	HORVU1Hr1G038620|HORVU1Hr1G038620.21	602	616	-	7.02e-06	GGCTGTGGTGGTGGG
MLOC_12223	HORVU1Hr1G038620|HORVU1Hr1G038620.22	317	331	-	7.02e-06	GGCTGTGGTGGTGGG
MLOC_12223	HORVU1Hr1G038620|HORVU1Hr1G038620.23	317	331	-	7.02e-06	GGCTGTGGTGGTGGG
MLOC_12223	HORVU1Hr1G038620|HORVU1Hr1G038620.24	305	319	-	7.02e-06	GGCTGTGGTGGTGGG
MLOC_12223	HORVU1Hr1G038620|HORVU1Hr1G038620.3	317	331	-	7.02e-06	GGCTGTGGTGGTGGG
MLOC_12223	HORVU1Hr1G047030|HORVU1Hr1G047030.1	1223	1237	-	2.15e-06	GGTTGCGGCGGAGGA
MLOC_12223	HORVU1Hr1G047030|HORVU1Hr1G047030.10	206	220	+	7.7e-06	AGTGGCGGCGGCGAC
MLOC_12223	HORVU1Hr1G047030|HORVU1Hr1G047030.4	347	361	+	4.69e-06	ATCGGCAGCGGTGGC
MLOC_12223	HORVU1Hr1G047030|HORVU1Hr1G047030.4	350	364	+	9.66e-06	GGCAGCGGTGGCGGT
MLOC_12223	HORVU1Hr1G047030|HORVU1Hr1G047030.5	592	606	+	4.69e-06	ATCGGCAGCGGTGGC
MLOC_12223	HORVU1Hr1G047030|HORVU1Hr1G047030.5	595	609	+	9.66e-06	GGCAGCGGTGGCGGT
MLOC_12223	HORVU1Hr1G047030|HORVU1Hr1G047030.9	206	220	+	7.7e-06	AGTGGCGGCGGCGAC
MLOC_12223	HORVU1Hr1G047440|HORVU1Hr1G047440.1	138	152	-	3.18e-06	GTCGGCGGCGGCGGG
MLOC_12223	HORVU1Hr1G047440|HORVU1Hr1G047440.1	141	155	-	9.13e-06	GAAGTCGGCGGCGGC
MLOC_12223	HORVU1Hr1G047440|HORVU1Hr1G047440.2	138	152	-	3.18e-06	GTCGGCGGCGGCGGG
MLOC_12223	HORVU1Hr1G047440|HORVU1Hr1G047440.2	141	155	-	9.13e-06	GAAGTCGGCGGCGGC
MLOC_12223	HORVU1Hr1G047440|HORVU1Hr1G047440.3	138	152	-	3.18e-06	GTCGGCGGCGGCGGG
MLOC_12223	HORVU1Hr1G047440|HORVU1Hr1G047440.3	141	155	-	9.13e-06	GAAGTCGGCGGCGGC
MLOC_12223	HORVU1Hr1G047440|HORVU1Hr1G047440.4	138	152	-	3.18e-06	GTCGGCGGCGGCGGG
MLOC_12223	HORVU1Hr1G047440|HORVU1Hr1G047440.4	141	155	-	9.13e-06	GAAGTCGGCGGCGGC
MLOC_12223	HORVU1Hr1G047440|HORVU1Hr1G047440.6	138	152	-	3.18e-06	GTCGGCGGCGGCGGG
MLOC_12223	HORVU1Hr1G047440|HORVU1Hr1G047440.6	141	155	-	9.13e-06	GAAGTCGGCGGCGGC
MLOC_12223	HORVU1Hr1G047440|HORVU1Hr1G047440.7	138	152	-	3.18e-06	GTCGGCGGCGGCGGG
MLOC_12223	HORVU1Hr1G047440|HORVU1Hr1G047440.7	141	155	-	9.13e-06	GAAGTCGGCGGCGGC
MLOC_12223	HORVU1Hr1G050760|HORVU1Hr1G050760.1	1354	1368	-	5.8e-08	GGCGGCGGCGGCGGC
MLOC_12223	HORVU1Hr1G050760|HORVU1Hr1G050760.1	1357	1371	-	5.8e-08	GGCGGCGGCGGCGGC
MLOC_12223	HORVU1Hr1G050760|HORVU1Hr1G050760.1	1360	1374	-	5.8e-08	GGCGGCGGCGGCGGC
MLOC_12223	HORVU1Hr1G050760|HORVU1Hr1G050760.1	1363	1377	-	5.8e-08	GGCGGCGGCGGCGGC
MLOC_12223	HORVU1Hr1G050760|HORVU1Hr1G050760.1	1366	1380	-	9.03e-06	CTCGGCGGCGGCGGC
MLOC_12223	HORVU1Hr1G050760|HORVU1Hr1G050760.1	1369	1383	-	8.34e-06	GGCCTCGGCGGCGGC
MLOC_12223	HORVU1Hr1G051330|HORVU1Hr1G051330.1	1036	1050	+	1.4e-06	GATGACGGCGGTGGC
MLOC_12223	HORVU1Hr1G051330|HORVU1Hr1G051330.1	1253	1267	-	7.26e-07	GTTGAAGGCGGTGGC
MLOC_12223	HORVU1Hr1G051330|HORVU1Hr1G051330.10	1289	1303	+	1.4e-06	GATGACGGCGGTGGC
MLOC_12223	HORVU1Hr1G051330|HORVU1Hr1G051330.5	1036	1050	+	1.4e-06	GATGACGGCGGTGGC
MLOC_12223	HORVU1Hr1G051330|HORVU1Hr1G051330.5	1253	1267	-	7.26e-07	GTTGAAGGCGGTGGC
MLOC_12223	HORVU1Hr1G051330|HORVU1Hr1G051330.6	1036	1050	+	1.4e-06	GATGACGGCGGTGGC
MLOC_12223	HORVU1Hr1G051330|HORVU1Hr1G051330.6	1253	1267	-	7.26e-07	GTTGAAGGCGGTGGC
MLOC_12223	HORVU1Hr1G051330|HORVU1Hr1G051330.7	370	384	+	1.4e-06	GATGACGGCGGTGGC
MLOC_12223	HORVU1Hr1G051330|HORVU1Hr1G051330.7	587	601	-	7.26e-07	GTTGAAGGCGGTGGC
MLOC_12223	HORVU1Hr1G051330|HORVU1Hr1G051330.8	1289	1303	+	1.4e-06	GATGACGGCGGTGGC
MLOC_12223	HORVU1Hr1G054060|HORVU1Hr1G054060.12	1209	1223	+	6.25e-06	GGCGGAGGCGGAGCA
MLOC_12223	HORVU1Hr1G054060|HORVU1Hr1G054060.12	1321	1335	+	3.55e-07	GGAGGAGGCGGTGCA
MLOC_12223	HORVU1Hr1G054060|HORVU1Hr1G054060.12	1412	1426	-	2.08e-06	GGCGGCGGAGGTGGC
MLOC_12223	HORVU1Hr1G054060|HORVU1Hr1G054060.3	1205	1219	+	6.25e-06	GGCGGAGGCGGAGCA
MLOC_12223	HORVU1Hr1G054060|HORVU1Hr1G054060.3	1317	1331	+	3.55e-07	GGAGGAGGCGGTGCA
MLOC_12223	HORVU1Hr1G054060|HORVU1Hr1G054060.3	1408	1422	-	2.08e-06	GGCGGCGGAGGTGGC
MLOC_12223	HORVU1Hr1G054060|HORVU1Hr1G054060.4	1340	1354	+	6.25e-06	GGCGGAGGCGGAGCA
MLOC_12223	HORVU1Hr1G054060|HORVU1Hr1G054060.4	1452	1466	+	3.55e-07	GGAGGAGGCGGTGCA
MLOC_12223	HORVU1Hr1G054060|HORVU1Hr1G054060.7	1039	1053	+	6.79e-06	CGCAGCGGCGGCGGC
MLOC_12223	HORVU1Hr1G054060|HORVU1Hr1G054060.7	1164	1178	-	2.41e-06	TGTGCAGGCGGCGGA
MLOC_12223	HORVU1Hr1G054060|HORVU1Hr1G054060.7	667	681	+	6.25e-06	GGCGGAGGCGGAGCA
MLOC_12223	HORVU1Hr1G054060|HORVU1Hr1G054060.7	779	793	+	3.55e-07	GGAGGAGGCGGTGCA
MLOC_12223	HORVU1Hr1G054060|HORVU1Hr1G054060.7	870	884	-	2.08e-06	GGCGGCGGAGGTGGC
MLOC_12223	HORVU1Hr1G054060|HORVU1Hr1G054060.8	1072	1086	-	2.08e-06	GGCGGCGGAGGTGGC
MLOC_12223	HORVU1Hr1G054060|HORVU1Hr1G054060.8	1241	1255	+	6.79e-06	CGCAGCGGCGGCGGC
MLOC_12223	HORVU1Hr1G054060|HORVU1Hr1G054060.8	1366	1380	-	2.41e-06	TGTGCAGGCGGCGGA
MLOC_12223	HORVU1Hr1G054060|HORVU1Hr1G054060.8	869	883	+	6.25e-06	GGCGGAGGCGGAGCA
MLOC_12223	HORVU1Hr1G054060|HORVU1Hr1G054060.8	981	995	+	3.55e-07	GGAGGAGGCGGTGCA
MLOC_12223	HORVU1Hr1G054240|HORVU1Hr1G054240.1	68	82	+	5.58e-06	GGGCGAGGCGGCGGG
MLOC_12223	HORVU1Hr1G054240|HORVU1Hr1G054240.2	12	26	+	7.4e-06	CGAGGCGGCGGCGGG
MLOC_12223	HORVU1Hr1G054240|HORVU1Hr1G054240.2	227	241	+	5.58e-06	GGGCGAGGCGGCGGG
MLOC_12223	HORVU1Hr1G054240|HORVU1Hr1G054240.2	9	23	+	1.6e-06	GGGCGAGGCGGCGGC
MLOC_12223	HORVU1Hr1G054250|HORVU1Hr1G054250.2	1217	1231	-	3.18e-06	GGAGGCGTCGGTGGC
MLOC_12223	HORVU1Hr1G054250|HORVU1Hr1G054250.4	990	1004	-	3.18e-06	GGAGGCGTCGGTGGC
MLOC_12223	HORVU1Hr1G054250|HORVU1Hr1G054250.6	1065	1079	-	3.18e-06	GGAGGCGTCGGTGGC
MLOC_12223	HORVU1Hr1G054250|HORVU1Hr1G054250.8	969	983	-	3.18e-06	GGAGGCGTCGGTGGC
MLOC_12223	HORVU1Hr1G055340|HORVU1Hr1G055340.1	1189	1203	-	8.26e-06	GGAGGCAGTGGCGGT
MLOC_12223	HORVU1Hr1G055340|HORVU1Hr1G055340.1	1363	1377	-	8.29e-07	GGTGGTGGTGGTGGT
MLOC_12223	HORVU1Hr1G055340|HORVU1Hr1G055340.1	1366	1380	-	7.24e-06	GCTGGTGGTGGTGGT
MLOC_12223	HORVU1Hr1G055340|HORVU1Hr1G055340.10	333	347	-	8.26e-06	GGAGGCAGTGGCGGT
MLOC_12223	HORVU1Hr1G055340|HORVU1Hr1G055340.10	507	521	-	8.29e-07	GGTGGTGGTGGTGGT
MLOC_12223	HORVU1Hr1G055340|HORVU1Hr1G055340.10	510	524	-	7.24e-06	GCTGGTGGTGGTGGT
MLOC_12223	HORVU1Hr1G055340|HORVU1Hr1G055340.11	333	347	-	8.26e-06	GGAGGCAGTGGCGGT
MLOC_12223	HORVU1Hr1G055340|HORVU1Hr1G055340.11	507	521	-	8.29e-07	GGTGGTGGTGGTGGT
MLOC_12223	HORVU1Hr1G055340|HORVU1Hr1G055340.11	510	524	-	7.24e-06	GCTGGTGGTGGTGGT
MLOC_12223	HORVU1Hr1G055340|HORVU1Hr1G055340.12	1189	1203	-	8.26e-06	GGAGGCAGTGGCGGT
MLOC_12223	HORVU1Hr1G055340|HORVU1Hr1G055340.12	1363	1377	-	8.29e-07	GGTGGTGGTGGTGGT
MLOC_12223	HORVU1Hr1G055340|HORVU1Hr1G055340.12	1366	1380	-	7.24e-06	GCTGGTGGTGGTGGT
MLOC_12223	HORVU1Hr1G055340|HORVU1Hr1G055340.13	102	116	-	8.26e-06	GGAGGCAGTGGCGGT
MLOC_12223	HORVU1Hr1G055340|HORVU1Hr1G055340.13	276	290	-	8.29e-07	GGTGGTGGTGGTGGT
MLOC_12223	HORVU1Hr1G055340|HORVU1Hr1G055340.13	279	293	-	7.24e-06	GCTGGTGGTGGTGGT
MLOC_12223	HORVU1Hr1G055340|HORVU1Hr1G055340.14	1189	1203	-	8.26e-06	GGAGGCAGTGGCGGT
MLOC_12223	HORVU1Hr1G055340|HORVU1Hr1G055340.14	1363	1377	-	8.29e-07	GGTGGTGGTGGTGGT
MLOC_12223	HORVU1Hr1G055340|HORVU1Hr1G055340.14	1366	1380	-	7.24e-06	GCTGGTGGTGGTGGT
MLOC_12223	HORVU1Hr1G055340|HORVU1Hr1G055340.15	1189	1203	-	8.26e-06	GGAGGCAGTGGCGGT
MLOC_12223	HORVU1Hr1G055340|HORVU1Hr1G055340.15	1363	1377	-	8.29e-07	GGTGGTGGTGGTGGT
MLOC_12223	HORVU1Hr1G055340|HORVU1Hr1G055340.15	1366	1380	-	7.24e-06	GCTGGTGGTGGTGGT
MLOC_12223	HORVU1Hr1G055340|HORVU1Hr1G055340.16	1189	1203	-	8.26e-06	GGAGGCAGTGGCGGT
MLOC_12223	HORVU1Hr1G055340|HORVU1Hr1G055340.16	1363	1377	-	8.29e-07	GGTGGTGGTGGTGGT
MLOC_12223	HORVU1Hr1G055340|HORVU1Hr1G055340.16	1366	1380	-	7.24e-06	GCTGGTGGTGGTGGT
MLOC_12223	HORVU1Hr1G055340|HORVU1Hr1G055340.17	1165	1179	-	8.26e-06	GGAGGCAGTGGCGGT
MLOC_12223	HORVU1Hr1G055340|HORVU1Hr1G055340.17	1339	1353	-	8.29e-07	GGTGGTGGTGGTGGT
MLOC_12223	HORVU1Hr1G055340|HORVU1Hr1G055340.17	1342	1356	-	7.24e-06	GCTGGTGGTGGTGGT
MLOC_12223	HORVU1Hr1G055340|HORVU1Hr1G055340.18	1090	1104	-	8.26e-06	GGAGGCAGTGGCGGT
MLOC_12223	HORVU1Hr1G055340|HORVU1Hr1G055340.18	1264	1278	-	8.29e-07	GGTGGTGGTGGTGGT
MLOC_12223	HORVU1Hr1G055340|HORVU1Hr1G055340.18	1267	1281	-	7.24e-06	GCTGGTGGTGGTGGT
MLOC_12223	HORVU1Hr1G055340|HORVU1Hr1G055340.2	1189	1203	-	8.26e-06	GGAGGCAGTGGCGGT
MLOC_12223	HORVU1Hr1G055340|HORVU1Hr1G055340.2	1363	1377	-	8.29e-07	GGTGGTGGTGGTGGT
MLOC_12223	HORVU1Hr1G055340|HORVU1Hr1G055340.2	1366	1380	-	7.24e-06	GCTGGTGGTGGTGGT
MLOC_12223	HORVU1Hr1G055340|HORVU1Hr1G055340.20	1189	1203	-	8.26e-06	GGAGGCAGTGGCGGT
MLOC_12223	HORVU1Hr1G055340|HORVU1Hr1G055340.20	1363	1377	-	8.29e-07	GGTGGTGGTGGTGGT
MLOC_12223	HORVU1Hr1G055340|HORVU1Hr1G055340.20	1366	1380	-	7.24e-06	GCTGGTGGTGGTGGT
MLOC_12223	HORVU1Hr1G055340|HORVU1Hr1G055340.21	1189	1203	-	8.26e-06	GGAGGCAGTGGCGGT
MLOC_12223	HORVU1Hr1G055340|HORVU1Hr1G055340.21	1363	1377	-	8.29e-07	GGTGGTGGTGGTGGT
MLOC_12223	HORVU1Hr1G055340|HORVU1Hr1G055340.21	1366	1380	-	7.24e-06	GCTGGTGGTGGTGGT
MLOC_12223	HORVU1Hr1G055340|HORVU1Hr1G055340.24	1165	1179	-	8.26e-06	GGAGGCAGTGGCGGT
MLOC_12223	HORVU1Hr1G055340|HORVU1Hr1G055340.24	1339	1353	-	8.29e-07	GGTGGTGGTGGTGGT
MLOC_12223	HORVU1Hr1G055340|HORVU1Hr1G055340.24	1342	1356	-	7.24e-06	GCTGGTGGTGGTGGT
MLOC_12223	HORVU1Hr1G055340|HORVU1Hr1G055340.25	1189	1203	-	8.26e-06	GGAGGCAGTGGCGGT
MLOC_12223	HORVU1Hr1G055340|HORVU1Hr1G055340.25	1363	1377	-	8.29e-07	GGTGGTGGTGGTGGT
MLOC_12223	HORVU1Hr1G055340|HORVU1Hr1G055340.25	1366	1380	-	7.24e-06	GCTGGTGGTGGTGGT
MLOC_12223	HORVU1Hr1G055340|HORVU1Hr1G055340.26	1165	1179	-	8.26e-06	GGAGGCAGTGGCGGT
MLOC_12223	HORVU1Hr1G055340|HORVU1Hr1G055340.26	1339	1353	-	8.29e-07	GGTGGTGGTGGTGGT
MLOC_12223	HORVU1Hr1G055340|HORVU1Hr1G055340.26	1342	1356	-	7.24e-06	GCTGGTGGTGGTGGT
MLOC_12223	HORVU1Hr1G055340|HORVU1Hr1G055340.27	1189	1203	-	8.26e-06	GGAGGCAGTGGCGGT
MLOC_12223	HORVU1Hr1G055340|HORVU1Hr1G055340.27	1363	1377	-	8.29e-07	GGTGGTGGTGGTGGT
MLOC_12223	HORVU1Hr1G055340|HORVU1Hr1G055340.27	1366	1380	-	7.24e-06	GCTGGTGGTGGTGGT
MLOC_12223	HORVU1Hr1G055340|HORVU1Hr1G055340.28	333	347	-	8.26e-06	GGAGGCAGTGGCGGT
MLOC_12223	HORVU1Hr1G055340|HORVU1Hr1G055340.28	507	521	-	8.29e-07	GGTGGTGGTGGTGGT
MLOC_12223	HORVU1Hr1G055340|HORVU1Hr1G055340.28	510	524	-	7.24e-06	GCTGGTGGTGGTGGT
MLOC_12223	HORVU1Hr1G055340|HORVU1Hr1G055340.29	1189	1203	-	8.26e-06	GGAGGCAGTGGCGGT
MLOC_12223	HORVU1Hr1G055340|HORVU1Hr1G055340.29	1363	1377	-	8.29e-07	GGTGGTGGTGGTGGT
MLOC_12223	HORVU1Hr1G055340|HORVU1Hr1G055340.29	1366	1380	-	7.24e-06	GCTGGTGGTGGTGGT
MLOC_12223	HORVU1Hr1G055340|HORVU1Hr1G055340.3	309	323	-	8.26e-06	GGAGGCAGTGGCGGT
MLOC_12223	HORVU1Hr1G055340|HORVU1Hr1G055340.3	483	497	-	8.29e-07	GGTGGTGGTGGTGGT
MLOC_12223	HORVU1Hr1G055340|HORVU1Hr1G055340.3	486	500	-	7.24e-06	GCTGGTGGTGGTGGT
MLOC_12223	HORVU1Hr1G055340|HORVU1Hr1G055340.4	102	116	-	8.26e-06	GGAGGCAGTGGCGGT
MLOC_12223	HORVU1Hr1G055340|HORVU1Hr1G055340.4	276	290	-	8.29e-07	GGTGGTGGTGGTGGT
MLOC_12223	HORVU1Hr1G055340|HORVU1Hr1G055340.4	279	293	-	7.24e-06	GCTGGTGGTGGTGGT
MLOC_12223	HORVU1Hr1G055340|HORVU1Hr1G055340.5	366	380	-	8.26e-06	GGAGGCAGTGGCGGT
MLOC_12223	HORVU1Hr1G055340|HORVU1Hr1G055340.5	540	554	-	8.29e-07	GGTGGTGGTGGTGGT
MLOC_12223	HORVU1Hr1G055340|HORVU1Hr1G055340.5	543	557	-	7.24e-06	GCTGGTGGTGGTGGT
MLOC_12223	HORVU1Hr1G055340|HORVU1Hr1G055340.6	200	214	-	8.29e-07	GGTGGTGGTGGTGGT
MLOC_12223	HORVU1Hr1G055340|HORVU1Hr1G055340.6	203	217	-	7.24e-06	GCTGGTGGTGGTGGT
MLOC_12223	HORVU1Hr1G055340|HORVU1Hr1G055340.6	26	40	-	8.26e-06	GGAGGCAGTGGCGGT
MLOC_12223	HORVU1Hr1G055340|HORVU1Hr1G055340.7	333	347	-	8.26e-06	GGAGGCAGTGGCGGT
MLOC_12223	HORVU1Hr1G055340|HORVU1Hr1G055340.7	507	521	-	8.29e-07	GGTGGTGGTGGTGGT
MLOC_12223	HORVU1Hr1G055340|HORVU1Hr1G055340.7	510	524	-	7.24e-06	GCTGGTGGTGGTGGT
MLOC_12223	HORVU1Hr1G055340|HORVU1Hr1G055340.8	102	116	-	8.26e-06	GGAGGCAGTGGCGGT
MLOC_12223	HORVU1Hr1G055340|HORVU1Hr1G055340.8	276	290	-	8.29e-07	GGTGGTGGTGGTGGT
MLOC_12223	HORVU1Hr1G055340|HORVU1Hr1G055340.8	279	293	-	7.24e-06	GCTGGTGGTGGTGGT
MLOC_12223	HORVU1Hr1G055340|HORVU1Hr1G055340.9	1189	1203	-	8.26e-06	GGAGGCAGTGGCGGT
MLOC_12223	HORVU1Hr1G055340|HORVU1Hr1G055340.9	1363	1377	-	8.29e-07	GGTGGTGGTGGTGGT
MLOC_12223	HORVU1Hr1G055340|HORVU1Hr1G055340.9	1366	1380	-	7.24e-06	GCTGGTGGTGGTGGT
MLOC_12223	HORVU1Hr1G055930|HORVU1Hr1G055930.1	1196	1210	+	6.38e-06	GGGTGCGGCGGTGAC
MLOC_12223	HORVU1Hr1G055930|HORVU1Hr1G055930.3	1196	1210	+	6.38e-06	GGGTGCGGCGGTGAC
MLOC_12223	HORVU1Hr1G055930|HORVU1Hr1G055930.5	1218	1232	+	4.8e-06	CGTCGAGGCGGCGGC
MLOC_12223	HORVU1Hr1G055930|HORVU1Hr1G055930.5	818	832	+	6.38e-06	GGGTGCGGCGGTGAC
MLOC_12223	HORVU1Hr1G055930|HORVU1Hr1G055930.6	1196	1210	+	6.38e-06	GGGTGCGGCGGTGAC
MLOC_12223	HORVU1Hr1G057880|HORVU1Hr1G057880.1	1294	1308	-	3.97e-06	TGGGGAGGTGGTGGA
MLOC_12223	HORVU1Hr1G057880|HORVU1Hr1G057880.1	761	775	-	7.24e-06	CATGGCGGCGGCGGC
MLOC_12223	HORVU1Hr1G057880|HORVU1Hr1G057880.2	1294	1308	-	3.97e-06	TGGGGAGGTGGTGGA
MLOC_12223	HORVU1Hr1G057880|HORVU1Hr1G057880.2	761	775	-	7.24e-06	CATGGCGGCGGCGGC
MLOC_12223	HORVU1Hr1G057880|HORVU1Hr1G057880.3	1294	1308	-	3.97e-06	TGGGGAGGTGGTGGA
MLOC_12223	HORVU1Hr1G057880|HORVU1Hr1G057880.3	761	775	-	7.24e-06	CATGGCGGCGGCGGC
MLOC_12223	HORVU1Hr1G057910|HORVU1Hr1G057910.1	1150	1164	+	4.4e-06	GGTAGAGGAGGTGGC
MLOC_12223	HORVU1Hr1G057910|HORVU1Hr1G057910.1	1176	1190	-	1.84e-06	GATGGCAGCGGCGGC
MLOC_12223	HORVU1Hr1G057910|HORVU1Hr1G057910.2	1150	1164	+	4.4e-06	GGTAGAGGAGGTGGC
MLOC_12223	HORVU1Hr1G057910|HORVU1Hr1G057910.2	1176	1190	-	1.84e-06	GATGGCAGCGGCGGC
MLOC_12223	HORVU1Hr1G063250|HORVU1Hr1G063250.1	941	955	-	2.67e-06	GGAAGCAGCGGCGGC
MLOC_12223	HORVU1Hr1G063250|HORVU1Hr1G063250.10	1456	1470	-	7.64e-07	GGTGGCGGCGGTGCC
MLOC_12223	HORVU1Hr1G063250|HORVU1Hr1G063250.10	1459	1473	-	5.49e-07	GGGGGTGGCGGCGGT
MLOC_12223	HORVU1Hr1G063250|HORVU1Hr1G063250.10	755	769	-	2.67e-06	GGAAGCAGCGGCGGC
MLOC_12223	HORVU1Hr1G063250|HORVU1Hr1G063250.11	1453	1467	-	7.64e-07	GGTGGCGGCGGTGCC
MLOC_12223	HORVU1Hr1G063250|HORVU1Hr1G063250.11	1456	1470	-	5.49e-07	GGGGGTGGCGGCGGT
MLOC_12223	HORVU1Hr1G063250|HORVU1Hr1G063250.11	752	766	-	2.67e-06	GGAAGCAGCGGCGGC
MLOC_12223	HORVU1Hr1G063250|HORVU1Hr1G063250.12	1450	1464	-	7.64e-07	GGTGGCGGCGGTGCC
MLOC_12223	HORVU1Hr1G063250|HORVU1Hr1G063250.12	1453	1467	-	5.49e-07	GGGGGTGGCGGCGGT
MLOC_12223	HORVU1Hr1G063250|HORVU1Hr1G063250.12	749	763	-	2.67e-06	GGAAGCAGCGGCGGC
MLOC_12223	HORVU1Hr1G063250|HORVU1Hr1G063250.13	1450	1464	-	7.64e-07	GGTGGCGGCGGTGCC
MLOC_12223	HORVU1Hr1G063250|HORVU1Hr1G063250.13	1453	1467	-	5.49e-07	GGGGGTGGCGGCGGT
MLOC_12223	HORVU1Hr1G063250|HORVU1Hr1G063250.13	749	763	-	2.67e-06	GGAAGCAGCGGCGGC
MLOC_12223	HORVU1Hr1G063250|HORVU1Hr1G063250.14	1429	1443	-	7.64e-07	GGTGGCGGCGGTGCC
MLOC_12223	HORVU1Hr1G063250|HORVU1Hr1G063250.14	1432	1446	-	5.49e-07	GGGGGTGGCGGCGGT
MLOC_12223	HORVU1Hr1G063250|HORVU1Hr1G063250.14	728	742	-	2.67e-06	GGAAGCAGCGGCGGC
MLOC_12223	HORVU1Hr1G063250|HORVU1Hr1G063250.15	1429	1443	-	7.64e-07	GGTGGCGGCGGTGCC
MLOC_12223	HORVU1Hr1G063250|HORVU1Hr1G063250.15	1432	1446	-	5.49e-07	GGGGGTGGCGGCGGT
MLOC_12223	HORVU1Hr1G063250|HORVU1Hr1G063250.15	728	742	-	2.67e-06	GGAAGCAGCGGCGGC
MLOC_12223	HORVU1Hr1G063250|HORVU1Hr1G063250.16	1423	1437	-	7.64e-07	GGTGGCGGCGGTGCC
MLOC_12223	HORVU1Hr1G063250|HORVU1Hr1G063250.16	1426	1440	-	5.49e-07	GGGGGTGGCGGCGGT
MLOC_12223	HORVU1Hr1G063250|HORVU1Hr1G063250.16	722	736	-	2.67e-06	GGAAGCAGCGGCGGC
MLOC_12223	HORVU1Hr1G063250|HORVU1Hr1G063250.18	1288	1302	-	7.64e-07	GGTGGCGGCGGTGCC
MLOC_12223	HORVU1Hr1G063250|HORVU1Hr1G063250.18	1291	1305	-	5.49e-07	GGGGGTGGCGGCGGT
MLOC_12223	HORVU1Hr1G063250|HORVU1Hr1G063250.18	1378	1392	-	2.57e-06	GGTGGTGGCGGTGAG
MLOC_12223	HORVU1Hr1G063250|HORVU1Hr1G063250.18	587	601	-	2.67e-06	GGAAGCAGCGGCGGC
MLOC_12223	HORVU1Hr1G063250|HORVU1Hr1G063250.19	1288	1302	-	7.64e-07	GGTGGCGGCGGTGCC
MLOC_12223	HORVU1Hr1G063250|HORVU1Hr1G063250.19	1291	1305	-	5.49e-07	GGGGGTGGCGGCGGT
MLOC_12223	HORVU1Hr1G063250|HORVU1Hr1G063250.19	1378	1392	-	2.57e-06	GGTGGTGGCGGTGAG
MLOC_12223	HORVU1Hr1G063250|HORVU1Hr1G063250.19	587	601	-	2.67e-06	GGAAGCAGCGGCGGC
MLOC_12223	HORVU1Hr1G063250|HORVU1Hr1G063250.2	857	871	-	2.67e-06	GGAAGCAGCGGCGGC
MLOC_12223	HORVU1Hr1G063250|HORVU1Hr1G063250.20	1288	1302	-	7.64e-07	GGTGGCGGCGGTGCC
MLOC_12223	HORVU1Hr1G063250|HORVU1Hr1G063250.20	1291	1305	-	5.49e-07	GGGGGTGGCGGCGGT
MLOC_12223	HORVU1Hr1G063250|HORVU1Hr1G063250.20	1378	1392	-	2.57e-06	GGTGGTGGCGGTGAG
MLOC_12223	HORVU1Hr1G063250|HORVU1Hr1G063250.20	587	601	-	2.67e-06	GGAAGCAGCGGCGGC
MLOC_12223	HORVU1Hr1G063250|HORVU1Hr1G063250.21	1184	1198	-	7.64e-07	GGTGGCGGCGGTGCC
MLOC_12223	HORVU1Hr1G063250|HORVU1Hr1G063250.21	1187	1201	-	5.49e-07	GGGGGTGGCGGCGGT
MLOC_12223	HORVU1Hr1G063250|HORVU1Hr1G063250.21	1274	1288	-	2.57e-06	GGTGGTGGCGGTGAG
MLOC_12223	HORVU1Hr1G063250|HORVU1Hr1G063250.21	483	497	-	2.67e-06	GGAAGCAGCGGCGGC
MLOC_12223	HORVU1Hr1G063250|HORVU1Hr1G063250.4	836	850	-	2.67e-06	GGAAGCAGCGGCGGC
MLOC_12223	HORVU1Hr1G063250|HORVU1Hr1G063250.5	1480	1494	-	7.64e-07	GGTGGCGGCGGTGCC
MLOC_12223	HORVU1Hr1G063250|HORVU1Hr1G063250.5	1483	1497	-	5.49e-07	GGGGGTGGCGGCGGT
MLOC_12223	HORVU1Hr1G063250|HORVU1Hr1G063250.5	779	793	-	2.67e-06	GGAAGCAGCGGCGGC
MLOC_12223	HORVU1Hr1G063250|HORVU1Hr1G063250.6	1471	1485	-	7.64e-07	GGTGGCGGCGGTGCC
MLOC_12223	HORVU1Hr1G063250|HORVU1Hr1G063250.6	1474	1488	-	5.49e-07	GGGGGTGGCGGCGGT
MLOC_12223	HORVU1Hr1G063250|HORVU1Hr1G063250.6	770	784	-	2.67e-06	GGAAGCAGCGGCGGC
MLOC_12223	HORVU1Hr1G063250|HORVU1Hr1G063250.7	1471	1485	-	7.64e-07	GGTGGCGGCGGTGCC
MLOC_12223	HORVU1Hr1G063250|HORVU1Hr1G063250.7	1474	1488	-	5.49e-07	GGGGGTGGCGGCGGT
MLOC_12223	HORVU1Hr1G063250|HORVU1Hr1G063250.7	770	784	-	2.67e-06	GGAAGCAGCGGCGGC
MLOC_12223	HORVU1Hr1G063250|HORVU1Hr1G063250.8	1471	1485	-	7.64e-07	GGTGGCGGCGGTGCC
MLOC_12223	HORVU1Hr1G063250|HORVU1Hr1G063250.8	1474	1488	-	5.49e-07	GGGGGTGGCGGCGGT
MLOC_12223	HORVU1Hr1G063250|HORVU1Hr1G063250.8	770	784	-	2.67e-06	GGAAGCAGCGGCGGC
MLOC_12223	HORVU1Hr1G063250|HORVU1Hr1G063250.9	1471	1485	-	7.64e-07	GGTGGCGGCGGTGCC
MLOC_12223	HORVU1Hr1G063250|HORVU1Hr1G063250.9	1474	1488	-	5.49e-07	GGGGGTGGCGGCGGT
MLOC_12223	HORVU1Hr1G063250|HORVU1Hr1G063250.9	770	784	-	2.67e-06	GGAAGCAGCGGCGGC
MLOC_12223	HORVU1Hr1G063380|HORVU1Hr1G063380.1	1373	1387	-	3.16e-08	GGAGGTGGCGGTGGC
MLOC_12223	HORVU1Hr1G063380|HORVU1Hr1G063380.1	461	475	+	8.01e-06	AGCAGCAGCGGCGGC
MLOC_12223	HORVU1Hr1G063420|HORVU1Hr1G063420.1	1364	1378	+	2.95e-06	GATGGTGGTGGTGGA
MLOC_12223	HORVU1Hr1G063740|HORVU1Hr1G063740.1	1097	1111	-	7.54e-06	GGTGGCAACGGCGGC
MLOC_12223	HORVU1Hr1G063740|HORVU1Hr1G063740.10	1097	1111	-	7.54e-06	GGTGGCAACGGCGGC
MLOC_12223	HORVU1Hr1G063740|HORVU1Hr1G063740.2	1097	1111	-	7.54e-06	GGTGGCAACGGCGGC
MLOC_12223	HORVU1Hr1G063740|HORVU1Hr1G063740.3	989	1003	-	7.54e-06	GGTGGCAACGGCGGC
MLOC_12223	HORVU1Hr1G063740|HORVU1Hr1G063740.4	1097	1111	-	7.54e-06	GGTGGCAACGGCGGC
MLOC_12223	HORVU1Hr1G063740|HORVU1Hr1G063740.6	1097	1111	-	7.54e-06	GGTGGCAACGGCGGC
MLOC_12223	HORVU1Hr1G063740|HORVU1Hr1G063740.7	1067	1081	-	7.54e-06	GGTGGCAACGGCGGC
MLOC_12223	HORVU1Hr1G063740|HORVU1Hr1G063740.8	1070	1084	-	7.54e-06	GGTGGCAACGGCGGC
MLOC_12223	HORVU1Hr1G063740|HORVU1Hr1G063740.9	1097	1111	-	7.54e-06	GGTGGCAACGGCGGC
MLOC_12223	HORVU1Hr1G064750|HORVU1Hr1G064750.3	1146	1160	-	5.06e-06	GGAGGAGGAGGTGGG
MLOC_12223	HORVU1Hr1G070250|HORVU1Hr1G070250.1	467	481	+	5.8e-08	GGGGGCGGCGGTGGA
MLOC_12223	HORVU1Hr1G070250|HORVU1Hr1G070250.10	1468	1482	+	5.8e-08	GGGGGCGGCGGTGGA
MLOC_12223	HORVU1Hr1G070250|HORVU1Hr1G070250.2	1468	1482	+	5.8e-08	GGGGGCGGCGGTGGA
MLOC_12223	HORVU1Hr1G070250|HORVU1Hr1G070250.3	1468	1482	+	5.8e-08	GGGGGCGGCGGTGGA
MLOC_12223	HORVU1Hr1G070250|HORVU1Hr1G070250.4	1468	1482	+	5.8e-08	GGGGGCGGCGGTGGA
MLOC_12223	HORVU1Hr1G070250|HORVU1Hr1G070250.5	467	481	+	5.8e-08	GGGGGCGGCGGTGGA
MLOC_12223	HORVU1Hr1G070250|HORVU1Hr1G070250.6	1468	1482	+	5.8e-08	GGGGGCGGCGGTGGA
MLOC_12223	HORVU1Hr1G070250|HORVU1Hr1G070250.7	1468	1482	+	5.8e-08	GGGGGCGGCGGTGGA
MLOC_12223	HORVU1Hr1G070250|HORVU1Hr1G070250.8	1468	1482	+	5.8e-08	GGGGGCGGCGGTGGA
MLOC_12223	HORVU1Hr1G070250|HORVU1Hr1G070250.9	1233	1247	+	5.8e-08	GGGGGCGGCGGTGGA
MLOC_12223	HORVU1Hr1G070690|HORVU1Hr1G070690.1	34	48	-	3.29e-06	TGGCGAGGCGGTGGC
MLOC_12223	HORVU1Hr1G070690|HORVU1Hr1G070690.2	34	48	-	3.29e-06	TGGCGAGGCGGTGGC
MLOC_12223	HORVU1Hr1G074310|HORVU1Hr1G074310.10	1256	1270	-	5.87e-06	GGCGGCGGTGGCGGG
MLOC_12223	HORVU1Hr1G074310|HORVU1Hr1G074310.10	1259	1273	-	3.18e-07	GCTGGCGGCGGTGGC
MLOC_12223	HORVU1Hr1G074310|HORVU1Hr1G074310.10	1262	1276	-	2.03e-06	GGTGCTGGCGGCGGT
MLOC_12223	HORVU1Hr1G074310|HORVU1Hr1G074310.10	678	692	-	5e-06	CGCGGCGGCGGCGGG
MLOC_12223	HORVU1Hr1G074310|HORVU1Hr1G074310.16	1354	1368	-	5e-06	CGCGGCGGCGGCGGG
MLOC_12223	HORVU1Hr1G074310|HORVU1Hr1G074310.8	1378	1392	-	5e-06	CGCGGCGGCGGCGGG
MLOC_12223	HORVU1Hr1G074310|HORVU1Hr1G074310.9	1256	1270	-	5.87e-06	GGCGGCGGTGGCGGG
MLOC_12223	HORVU1Hr1G074310|HORVU1Hr1G074310.9	1259	1273	-	3.18e-07	GCTGGCGGCGGTGGC
MLOC_12223	HORVU1Hr1G074310|HORVU1Hr1G074310.9	1262	1276	-	2.03e-06	GGTGCTGGCGGCGGT
MLOC_12223	HORVU1Hr1G074310|HORVU1Hr1G074310.9	678	692	-	5e-06	CGCGGCGGCGGCGGG
MLOC_12223	HORVU1Hr1G074320|HORVU1Hr1G074320.1	766	780	+	4.54e-06	ACTTGTGGCGGTGGA
MLOC_12223	HORVU1Hr1G074320|HORVU1Hr1G074320.5	766	780	+	4.54e-06	ACTTGTGGCGGTGGA
MLOC_12223	HORVU1Hr1G074320|HORVU1Hr1G074320.6	766	780	+	4.54e-06	ACTTGTGGCGGTGGA
MLOC_12223	HORVU1Hr1G074820|HORVU1Hr1G074820.4	1476	1490	+	1.32e-06	CGTGGCGGCGGCGGC
MLOC_12223	HORVU1Hr1G074850|HORVU1Hr1G074850.1	487	501	+	3.18e-07	GCTGGCGGCGGTGGC
MLOC_12223	HORVU1Hr1G076210|HORVU1Hr1G076210.2	533	547	+	3.32e-06	GTAGAAGGCGGCGGC
MLOC_12223	HORVU1Hr1G076210|HORVU1Hr1G076210.2	536	550	+	1.09e-06	GAAGGCGGCGGCGGC
MLOC_12223	HORVU1Hr1G076210|HORVU1Hr1G076210.2	539	553	+	5.8e-08	GGCGGCGGCGGCGGC
MLOC_12223	HORVU1Hr1G076210|HORVU1Hr1G076210.2	542	556	+	3.43e-08	GGCGGCGGCGGCGGA
MLOC_12223	HORVU1Hr1G076210|HORVU1Hr1G076210.4	383	397	+	3.32e-06	GTAGAAGGCGGCGGC
MLOC_12223	HORVU1Hr1G076210|HORVU1Hr1G076210.4	386	400	+	1.09e-06	GAAGGCGGCGGCGGC
MLOC_12223	HORVU1Hr1G076210|HORVU1Hr1G076210.4	389	403	+	5.8e-08	GGCGGCGGCGGCGGC
MLOC_12223	HORVU1Hr1G076210|HORVU1Hr1G076210.4	392	406	+	3.43e-08	GGCGGCGGCGGCGGA
MLOC_12223	HORVU1Hr1G076210|HORVU1Hr1G076210.5	1324	1338	+	8.26e-06	GTCGGAGGCGGCGCT
MLOC_12223	HORVU1Hr1G076210|HORVU1Hr1G076210.5	1412	1426	-	7.45e-07	GGAGCAAGCGGTGGA
MLOC_12223	HORVU1Hr1G076210|HORVU1Hr1G076210.6	1286	1300	+	8.26e-06	GTCGGAGGCGGCGCT
MLOC_12223	HORVU1Hr1G076210|HORVU1Hr1G076210.6	1374	1388	-	7.45e-07	GGAGCAAGCGGTGGA
MLOC_12223	HORVU1Hr1G076210|HORVU1Hr1G076210.7	446	460	+	3.32e-06	GTAGAAGGCGGCGGC
MLOC_12223	HORVU1Hr1G076210|HORVU1Hr1G076210.7	449	463	+	1.09e-06	GAAGGCGGCGGCGGC
MLOC_12223	HORVU1Hr1G076210|HORVU1Hr1G076210.7	452	466	+	5.8e-08	GGCGGCGGCGGCGGC
MLOC_12223	HORVU1Hr1G076210|HORVU1Hr1G076210.7	455	469	+	3.43e-08	GGCGGCGGCGGCGGA
MLOC_12223	HORVU1Hr1G076210|HORVU1Hr1G076210.8	794	808	+	3.32e-06	GTAGAAGGCGGCGGC
MLOC_12223	HORVU1Hr1G076210|HORVU1Hr1G076210.8	797	811	+	1.09e-06	GAAGGCGGCGGCGGC
MLOC_12223	HORVU1Hr1G076210|HORVU1Hr1G076210.8	800	814	+	5.8e-08	GGCGGCGGCGGCGGC
MLOC_12223	HORVU1Hr1G076210|HORVU1Hr1G076210.8	803	817	+	3.43e-08	GGCGGCGGCGGCGGA
MLOC_12223	HORVU1Hr1G077100|HORVU1Hr1G077100.1	1134	1148	-	4.64e-06	GCCTGAAGCGGCGGT
MLOC_12223	HORVU1Hr1G077100|HORVU1Hr1G077100.2	1134	1148	-	4.64e-06	GCCTGAAGCGGCGGT
MLOC_12223	HORVU1Hr1G077100|HORVU1Hr1G077100.3	1134	1148	-	4.64e-06	GCCTGAAGCGGCGGT
MLOC_12223	HORVU1Hr1G077100|HORVU1Hr1G077100.4	1134	1148	-	4.64e-06	GCCTGAAGCGGCGGT
MLOC_12223	HORVU1Hr1G077100|HORVU1Hr1G077100.5	717	731	-	4.64e-06	GCCTGAAGCGGCGGT
MLOC_12223	HORVU1Hr1G078350|HORVU1Hr1G078350.1	1125	1139	-	7.45e-07	GGCGGCGGCGGAGGA
MLOC_12223	HORVU1Hr1G078350|HORVU1Hr1G078350.1	1128	1142	-	3.43e-08	GGCGGCGGCGGCGGA
MLOC_12223	HORVU1Hr1G078350|HORVU1Hr1G078350.1	1131	1145	-	5.73e-07	TGCGGCGGCGGCGGC
MLOC_12223	HORVU1Hr1G078350|HORVU1Hr1G078350.1	1134	1148	-	3.97e-06	CGCTGCGGCGGCGGC
MLOC_12223	HORVU1Hr1G078350|HORVU1Hr1G078350.10	1289	1303	-	7.45e-07	GGCGGCGGCGGAGGA
MLOC_12223	HORVU1Hr1G078350|HORVU1Hr1G078350.10	1292	1306	-	3.43e-08	GGCGGCGGCGGCGGA
MLOC_12223	HORVU1Hr1G078350|HORVU1Hr1G078350.10	1295	1309	-	5.73e-07	TGCGGCGGCGGCGGC
MLOC_12223	HORVU1Hr1G078350|HORVU1Hr1G078350.10	1298	1312	-	3.97e-06	CGCTGCGGCGGCGGC
MLOC_12223	HORVU1Hr1G078350|HORVU1Hr1G078350.11	1149	1163	-	7.45e-07	GGCGGCGGCGGAGGA
MLOC_12223	HORVU1Hr1G078350|HORVU1Hr1G078350.11	1152	1166	-	3.43e-08	GGCGGCGGCGGCGGA
MLOC_12223	HORVU1Hr1G078350|HORVU1Hr1G078350.11	1155	1169	-	5.73e-07	TGCGGCGGCGGCGGC
MLOC_12223	HORVU1Hr1G078350|HORVU1Hr1G078350.11	1158	1172	-	3.97e-06	CGCTGCGGCGGCGGC
MLOC_12223	HORVU1Hr1G078350|HORVU1Hr1G078350.12	1134	1148	-	7.45e-07	GGCGGCGGCGGAGGA
MLOC_12223	HORVU1Hr1G078350|HORVU1Hr1G078350.12	1137	1151	-	3.43e-08	GGCGGCGGCGGCGGA
MLOC_12223	HORVU1Hr1G078350|HORVU1Hr1G078350.12	1140	1154	-	5.73e-07	TGCGGCGGCGGCGGC
MLOC_12223	HORVU1Hr1G078350|HORVU1Hr1G078350.12	1143	1157	-	3.97e-06	CGCTGCGGCGGCGGC
MLOC_12223	HORVU1Hr1G078350|HORVU1Hr1G078350.2	1125	1139	-	7.45e-07	GGCGGCGGCGGAGGA
MLOC_12223	HORVU1Hr1G078350|HORVU1Hr1G078350.2	1128	1142	-	3.43e-08	GGCGGCGGCGGCGGA
MLOC_12223	HORVU1Hr1G078350|HORVU1Hr1G078350.2	1131	1145	-	5.73e-07	TGCGGCGGCGGCGGC
MLOC_12223	HORVU1Hr1G078350|HORVU1Hr1G078350.2	1134	1148	-	3.97e-06	CGCTGCGGCGGCGGC
MLOC_12223	HORVU1Hr1G078350|HORVU1Hr1G078350.3	1125	1139	-	7.45e-07	GGCGGCGGCGGAGGA
MLOC_12223	HORVU1Hr1G078350|HORVU1Hr1G078350.3	1128	1142	-	3.43e-08	GGCGGCGGCGGCGGA
MLOC_12223	HORVU1Hr1G078350|HORVU1Hr1G078350.3	1131	1145	-	5.73e-07	TGCGGCGGCGGCGGC
MLOC_12223	HORVU1Hr1G078350|HORVU1Hr1G078350.3	1134	1148	-	3.97e-06	CGCTGCGGCGGCGGC
MLOC_12223	HORVU1Hr1G078350|HORVU1Hr1G078350.4	1125	1139	-	7.45e-07	GGCGGCGGCGGAGGA
MLOC_12223	HORVU1Hr1G078350|HORVU1Hr1G078350.4	1128	1142	-	3.43e-08	GGCGGCGGCGGCGGA
MLOC_12223	HORVU1Hr1G078350|HORVU1Hr1G078350.4	1131	1145	-	5.73e-07	TGCGGCGGCGGCGGC
MLOC_12223	HORVU1Hr1G078350|HORVU1Hr1G078350.4	1134	1148	-	3.97e-06	CGCTGCGGCGGCGGC
MLOC_12223	HORVU1Hr1G078350|HORVU1Hr1G078350.5	1125	1139	-	7.45e-07	GGCGGCGGCGGAGGA
MLOC_12223	HORVU1Hr1G078350|HORVU1Hr1G078350.5	1128	1142	-	3.43e-08	GGCGGCGGCGGCGGA
MLOC_12223	HORVU1Hr1G078350|HORVU1Hr1G078350.5	1131	1145	-	5.73e-07	TGCGGCGGCGGCGGC
MLOC_12223	HORVU1Hr1G078350|HORVU1Hr1G078350.5	1134	1148	-	3.97e-06	CGCTGCGGCGGCGGC
MLOC_12223	HORVU1Hr1G078350|HORVU1Hr1G078350.6	1125	1139	-	7.45e-07	GGCGGCGGCGGAGGA
MLOC_12223	HORVU1Hr1G078350|HORVU1Hr1G078350.6	1128	1142	-	3.43e-08	GGCGGCGGCGGCGGA
MLOC_12223	HORVU1Hr1G078350|HORVU1Hr1G078350.6	1131	1145	-	5.73e-07	TGCGGCGGCGGCGGC
MLOC_12223	HORVU1Hr1G078350|HORVU1Hr1G078350.6	1134	1148	-	3.97e-06	CGCTGCGGCGGCGGC
MLOC_12223	HORVU1Hr1G078350|HORVU1Hr1G078350.8	1125	1139	-	7.45e-07	GGCGGCGGCGGAGGA
MLOC_12223	HORVU1Hr1G078350|HORVU1Hr1G078350.8	1128	1142	-	3.43e-08	GGCGGCGGCGGCGGA
MLOC_12223	HORVU1Hr1G078350|HORVU1Hr1G078350.8	1131	1145	-	5.73e-07	TGCGGCGGCGGCGGC
MLOC_12223	HORVU1Hr1G078350|HORVU1Hr1G078350.8	1134	1148	-	3.97e-06	CGCTGCGGCGGCGGC
MLOC_12223	HORVU1Hr1G078710|HORVU1Hr1G078710.1	1264	1278	-	7.62e-06	GCTCGCGGCGGCGGC
MLOC_12223	HORVU1Hr1G078710|HORVU1Hr1G078710.4	1246	1260	-	7.62e-06	GCTCGCGGCGGCGGC
MLOC_12223	HORVU1Hr1G079360|HORVU1Hr1G079360.3	1479	1493	-	3.07e-07	TGAGGCGGCGGTGGC
MLOC_12223	HORVU1Hr1G079360|HORVU1Hr1G079360.4	1479	1493	-	3.07e-07	TGAGGCGGCGGTGGC
MLOC_12223	HORVU1Hr1G079360|HORVU1Hr1G079360.7	1479	1493	-	3.07e-07	TGAGGCGGCGGTGGC
MLOC_12223	HORVU1Hr1G080080|HORVU1Hr1G080080.2	1376	1390	-	1.24e-06	GGTTACGGCGGCGGA
MLOC_12223	HORVU1Hr1G080080|HORVU1Hr1G080080.3	327	341	+	6.77e-07	CGTGGTGGCGGTGGT
MLOC_12223	HORVU1Hr1G080080|HORVU1Hr1G080080.3	330	344	+	7.37e-07	GGTGGCGGTGGTGGT
MLOC_12223	HORVU1Hr1G080080|HORVU1Hr1G080080.3	51	65	+	2.88e-06	GGAGGAGACGGCGGT
MLOC_12223	HORVU1Hr1G080080|HORVU1Hr1G080080.3	54	68	+	4.35e-07	GGAGACGGCGGTGGT
MLOC_12223	HORVU1Hr1G080080|HORVU1Hr1G080080.3	57	71	+	3.84e-06	GACGGCGGTGGTGGC
MLOC_12223	HORVU1Hr1G080080|HORVU1Hr1G080080.3	60	74	+	1.34e-06	GGCGGTGGTGGCGGA
MLOC_12223	HORVU1Hr1G080080|HORVU1Hr1G080080.3	63	77	+	4.2e-06	GGTGGTGGCGGAGGG
MLOC_12223	HORVU1Hr1G080080|HORVU1Hr1G080080.3	75	89	+	1.91e-06	GGGGGTGGTGGTGGA
MLOC_12223	HORVU1Hr1G080080|HORVU1Hr1G080080.4	108	122	+	2.88e-06	GGAGGAGACGGCGGT
MLOC_12223	HORVU1Hr1G080080|HORVU1Hr1G080080.4	111	125	+	4.35e-07	GGAGACGGCGGTGGT
MLOC_12223	HORVU1Hr1G080080|HORVU1Hr1G080080.4	114	128	+	3.84e-06	GACGGCGGTGGTGGC
MLOC_12223	HORVU1Hr1G080080|HORVU1Hr1G080080.4	117	131	+	1.34e-06	GGCGGTGGTGGCGGA
MLOC_12223	HORVU1Hr1G080080|HORVU1Hr1G080080.4	120	134	+	4.2e-06	GGTGGTGGCGGAGGG
MLOC_12223	HORVU1Hr1G080080|HORVU1Hr1G080080.4	132	146	+	1.91e-06	GGGGGTGGTGGTGGA
MLOC_12223	HORVU1Hr1G080080|HORVU1Hr1G080080.4	384	398	+	6.77e-07	CGTGGTGGCGGTGGT
MLOC_12223	HORVU1Hr1G080080|HORVU1Hr1G080080.4	387	401	+	7.37e-07	GGTGGCGGTGGTGGT
MLOC_12223	HORVU1Hr1G080160|HORVU1Hr1G080160.2	1407	1421	-	8.77e-06	GAAGCCGGCGGCGGA
MLOC_12223	HORVU1Hr1G080160|HORVU1Hr1G080160.2	188	202	-	7.85e-06	GGCGACGACGGTGGT
MLOC_12223	HORVU1Hr1G080160|HORVU1Hr1G080160.2	696	710	-	6.79e-06	GACGGCGACGGTGGC
MLOC_13438	HORVU0Hr1G038970|HORVU0Hr1G038970.1	438	452	-	9.25e-06	CCTGCGCCACACGTG
MLOC_13438	HORVU0Hr1G038970|HORVU0Hr1G038970.2	438	452	-	9.25e-06	CCTGCGCCACACGTG
MLOC_13438	HORVU1Hr1G001710|HORVU1Hr1G001710.7	287	301	+	7.44e-06	AGTGTTAGTCACGTG
MLOC_13438	HORVU1Hr1G013190|HORVU1Hr1G013190.1	10	24	+	2.56e-06	GGTGAGGGGCACGTG
MLOC_13438	HORVU1Hr1G013190|HORVU1Hr1G013190.2	10	24	+	2.56e-06	GGTGAGGGGCACGTG
MLOC_13438	HORVU1Hr1G013190|HORVU1Hr1G013190.3	10	24	+	2.56e-06	GGTGAGGGGCACGTG
MLOC_13438	HORVU1Hr1G013190|HORVU1Hr1G013190.4	10	24	+	2.56e-06	GGTGAGGGGCACGTG
MLOC_13438	HORVU1Hr1G020000|HORVU1Hr1G020000.10	1060	1074	+	2.84e-06	CGCGCCCCGCACGTG
MLOC_13438	HORVU1Hr1G020000|HORVU1Hr1G020000.12	1036	1050	+	2.84e-06	CGCGCCCCGCACGTG
MLOC_13438	HORVU1Hr1G020000|HORVU1Hr1G020000.15	1033	1047	+	2.84e-06	CGCGCCCCGCACGTG
MLOC_13438	HORVU1Hr1G020000|HORVU1Hr1G020000.16	1033	1047	+	2.84e-06	CGCGCCCCGCACGTG
MLOC_13438	HORVU1Hr1G020000|HORVU1Hr1G020000.18	364	378	+	2.84e-06	CGCGCCCCGCACGTG
MLOC_13438	HORVU1Hr1G020000|HORVU1Hr1G020000.2	1467	1481	+	2.84e-06	CGCGCCCCGCACGTG
MLOC_13438	HORVU1Hr1G020000|HORVU1Hr1G020000.3	1467	1481	+	2.84e-06	CGCGCCCCGCACGTG
MLOC_13438	HORVU1Hr1G020000|HORVU1Hr1G020000.4	1419	1433	+	2.84e-06	CGCGCCCCGCACGTG
MLOC_13438	HORVU1Hr1G020000|HORVU1Hr1G020000.5	1416	1430	+	2.84e-06	CGCGCCCCGCACGTG
MLOC_13438	HORVU1Hr1G020000|HORVU1Hr1G020000.6	1368	1382	+	2.84e-06	CGCGCCCCGCACGTG
MLOC_13438	HORVU1Hr1G020000|HORVU1Hr1G020000.7	1104	1118	+	2.84e-06	CGCGCCCCGCACGTG
MLOC_13438	HORVU1Hr1G020000|HORVU1Hr1G020000.8	1078	1092	+	2.84e-06	CGCGCCCCGCACGTG
MLOC_13438	HORVU1Hr1G043880|HORVU1Hr1G043880.1	1272	1286	-	4.64e-07	CTTGCGCGGCACGTG
MLOC_13438	HORVU1Hr1G054060|HORVU1Hr1G054060.7	1447	1461	+	2.07e-06	CGTTCTCTCCACGTG
MLOC_13438	HORVU1Hr1G057910|HORVU1Hr1G057910.3	1424	1438	-	6.5e-06	CAAGTCATGCACGTG
MLOC_13438	HORVU1Hr1G057910|HORVU1Hr1G057910.5	1424	1438	-	6.5e-06	CAAGTCATGCACGTG
MLOC_13438	HORVU1Hr1G069180|HORVU1Hr1G069180.1	1257	1271	-	3.29e-06	CATGGCTCTCACGTG
MLOC_13438	HORVU1Hr1G070460|HORVU1Hr1G070460.1	1430	1444	-	6.77e-06	GGTGGTTGGCACATG
MLOC_13438	HORVU1Hr1G070460|HORVU1Hr1G070460.2	1430	1444	-	6.77e-06	GGTGGTTGGCACATG
MLOC_13438	HORVU1Hr1G070460|HORVU1Hr1G070460.3	1250	1264	-	6.77e-06	GGTGGTTGGCACATG
MLOC_13438	HORVU1Hr1G074850|HORVU1Hr1G074850.1	60	74	+	4.42e-08	CGTGCGCTGCACGTG
MLOC_13438	HORVU1Hr1G076210|HORVU1Hr1G076210.2	130	144	+	6.43e-06	GGGGTGGCGCACGTG
MLOC_13438	HORVU1Hr1G076210|HORVU1Hr1G076210.6	1454	1468	-	9.37e-06	CGACATTGGCACGTG
MLOC_13438	HORVU1Hr1G076210|HORVU1Hr1G076210.7	43	57	+	6.43e-06	GGGGTGGCGCACGTG
MLOC_13438	HORVU1Hr1G076210|HORVU1Hr1G076210.8	391	405	+	6.43e-06	GGGGTGGCGCACGTG
MLOC_13932	HORVU1Hr1G021930|HORVU1Hr1G021930.1	633	650	-	3.15e-06	ACGTGCGCCGCAAGAAAA
MLOC_13932	HORVU1Hr1G021930|HORVU1Hr1G021930.15	633	650	-	3.15e-06	ACGTGCGCCGCAAGAAAA
MLOC_13932	HORVU1Hr1G021930|HORVU1Hr1G021930.17	633	650	-	3.15e-06	ACGTGCGCCGCAAGAAAA
MLOC_13932	HORVU1Hr1G021930|HORVU1Hr1G021930.19	633	650	-	3.15e-06	ACGTGCGCCGCAAGAAAA
MLOC_13932	HORVU1Hr1G021930|HORVU1Hr1G021930.2	633	650	-	3.15e-06	ACGTGCGCCGCAAGAAAA
MLOC_13932	HORVU1Hr1G021930|HORVU1Hr1G021930.20	633	650	-	3.15e-06	ACGTGCGCCGCAAGAAAA
MLOC_13932	HORVU1Hr1G021930|HORVU1Hr1G021930.21	31	48	-	3.15e-06	ACGTGCGCCGCAAGAAAA
MLOC_13932	HORVU1Hr1G021930|HORVU1Hr1G021930.22	31	48	-	3.15e-06	ACGTGCGCCGCAAGAAAA
MLOC_13932	HORVU1Hr1G021930|HORVU1Hr1G021930.28	633	650	-	3.15e-06	ACGTGCGCCGCAAGAAAA
MLOC_13932	HORVU1Hr1G021930|HORVU1Hr1G021930.29	633	650	-	3.15e-06	ACGTGCGCCGCAAGAAAA
MLOC_13932	HORVU1Hr1G021930|HORVU1Hr1G021930.35	10	27	-	3.15e-06	ACGTGCGCCGCAAGAAAA
MLOC_13932	HORVU1Hr1G021930|HORVU1Hr1G021930.4	633	650	-	3.15e-06	ACGTGCGCCGCAAGAAAA
MLOC_13932	HORVU1Hr1G021930|HORVU1Hr1G021930.5	633	650	-	3.15e-06	ACGTGCGCCGCAAGAAAA
MLOC_13932	HORVU1Hr1G021930|HORVU1Hr1G021930.7	52	69	-	3.15e-06	ACGTGCGCCGCAAGAAAA
MLOC_13932	HORVU1Hr1G021930|HORVU1Hr1G021930.8	633	650	-	3.15e-06	ACGTGCGCCGCAAGAAAA
MLOC_13932	HORVU1Hr1G047030|HORVU1Hr1G047030.10	1348	1365	-	6.88e-06	GCTTGGAAAACAAGGAAG
MLOC_13932	HORVU1Hr1G047030|HORVU1Hr1G047030.9	1348	1365	-	6.88e-06	GCTTGGAAAACAAGGAAG
MLOC_13932	HORVU1Hr1G063250|HORVU1Hr1G063250.22	1327	1344	-	1.09e-06	ACGTATAGTACACGTCAT
MLOC_13932	HORVU1Hr1G063380|HORVU1Hr1G063380.1	864	881	-	9.17e-06	ACGTAACGGACAAGGCAC
MLOC_13932	HORVU1Hr1G074850|HORVU1Hr1G074850.1	56	73	-	1.08e-06	ACGTGCAGCGCACGTAAA
MLOC_14118	HORVU0Hr1G010080|HORVU0Hr1G010080.10	626	634	+	5.79e-06	AAGATATTT
MLOC_14118	HORVU0Hr1G010080|HORVU0Hr1G010080.12	787	795	+	5.79e-06	AAGATATTT
MLOC_14118	HORVU0Hr1G010080|HORVU0Hr1G010080.15	732	740	+	5.79e-06	AAGATATTT
MLOC_14118	HORVU1Hr1G002390|HORVU1Hr1G002390.9	1034	1042	+	5.79e-06	AAGATATTT
MLOC_14118	HORVU1Hr1G020000|HORVU1Hr1G020000.17	887	895	-	5.79e-06	AAGATATTT
MLOC_14118	HORVU1Hr1G069510|HORVU1Hr1G069510.7	990	998	+	5.79e-06	AAGATATTT
MLOC_14118	HORVU1Hr1G075830|HORVU1Hr1G075830.1	862	870	-	5.79e-06	AAGATATTT
MLOC_14118	HORVU1Hr1G075830|HORVU1Hr1G075830.10	862	870	-	5.79e-06	AAGATATTT
MLOC_14118	HORVU1Hr1G075830|HORVU1Hr1G075830.12	862	870	-	5.79e-06	AAGATATTT
MLOC_14118	HORVU1Hr1G075830|HORVU1Hr1G075830.13	753	761	-	5.79e-06	AAGATATTT
MLOC_14118	HORVU1Hr1G075830|HORVU1Hr1G075830.15	862	870	-	5.79e-06	AAGATATTT
MLOC_14118	HORVU1Hr1G075830|HORVU1Hr1G075830.16	862	870	-	5.79e-06	AAGATATTT
MLOC_14118	HORVU1Hr1G075830|HORVU1Hr1G075830.17	753	761	-	5.79e-06	AAGATATTT
MLOC_14118	HORVU1Hr1G075830|HORVU1Hr1G075830.18	753	761	-	5.79e-06	AAGATATTT
MLOC_14118	HORVU1Hr1G075830|HORVU1Hr1G075830.19	1325	1333	-	5.79e-06	AAGATATTT
MLOC_14118	HORVU1Hr1G075830|HORVU1Hr1G075830.2	862	870	-	5.79e-06	AAGATATTT
MLOC_14118	HORVU1Hr1G075830|HORVU1Hr1G075830.20	753	761	-	5.79e-06	AAGATATTT
MLOC_14118	HORVU1Hr1G075830|HORVU1Hr1G075830.21	753	761	-	5.79e-06	AAGATATTT
MLOC_14118	HORVU1Hr1G075830|HORVU1Hr1G075830.22	862	870	-	5.79e-06	AAGATATTT
MLOC_14118	HORVU1Hr1G075830|HORVU1Hr1G075830.23	862	870	-	5.79e-06	AAGATATTT
MLOC_14118	HORVU1Hr1G075830|HORVU1Hr1G075830.25	753	761	-	5.79e-06	AAGATATTT
MLOC_14118	HORVU1Hr1G075830|HORVU1Hr1G075830.26	753	761	-	5.79e-06	AAGATATTT
MLOC_14118	HORVU1Hr1G075830|HORVU1Hr1G075830.28	862	870	-	5.79e-06	AAGATATTT
MLOC_14118	HORVU1Hr1G075830|HORVU1Hr1G075830.29	862	870	-	5.79e-06	AAGATATTT
MLOC_14118	HORVU1Hr1G075830|HORVU1Hr1G075830.3	753	761	-	5.79e-06	AAGATATTT
MLOC_14118	HORVU1Hr1G075830|HORVU1Hr1G075830.30	862	870	-	5.79e-06	AAGATATTT
MLOC_14118	HORVU1Hr1G075830|HORVU1Hr1G075830.32	862	870	-	5.79e-06	AAGATATTT
MLOC_14118	HORVU1Hr1G075830|HORVU1Hr1G075830.33	862	870	-	5.79e-06	AAGATATTT
MLOC_14118	HORVU1Hr1G075830|HORVU1Hr1G075830.34	753	761	-	5.79e-06	AAGATATTT
MLOC_14118	HORVU1Hr1G075830|HORVU1Hr1G075830.35	862	870	-	5.79e-06	AAGATATTT
MLOC_14118	HORVU1Hr1G075830|HORVU1Hr1G075830.36	753	761	-	5.79e-06	AAGATATTT
MLOC_14118	HORVU1Hr1G075830|HORVU1Hr1G075830.38	1285	1293	-	5.79e-06	AAGATATTT
MLOC_14118	HORVU1Hr1G075830|HORVU1Hr1G075830.39	862	870	-	5.79e-06	AAGATATTT
MLOC_14118	HORVU1Hr1G075830|HORVU1Hr1G075830.40	862	870	-	5.79e-06	AAGATATTT
MLOC_14118	HORVU1Hr1G075830|HORVU1Hr1G075830.6	862	870	-	5.79e-06	AAGATATTT
MLOC_14118	HORVU1Hr1G075830|HORVU1Hr1G075830.7	753	761	-	5.79e-06	AAGATATTT
MLOC_14118	HORVU1Hr1G075830|HORVU1Hr1G075830.8	753	761	-	5.79e-06	AAGATATTT
MLOC_14305	HORVU1Hr1G004330|HORVU1Hr1G004330.10	837	855	+	6.91e-06	TGTCGCCCGCCGGTTAAAA
MLOC_14305	HORVU1Hr1G004330|HORVU1Hr1G004330.10	837	855	-	6.91e-06	TTTTAACCGGCGGGCGACA
MLOC_14305	HORVU1Hr1G004330|HORVU1Hr1G004330.11	837	855	+	6.91e-06	TGTCGCCCGCCGGTTAAAA
MLOC_14305	HORVU1Hr1G004330|HORVU1Hr1G004330.11	837	855	-	6.91e-06	TTTTAACCGGCGGGCGACA
MLOC_14305	HORVU1Hr1G004330|HORVU1Hr1G004330.13	882	900	+	6.91e-06	TGTCGCCCGCCGGTTAAAA
MLOC_14305	HORVU1Hr1G004330|HORVU1Hr1G004330.13	882	900	-	6.91e-06	TTTTAACCGGCGGGCGACA
MLOC_14305	HORVU1Hr1G004330|HORVU1Hr1G004330.14	1140	1158	+	6.91e-06	TGTCGCCCGCCGGTTAAAA
MLOC_14305	HORVU1Hr1G004330|HORVU1Hr1G004330.14	1140	1158	-	6.91e-06	TTTTAACCGGCGGGCGACA
MLOC_14305	HORVU1Hr1G004330|HORVU1Hr1G004330.15	1160	1178	+	6.91e-06	TGTCGCCCGCCGGTTAAAA
MLOC_14305	HORVU1Hr1G004330|HORVU1Hr1G004330.15	1160	1178	-	6.91e-06	TTTTAACCGGCGGGCGACA
MLOC_14305	HORVU1Hr1G004330|HORVU1Hr1G004330.2	837	855	+	6.91e-06	TGTCGCCCGCCGGTTAAAA
MLOC_14305	HORVU1Hr1G004330|HORVU1Hr1G004330.2	837	855	-	6.91e-06	TTTTAACCGGCGGGCGACA
MLOC_14305	HORVU1Hr1G004330|HORVU1Hr1G004330.4	882	900	+	6.91e-06	TGTCGCCCGCCGGTTAAAA
MLOC_14305	HORVU1Hr1G004330|HORVU1Hr1G004330.4	882	900	-	6.91e-06	TTTTAACCGGCGGGCGACA
MLOC_14305	HORVU1Hr1G004330|HORVU1Hr1G004330.5	882	900	+	6.91e-06	TGTCGCCCGCCGGTTAAAA
MLOC_14305	HORVU1Hr1G004330|HORVU1Hr1G004330.5	882	900	-	6.91e-06	TTTTAACCGGCGGGCGACA
MLOC_14305	HORVU1Hr1G004330|HORVU1Hr1G004330.6	870	888	+	6.91e-06	TGTCGCCCGCCGGTTAAAA
MLOC_14305	HORVU1Hr1G004330|HORVU1Hr1G004330.6	870	888	-	6.91e-06	TTTTAACCGGCGGGCGACA
MLOC_14305	HORVU1Hr1G004330|HORVU1Hr1G004330.7	912	930	+	6.91e-06	TGTCGCCCGCCGGTTAAAA
MLOC_14305	HORVU1Hr1G004330|HORVU1Hr1G004330.7	912	930	-	6.91e-06	TTTTAACCGGCGGGCGACA
MLOC_14305	HORVU1Hr1G004670|HORVU1Hr1G004670.1	551	569	+	8.84e-06	GTTGAACCGGTGTGCAATA
MLOC_14305	HORVU1Hr1G004670|HORVU1Hr1G004670.1	551	569	-	8.84e-06	TATTGCACACCGGTTCAAC
MLOC_14305	HORVU1Hr1G004670|HORVU1Hr1G004670.2	530	548	+	8.84e-06	GTTGAACCGGTGTGCAATA
MLOC_14305	HORVU1Hr1G004670|HORVU1Hr1G004670.2	530	548	-	8.84e-06	TATTGCACACCGGTTCAAC
MLOC_14305	HORVU1Hr1G004670|HORVU1Hr1G004670.3	530	548	+	8.84e-06	GTTGAACCGGTGTGCAATA
MLOC_14305	HORVU1Hr1G004670|HORVU1Hr1G004670.3	530	548	-	8.84e-06	TATTGCACACCGGTTCAAC
MLOC_14305	HORVU1Hr1G004670|HORVU1Hr1G004670.4	524	542	+	8.84e-06	GTTGAACCGGTGTGCAATA
MLOC_14305	HORVU1Hr1G004670|HORVU1Hr1G004670.4	524	542	-	8.84e-06	TATTGCACACCGGTTCAAC
MLOC_14363	HORVU0Hr1G012920|HORVU0Hr1G012920.1	446	462	+	2.2e-06	AAAAAATAGACAAAAAA
MLOC_14363	HORVU0Hr1G012920|HORVU0Hr1G012920.2	656	672	+	2.2e-06	AAAAAATAGACAAAAAA
MLOC_14363	HORVU1Hr1G000040|HORVU1Hr1G000040.1	1403	1419	+	2.06e-06	TCCAAACAGACAAAAAA
MLOC_14363	HORVU1Hr1G000040|HORVU1Hr1G000040.2	699	715	+	2.06e-06	TCCAAACAGACAAAAAA
MLOC_14363	HORVU1Hr1G000040|HORVU1Hr1G000040.3	699	715	+	2.06e-06	TCCAAACAGACAAAAAA
MLOC_14363	HORVU1Hr1G016980|HORVU1Hr1G016980.6	329	345	+	6.7e-06	ACACAAAAGACAAAATA
MLOC_14363	HORVU1Hr1G020000|HORVU1Hr1G020000.1	817	833	+	7.42e-06	CATTTTAAGACAAAATT
MLOC_14363	HORVU1Hr1G020000|HORVU1Hr1G020000.10	383	399	+	7.42e-06	CATTTTAAGACAAAATT
MLOC_14363	HORVU1Hr1G020000|HORVU1Hr1G020000.12	359	375	+	7.42e-06	CATTTTAAGACAAAATT
MLOC_14363	HORVU1Hr1G020000|HORVU1Hr1G020000.15	356	372	+	7.42e-06	CATTTTAAGACAAAATT
MLOC_14363	HORVU1Hr1G020000|HORVU1Hr1G020000.16	356	372	+	7.42e-06	CATTTTAAGACAAAATT
MLOC_14363	HORVU1Hr1G020000|HORVU1Hr1G020000.2	790	806	+	7.42e-06	CATTTTAAGACAAAATT
MLOC_14363	HORVU1Hr1G020000|HORVU1Hr1G020000.3	790	806	+	7.42e-06	CATTTTAAGACAAAATT
MLOC_14363	HORVU1Hr1G020000|HORVU1Hr1G020000.4	742	758	+	7.42e-06	CATTTTAAGACAAAATT
MLOC_14363	HORVU1Hr1G020000|HORVU1Hr1G020000.5	739	755	+	7.42e-06	CATTTTAAGACAAAATT
MLOC_14363	HORVU1Hr1G020000|HORVU1Hr1G020000.6	691	707	+	7.42e-06	CATTTTAAGACAAAATT
MLOC_14363	HORVU1Hr1G020000|HORVU1Hr1G020000.7	427	443	+	7.42e-06	CATTTTAAGACAAAATT
MLOC_14363	HORVU1Hr1G020000|HORVU1Hr1G020000.8	401	417	+	7.42e-06	CATTTTAAGACAAAATT
MLOC_14363	HORVU1Hr1G021160|HORVU1Hr1G021160.2	1350	1366	-	6.04e-06	ATGATTAAGACAAAAGA
MLOC_14363	HORVU1Hr1G021160|HORVU1Hr1G021160.3	1350	1366	-	6.04e-06	ATGATTAAGACAAAAGA
MLOC_14363	HORVU1Hr1G021160|HORVU1Hr1G021160.4	1350	1366	-	6.04e-06	ATGATTAAGACAAAAGA
MLOC_14363	HORVU1Hr1G038620|HORVU1Hr1G038620.1	369	385	-	1.89e-06	AAGAATCCGACAAAATT
MLOC_14363	HORVU1Hr1G038620|HORVU1Hr1G038620.2	369	385	-	1.89e-06	AAGAATCCGACAAAATT
MLOC_14363	HORVU1Hr1G038620|HORVU1Hr1G038620.27	1344	1360	-	6.31e-06	TAATAATCGACAAAATA
MLOC_14363	HORVU1Hr1G038620|HORVU1Hr1G038620.28	585	601	-	6.31e-06	TAATAATCGACAAAATA
MLOC_14363	HORVU1Hr1G038620|HORVU1Hr1G038620.28	958	974	-	1.89e-06	AAGAATCCGACAAAATT
MLOC_14363	HORVU1Hr1G047030|HORVU1Hr1G047030.10	677	693	+	9.01e-06	AAATATAAGACAAGAAT
MLOC_14363	HORVU1Hr1G047030|HORVU1Hr1G047030.9	677	693	+	9.01e-06	AAATATAAGACAAGAAT
MLOC_14363	HORVU1Hr1G063420|HORVU1Hr1G063420.1	776	792	+	3.52e-06	TAAAAAACGACAAGCAA
MLOC_14363	HORVU1Hr1G063420|HORVU1Hr1G063420.5	1120	1136	+	3.52e-06	TAAAAAACGACAAGCAA
MLOC_14363	HORVU1Hr1G063420|HORVU1Hr1G063420.6	1484	1500	+	3.52e-06	TAAAAAACGACAAGCAA
MLOC_14363	HORVU1Hr1G063420|HORVU1Hr1G063420.7	1120	1136	+	3.52e-06	TAAAAAACGACAAGCAA
MLOC_14363	HORVU1Hr1G070690|HORVU1Hr1G070690.1	1064	1080	+	2.59e-06	AAAAAAATGACAAAACG
MLOC_14363	HORVU1Hr1G070690|HORVU1Hr1G070690.2	1064	1080	+	2.59e-06	AAAAAAATGACAAAACG
MLOC_14363	HORVU1Hr1G072590|HORVU1Hr1G072590.9	181	197	+	3.06e-06	ACAAAAAAGACAAATTT
MLOC_14363	HORVU1Hr1G074320|HORVU1Hr1G074320.1	1105	1121	+	9.2e-06	TATAAATCGACAAATAA
MLOC_14363	HORVU1Hr1G074320|HORVU1Hr1G074320.2	331	347	+	9.2e-06	TATAAATCGACAAATAA
MLOC_14363	HORVU1Hr1G074320|HORVU1Hr1G074320.3	331	347	+	9.2e-06	TATAAATCGACAAATAA
MLOC_14363	HORVU1Hr1G074320|HORVU1Hr1G074320.5	1105	1121	+	9.2e-06	TATAAATCGACAAATAA
MLOC_14363	HORVU1Hr1G074320|HORVU1Hr1G074320.6	1105	1121	+	9.2e-06	TATAAATCGACAAATAA
MLOC_14363	HORVU1Hr1G074320|HORVU1Hr1G074320.7	322	338	+	9.2e-06	TATAAATCGACAAATAA
MLOC_14363	HORVU1Hr1G075160|HORVU1Hr1G075160.1	850	866	-	7.26e-06	AAAAATACAACAAAAAT
MLOC_14363	HORVU1Hr1G075160|HORVU1Hr1G075160.2	850	866	-	7.26e-06	AAAAATACAACAAAAAT
MLOC_14363	HORVU1Hr1G075160|HORVU1Hr1G075160.3	850	866	-	7.26e-06	AAAAATACAACAAAAAT
MLOC_14363	HORVU1Hr1G075160|HORVU1Hr1G075160.4	856	872	-	7.26e-06	AAAAATACAACAAAAAT
MLOC_14363	HORVU1Hr1G075160|HORVU1Hr1G075160.5	850	866	-	7.26e-06	AAAAATACAACAAAAAT
MLOC_14363	HORVU1Hr1G075160|HORVU1Hr1G075160.6	343	359	-	7.26e-06	AAAAATACAACAAAAAT
MLOC_14363	HORVU1Hr1G080240|HORVU1Hr1G080240.29	655	671	-	7.48e-06	CTGCAAAAGACAAAACT
MLOC_14363	HORVU1Hr1G080240|HORVU1Hr1G080240.33	655	671	-	7.48e-06	CTGCAAAAGACAAAACT
MLOC_14363	HORVU1Hr1G080240|HORVU1Hr1G080240.34	624	640	-	7.48e-06	CTGCAAAAGACAAAACT
MLOC_14363	HORVU1Hr1G080240|HORVU1Hr1G080240.6	655	671	-	7.48e-06	CTGCAAAAGACAAAACT
MLOC_14401	HORVU0Hr1G038970|HORVU0Hr1G038970.1	44	60	-	9.03e-06	AAATTATAGGTTACGTA
MLOC_14401	HORVU0Hr1G038970|HORVU0Hr1G038970.2	44	60	-	9.03e-06	AAATTATAGGTTACGTA
MLOC_14401	HORVU1Hr1G028920|HORVU1Hr1G028920.1	65	81	-	1.19e-06	AAAAAAAACGTTACTTT
MLOC_14401	HORVU1Hr1G028920|HORVU1Hr1G028920.2	65	81	-	1.19e-06	AAAAAAAACGTTACTTT
MLOC_14401	HORVU1Hr1G028920|HORVU1Hr1G028920.3	65	81	-	1.19e-06	AAAAAAAACGTTACTTT
MLOC_14401	HORVU1Hr1G028920|HORVU1Hr1G028920.4	65	81	-	1.19e-06	AAAAAAAACGTTACTTT
MLOC_14401	HORVU1Hr1G028920|HORVU1Hr1G028920.5	65	81	-	1.19e-06	AAAAAAAACGTTACTTT
MLOC_14401	HORVU1Hr1G028920|HORVU1Hr1G028920.6	65	81	-	1.19e-06	AAAAAAAACGTTACTTT
MLOC_14401	HORVU1Hr1G028920|HORVU1Hr1G028920.7	65	81	-	1.19e-06	AAAAAAAACGTTACTTT
MLOC_14401	HORVU1Hr1G058820|HORVU1Hr1G058820.10	1122	1138	+	3.3e-06	AACGCAACCGTTACATG
MLOC_14401	HORVU1Hr1G058820|HORVU1Hr1G058820.11	1122	1138	+	3.3e-06	AACGCAACCGTTACATG
MLOC_14401	HORVU1Hr1G058820|HORVU1Hr1G058820.12	1122	1138	+	3.3e-06	AACGCAACCGTTACATG
MLOC_14401	HORVU1Hr1G058820|HORVU1Hr1G058820.13	1122	1138	+	3.3e-06	AACGCAACCGTTACATG
MLOC_14401	HORVU1Hr1G058820|HORVU1Hr1G058820.2	1122	1138	+	3.3e-06	AACGCAACCGTTACATG
MLOC_14401	HORVU1Hr1G058820|HORVU1Hr1G058820.8	1122	1138	+	3.3e-06	AACGCAACCGTTACATG
MLOC_14401	HORVU1Hr1G063250|HORVU1Hr1G063250.1	661	677	+	7.77e-06	TCTCTGAACGTTACAAT
MLOC_14401	HORVU1Hr1G063250|HORVU1Hr1G063250.10	475	491	+	7.77e-06	TCTCTGAACGTTACAAT
MLOC_14401	HORVU1Hr1G063250|HORVU1Hr1G063250.11	472	488	+	7.77e-06	TCTCTGAACGTTACAAT
MLOC_14401	HORVU1Hr1G063250|HORVU1Hr1G063250.12	469	485	+	7.77e-06	TCTCTGAACGTTACAAT
MLOC_14401	HORVU1Hr1G063250|HORVU1Hr1G063250.13	469	485	+	7.77e-06	TCTCTGAACGTTACAAT
MLOC_14401	HORVU1Hr1G063250|HORVU1Hr1G063250.14	448	464	+	7.77e-06	TCTCTGAACGTTACAAT
MLOC_14401	HORVU1Hr1G063250|HORVU1Hr1G063250.15	448	464	+	7.77e-06	TCTCTGAACGTTACAAT
MLOC_14401	HORVU1Hr1G063250|HORVU1Hr1G063250.16	442	458	+	7.77e-06	TCTCTGAACGTTACAAT
MLOC_14401	HORVU1Hr1G063250|HORVU1Hr1G063250.18	307	323	+	7.77e-06	TCTCTGAACGTTACAAT
MLOC_14401	HORVU1Hr1G063250|HORVU1Hr1G063250.19	307	323	+	7.77e-06	TCTCTGAACGTTACAAT
MLOC_14401	HORVU1Hr1G063250|HORVU1Hr1G063250.2	577	593	+	7.77e-06	TCTCTGAACGTTACAAT
MLOC_14401	HORVU1Hr1G063250|HORVU1Hr1G063250.20	307	323	+	7.77e-06	TCTCTGAACGTTACAAT
MLOC_14401	HORVU1Hr1G063250|HORVU1Hr1G063250.21	203	219	+	7.77e-06	TCTCTGAACGTTACAAT
MLOC_14401	HORVU1Hr1G063250|HORVU1Hr1G063250.4	556	572	+	7.77e-06	TCTCTGAACGTTACAAT
MLOC_14401	HORVU1Hr1G063250|HORVU1Hr1G063250.5	499	515	+	7.77e-06	TCTCTGAACGTTACAAT
MLOC_14401	HORVU1Hr1G063250|HORVU1Hr1G063250.6	490	506	+	7.77e-06	TCTCTGAACGTTACAAT
MLOC_14401	HORVU1Hr1G063250|HORVU1Hr1G063250.7	490	506	+	7.77e-06	TCTCTGAACGTTACAAT
MLOC_14401	HORVU1Hr1G063250|HORVU1Hr1G063250.8	490	506	+	7.77e-06	TCTCTGAACGTTACAAT
MLOC_14401	HORVU1Hr1G063250|HORVU1Hr1G063250.9	490	506	+	7.77e-06	TCTCTGAACGTTACAAT
MLOC_14619	HORVU0Hr1G016180|HORVU0Hr1G016180.1	343	357	-	4.29e-06	GTACAAATACATTGC
MLOC_14619	HORVU0Hr1G016180|HORVU0Hr1G016180.2	343	357	-	4.29e-06	GTACAAATACATTGC
MLOC_14619	HORVU0Hr1G016180|HORVU0Hr1G016180.3	160	174	-	4.29e-06	GTACAAATACATTGC
MLOC_14619	HORVU1Hr1G004330|HORVU1Hr1G004330.1	216	230	+	7.47e-06	GACTAGATACATTTA
MLOC_14619	HORVU1Hr1G004330|HORVU1Hr1G004330.12	216	230	+	7.47e-06	GACTAGATACATTTA
MLOC_14619	HORVU1Hr1G004330|HORVU1Hr1G004330.3	216	230	+	7.47e-06	GACTAGATACATTTA
MLOC_14619	HORVU1Hr1G004330|HORVU1Hr1G004330.8	216	230	+	7.47e-06	GACTAGATACATTTA
MLOC_14619	HORVU1Hr1G004330|HORVU1Hr1G004330.9	216	230	+	7.47e-06	GACTAGATACATTTA
MLOC_14619	HORVU1Hr1G054060|HORVU1Hr1G054060.10	568	582	+	3.8e-06	GTATAGATTCAATCA
MLOC_14619	HORVU1Hr1G054060|HORVU1Hr1G054060.11	568	582	+	3.8e-06	GTATAGATTCAATCA
MLOC_14619	HORVU1Hr1G054060|HORVU1Hr1G054060.13	574	588	+	3.8e-06	GTATAGATTCAATCA
MLOC_14619	HORVU1Hr1G054060|HORVU1Hr1G054060.4	40	54	+	3.8e-06	GTATAGATTCAATCA
MLOC_14619	HORVU1Hr1G054060|HORVU1Hr1G054060.5	568	582	+	3.8e-06	GTATAGATTCAATCA
MLOC_14619	HORVU1Hr1G054060|HORVU1Hr1G054060.6	568	582	+	3.8e-06	GTATAGATTCAATCA
MLOC_14619	HORVU1Hr1G054060|HORVU1Hr1G054060.9	568	582	+	3.8e-06	GTATAGATTCAATCA
MLOC_14821	HORVU0Hr1G003810|HORVU0Hr1G003810.1	799	809	+	5.3e-07	CAAAGTCAACG
MLOC_14821	HORVU0Hr1G003810|HORVU0Hr1G003810.2	803	813	+	5.3e-07	CAAAGTCAACG
MLOC_14821	HORVU0Hr1G003810|HORVU0Hr1G003810.3	805	815	+	5.3e-07	CAAAGTCAACG
MLOC_14821	HORVU0Hr1G003810|HORVU0Hr1G003810.4	799	809	+	5.3e-07	CAAAGTCAACG
MLOC_14821	HORVU1Hr1G038620|HORVU1Hr1G038620.1	683	693	-	7.03e-06	AATGGTCAACG
MLOC_14821	HORVU1Hr1G038620|HORVU1Hr1G038620.2	683	693	-	7.03e-06	AATGGTCAACG
MLOC_14821	HORVU1Hr1G038620|HORVU1Hr1G038620.28	1272	1282	-	7.03e-06	AATGGTCAACG
MLOC_14821	HORVU1Hr1G070250|HORVU1Hr1G070250.1	1341	1351	+	1.59e-06	AATAGTCAACG
MLOC_14821	HORVU1Hr1G070250|HORVU1Hr1G070250.5	1341	1351	+	1.59e-06	AATAGTCAACG
MLOC_14821	HORVU1Hr1G080160|HORVU1Hr1G080160.2	391	401	+	9.06e-06	AACAGTCAACG
MLOC_14844	HORVU0Hr1G021480|HORVU0Hr1G021480.2	1232	1245	+	8.54e-06	AATAGAATATTTAT
MLOC_14844	HORVU0Hr1G021480|HORVU0Hr1G021480.3	953	966	+	8.54e-06	AATAGAATATTTAT
MLOC_14844	HORVU0Hr1G021480|HORVU0Hr1G021480.4	1138	1151	+	8.54e-06	AATAGAATATTTAT
MLOC_14844	HORVU1Hr1G004330|HORVU1Hr1G004330.1	1096	1109	+	5.15e-06	AGAAGAATATTTTC
MLOC_14844	HORVU1Hr1G004330|HORVU1Hr1G004330.12	1096	1109	+	5.15e-06	AGAAGAATATTTTC
MLOC_14844	HORVU1Hr1G004330|HORVU1Hr1G004330.3	1096	1109	+	5.15e-06	AGAAGAATATTTTC
MLOC_14844	HORVU1Hr1G004330|HORVU1Hr1G004330.8	1096	1109	+	5.15e-06	AGAAGAATATTTTC
MLOC_14844	HORVU1Hr1G004330|HORVU1Hr1G004330.9	1096	1109	+	5.15e-06	AGAAGAATATTTTC
MLOC_14844	HORVU1Hr1G025870|HORVU1Hr1G025870.1	1302	1315	+	2.99e-06	AACAGAATATTCCG
MLOC_14844	HORVU1Hr1G025870|HORVU1Hr1G025870.1	1304	1317	-	1.72e-06	AACGGAATATTCTG
MLOC_14844	HORVU1Hr1G025870|HORVU1Hr1G025870.2	1227	1240	+	2.99e-06	AACAGAATATTCCG
MLOC_14844	HORVU1Hr1G025870|HORVU1Hr1G025870.2	1229	1242	-	1.72e-06	AACGGAATATTCTG
MLOC_14844	HORVU1Hr1G027700|HORVU1Hr1G027700.1	323	336	+	9.2e-06	TTTAGAATATTCCT
MLOC_14844	HORVU1Hr1G027700|HORVU1Hr1G027700.1	325	338	-	7.21e-07	TAAGGAATATTCTA
MLOC_14844	HORVU1Hr1G027700|HORVU1Hr1G027700.2	323	336	+	9.2e-06	TTTAGAATATTCCT
MLOC_14844	HORVU1Hr1G027700|HORVU1Hr1G027700.2	325	338	-	7.21e-07	TAAGGAATATTCTA
MLOC_14844	HORVU1Hr1G027700|HORVU1Hr1G027700.3	314	327	+	9.2e-06	TTTAGAATATTCCT
MLOC_14844	HORVU1Hr1G027700|HORVU1Hr1G027700.3	316	329	-	7.21e-07	TAAGGAATATTCTA
MLOC_14844	HORVU1Hr1G069140|HORVU1Hr1G069140.1	1232	1245	+	7.7e-06	CAGAGAATCTTCTG
MLOC_14844	HORVU1Hr1G069140|HORVU1Hr1G069140.2	1298	1311	+	7.7e-06	CAGAGAATCTTCTG
MLOC_14844	HORVU1Hr1G076210|HORVU1Hr1G076210.10	1125	1138	-	2.5e-06	TAAAGAATATTCGT
MLOC_14844	HORVU1Hr1G076210|HORVU1Hr1G076210.11	1251	1264	-	2.5e-06	TAAAGAATATTCGT
MLOC_14844	HORVU1Hr1G076210|HORVU1Hr1G076210.3	1125	1138	-	2.5e-06	TAAAGAATATTCGT
MLOC_14844	HORVU1Hr1G076210|HORVU1Hr1G076210.9	1361	1374	-	2.5e-06	TAAAGAATATTCGT
MLOC_14844	HORVU1Hr1G080240|HORVU1Hr1G080240.29	327	340	-	8.39e-07	AAAAGAATATTTCA
MLOC_14844	HORVU1Hr1G080240|HORVU1Hr1G080240.33	327	340	-	8.39e-07	AAAAGAATATTTCA
MLOC_14844	HORVU1Hr1G080240|HORVU1Hr1G080240.34	296	309	-	8.39e-07	AAAAGAATATTTCA
MLOC_14844	HORVU1Hr1G080240|HORVU1Hr1G080240.6	327	340	-	8.39e-07	AAAAGAATATTTCA
MLOC_15014	HORVU0Hr1G038970|HORVU0Hr1G038970.1	416	426	-	7.47e-06	TCATTAATTGT
MLOC_15014	HORVU0Hr1G038970|HORVU0Hr1G038970.2	416	426	-	7.47e-06	TCATTAATTGT
MLOC_15014	HORVU1Hr1G002390|HORVU1Hr1G002390.9	1104	1114	+	6.07e-06	GCATTTATTGT
MLOC_15014	HORVU1Hr1G009250|HORVU1Hr1G009250.11	314	324	+	7.11e-06	GCATTAAATAA
MLOC_15014	HORVU1Hr1G009250|HORVU1Hr1G009250.12	314	324	+	7.11e-06	GCATTAAATAA
MLOC_15014	HORVU1Hr1G009250|HORVU1Hr1G009250.14	314	324	+	7.11e-06	GCATTAAATAA
MLOC_15014	HORVU1Hr1G009250|HORVU1Hr1G009250.15	314	324	+	7.11e-06	GCATTAAATAA
MLOC_15014	HORVU1Hr1G009250|HORVU1Hr1G009250.16	421	431	+	7.11e-06	GCATTAAATAA
MLOC_15014	HORVU1Hr1G009250|HORVU1Hr1G009250.17	302	312	+	7.11e-06	GCATTAAATAA
MLOC_15014	HORVU1Hr1G020000|HORVU1Hr1G020000.14	599	609	-	2.8e-06	TCATTAAATGC
MLOC_15014	HORVU1Hr1G063740|HORVU1Hr1G063740.1	607	617	+	7.47e-06	TCATTAATTGT
MLOC_15014	HORVU1Hr1G063740|HORVU1Hr1G063740.10	607	617	+	7.47e-06	TCATTAATTGT
MLOC_15014	HORVU1Hr1G063740|HORVU1Hr1G063740.2	607	617	+	7.47e-06	TCATTAATTGT
MLOC_15014	HORVU1Hr1G063740|HORVU1Hr1G063740.3	499	509	+	7.47e-06	TCATTAATTGT
MLOC_15014	HORVU1Hr1G063740|HORVU1Hr1G063740.4	607	617	+	7.47e-06	TCATTAATTGT
MLOC_15014	HORVU1Hr1G063740|HORVU1Hr1G063740.6	607	617	+	7.47e-06	TCATTAATTGT
MLOC_15014	HORVU1Hr1G063740|HORVU1Hr1G063740.7	577	587	+	7.47e-06	TCATTAATTGT
MLOC_15014	HORVU1Hr1G063740|HORVU1Hr1G063740.8	580	590	+	7.47e-06	TCATTAATTGT
MLOC_15014	HORVU1Hr1G063740|HORVU1Hr1G063740.9	607	617	+	7.47e-06	TCATTAATTGT
MLOC_15014	HORVU1Hr1G079360|HORVU1Hr1G079360.1	1284	1294	+	8.24e-06	ACATTAAATGT
MLOC_15014	HORVU1Hr1G079360|HORVU1Hr1G079360.2	1284	1294	+	8.24e-06	ACATTAAATGT
MLOC_15014	HORVU1Hr1G079360|HORVU1Hr1G079360.3	878	888	+	8.24e-06	ACATTAAATGT
MLOC_15014	HORVU1Hr1G079360|HORVU1Hr1G079360.4	878	888	+	8.24e-06	ACATTAAATGT
MLOC_15014	HORVU1Hr1G079360|HORVU1Hr1G079360.6	1185	1195	+	8.24e-06	ACATTAAATGT
MLOC_15014	HORVU1Hr1G079360|HORVU1Hr1G079360.7	878	888	+	8.24e-06	ACATTAAATGT
MLOC_15725	HORVU0Hr1G002110|HORVU0Hr1G002110.1	506	520	-	9.57e-07	AAATCCATGCAAGCA
MLOC_15725	HORVU0Hr1G002110|HORVU0Hr1G002110.2	503	517	-	9.57e-07	AAATCCATGCAAGCA
MLOC_15725	HORVU0Hr1G002930|HORVU0Hr1G002930.1	1271	1285	-	3.05e-06	CCATGCATGCAAGGA
MLOC_15725	HORVU0Hr1G002930|HORVU0Hr1G002930.1	1272	1286	+	7.51e-06	CCTTGCATGCATGGA
MLOC_15725	HORVU0Hr1G002930|HORVU0Hr1G002930.1	1275	1289	-	3.36e-07	ACATCCATGCATGCA
MLOC_15725	HORVU0Hr1G002930|HORVU0Hr1G002930.2	1259	1273	-	3.05e-06	CCATGCATGCAAGGA
MLOC_15725	HORVU0Hr1G002930|HORVU0Hr1G002930.2	1260	1274	+	7.51e-06	CCTTGCATGCATGGA
MLOC_15725	HORVU0Hr1G002930|HORVU0Hr1G002930.2	1263	1277	-	3.36e-07	ACATCCATGCATGCA
MLOC_15725	HORVU0Hr1G003810|HORVU0Hr1G003810.1	1424	1438	-	3.17e-06	GTACACATGCATGAA
MLOC_15725	HORVU0Hr1G003810|HORVU0Hr1G003810.2	1428	1442	-	3.17e-06	GTACACATGCATGAA
MLOC_15725	HORVU0Hr1G003810|HORVU0Hr1G003810.3	1430	1444	-	3.17e-06	GTACACATGCATGAA
MLOC_15725	HORVU0Hr1G003810|HORVU0Hr1G003810.4	1424	1438	-	3.17e-06	GTACACATGCATGAA
MLOC_15725	HORVU0Hr1G005140|HORVU0Hr1G005140.1	327	341	-	5.84e-06	GCATACATGCATCTA
MLOC_15725	HORVU0Hr1G007680|HORVU0Hr1G007680.1	997	1011	-	5.43e-07	ATATACATGCATCAA
MLOC_15725	HORVU0Hr1G007680|HORVU0Hr1G007680.10	389	403	-	5.43e-07	ATATACATGCATCAA
MLOC_15725	HORVU0Hr1G007680|HORVU0Hr1G007680.13	997	1011	-	5.43e-07	ATATACATGCATCAA
MLOC_15725	HORVU0Hr1G007680|HORVU0Hr1G007680.14	1204	1218	-	5.43e-07	ATATACATGCATCAA
MLOC_15725	HORVU0Hr1G007680|HORVU0Hr1G007680.2	389	403	-	5.43e-07	ATATACATGCATCAA
MLOC_15725	HORVU0Hr1G007680|HORVU0Hr1G007680.3	997	1011	-	5.43e-07	ATATACATGCATCAA
MLOC_15725	HORVU0Hr1G007680|HORVU0Hr1G007680.6	389	403	-	5.43e-07	ATATACATGCATCAA
MLOC_15725	HORVU0Hr1G007680|HORVU0Hr1G007680.7	842	856	-	5.43e-07	ATATACATGCATCAA
MLOC_15725	HORVU0Hr1G007680|HORVU0Hr1G007680.9	997	1011	-	5.43e-07	ATATACATGCATCAA
MLOC_15725	HORVU0Hr1G010080|HORVU0Hr1G010080.14	1207	1221	+	6.97e-06	ATGCCCATGCATGCA
MLOC_15725	HORVU0Hr1G010080|HORVU0Hr1G010080.14	1210	1224	-	5.39e-06	TCATGCATGCATGGG
MLOC_15725	HORVU0Hr1G010080|HORVU0Hr1G010080.14	1211	1225	+	7.26e-07	CCATGCATGCATGAA
MLOC_15725	HORVU0Hr1G010080|HORVU0Hr1G010080.14	1214	1228	-	8.43e-07	AAATTCATGCATGCA
MLOC_15725	HORVU0Hr1G010080|HORVU0Hr1G010080.14	1356	1370	-	3.23e-06	AATTGCATGCATGAT
MLOC_15725	HORVU0Hr1G010080|HORVU0Hr1G010080.14	1357	1371	+	3e-06	TCATGCATGCAATTA
MLOC_15725	HORVU1Hr1G000040|HORVU1Hr1G000040.1	489	503	-	4.22e-06	GTATGCATGCATACC
MLOC_15725	HORVU1Hr1G000040|HORVU1Hr1G000040.1	490	504	+	4.22e-06	GTATGCATGCATACC
MLOC_15725	HORVU1Hr1G000040|HORVU1Hr1G000040.1	517	531	-	3.86e-06	ATGAACATGCAAACA
MLOC_15725	HORVU1Hr1G000350|HORVU1Hr1G000350.1	1311	1325	+	4.13e-06	TCACGCATGCATACT
MLOC_15725	HORVU1Hr1G000350|HORVU1Hr1G000350.2	1311	1325	+	4.13e-06	TCACGCATGCATACT
MLOC_15725	HORVU1Hr1G000350|HORVU1Hr1G000350.3	1311	1325	+	4.13e-06	TCACGCATGCATACT
MLOC_15725	HORVU1Hr1G000350|HORVU1Hr1G000350.4	1311	1325	+	4.13e-06	TCACGCATGCATACT
MLOC_15725	HORVU1Hr1G002390|HORVU1Hr1G002390.1	413	427	-	8.56e-06	ATCTACATGCAAGCC
MLOC_15725	HORVU1Hr1G002390|HORVU1Hr1G002390.10	413	427	-	8.56e-06	ATCTACATGCAAGCC
MLOC_15725	HORVU1Hr1G002390|HORVU1Hr1G002390.2	413	427	-	8.56e-06	ATCTACATGCAAGCC
MLOC_15725	HORVU1Hr1G002390|HORVU1Hr1G002390.3	413	427	-	8.56e-06	ATCTACATGCAAGCC
MLOC_15725	HORVU1Hr1G002390|HORVU1Hr1G002390.4	413	427	-	8.56e-06	ATCTACATGCAAGCC
MLOC_15725	HORVU1Hr1G002390|HORVU1Hr1G002390.7	389	403	-	8.56e-06	ATCTACATGCAAGCC
MLOC_15725	HORVU1Hr1G002390|HORVU1Hr1G002390.8	5	19	-	8.56e-06	ATCTACATGCAAGCC
MLOC_15725	HORVU1Hr1G004720|HORVU1Hr1G004720.3	1423	1437	+	3.13e-06	GCAAGCATGCATGCA
MLOC_15725	HORVU1Hr1G004720|HORVU1Hr1G004720.3	1426	1440	-	8.86e-06	GCGTGCATGCATGCT
MLOC_15725	HORVU1Hr1G004720|HORVU1Hr1G004720.3	1427	1441	+	9.69e-06	GCATGCATGCACGCA
MLOC_15725	HORVU1Hr1G004720|HORVU1Hr1G004720.4	1423	1437	+	3.13e-06	GCAAGCATGCATGCA
MLOC_15725	HORVU1Hr1G004720|HORVU1Hr1G004720.4	1426	1440	-	8.86e-06	GCGTGCATGCATGCT
MLOC_15725	HORVU1Hr1G004720|HORVU1Hr1G004720.4	1427	1441	+	9.69e-06	GCATGCATGCACGCA
MLOC_15725	HORVU1Hr1G004720|HORVU1Hr1G004720.5	1423	1437	+	3.13e-06	GCAAGCATGCATGCA
MLOC_15725	HORVU1Hr1G004720|HORVU1Hr1G004720.5	1426	1440	-	8.86e-06	GCGTGCATGCATGCT
MLOC_15725	HORVU1Hr1G004720|HORVU1Hr1G004720.5	1427	1441	+	9.69e-06	GCATGCATGCACGCA
MLOC_15725	HORVU1Hr1G009250|HORVU1Hr1G009250.1	1145	1159	-	1.07e-06	ACATGCATGCATGAC
MLOC_15725	HORVU1Hr1G009250|HORVU1Hr1G009250.1	1146	1160	+	2.46e-06	TCATGCATGCATGTG
MLOC_15725	HORVU1Hr1G009250|HORVU1Hr1G009250.1	1149	1163	-	9.16e-07	CTACACATGCATGCA
MLOC_15725	HORVU1Hr1G009250|HORVU1Hr1G009250.23	1145	1159	-	1.07e-06	ACATGCATGCATGAC
MLOC_15725	HORVU1Hr1G009250|HORVU1Hr1G009250.23	1146	1160	+	2.46e-06	TCATGCATGCATGTG
MLOC_15725	HORVU1Hr1G009250|HORVU1Hr1G009250.23	1149	1163	-	9.16e-07	CTACACATGCATGCA
MLOC_15725	HORVU1Hr1G009250|HORVU1Hr1G009250.24	1145	1159	-	1.07e-06	ACATGCATGCATGAC
MLOC_15725	HORVU1Hr1G009250|HORVU1Hr1G009250.24	1146	1160	+	2.46e-06	TCATGCATGCATGTG
MLOC_15725	HORVU1Hr1G009250|HORVU1Hr1G009250.24	1149	1163	-	9.16e-07	CTACACATGCATGCA
MLOC_15725	HORVU1Hr1G009250|HORVU1Hr1G009250.25	851	865	-	1.07e-06	ACATGCATGCATGAC
MLOC_15725	HORVU1Hr1G009250|HORVU1Hr1G009250.25	852	866	+	2.46e-06	TCATGCATGCATGTG
MLOC_15725	HORVU1Hr1G009250|HORVU1Hr1G009250.25	855	869	-	9.16e-07	CTACACATGCATGCA
MLOC_15725	HORVU1Hr1G009250|HORVU1Hr1G009250.27	1145	1159	-	1.07e-06	ACATGCATGCATGAC
MLOC_15725	HORVU1Hr1G009250|HORVU1Hr1G009250.27	1146	1160	+	2.46e-06	TCATGCATGCATGTG
MLOC_15725	HORVU1Hr1G009250|HORVU1Hr1G009250.27	1149	1163	-	9.16e-07	CTACACATGCATGCA
MLOC_15725	HORVU1Hr1G009250|HORVU1Hr1G009250.28	1145	1159	-	1.07e-06	ACATGCATGCATGAC
MLOC_15725	HORVU1Hr1G009250|HORVU1Hr1G009250.28	1146	1160	+	2.46e-06	TCATGCATGCATGTG
MLOC_15725	HORVU1Hr1G009250|HORVU1Hr1G009250.28	1149	1163	-	9.16e-07	CTACACATGCATGCA
MLOC_15725	HORVU1Hr1G009250|HORVU1Hr1G009250.29	1145	1159	-	1.07e-06	ACATGCATGCATGAC
MLOC_15725	HORVU1Hr1G009250|HORVU1Hr1G009250.29	1146	1160	+	2.46e-06	TCATGCATGCATGTG
MLOC_15725	HORVU1Hr1G009250|HORVU1Hr1G009250.29	1149	1163	-	9.16e-07	CTACACATGCATGCA
MLOC_15725	HORVU1Hr1G009250|HORVU1Hr1G009250.3	1145	1159	-	1.07e-06	ACATGCATGCATGAC
MLOC_15725	HORVU1Hr1G009250|HORVU1Hr1G009250.3	1146	1160	+	2.46e-06	TCATGCATGCATGTG
MLOC_15725	HORVU1Hr1G009250|HORVU1Hr1G009250.3	1149	1163	-	9.16e-07	CTACACATGCATGCA
MLOC_15725	HORVU1Hr1G009250|HORVU1Hr1G009250.30	1145	1159	-	1.07e-06	ACATGCATGCATGAC
MLOC_15725	HORVU1Hr1G009250|HORVU1Hr1G009250.30	1146	1160	+	2.46e-06	TCATGCATGCATGTG
MLOC_15725	HORVU1Hr1G009250|HORVU1Hr1G009250.30	1149	1163	-	9.16e-07	CTACACATGCATGCA
MLOC_15725	HORVU1Hr1G009250|HORVU1Hr1G009250.34	1305	1319	-	1.07e-06	ACATGCATGCATGAC
MLOC_15725	HORVU1Hr1G009250|HORVU1Hr1G009250.34	1306	1320	+	2.46e-06	TCATGCATGCATGTG
MLOC_15725	HORVU1Hr1G009250|HORVU1Hr1G009250.34	1309	1323	-	9.16e-07	CTACACATGCATGCA
MLOC_15725	HORVU1Hr1G009250|HORVU1Hr1G009250.35	851	865	-	1.07e-06	ACATGCATGCATGAC
MLOC_15725	HORVU1Hr1G009250|HORVU1Hr1G009250.35	852	866	+	2.46e-06	TCATGCATGCATGTG
MLOC_15725	HORVU1Hr1G009250|HORVU1Hr1G009250.35	855	869	-	9.16e-07	CTACACATGCATGCA
MLOC_15725	HORVU1Hr1G009250|HORVU1Hr1G009250.36	851	865	-	1.07e-06	ACATGCATGCATGAC
MLOC_15725	HORVU1Hr1G009250|HORVU1Hr1G009250.36	852	866	+	2.46e-06	TCATGCATGCATGTG
MLOC_15725	HORVU1Hr1G009250|HORVU1Hr1G009250.36	855	869	-	9.16e-07	CTACACATGCATGCA
MLOC_15725	HORVU1Hr1G009250|HORVU1Hr1G009250.37	1145	1159	-	1.07e-06	ACATGCATGCATGAC
MLOC_15725	HORVU1Hr1G009250|HORVU1Hr1G009250.37	1146	1160	+	2.46e-06	TCATGCATGCATGTG
MLOC_15725	HORVU1Hr1G009250|HORVU1Hr1G009250.37	1149	1163	-	9.16e-07	CTACACATGCATGCA
MLOC_15725	HORVU1Hr1G009250|HORVU1Hr1G009250.4	1145	1159	-	1.07e-06	ACATGCATGCATGAC
MLOC_15725	HORVU1Hr1G009250|HORVU1Hr1G009250.4	1146	1160	+	2.46e-06	TCATGCATGCATGTG
MLOC_15725	HORVU1Hr1G009250|HORVU1Hr1G009250.4	1149	1163	-	9.16e-07	CTACACATGCATGCA
MLOC_15725	HORVU1Hr1G009250|HORVU1Hr1G009250.5	1145	1159	-	1.07e-06	ACATGCATGCATGAC
MLOC_15725	HORVU1Hr1G009250|HORVU1Hr1G009250.5	1146	1160	+	2.46e-06	TCATGCATGCATGTG
MLOC_15725	HORVU1Hr1G009250|HORVU1Hr1G009250.5	1149	1163	-	9.16e-07	CTACACATGCATGCA
MLOC_15725	HORVU1Hr1G009250|HORVU1Hr1G009250.7	851	865	-	1.07e-06	ACATGCATGCATGAC
MLOC_15725	HORVU1Hr1G009250|HORVU1Hr1G009250.7	852	866	+	2.46e-06	TCATGCATGCATGTG
MLOC_15725	HORVU1Hr1G009250|HORVU1Hr1G009250.7	855	869	-	9.16e-07	CTACACATGCATGCA
MLOC_15725	HORVU1Hr1G009250|HORVU1Hr1G009250.8	1145	1159	-	1.07e-06	ACATGCATGCATGAC
MLOC_15725	HORVU1Hr1G009250|HORVU1Hr1G009250.8	1146	1160	+	2.46e-06	TCATGCATGCATGTG
MLOC_15725	HORVU1Hr1G009250|HORVU1Hr1G009250.8	1149	1163	-	9.16e-07	CTACACATGCATGCA
MLOC_15725	HORVU1Hr1G013870|HORVU1Hr1G013870.1	1281	1295	+	6.48e-07	ACCTGCATGCATGCA
MLOC_15725	HORVU1Hr1G013870|HORVU1Hr1G013870.1	1284	1298	-	4.38e-09	ACATGCATGCATGCA
MLOC_15725	HORVU1Hr1G013870|HORVU1Hr1G013870.1	1285	1299	+	5.77e-06	GCATGCATGCATGTG
MLOC_15725	HORVU1Hr1G013870|HORVU1Hr1G013870.2	1281	1295	+	6.48e-07	ACCTGCATGCATGCA
MLOC_15725	HORVU1Hr1G013870|HORVU1Hr1G013870.2	1284	1298	-	4.38e-09	ACATGCATGCATGCA
MLOC_15725	HORVU1Hr1G013870|HORVU1Hr1G013870.2	1285	1299	+	5.77e-06	GCATGCATGCATGTG
MLOC_15725	HORVU1Hr1G018010|HORVU1Hr1G018010.1	1276	1290	+	6.15e-06	TCATACATGCATTCC
MLOC_15725	HORVU1Hr1G018010|HORVU1Hr1G018010.2	1276	1290	+	6.15e-06	TCATACATGCATTCC
MLOC_15725	HORVU1Hr1G018010|HORVU1Hr1G018010.3	1276	1290	+	6.15e-06	TCATACATGCATTCC
MLOC_15725	HORVU1Hr1G018010|HORVU1Hr1G018010.4	1276	1290	+	6.15e-06	TCATACATGCATTCC
MLOC_15725	HORVU1Hr1G018010|HORVU1Hr1G018010.5	1276	1290	+	6.15e-06	TCATACATGCATTCC
MLOC_15725	HORVU1Hr1G018010|HORVU1Hr1G018010.6	1276	1290	+	6.15e-06	TCATACATGCATTCC
MLOC_15725	HORVU1Hr1G018010|HORVU1Hr1G018010.7	1276	1290	+	6.15e-06	TCATACATGCATTCC
MLOC_15725	HORVU1Hr1G021160|HORVU1Hr1G021160.1	570	584	+	6.22e-06	ATCTGCATGCAAACT
MLOC_15725	HORVU1Hr1G021160|HORVU1Hr1G021160.5	570	584	+	6.22e-06	ATCTGCATGCAAACT
MLOC_15725	HORVU1Hr1G021930|HORVU1Hr1G021930.23	913	927	+	1.58e-06	TGATGCATGCATGAA
MLOC_15725	HORVU1Hr1G021930|HORVU1Hr1G021930.23	916	930	-	3e-06	AGATTCATGCATGCA
MLOC_15725	HORVU1Hr1G021930|HORVU1Hr1G021930.32	206	220	+	1.58e-06	TGATGCATGCATGAA
MLOC_15725	HORVU1Hr1G021930|HORVU1Hr1G021930.32	209	223	-	3e-06	AGATTCATGCATGCA
MLOC_15725	HORVU1Hr1G024640|HORVU1Hr1G024640.1	875	889	-	5.14e-06	ACAGGCATGCATGCT
MLOC_15725	HORVU1Hr1G024640|HORVU1Hr1G024640.2	875	889	-	5.14e-06	ACAGGCATGCATGCT
MLOC_15725	HORVU1Hr1G024640|HORVU1Hr1G024640.3	875	889	-	5.14e-06	ACAGGCATGCATGCT
MLOC_15725	HORVU1Hr1G024640|HORVU1Hr1G024640.4	875	889	-	5.14e-06	ACAGGCATGCATGCT
MLOC_15725	HORVU1Hr1G024640|HORVU1Hr1G024640.5	875	889	-	5.14e-06	ACAGGCATGCATGCT
MLOC_15725	HORVU1Hr1G024640|HORVU1Hr1G024640.6	875	889	-	5.14e-06	ACAGGCATGCATGCT
MLOC_15725	HORVU1Hr1G024640|HORVU1Hr1G024640.7	567	581	-	5.14e-06	ACAGGCATGCATGCT
MLOC_15725	HORVU1Hr1G025870|HORVU1Hr1G025870.1	366	380	+	4.53e-07	ATTTACATGCATATA
MLOC_15725	HORVU1Hr1G025870|HORVU1Hr1G025870.2	291	305	+	4.53e-07	ATTTACATGCATATA
MLOC_15725	HORVU1Hr1G025870|HORVU1Hr1G025870.3	555	569	+	4.53e-07	ATTTACATGCATATA
MLOC_15725	HORVU1Hr1G047030|HORVU1Hr1G047030.4	804	818	-	8.56e-06	ATCTACATGCAAGCC
MLOC_15725	HORVU1Hr1G047030|HORVU1Hr1G047030.5	1049	1063	-	8.56e-06	ATCTACATGCAAGCC
MLOC_15725	HORVU1Hr1G047440|HORVU1Hr1G047440.1	625	639	-	1.85e-06	ATACACATGCAAAGA
MLOC_15725	HORVU1Hr1G047440|HORVU1Hr1G047440.2	625	639	-	1.85e-06	ATACACATGCAAAGA
MLOC_15725	HORVU1Hr1G047440|HORVU1Hr1G047440.3	625	639	-	1.85e-06	ATACACATGCAAAGA
MLOC_15725	HORVU1Hr1G047440|HORVU1Hr1G047440.4	625	639	-	1.85e-06	ATACACATGCAAAGA
MLOC_15725	HORVU1Hr1G047440|HORVU1Hr1G047440.6	625	639	-	1.85e-06	ATACACATGCAAAGA
MLOC_15725	HORVU1Hr1G047440|HORVU1Hr1G047440.7	625	639	-	1.85e-06	ATACACATGCAAAGA
MLOC_15725	HORVU1Hr1G054060|HORVU1Hr1G054060.10	1268	1282	+	9.69e-06	GCGTGCATGCAAGAA
MLOC_15725	HORVU1Hr1G054060|HORVU1Hr1G054060.11	1268	1282	+	9.69e-06	GCGTGCATGCAAGAA
MLOC_15725	HORVU1Hr1G054060|HORVU1Hr1G054060.12	609	623	+	9.69e-06	GCGTGCATGCAAGAA
MLOC_15725	HORVU1Hr1G054060|HORVU1Hr1G054060.13	1274	1288	+	9.69e-06	GCGTGCATGCAAGAA
MLOC_15725	HORVU1Hr1G054060|HORVU1Hr1G054060.3	605	619	+	9.69e-06	GCGTGCATGCAAGAA
MLOC_15725	HORVU1Hr1G054060|HORVU1Hr1G054060.4	740	754	+	9.69e-06	GCGTGCATGCAAGAA
MLOC_15725	HORVU1Hr1G054060|HORVU1Hr1G054060.5	1268	1282	+	9.69e-06	GCGTGCATGCAAGAA
MLOC_15725	HORVU1Hr1G054060|HORVU1Hr1G054060.6	1268	1282	+	9.69e-06	GCGTGCATGCAAGAA
MLOC_15725	HORVU1Hr1G054060|HORVU1Hr1G054060.7	1295	1309	-	8.67e-06	ACCTGCATGCAAGCG
MLOC_15725	HORVU1Hr1G054060|HORVU1Hr1G054060.7	67	81	+	9.69e-06	GCGTGCATGCAAGAA
MLOC_15725	HORVU1Hr1G054060|HORVU1Hr1G054060.7	953	967	+	1.87e-06	GTGTGCATGCATGCA
MLOC_15725	HORVU1Hr1G054060|HORVU1Hr1G054060.7	956	970	-	2.06e-06	TTCTGCATGCATGCA
MLOC_15725	HORVU1Hr1G054060|HORVU1Hr1G054060.8	1155	1169	+	1.87e-06	GTGTGCATGCATGCA
MLOC_15725	HORVU1Hr1G054060|HORVU1Hr1G054060.8	1158	1172	-	2.06e-06	TTCTGCATGCATGCA
MLOC_15725	HORVU1Hr1G054060|HORVU1Hr1G054060.8	269	283	+	9.69e-06	GCGTGCATGCAAGAA
MLOC_15725	HORVU1Hr1G054060|HORVU1Hr1G054060.9	1268	1282	+	9.69e-06	GCGTGCATGCAAGAA
MLOC_15725	HORVU1Hr1G054250|HORVU1Hr1G054250.1	1048	1062	-	3.64e-06	AGATGCATGCATGGT
MLOC_15725	HORVU1Hr1G054250|HORVU1Hr1G054250.2	686	700	-	3.64e-06	AGATGCATGCATGGT
MLOC_15725	HORVU1Hr1G054250|HORVU1Hr1G054250.3	1093	1107	-	3.64e-06	AGATGCATGCATGGT
MLOC_15725	HORVU1Hr1G054250|HORVU1Hr1G054250.4	459	473	-	3.64e-06	AGATGCATGCATGGT
MLOC_15725	HORVU1Hr1G054250|HORVU1Hr1G054250.5	1120	1134	-	3.64e-06	AGATGCATGCATGGT
MLOC_15725	HORVU1Hr1G054250|HORVU1Hr1G054250.6	534	548	-	3.64e-06	AGATGCATGCATGGT
MLOC_15725	HORVU1Hr1G054250|HORVU1Hr1G054250.7	1120	1134	-	3.64e-06	AGATGCATGCATGGT
MLOC_15725	HORVU1Hr1G054250|HORVU1Hr1G054250.8	438	452	-	3.64e-06	AGATGCATGCATGGT
MLOC_15725	HORVU1Hr1G054250|HORVU1Hr1G054250.9	1048	1062	-	3.64e-06	AGATGCATGCATGGT
MLOC_15725	HORVU1Hr1G055340|HORVU1Hr1G055340.1	468	482	-	2.51e-06	AAATTCATGCAAACA
MLOC_15725	HORVU1Hr1G055340|HORVU1Hr1G055340.12	468	482	-	2.51e-06	AAATTCATGCAAACA
MLOC_15725	HORVU1Hr1G055340|HORVU1Hr1G055340.14	468	482	-	2.51e-06	AAATTCATGCAAACA
MLOC_15725	HORVU1Hr1G055340|HORVU1Hr1G055340.15	468	482	-	2.51e-06	AAATTCATGCAAACA
MLOC_15725	HORVU1Hr1G055340|HORVU1Hr1G055340.16	468	482	-	2.51e-06	AAATTCATGCAAACA
MLOC_15725	HORVU1Hr1G055340|HORVU1Hr1G055340.17	444	458	-	2.51e-06	AAATTCATGCAAACA
MLOC_15725	HORVU1Hr1G055340|HORVU1Hr1G055340.18	369	383	-	2.51e-06	AAATTCATGCAAACA
MLOC_15725	HORVU1Hr1G055340|HORVU1Hr1G055340.2	468	482	-	2.51e-06	AAATTCATGCAAACA
MLOC_15725	HORVU1Hr1G055340|HORVU1Hr1G055340.20	468	482	-	2.51e-06	AAATTCATGCAAACA
MLOC_15725	HORVU1Hr1G055340|HORVU1Hr1G055340.21	468	482	-	2.51e-06	AAATTCATGCAAACA
MLOC_15725	HORVU1Hr1G055340|HORVU1Hr1G055340.24	444	458	-	2.51e-06	AAATTCATGCAAACA
MLOC_15725	HORVU1Hr1G055340|HORVU1Hr1G055340.25	468	482	-	2.51e-06	AAATTCATGCAAACA
MLOC_15725	HORVU1Hr1G055340|HORVU1Hr1G055340.26	444	458	-	2.51e-06	AAATTCATGCAAACA
MLOC_15725	HORVU1Hr1G055340|HORVU1Hr1G055340.27	468	482	-	2.51e-06	AAATTCATGCAAACA
MLOC_15725	HORVU1Hr1G055340|HORVU1Hr1G055340.29	468	482	-	2.51e-06	AAATTCATGCAAACA
MLOC_15725	HORVU1Hr1G055340|HORVU1Hr1G055340.9	468	482	-	2.51e-06	AAATTCATGCAAACA
MLOC_15725	HORVU1Hr1G057910|HORVU1Hr1G057910.11	1308	1322	-	8.56e-06	TTTTACATGCATGTG
MLOC_15725	HORVU1Hr1G057910|HORVU1Hr1G057910.11	1442	1456	-	5.14e-06	ATACACATGCACACA
MLOC_15725	HORVU1Hr1G057910|HORVU1Hr1G057910.16	1269	1283	-	8.56e-06	TTTTACATGCATGTG
MLOC_15725	HORVU1Hr1G057910|HORVU1Hr1G057910.16	1403	1417	-	5.14e-06	ATACACATGCACACA
MLOC_15725	HORVU1Hr1G058820|HORVU1Hr1G058820.5	255	269	+	8.28e-06	ATAAACATGCATTTT
MLOC_15725	HORVU1Hr1G063250|HORVU1Hr1G063250.23	421	435	+	4.78e-06	ATCTGCATGCATGTT
MLOC_15725	HORVU1Hr1G063420|HORVU1Hr1G063420.1	828	842	+	4.58e-07	AAATACATGCATGAT
MLOC_15725	HORVU1Hr1G063420|HORVU1Hr1G063420.5	1172	1186	+	4.58e-07	AAATACATGCATGAT
MLOC_15725	HORVU1Hr1G063420|HORVU1Hr1G063420.7	1172	1186	+	4.58e-07	AAATACATGCATGAT
MLOC_15725	HORVU1Hr1G069140|HORVU1Hr1G069140.2	39	53	+	1.06e-08	ACATACATGCATACA
MLOC_15725	HORVU1Hr1G069800|HORVU1Hr1G069800.1	334	348	-	4.13e-06	ACATGCATGCATTGT
MLOC_15725	HORVU1Hr1G069800|HORVU1Hr1G069800.1	335	349	+	6.42e-06	CAATGCATGCATGTC
MLOC_15725	HORVU1Hr1G069800|HORVU1Hr1G069800.2	334	348	-	4.13e-06	ACATGCATGCATTGT
MLOC_15725	HORVU1Hr1G069800|HORVU1Hr1G069800.2	335	349	+	6.42e-06	CAATGCATGCATGTC
MLOC_15725	HORVU1Hr1G069800|HORVU1Hr1G069800.3	757	771	-	4.13e-06	ACATGCATGCATTGT
MLOC_15725	HORVU1Hr1G069800|HORVU1Hr1G069800.3	758	772	+	6.42e-06	CAATGCATGCATGTC
MLOC_15725	HORVU1Hr1G069800|HORVU1Hr1G069800.4	1270	1284	-	4.13e-06	ACATGCATGCATTGT
MLOC_15725	HORVU1Hr1G069800|HORVU1Hr1G069800.4	1271	1285	+	6.42e-06	CAATGCATGCATGTC
MLOC_15725	HORVU1Hr1G069800|HORVU1Hr1G069800.5	1270	1284	-	4.13e-06	ACATGCATGCATTGT
MLOC_15725	HORVU1Hr1G069800|HORVU1Hr1G069800.5	1271	1285	+	6.42e-06	CAATGCATGCATGTC
MLOC_15725	HORVU1Hr1G070450|HORVU1Hr1G070450.9	1197	1211	-	4.35e-06	ACATGCATGCACAAA
MLOC_15725	HORVU1Hr1G070450|HORVU1Hr1G070450.9	1198	1212	+	1.49e-06	TTGTGCATGCATGTA
MLOC_15725	HORVU1Hr1G070450|HORVU1Hr1G070450.9	1201	1215	-	3.07e-07	GCATACATGCATGCA
MLOC_15725	HORVU1Hr1G072590|HORVU1Hr1G072590.1	435	449	-	7.23e-06	ATAGGCATGCAATCA
MLOC_15725	HORVU1Hr1G072590|HORVU1Hr1G072590.1	556	570	-	3.64e-06	AAAACCATGCATGCA
MLOC_15725	HORVU1Hr1G072590|HORVU1Hr1G072590.2	483	497	-	7.23e-06	ATAGGCATGCAATCA
MLOC_15725	HORVU1Hr1G072590|HORVU1Hr1G072590.2	604	618	-	3.64e-06	AAAACCATGCATGCA
MLOC_15725	HORVU1Hr1G072590|HORVU1Hr1G072590.3	435	449	-	7.23e-06	ATAGGCATGCAATCA
MLOC_15725	HORVU1Hr1G072590|HORVU1Hr1G072590.3	556	570	-	3.64e-06	AAAACCATGCATGCA
MLOC_15725	HORVU1Hr1G072590|HORVU1Hr1G072590.4	408	422	-	7.23e-06	ATAGGCATGCAATCA
MLOC_15725	HORVU1Hr1G072590|HORVU1Hr1G072590.4	529	543	-	3.64e-06	AAAACCATGCATGCA
MLOC_15725	HORVU1Hr1G072590|HORVU1Hr1G072590.6	384	398	-	7.23e-06	ATAGGCATGCAATCA
MLOC_15725	HORVU1Hr1G072590|HORVU1Hr1G072590.6	505	519	-	3.64e-06	AAAACCATGCATGCA
MLOC_15725	HORVU1Hr1G072590|HORVU1Hr1G072590.7	384	398	-	7.23e-06	ATAGGCATGCAATCA
MLOC_15725	HORVU1Hr1G072590|HORVU1Hr1G072590.7	505	519	-	3.64e-06	AAAACCATGCATGCA
MLOC_15725	HORVU1Hr1G075570|HORVU1Hr1G075570.1	1150	1164	+	2.42e-06	GCGTGCATGCATGCA
MLOC_15725	HORVU1Hr1G075570|HORVU1Hr1G075570.1	1153	1167	-	3.21e-07	GCATGCATGCATGCA
MLOC_15725	HORVU1Hr1G075570|HORVU1Hr1G075570.1	1154	1168	+	3.21e-07	GCATGCATGCATGCA
MLOC_15725	HORVU1Hr1G075570|HORVU1Hr1G075570.1	895	909	-	3.36e-07	ACATGCATGCAAGGA
MLOC_15725	HORVU1Hr1G075570|HORVU1Hr1G075570.1	896	910	+	3.64e-06	CCTTGCATGCATGTA
MLOC_15725	HORVU1Hr1G075570|HORVU1Hr1G075570.1	899	913	-	7.22e-08	TCATACATGCATGCA
MLOC_15725	HORVU1Hr1G075570|HORVU1Hr1G075570.3	1434	1448	-	3.36e-07	ACATGCATGCAAGGA
MLOC_15725	HORVU1Hr1G075570|HORVU1Hr1G075570.3	1435	1449	+	3.64e-06	CCTTGCATGCATGTA
MLOC_15725	HORVU1Hr1G075570|HORVU1Hr1G075570.3	1438	1452	-	7.22e-08	TCATACATGCATGCA
MLOC_15725	HORVU1Hr1G075570|HORVU1Hr1G075570.5	1097	1111	-	3.36e-07	ACATGCATGCAAGGA
MLOC_15725	HORVU1Hr1G075570|HORVU1Hr1G075570.5	1098	1112	+	3.64e-06	CCTTGCATGCATGTA
MLOC_15725	HORVU1Hr1G075570|HORVU1Hr1G075570.5	1101	1115	-	7.22e-08	TCATACATGCATGCA
MLOC_15725	HORVU1Hr1G075570|HORVU1Hr1G075570.5	1352	1366	+	2.42e-06	GCGTGCATGCATGCA
MLOC_15725	HORVU1Hr1G075570|HORVU1Hr1G075570.5	1355	1369	-	3.21e-07	GCATGCATGCATGCA
MLOC_15725	HORVU1Hr1G075570|HORVU1Hr1G075570.5	1356	1370	+	3.21e-07	GCATGCATGCATGCA
MLOC_15725	HORVU1Hr1G075830|HORVU1Hr1G075830.19	169	183	+	7.59e-06	AAATGCATGCAACAT
MLOC_15725	HORVU1Hr1G075830|HORVU1Hr1G075830.38	129	143	+	7.59e-06	AAATGCATGCAACAT
MLOC_15725	HORVU1Hr1G079360|HORVU1Hr1G079360.1	725	739	+	9.37e-06	GTATTCATGCATGTA
MLOC_15725	HORVU1Hr1G079360|HORVU1Hr1G079360.1	728	742	-	2.06e-08	ATATACATGCATGAA
MLOC_15725	HORVU1Hr1G079360|HORVU1Hr1G079360.2	725	739	+	9.37e-06	GTATTCATGCATGTA
MLOC_15725	HORVU1Hr1G079360|HORVU1Hr1G079360.2	728	742	-	2.06e-08	ATATACATGCATGAA
MLOC_15725	HORVU1Hr1G079360|HORVU1Hr1G079360.3	319	333	+	9.37e-06	GTATTCATGCATGTA
MLOC_15725	HORVU1Hr1G079360|HORVU1Hr1G079360.3	322	336	-	2.06e-08	ATATACATGCATGAA
MLOC_15725	HORVU1Hr1G079360|HORVU1Hr1G079360.4	319	333	+	9.37e-06	GTATTCATGCATGTA
MLOC_15725	HORVU1Hr1G079360|HORVU1Hr1G079360.4	322	336	-	2.06e-08	ATATACATGCATGAA
MLOC_15725	HORVU1Hr1G079360|HORVU1Hr1G079360.6	626	640	+	9.37e-06	GTATTCATGCATGTA
MLOC_15725	HORVU1Hr1G079360|HORVU1Hr1G079360.6	629	643	-	2.06e-08	ATATACATGCATGAA
MLOC_15725	HORVU1Hr1G079360|HORVU1Hr1G079360.7	319	333	+	9.37e-06	GTATTCATGCATGTA
MLOC_15725	HORVU1Hr1G079360|HORVU1Hr1G079360.7	322	336	-	2.06e-08	ATATACATGCATGAA
MLOC_15725	HORVU1Hr1G080240|HORVU1Hr1G080240.35	596	610	-	6.64e-06	TGACGCATGCATATA
MLOC_15725	HORVU1Hr1G080240|HORVU1Hr1G080240.36	178	192	-	6.64e-06	TGACGCATGCATATA
MLOC_15725	HORVU1Hr1G080240|HORVU1Hr1G080240.38	1051	1065	-	6.64e-06	TGACGCATGCATATA
MLOC_15725	HORVU1Hr1G080240|HORVU1Hr1G080240.39	713	727	-	6.64e-06	TGACGCATGCATATA
MLOC_15776	HORVU0Hr1G007690|HORVU0Hr1G007690.1	1403	1423	-	9.28e-07	TTTTTTTTCTCACTCTCTTTT
MLOC_15776	HORVU0Hr1G007690|HORVU0Hr1G007690.1	1405	1425	-	9.66e-06	TTTTTTTTTTCTCACTCTCTT
MLOC_15776	HORVU0Hr1G007690|HORVU0Hr1G007690.1	1407	1427	-	9.28e-07	CCTTTTTTTTTTCTCACTCTC
MLOC_15776	HORVU0Hr1G007690|HORVU0Hr1G007690.10	1427	1447	-	9.28e-07	TTTTTTTTCTCACTCTCTTTT
MLOC_15776	HORVU0Hr1G007690|HORVU0Hr1G007690.10	1429	1449	-	9.66e-06	TTTTTTTTTTCTCACTCTCTT
MLOC_15776	HORVU0Hr1G007690|HORVU0Hr1G007690.10	1431	1451	-	9.28e-07	CCTTTTTTTTTTCTCACTCTC
MLOC_15776	HORVU0Hr1G007690|HORVU0Hr1G007690.11	1406	1426	-	9.28e-07	TTTTTTTTCTCACTCTCTTTT
MLOC_15776	HORVU0Hr1G007690|HORVU0Hr1G007690.11	1408	1428	-	9.66e-06	TTTTTTTTTTCTCACTCTCTT
MLOC_15776	HORVU0Hr1G007690|HORVU0Hr1G007690.11	1410	1430	-	9.28e-07	CCTTTTTTTTTTCTCACTCTC
MLOC_15776	HORVU0Hr1G007690|HORVU0Hr1G007690.2	1421	1441	-	9.28e-07	TTTTTTTTCTCACTCTCTTTT
MLOC_15776	HORVU0Hr1G007690|HORVU0Hr1G007690.2	1423	1443	-	9.66e-06	TTTTTTTTTTCTCACTCTCTT
MLOC_15776	HORVU0Hr1G007690|HORVU0Hr1G007690.2	1425	1445	-	9.28e-07	CCTTTTTTTTTTCTCACTCTC
MLOC_15776	HORVU0Hr1G007690|HORVU0Hr1G007690.3	878	898	-	9.28e-07	TTTTTTTTCTCACTCTCTTTT
MLOC_15776	HORVU0Hr1G007690|HORVU0Hr1G007690.3	880	900	-	9.66e-06	TTTTTTTTTTCTCACTCTCTT
MLOC_15776	HORVU0Hr1G007690|HORVU0Hr1G007690.3	882	902	-	9.28e-07	CCTTTTTTTTTTCTCACTCTC
MLOC_15776	HORVU0Hr1G007690|HORVU0Hr1G007690.4	1403	1423	-	9.28e-07	TTTTTTTTCTCACTCTCTTTT
MLOC_15776	HORVU0Hr1G007690|HORVU0Hr1G007690.4	1405	1425	-	9.66e-06	TTTTTTTTTTCTCACTCTCTT
MLOC_15776	HORVU0Hr1G007690|HORVU0Hr1G007690.4	1407	1427	-	9.28e-07	CCTTTTTTTTTTCTCACTCTC
MLOC_15776	HORVU0Hr1G007690|HORVU0Hr1G007690.5	228	248	-	9.28e-07	TTTTTTTTCTCACTCTCTTTT
MLOC_15776	HORVU0Hr1G007690|HORVU0Hr1G007690.5	230	250	-	9.66e-06	TTTTTTTTTTCTCACTCTCTT
MLOC_15776	HORVU0Hr1G007690|HORVU0Hr1G007690.5	232	252	-	9.28e-07	CCTTTTTTTTTTCTCACTCTC
MLOC_15776	HORVU0Hr1G007690|HORVU0Hr1G007690.6	981	1001	-	9.28e-07	TTTTTTTTCTCACTCTCTTTT
MLOC_15776	HORVU0Hr1G007690|HORVU0Hr1G007690.6	983	1003	-	9.66e-06	TTTTTTTTTTCTCACTCTCTT
MLOC_15776	HORVU0Hr1G007690|HORVU0Hr1G007690.6	985	1005	-	9.28e-07	CCTTTTTTTTTTCTCACTCTC
MLOC_15776	HORVU0Hr1G007690|HORVU0Hr1G007690.7	1167	1187	-	9.28e-07	TTTTTTTTCTCACTCTCTTTT
MLOC_15776	HORVU0Hr1G007690|HORVU0Hr1G007690.7	1169	1189	-	9.66e-06	TTTTTTTTTTCTCACTCTCTT
MLOC_15776	HORVU0Hr1G007690|HORVU0Hr1G007690.7	1171	1191	-	9.28e-07	CCTTTTTTTTTTCTCACTCTC
MLOC_15776	HORVU0Hr1G009850|HORVU0Hr1G009850.1	1150	1170	+	3.16e-07	TTCTTTCCCCCTCTCTCTTTT
MLOC_15776	HORVU0Hr1G009850|HORVU0Hr1G009850.1	1152	1172	+	2.33e-06	CTTTCCCCCTCTCTCTTTTTT
MLOC_15776	HORVU0Hr1G009850|HORVU0Hr1G009850.1	1154	1174	+	3.65e-06	TTCCCCCTCTCTCTTTTTTTT
MLOC_15776	HORVU0Hr1G009850|HORVU0Hr1G009850.2	1090	1110	+	3.16e-07	TTCTTTCCCCCTCTCTCTTTT
MLOC_15776	HORVU0Hr1G009850|HORVU0Hr1G009850.2	1092	1112	+	2.33e-06	CTTTCCCCCTCTCTCTTTTTT
MLOC_15776	HORVU0Hr1G009850|HORVU0Hr1G009850.2	1094	1114	+	3.65e-06	TTCCCCCTCTCTCTTTTTTTT
MLOC_15776	HORVU0Hr1G009850|HORVU0Hr1G009850.3	1090	1110	+	3.16e-07	TTCTTTCCCCCTCTCTCTTTT
MLOC_15776	HORVU0Hr1G009850|HORVU0Hr1G009850.3	1092	1112	+	2.33e-06	CTTTCCCCCTCTCTCTTTTTT
MLOC_15776	HORVU0Hr1G009850|HORVU0Hr1G009850.3	1094	1114	+	3.65e-06	TTCCCCCTCTCTCTTTTTTTT
MLOC_15776	HORVU0Hr1G010040|HORVU0Hr1G010040.10	1045	1065	+	7.48e-07	TAAGCTCCCTTTCTCTCACTC
MLOC_15776	HORVU0Hr1G010040|HORVU0Hr1G010040.4	1025	1045	-	5.3e-06	ATGATTTTCTTTCTCTGTATT
MLOC_15776	HORVU0Hr1G010040|HORVU0Hr1G010040.4	542	562	+	7.48e-07	TAAGCTCCCTTTCTCTCACTC
MLOC_15776	HORVU0Hr1G010040|HORVU0Hr1G010040.6	1025	1045	-	5.3e-06	ATGATTTTCTTTCTCTGTATT
MLOC_15776	HORVU0Hr1G010040|HORVU0Hr1G010040.6	542	562	+	7.48e-07	TAAGCTCCCTTTCTCTCACTC
MLOC_15776	HORVU0Hr1G010040|HORVU0Hr1G010040.7	1025	1045	-	5.3e-06	ATGATTTTCTTTCTCTGTATT
MLOC_15776	HORVU0Hr1G010040|HORVU0Hr1G010040.7	542	562	+	7.48e-07	TAAGCTCCCTTTCTCTCACTC
MLOC_15776	HORVU0Hr1G010040|HORVU0Hr1G010040.8	1237	1257	+	7.48e-07	TAAGCTCCCTTTCTCTCACTC
MLOC_15776	HORVU0Hr1G010040|HORVU0Hr1G010040.9	1025	1045	-	5.3e-06	ATGATTTTCTTTCTCTGTATT
MLOC_15776	HORVU0Hr1G010040|HORVU0Hr1G010040.9	542	562	+	7.48e-07	TAAGCTCCCTTTCTCTCACTC
MLOC_15776	HORVU0Hr1G010080|HORVU0Hr1G010080.14	1223	1243	+	3.32e-06	GAATTTCTCTTTCTCTGTCTG
MLOC_15776	HORVU0Hr1G020960|HORVU0Hr1G020960.1	311	331	+	6.47e-12	CTCTCTCCCTCTCTCTCTCTC
MLOC_15776	HORVU0Hr1G020960|HORVU0Hr1G020960.1	313	333	+	2e-11	CTCTCCCTCTCTCTCTCTCTC
MLOC_15776	HORVU0Hr1G020960|HORVU0Hr1G020960.1	315	335	+	9.24e-10	CTCCCTCTCTCTCTCTCTCGA
MLOC_15776	HORVU0Hr1G020960|HORVU0Hr1G020960.1	317	337	+	1.38e-06	CCCTCTCTCTCTCTCTCGACA
MLOC_15776	HORVU0Hr1G021480|HORVU0Hr1G021480.1	361	381	-	2.21e-06	AACTTTTTTTTTCTTCCTCTC
MLOC_15776	HORVU0Hr1G021480|HORVU0Hr1G021480.1	974	994	-	9.54e-06	CTCCCTCTGTTTCTAAATATA
MLOC_15776	HORVU0Hr1G021480|HORVU0Hr1G021480.2	346	366	+	4.95e-08	TCACATTTCTCTCTCTCTCTC
MLOC_15776	HORVU0Hr1G021480|HORVU0Hr1G021480.2	348	368	+	7.89e-10	ACATTTCTCTCTCTCTCTCTC
MLOC_15776	HORVU0Hr1G021480|HORVU0Hr1G021480.2	350	370	+	3.39e-09	ATTTCTCTCTCTCTCTCTCCC
MLOC_15776	HORVU0Hr1G021480|HORVU0Hr1G021480.2	352	372	+	8.77e-09	TTCTCTCTCTCTCTCTCCCAT
MLOC_15776	HORVU0Hr1G021480|HORVU0Hr1G021480.2	354	374	+	6.18e-08	CTCTCTCTCTCTCTCCCATCC
MLOC_15776	HORVU0Hr1G021480|HORVU0Hr1G021480.2	356	376	+	3.88e-06	CTCTCTCTCTCTCCCATCCCA
MLOC_15776	HORVU0Hr1G021480|HORVU0Hr1G021480.2	49	69	+	7.47e-06	CATTTTCCTTTTCTCTATTTA
MLOC_15776	HORVU0Hr1G021480|HORVU0Hr1G021480.3	67	87	+	4.95e-08	TCACATTTCTCTCTCTCTCTC
MLOC_15776	HORVU0Hr1G021480|HORVU0Hr1G021480.3	69	89	+	7.89e-10	ACATTTCTCTCTCTCTCTCTC
MLOC_15776	HORVU0Hr1G021480|HORVU0Hr1G021480.3	71	91	+	3.39e-09	ATTTCTCTCTCTCTCTCTCCC
MLOC_15776	HORVU0Hr1G021480|HORVU0Hr1G021480.3	73	93	+	8.77e-09	TTCTCTCTCTCTCTCTCCCAT
MLOC_15776	HORVU0Hr1G021480|HORVU0Hr1G021480.3	75	95	+	6.18e-08	CTCTCTCTCTCTCTCCCATCC
MLOC_15776	HORVU0Hr1G021480|HORVU0Hr1G021480.3	77	97	+	3.88e-06	CTCTCTCTCTCTCCCATCCCA
MLOC_15776	HORVU0Hr1G021480|HORVU0Hr1G021480.4	252	272	+	4.95e-08	TCACATTTCTCTCTCTCTCTC
MLOC_15776	HORVU0Hr1G021480|HORVU0Hr1G021480.4	254	274	+	7.89e-10	ACATTTCTCTCTCTCTCTCTC
MLOC_15776	HORVU0Hr1G021480|HORVU0Hr1G021480.4	256	276	+	3.39e-09	ATTTCTCTCTCTCTCTCTCCC
MLOC_15776	HORVU0Hr1G021480|HORVU0Hr1G021480.4	258	278	+	8.77e-09	TTCTCTCTCTCTCTCTCCCAT
MLOC_15776	HORVU0Hr1G021480|HORVU0Hr1G021480.4	260	280	+	6.18e-08	CTCTCTCTCTCTCTCCCATCC
MLOC_15776	HORVU0Hr1G021480|HORVU0Hr1G021480.4	262	282	+	3.88e-06	CTCTCTCTCTCTCCCATCCCA
MLOC_15776	HORVU0Hr1G030830|HORVU0Hr1G030830.1	145	165	+	1.93e-06	CTCTCTCCTCTTCTCTCTCAT
MLOC_15776	HORVU0Hr1G030830|HORVU0Hr1G030830.1	147	167	+	7.32e-06	CTCTCCTCTTCTCTCTCATCC
MLOC_15776	HORVU0Hr1G030830|HORVU0Hr1G030830.3	64	84	+	1.93e-06	CTCTCTCCTCTTCTCTCTCAT
MLOC_15776	HORVU0Hr1G030830|HORVU0Hr1G030830.3	66	86	+	7.32e-06	CTCTCCTCTTCTCTCTCATCC
MLOC_15776	HORVU0Hr1G030830|HORVU0Hr1G030830.4	229	249	+	1.93e-06	CTCTCTCCTCTTCTCTCTCAT
MLOC_15776	HORVU0Hr1G030830|HORVU0Hr1G030830.4	231	251	+	7.32e-06	CTCTCCTCTTCTCTCTCATCC
MLOC_15776	HORVU0Hr1G039090|HORVU0Hr1G039090.1	1330	1350	+	7.5e-06	CTCTCTCACTCCCTTTTTCTT
MLOC_15776	HORVU0Hr1G039090|HORVU0Hr1G039090.1	1332	1352	+	9.23e-06	CTCTCACTCCCTTTTTCTTTC
MLOC_15776	HORVU0Hr1G039090|HORVU0Hr1G039090.1	1334	1354	+	8.57e-06	CTCACTCCCTTTTTCTTTCTT
MLOC_15776	HORVU0Hr1G039090|HORVU0Hr1G039090.1	1336	1356	+	2.03e-06	CACTCCCTTTTTCTTTCTTTT
MLOC_15776	HORVU0Hr1G039090|HORVU0Hr1G039090.2	1330	1350	+	7.5e-06	CTCTCTCACTCCCTTTTTCTT
MLOC_15776	HORVU0Hr1G039090|HORVU0Hr1G039090.2	1332	1352	+	9.23e-06	CTCTCACTCCCTTTTTCTTTC
MLOC_15776	HORVU0Hr1G039090|HORVU0Hr1G039090.2	1334	1354	+	8.57e-06	CTCACTCCCTTTTTCTTTCTT
MLOC_15776	HORVU0Hr1G039090|HORVU0Hr1G039090.2	1336	1356	+	2.03e-06	CACTCCCTTTTTCTTTCTTTT
MLOC_15776	HORVU0Hr1G039090|HORVU0Hr1G039090.3	1330	1350	+	7.5e-06	CTCTCTCACTCCCTTTTTCTT
MLOC_15776	HORVU0Hr1G039090|HORVU0Hr1G039090.3	1332	1352	+	9.23e-06	CTCTCACTCCCTTTTTCTTTC
MLOC_15776	HORVU0Hr1G039090|HORVU0Hr1G039090.3	1334	1354	+	8.57e-06	CTCACTCCCTTTTTCTTTCTT
MLOC_15776	HORVU0Hr1G039090|HORVU0Hr1G039090.3	1336	1356	+	2.03e-06	CACTCCCTTTTTCTTTCTTTT
MLOC_15776	HORVU0Hr1G039090|HORVU0Hr1G039090.4	1330	1350	+	7.5e-06	CTCTCTCACTCCCTTTTTCTT
MLOC_15776	HORVU0Hr1G039090|HORVU0Hr1G039090.4	1332	1352	+	9.23e-06	CTCTCACTCCCTTTTTCTTTC
MLOC_15776	HORVU0Hr1G039090|HORVU0Hr1G039090.4	1334	1354	+	8.57e-06	CTCACTCCCTTTTTCTTTCTT
MLOC_15776	HORVU0Hr1G039090|HORVU0Hr1G039090.4	1336	1356	+	2.03e-06	CACTCCCTTTTTCTTTCTTTT
MLOC_15776	HORVU0Hr1G039090|HORVU0Hr1G039090.5	1330	1350	+	7.5e-06	CTCTCTCACTCCCTTTTTCTT
MLOC_15776	HORVU0Hr1G039090|HORVU0Hr1G039090.5	1332	1352	+	9.23e-06	CTCTCACTCCCTTTTTCTTTC
MLOC_15776	HORVU0Hr1G039090|HORVU0Hr1G039090.5	1334	1354	+	8.57e-06	CTCACTCCCTTTTTCTTTCTT
MLOC_15776	HORVU0Hr1G039090|HORVU0Hr1G039090.5	1336	1356	+	2.03e-06	CACTCCCTTTTTCTTTCTTTT
MLOC_15776	HORVU0Hr1G039090|HORVU0Hr1G039090.6	1330	1350	+	7.5e-06	CTCTCTCACTCCCTTTTTCTT
MLOC_15776	HORVU0Hr1G039090|HORVU0Hr1G039090.6	1332	1352	+	9.23e-06	CTCTCACTCCCTTTTTCTTTC
MLOC_15776	HORVU0Hr1G039090|HORVU0Hr1G039090.6	1334	1354	+	8.57e-06	CTCACTCCCTTTTTCTTTCTT
MLOC_15776	HORVU0Hr1G039090|HORVU0Hr1G039090.6	1336	1356	+	2.03e-06	CACTCCCTTTTTCTTTCTTTT
MLOC_15776	HORVU0Hr1G039090|HORVU0Hr1G039090.7	1330	1350	+	7.5e-06	CTCTCTCACTCCCTTTTTCTT
MLOC_15776	HORVU0Hr1G039090|HORVU0Hr1G039090.7	1332	1352	+	9.23e-06	CTCTCACTCCCTTTTTCTTTC
MLOC_15776	HORVU0Hr1G039090|HORVU0Hr1G039090.7	1334	1354	+	8.57e-06	CTCACTCCCTTTTTCTTTCTT
MLOC_15776	HORVU0Hr1G039090|HORVU0Hr1G039090.7	1336	1356	+	2.03e-06	CACTCCCTTTTTCTTTCTTTT
MLOC_15776	HORVU0Hr1G039090|HORVU0Hr1G039090.8	737	757	+	7.5e-06	CTCTCTCACTCCCTTTTTCTT
MLOC_15776	HORVU0Hr1G039090|HORVU0Hr1G039090.8	739	759	+	9.23e-06	CTCTCACTCCCTTTTTCTTTC
MLOC_15776	HORVU0Hr1G039090|HORVU0Hr1G039090.8	741	761	+	8.57e-06	CTCACTCCCTTTTTCTTTCTT
MLOC_15776	HORVU0Hr1G039090|HORVU0Hr1G039090.8	743	763	+	2.03e-06	CACTCCCTTTTTCTTTCTTTT
MLOC_15776	HORVU0Hr1G039090|HORVU0Hr1G039090.9	611	631	+	7.5e-06	CTCTCTCACTCCCTTTTTCTT
MLOC_15776	HORVU0Hr1G039090|HORVU0Hr1G039090.9	613	633	+	9.23e-06	CTCTCACTCCCTTTTTCTTTC
MLOC_15776	HORVU0Hr1G039090|HORVU0Hr1G039090.9	615	635	+	8.57e-06	CTCACTCCCTTTTTCTTTCTT
MLOC_15776	HORVU0Hr1G039090|HORVU0Hr1G039090.9	617	637	+	2.03e-06	CACTCCCTTTTTCTTTCTTTT
MLOC_15776	HORVU0Hr1G040540|HORVU0Hr1G040540.10	1264	1284	+	1.09e-06	TCCGACTCCTCTCTCTCTCTC
MLOC_15776	HORVU0Hr1G040540|HORVU0Hr1G040540.10	1266	1286	+	2.09e-06	CGACTCCTCTCTCTCTCTCTC
MLOC_15776	HORVU0Hr1G040540|HORVU0Hr1G040540.10	1268	1288	+	5.24e-09	ACTCCTCTCTCTCTCTCTCTC
MLOC_15776	HORVU0Hr1G040540|HORVU0Hr1G040540.10	1270	1290	+	9.19e-12	TCCTCTCTCTCTCTCTCTCTC
MLOC_15776	HORVU0Hr1G040540|HORVU0Hr1G040540.10	1272	1292	+	3.38e-11	CTCTCTCTCTCTCTCTCTCTG
MLOC_15776	HORVU0Hr1G040540|HORVU0Hr1G040540.10	1274	1294	+	2.82e-08	CTCTCTCTCTCTCTCTCTGAC
MLOC_15776	HORVU0Hr1G040540|HORVU0Hr1G040540.10	1276	1296	+	3.36e-08	CTCTCTCTCTCTCTCTGACCT
MLOC_15776	HORVU1Hr1G000340|HORVU1Hr1G000340.1	1343	1363	+	5.73e-06	TACCCAATCTCTCTCTCTATC
MLOC_15776	HORVU1Hr1G000340|HORVU1Hr1G000340.1	1345	1365	+	5.61e-09	CCCAATCTCTCTCTCTATCTA
MLOC_15776	HORVU1Hr1G000340|HORVU1Hr1G000340.1	1347	1367	+	7e-09	CAATCTCTCTCTCTATCTATC
MLOC_15776	HORVU1Hr1G000340|HORVU1Hr1G000340.1	1349	1369	+	1.85e-09	ATCTCTCTCTCTATCTATCTC
MLOC_15776	HORVU1Hr1G000340|HORVU1Hr1G000340.1	1351	1371	+	1.85e-08	CTCTCTCTCTATCTATCTCCC
MLOC_15776	HORVU1Hr1G000340|HORVU1Hr1G000340.1	1353	1373	+	7.94e-07	CTCTCTCTATCTATCTCCCGA
MLOC_15776	HORVU1Hr1G000340|HORVU1Hr1G000340.2	1361	1381	+	5.73e-06	TACCCAATCTCTCTCTCTATC
MLOC_15776	HORVU1Hr1G000340|HORVU1Hr1G000340.2	1363	1383	+	5.61e-09	CCCAATCTCTCTCTCTATCTA
MLOC_15776	HORVU1Hr1G000340|HORVU1Hr1G000340.2	1365	1385	+	7e-09	CAATCTCTCTCTCTATCTATC
MLOC_15776	HORVU1Hr1G000340|HORVU1Hr1G000340.2	1367	1387	+	1.85e-09	ATCTCTCTCTCTATCTATCTC
MLOC_15776	HORVU1Hr1G000340|HORVU1Hr1G000340.2	1369	1389	+	1.85e-08	CTCTCTCTCTATCTATCTCCC
MLOC_15776	HORVU1Hr1G000340|HORVU1Hr1G000340.2	1371	1391	+	7.94e-07	CTCTCTCTATCTATCTCCCGA
MLOC_15776	HORVU1Hr1G000350|HORVU1Hr1G000350.6	406	426	+	8.93e-06	ATTTCATTCTCTCTCTTCTTT
MLOC_15776	HORVU1Hr1G000350|HORVU1Hr1G000350.6	408	428	+	2.87e-06	TTCATTCTCTCTCTTCTTTTA
MLOC_15776	HORVU1Hr1G004330|HORVU1Hr1G004330.10	215	235	+	7.66e-06	ACATCTCCCCCTCTCCCTCGC
MLOC_15776	HORVU1Hr1G004330|HORVU1Hr1G004330.11	215	235	+	7.66e-06	ACATCTCCCCCTCTCCCTCGC
MLOC_15776	HORVU1Hr1G004330|HORVU1Hr1G004330.13	260	280	+	7.66e-06	ACATCTCCCCCTCTCCCTCGC
MLOC_15776	HORVU1Hr1G004330|HORVU1Hr1G004330.14	518	538	+	7.66e-06	ACATCTCCCCCTCTCCCTCGC
MLOC_15776	HORVU1Hr1G004330|HORVU1Hr1G004330.15	538	558	+	7.66e-06	ACATCTCCCCCTCTCCCTCGC
MLOC_15776	HORVU1Hr1G004330|HORVU1Hr1G004330.2	215	235	+	7.66e-06	ACATCTCCCCCTCTCCCTCGC
MLOC_15776	HORVU1Hr1G004330|HORVU1Hr1G004330.4	260	280	+	7.66e-06	ACATCTCCCCCTCTCCCTCGC
MLOC_15776	HORVU1Hr1G004330|HORVU1Hr1G004330.5	260	280	+	7.66e-06	ACATCTCCCCCTCTCCCTCGC
MLOC_15776	HORVU1Hr1G004330|HORVU1Hr1G004330.6	248	268	+	7.66e-06	ACATCTCCCCCTCTCCCTCGC
MLOC_15776	HORVU1Hr1G004330|HORVU1Hr1G004330.7	290	310	+	7.66e-06	ACATCTCCCCCTCTCCCTCGC
MLOC_15776	HORVU1Hr1G004720|HORVU1Hr1G004720.1	1262	1282	-	2.69e-06	ATCTTTCTCTCCATCTCTTTA
MLOC_15776	HORVU1Hr1G004720|HORVU1Hr1G004720.1	1266	1286	-	8.38e-07	CTGGATCTTTCTCTCCATCTC
MLOC_15776	HORVU1Hr1G004720|HORVU1Hr1G004720.2	1262	1282	-	2.69e-06	ATCTTTCTCTCCATCTCTTTA
MLOC_15776	HORVU1Hr1G004720|HORVU1Hr1G004720.2	1266	1286	-	8.38e-07	CTGGATCTTTCTCTCCATCTC
MLOC_15776	HORVU1Hr1G004720|HORVU1Hr1G004720.3	1124	1144	-	2.69e-06	ATCTTTCTCTCCATCTCTTTA
MLOC_15776	HORVU1Hr1G004720|HORVU1Hr1G004720.3	1128	1148	-	8.38e-07	CTGGATCTTTCTCTCCATCTC
MLOC_15776	HORVU1Hr1G004720|HORVU1Hr1G004720.4	1124	1144	-	2.69e-06	ATCTTTCTCTCCATCTCTTTA
MLOC_15776	HORVU1Hr1G004720|HORVU1Hr1G004720.4	1128	1148	-	8.38e-07	CTGGATCTTTCTCTCCATCTC
MLOC_15776	HORVU1Hr1G004720|HORVU1Hr1G004720.5	1124	1144	-	2.69e-06	ATCTTTCTCTCCATCTCTTTA
MLOC_15776	HORVU1Hr1G004720|HORVU1Hr1G004720.5	1128	1148	-	8.38e-07	CTGGATCTTTCTCTCCATCTC
MLOC_15776	HORVU1Hr1G015770|HORVU1Hr1G015770.1	1093	1113	-	3.86e-06	CATTGTTTCTTTATCTATCTA
MLOC_15776	HORVU1Hr1G015770|HORVU1Hr1G015770.2	60	80	-	3.86e-06	CATTGTTTCTTTATCTATCTA
MLOC_15776	HORVU1Hr1G015770|HORVU1Hr1G015770.3	517	537	-	3.86e-06	CATTGTTTCTTTATCTATCTA
MLOC_15776	HORVU1Hr1G017570|HORVU1Hr1G017570.11	83	103	+	5.19e-06	TCAGCTCTCACTCTCACTCTC
MLOC_15776	HORVU1Hr1G017570|HORVU1Hr1G017570.12	83	103	+	5.19e-06	TCAGCTCTCACTCTCACTCTC
MLOC_15776	HORVU1Hr1G017570|HORVU1Hr1G017570.13	1450	1470	+	5.19e-06	TCAGCTCTCACTCTCACTCTC
MLOC_15776	HORVU1Hr1G017570|HORVU1Hr1G017570.14	1210	1230	+	5.19e-06	TCAGCTCTCACTCTCACTCTC
MLOC_15776	HORVU1Hr1G017570|HORVU1Hr1G017570.15	674	694	+	5.19e-06	TCAGCTCTCACTCTCACTCTC
MLOC_15776	HORVU1Hr1G017570|HORVU1Hr1G017570.16	221	241	+	5.19e-06	TCAGCTCTCACTCTCACTCTC
MLOC_15776	HORVU1Hr1G017570|HORVU1Hr1G017570.17	95	115	+	5.19e-06	TCAGCTCTCACTCTCACTCTC
MLOC_15776	HORVU1Hr1G018010|HORVU1Hr1G018010.1	237	257	+	3.52e-06	CTCTCTCATCTTCTCTCTCAT
MLOC_15776	HORVU1Hr1G018010|HORVU1Hr1G018010.1	239	259	+	4.66e-06	CTCTCATCTTCTCTCTCATCC
MLOC_15776	HORVU1Hr1G018010|HORVU1Hr1G018010.2	237	257	+	3.52e-06	CTCTCTCATCTTCTCTCTCAT
MLOC_15776	HORVU1Hr1G018010|HORVU1Hr1G018010.2	239	259	+	4.66e-06	CTCTCATCTTCTCTCTCATCC
MLOC_15776	HORVU1Hr1G018010|HORVU1Hr1G018010.3	237	257	+	3.52e-06	CTCTCTCATCTTCTCTCTCAT
MLOC_15776	HORVU1Hr1G018010|HORVU1Hr1G018010.3	239	259	+	4.66e-06	CTCTCATCTTCTCTCTCATCC
MLOC_15776	HORVU1Hr1G018010|HORVU1Hr1G018010.4	237	257	+	3.52e-06	CTCTCTCATCTTCTCTCTCAT
MLOC_15776	HORVU1Hr1G018010|HORVU1Hr1G018010.4	239	259	+	4.66e-06	CTCTCATCTTCTCTCTCATCC
MLOC_15776	HORVU1Hr1G018010|HORVU1Hr1G018010.5	237	257	+	3.52e-06	CTCTCTCATCTTCTCTCTCAT
MLOC_15776	HORVU1Hr1G018010|HORVU1Hr1G018010.5	239	259	+	4.66e-06	CTCTCATCTTCTCTCTCATCC
MLOC_15776	HORVU1Hr1G018010|HORVU1Hr1G018010.6	237	257	+	3.52e-06	CTCTCTCATCTTCTCTCTCAT
MLOC_15776	HORVU1Hr1G018010|HORVU1Hr1G018010.6	239	259	+	4.66e-06	CTCTCATCTTCTCTCTCATCC
MLOC_15776	HORVU1Hr1G018010|HORVU1Hr1G018010.7	237	257	+	3.52e-06	CTCTCTCATCTTCTCTCTCAT
MLOC_15776	HORVU1Hr1G018010|HORVU1Hr1G018010.7	239	259	+	4.66e-06	CTCTCATCTTCTCTCTCATCC
MLOC_15776	HORVU1Hr1G021160|HORVU1Hr1G021160.1	1474	1494	-	2.48e-06	CTCTCTCTATCTCTCTGAGTC
MLOC_15776	HORVU1Hr1G021160|HORVU1Hr1G021160.1	1476	1496	-	7.25e-06	CTCTCTCTCTATCTCTCTGAG
MLOC_15776	HORVU1Hr1G021160|HORVU1Hr1G021160.1	1478	1498	-	2.14e-09	CTCTCTCTCTCTATCTCTCTG
MLOC_15776	HORVU1Hr1G021160|HORVU1Hr1G021160.1	1480	1500	-	3.62e-12	CTCTCTCTCTCTCTATCTCTC
MLOC_15776	HORVU1Hr1G021160|HORVU1Hr1G021160.2	29	49	-	2.48e-06	CTCTCTCTATCTCTCTGAGTC
MLOC_15776	HORVU1Hr1G021160|HORVU1Hr1G021160.2	31	51	-	7.25e-06	CTCTCTCTCTATCTCTCTGAG
MLOC_15776	HORVU1Hr1G021160|HORVU1Hr1G021160.2	33	53	-	2.14e-09	CTCTCTCTCTCTATCTCTCTG
MLOC_15776	HORVU1Hr1G021160|HORVU1Hr1G021160.2	35	55	-	3.62e-12	CTCTCTCTCTCTCTATCTCTC
MLOC_15776	HORVU1Hr1G021160|HORVU1Hr1G021160.2	37	57	-	2.76e-11	ATCTCTCTCTCTCTCTATCTC
MLOC_15776	HORVU1Hr1G021160|HORVU1Hr1G021160.2	39	59	-	6.92e-10	CCATCTCTCTCTCTCTCTATC
MLOC_15776	HORVU1Hr1G021160|HORVU1Hr1G021160.2	41	61	-	2.41e-08	GCCCATCTCTCTCTCTCTCTA
MLOC_15776	HORVU1Hr1G021160|HORVU1Hr1G021160.2	43	63	-	2.66e-06	CCGCCCATCTCTCTCTCTCTC
MLOC_15776	HORVU1Hr1G021160|HORVU1Hr1G021160.3	29	49	-	2.48e-06	CTCTCTCTATCTCTCTGAGTC
MLOC_15776	HORVU1Hr1G021160|HORVU1Hr1G021160.3	31	51	-	7.25e-06	CTCTCTCTCTATCTCTCTGAG
MLOC_15776	HORVU1Hr1G021160|HORVU1Hr1G021160.3	33	53	-	2.14e-09	CTCTCTCTCTCTATCTCTCTG
MLOC_15776	HORVU1Hr1G021160|HORVU1Hr1G021160.3	35	55	-	3.62e-12	CTCTCTCTCTCTCTATCTCTC
MLOC_15776	HORVU1Hr1G021160|HORVU1Hr1G021160.3	37	57	-	2.76e-11	ATCTCTCTCTCTCTCTATCTC
MLOC_15776	HORVU1Hr1G021160|HORVU1Hr1G021160.3	39	59	-	6.92e-10	CCATCTCTCTCTCTCTCTATC
MLOC_15776	HORVU1Hr1G021160|HORVU1Hr1G021160.3	41	61	-	2.41e-08	GCCCATCTCTCTCTCTCTCTA
MLOC_15776	HORVU1Hr1G021160|HORVU1Hr1G021160.3	43	63	-	2.66e-06	CCGCCCATCTCTCTCTCTCTC
MLOC_15776	HORVU1Hr1G021160|HORVU1Hr1G021160.4	29	49	-	2.48e-06	CTCTCTCTATCTCTCTGAGTC
MLOC_15776	HORVU1Hr1G021160|HORVU1Hr1G021160.4	31	51	-	7.25e-06	CTCTCTCTCTATCTCTCTGAG
MLOC_15776	HORVU1Hr1G021160|HORVU1Hr1G021160.4	33	53	-	2.14e-09	CTCTCTCTCTCTATCTCTCTG
MLOC_15776	HORVU1Hr1G021160|HORVU1Hr1G021160.4	35	55	-	3.62e-12	CTCTCTCTCTCTCTATCTCTC
MLOC_15776	HORVU1Hr1G021160|HORVU1Hr1G021160.4	37	57	-	2.76e-11	ATCTCTCTCTCTCTCTATCTC
MLOC_15776	HORVU1Hr1G021160|HORVU1Hr1G021160.4	39	59	-	6.92e-10	CCATCTCTCTCTCTCTCTATC
MLOC_15776	HORVU1Hr1G021160|HORVU1Hr1G021160.4	41	61	-	2.41e-08	GCCCATCTCTCTCTCTCTCTA
MLOC_15776	HORVU1Hr1G021160|HORVU1Hr1G021160.4	43	63	-	2.66e-06	CCGCCCATCTCTCTCTCTCTC
MLOC_15776	HORVU1Hr1G021160|HORVU1Hr1G021160.5	1474	1494	-	2.48e-06	CTCTCTCTATCTCTCTGAGTC
MLOC_15776	HORVU1Hr1G021160|HORVU1Hr1G021160.5	1476	1496	-	7.25e-06	CTCTCTCTCTATCTCTCTGAG
MLOC_15776	HORVU1Hr1G021160|HORVU1Hr1G021160.5	1478	1498	-	2.14e-09	CTCTCTCTCTCTATCTCTCTG
MLOC_15776	HORVU1Hr1G021160|HORVU1Hr1G021160.5	1480	1500	-	3.62e-12	CTCTCTCTCTCTCTATCTCTC
MLOC_15776	HORVU1Hr1G021930|HORVU1Hr1G021930.10	700	720	+	5.39e-07	TTCCTTCTCTTTCCCCCTCTC
MLOC_15776	HORVU1Hr1G021930|HORVU1Hr1G021930.18	700	720	+	5.39e-07	TTCCTTCTCTTTCCCCCTCTC
MLOC_15776	HORVU1Hr1G021930|HORVU1Hr1G021930.21	1076	1096	+	5.39e-07	TTCCTTCTCTTTCCCCCTCTC
MLOC_15776	HORVU1Hr1G021930|HORVU1Hr1G021930.22	1076	1096	+	5.39e-07	TTCCTTCTCTTTCCCCCTCTC
MLOC_15776	HORVU1Hr1G021930|HORVU1Hr1G021930.26	946	966	+	5.39e-07	TTCCTTCTCTTTCCCCCTCTC
MLOC_15776	HORVU1Hr1G021930|HORVU1Hr1G021930.27	700	720	+	5.39e-07	TTCCTTCTCTTTCCCCCTCTC
MLOC_15776	HORVU1Hr1G021930|HORVU1Hr1G021930.3	700	720	+	5.39e-07	TTCCTTCTCTTTCCCCCTCTC
MLOC_15776	HORVU1Hr1G021930|HORVU1Hr1G021930.30	700	720	+	5.39e-07	TTCCTTCTCTTTCCCCCTCTC
MLOC_15776	HORVU1Hr1G021930|HORVU1Hr1G021930.31	277	297	+	5.39e-07	TTCCTTCTCTTTCCCCCTCTC
MLOC_15776	HORVU1Hr1G021930|HORVU1Hr1G021930.34	700	720	+	5.39e-07	TTCCTTCTCTTTCCCCCTCTC
MLOC_15776	HORVU1Hr1G021930|HORVU1Hr1G021930.35	1055	1075	+	5.39e-07	TTCCTTCTCTTTCCCCCTCTC
MLOC_15776	HORVU1Hr1G021930|HORVU1Hr1G021930.6	271	291	+	5.39e-07	TTCCTTCTCTTTCCCCCTCTC
MLOC_15776	HORVU1Hr1G021930|HORVU1Hr1G021930.7	1097	1117	+	5.39e-07	TTCCTTCTCTTTCCCCCTCTC
MLOC_15776	HORVU1Hr1G021930|HORVU1Hr1G021930.9	700	720	+	5.39e-07	TTCCTTCTCTTTCCCCCTCTC
MLOC_15776	HORVU1Hr1G028170|HORVU1Hr1G028170.1	1003	1023	-	2.45e-06	GCCTTACTCTCTCTCTCTTGT
MLOC_15776	HORVU1Hr1G028170|HORVU1Hr1G028170.1	1005	1025	-	2.76e-07	CAGCCTTACTCTCTCTCTCTT
MLOC_15776	HORVU1Hr1G028170|HORVU1Hr1G028170.1	1009	1029	-	9.31e-06	CTGGCAGCCTTACTCTCTCTC
MLOC_15776	HORVU1Hr1G028170|HORVU1Hr1G028170.1	1112	1132	-	4.58e-08	CTCACTCTCTCTCTCTGTAGC
MLOC_15776	HORVU1Hr1G028170|HORVU1Hr1G028170.1	1114	1134	-	3.46e-08	CTCTCACTCTCTCTCTCTGTA
MLOC_15776	HORVU1Hr1G028170|HORVU1Hr1G028170.1	1116	1136	-	8.21e-09	CCCTCTCACTCTCTCTCTCTG
MLOC_15776	HORVU1Hr1G028170|HORVU1Hr1G028170.1	1118	1138	-	1.53e-07	ACCCCTCTCACTCTCTCTCTC
MLOC_15776	HORVU1Hr1G028170|HORVU1Hr1G028170.1	1120	1140	-	2.44e-07	CCACCCCTCTCACTCTCTCTC
MLOC_15776	HORVU1Hr1G028170|HORVU1Hr1G028170.1	1122	1142	-	4.7e-06	CTCCACCCCTCTCACTCTCTC
MLOC_15776	HORVU1Hr1G028170|HORVU1Hr1G028170.1	1194	1214	-	9.04e-06	CCCGCTCTCTCTCTACTCCAC
MLOC_15776	HORVU1Hr1G028170|HORVU1Hr1G028170.1	1196	1216	-	7.99e-06	TCCCCGCTCTCTCTCTACTCC
MLOC_15776	HORVU1Hr1G028170|HORVU1Hr1G028170.1	1200	1220	-	5.19e-06	CTCCTCCCCGCTCTCTCTCTA
MLOC_15776	HORVU1Hr1G028170|HORVU1Hr1G028170.1	1218	1238	-	2.96e-06	TCCACTCTCTCTCTAGGTCTC
MLOC_15776	HORVU1Hr1G028170|HORVU1Hr1G028170.1	1370	1390	-	1.49e-07	CTCTCTCTTTCTCTCTTTATG
MLOC_15776	HORVU1Hr1G028170|HORVU1Hr1G028170.1	1372	1392	-	1.22e-10	CTCTCTCTCTTTCTCTCTTTA
MLOC_15776	HORVU1Hr1G028170|HORVU1Hr1G028170.1	1374	1394	-	4.07e-06	AGCTCTCTCTCTTTCTCTCTT
MLOC_15776	HORVU1Hr1G028170|HORVU1Hr1G028170.1	1376	1396	-	8.26e-09	CCAGCTCTCTCTCTTTCTCTC
MLOC_15776	HORVU1Hr1G028170|HORVU1Hr1G028170.1	1378	1398	-	9.77e-06	AGCCAGCTCTCTCTCTTTCTC
MLOC_15776	HORVU1Hr1G028170|HORVU1Hr1G028170.1	1464	1484	-	5.26e-06	CTCCCTCTCTCTCCTTCAACC
MLOC_15776	HORVU1Hr1G028170|HORVU1Hr1G028170.1	1466	1486	-	4.63e-07	CTCTCCCTCTCTCTCCTTCAA
MLOC_15776	HORVU1Hr1G028170|HORVU1Hr1G028170.1	1468	1488	-	8.26e-09	CCCTCTCCCTCTCTCTCCTTC
MLOC_15776	HORVU1Hr1G028170|HORVU1Hr1G028170.1	1470	1490	-	8.83e-08	CTCCCTCTCCCTCTCTCTCCT
MLOC_15776	HORVU1Hr1G028170|HORVU1Hr1G028170.1	1472	1492	-	3.26e-08	CTCTCCCTCTCCCTCTCTCTC
MLOC_15776	HORVU1Hr1G028170|HORVU1Hr1G028170.1	1474	1494	-	4.19e-09	CCCTCTCCCTCTCCCTCTCTC
MLOC_15776	HORVU1Hr1G028170|HORVU1Hr1G028170.1	1476	1496	-	1.5e-08	CTCCCTCTCCCTCTCCCTCTC
MLOC_15776	HORVU1Hr1G028170|HORVU1Hr1G028170.1	1478	1498	-	2.44e-07	CTCTCCCTCTCCCTCTCCCTC
MLOC_15776	HORVU1Hr1G028170|HORVU1Hr1G028170.1	1480	1500	-	2.37e-08	CTCTCTCCCTCTCCCTCTCCC
MLOC_15776	HORVU1Hr1G028170|HORVU1Hr1G028170.1	776	796	-	2.18e-07	CTCTCTCTCTCTCTCATCTTT
MLOC_15776	HORVU1Hr1G028170|HORVU1Hr1G028170.1	778	798	-	2.04e-08	CTCTCTCTCTCTCTCTCATCT
MLOC_15776	HORVU1Hr1G028170|HORVU1Hr1G028170.1	780	800	-	1.56e-10	CTCTCTCTCTCTCTCTCTCAT
MLOC_15776	HORVU1Hr1G028170|HORVU1Hr1G028170.1	782	802	-	1.32e-12	CCCTCTCTCTCTCTCTCTCTC
MLOC_15776	HORVU1Hr1G028170|HORVU1Hr1G028170.1	784	804	-	1.7e-09	GCCCCTCTCTCTCTCTCTCTC
MLOC_15776	HORVU1Hr1G028170|HORVU1Hr1G028170.1	786	806	-	6.71e-08	GTGCCCCTCTCTCTCTCTCTC
MLOC_15776	HORVU1Hr1G028170|HORVU1Hr1G028170.1	788	808	-	3.68e-08	CTGTGCCCCTCTCTCTCTCTC
MLOC_15776	HORVU1Hr1G028170|HORVU1Hr1G028170.1	790	810	-	3.93e-07	CCCTGTGCCCCTCTCTCTCTC
MLOC_15776	HORVU1Hr1G028170|HORVU1Hr1G028170.10	126	146	-	2.18e-07	CTCTCTCTCTCTCTCATCTTT
MLOC_15776	HORVU1Hr1G028170|HORVU1Hr1G028170.10	128	148	-	2.04e-08	CTCTCTCTCTCTCTCTCATCT
MLOC_15776	HORVU1Hr1G028170|HORVU1Hr1G028170.10	130	150	-	1.56e-10	CTCTCTCTCTCTCTCTCTCAT
MLOC_15776	HORVU1Hr1G028170|HORVU1Hr1G028170.10	132	152	-	1.32e-12	CCCTCTCTCTCTCTCTCTCTC
MLOC_15776	HORVU1Hr1G028170|HORVU1Hr1G028170.10	134	154	-	1.7e-09	GCCCCTCTCTCTCTCTCTCTC
MLOC_15776	HORVU1Hr1G028170|HORVU1Hr1G028170.10	136	156	-	6.71e-08	GTGCCCCTCTCTCTCTCTCTC
MLOC_15776	HORVU1Hr1G028170|HORVU1Hr1G028170.10	138	158	-	3.68e-08	CTGTGCCCCTCTCTCTCTCTC
MLOC_15776	HORVU1Hr1G028170|HORVU1Hr1G028170.10	140	160	-	3.93e-07	CCCTGTGCCCCTCTCTCTCTC
MLOC_15776	HORVU1Hr1G028170|HORVU1Hr1G028170.10	353	373	-	2.45e-06	GCCTTACTCTCTCTCTCTTGT
MLOC_15776	HORVU1Hr1G028170|HORVU1Hr1G028170.10	355	375	-	2.76e-07	CAGCCTTACTCTCTCTCTCTT
MLOC_15776	HORVU1Hr1G028170|HORVU1Hr1G028170.10	359	379	-	9.31e-06	CTGGCAGCCTTACTCTCTCTC
MLOC_15776	HORVU1Hr1G028170|HORVU1Hr1G028170.10	462	482	-	4.58e-08	CTCACTCTCTCTCTCTGTAGC
MLOC_15776	HORVU1Hr1G028170|HORVU1Hr1G028170.10	464	484	-	3.46e-08	CTCTCACTCTCTCTCTCTGTA
MLOC_15776	HORVU1Hr1G028170|HORVU1Hr1G028170.10	466	486	-	8.21e-09	CCCTCTCACTCTCTCTCTCTG
MLOC_15776	HORVU1Hr1G028170|HORVU1Hr1G028170.10	468	488	-	1.53e-07	ACCCCTCTCACTCTCTCTCTC
MLOC_15776	HORVU1Hr1G028170|HORVU1Hr1G028170.10	470	490	-	2.44e-07	CCACCCCTCTCACTCTCTCTC
MLOC_15776	HORVU1Hr1G028170|HORVU1Hr1G028170.10	472	492	-	4.7e-06	CTCCACCCCTCTCACTCTCTC
MLOC_15776	HORVU1Hr1G028170|HORVU1Hr1G028170.10	544	564	-	9.04e-06	CCCGCTCTCTCTCTACTCCAC
MLOC_15776	HORVU1Hr1G028170|HORVU1Hr1G028170.10	546	566	-	7.99e-06	TCCCCGCTCTCTCTCTACTCC
MLOC_15776	HORVU1Hr1G028170|HORVU1Hr1G028170.10	550	570	-	5.19e-06	CTCCTCCCCGCTCTCTCTCTA
MLOC_15776	HORVU1Hr1G028170|HORVU1Hr1G028170.10	568	588	-	2.96e-06	TCCACTCTCTCTCTAGGTCTC
MLOC_15776	HORVU1Hr1G028170|HORVU1Hr1G028170.10	720	740	-	1.49e-07	CTCTCTCTTTCTCTCTTTATG
MLOC_15776	HORVU1Hr1G028170|HORVU1Hr1G028170.10	722	742	-	1.22e-10	CTCTCTCTCTTTCTCTCTTTA
MLOC_15776	HORVU1Hr1G028170|HORVU1Hr1G028170.10	724	744	-	4.07e-06	AGCTCTCTCTCTTTCTCTCTT
MLOC_15776	HORVU1Hr1G028170|HORVU1Hr1G028170.10	726	746	-	8.26e-09	CCAGCTCTCTCTCTTTCTCTC
MLOC_15776	HORVU1Hr1G028170|HORVU1Hr1G028170.10	728	748	-	9.77e-06	AGCCAGCTCTCTCTCTTTCTC
MLOC_15776	HORVU1Hr1G028170|HORVU1Hr1G028170.10	814	834	-	5.26e-06	CTCCCTCTCTCTCCTTCAACC
MLOC_15776	HORVU1Hr1G028170|HORVU1Hr1G028170.10	816	836	-	4.63e-07	CTCTCCCTCTCTCTCCTTCAA
MLOC_15776	HORVU1Hr1G028170|HORVU1Hr1G028170.10	818	838	-	8.26e-09	CCCTCTCCCTCTCTCTCCTTC
MLOC_15776	HORVU1Hr1G028170|HORVU1Hr1G028170.10	820	840	-	8.83e-08	CTCCCTCTCCCTCTCTCTCCT
MLOC_15776	HORVU1Hr1G028170|HORVU1Hr1G028170.10	822	842	-	3.26e-08	CTCTCCCTCTCCCTCTCTCTC
MLOC_15776	HORVU1Hr1G028170|HORVU1Hr1G028170.10	824	844	-	4.19e-09	CCCTCTCCCTCTCCCTCTCTC
MLOC_15776	HORVU1Hr1G028170|HORVU1Hr1G028170.10	826	846	-	1.5e-08	CTCCCTCTCCCTCTCCCTCTC
MLOC_15776	HORVU1Hr1G028170|HORVU1Hr1G028170.10	828	848	-	2.44e-07	CTCTCCCTCTCCCTCTCCCTC
MLOC_15776	HORVU1Hr1G028170|HORVU1Hr1G028170.10	830	850	-	2.37e-08	CTCTCTCCCTCTCCCTCTCCC
MLOC_15776	HORVU1Hr1G028170|HORVU1Hr1G028170.10	832	852	-	6.55e-09	ATCTCTCTCCCTCTCCCTCTC
MLOC_15776	HORVU1Hr1G028170|HORVU1Hr1G028170.10	834	854	-	2.8e-07	CCATCTCTCTCCCTCTCCCTC
MLOC_15776	HORVU1Hr1G028170|HORVU1Hr1G028170.11	126	146	-	2.18e-07	CTCTCTCTCTCTCTCATCTTT
MLOC_15776	HORVU1Hr1G028170|HORVU1Hr1G028170.11	128	148	-	2.04e-08	CTCTCTCTCTCTCTCTCATCT
MLOC_15776	HORVU1Hr1G028170|HORVU1Hr1G028170.11	130	150	-	1.56e-10	CTCTCTCTCTCTCTCTCTCAT
MLOC_15776	HORVU1Hr1G028170|HORVU1Hr1G028170.11	132	152	-	1.32e-12	CCCTCTCTCTCTCTCTCTCTC
MLOC_15776	HORVU1Hr1G028170|HORVU1Hr1G028170.11	134	154	-	1.7e-09	GCCCCTCTCTCTCTCTCTCTC
MLOC_15776	HORVU1Hr1G028170|HORVU1Hr1G028170.11	136	156	-	6.71e-08	GTGCCCCTCTCTCTCTCTCTC
MLOC_15776	HORVU1Hr1G028170|HORVU1Hr1G028170.11	138	158	-	3.68e-08	CTGTGCCCCTCTCTCTCTCTC
MLOC_15776	HORVU1Hr1G028170|HORVU1Hr1G028170.11	140	160	-	3.93e-07	CCCTGTGCCCCTCTCTCTCTC
MLOC_15776	HORVU1Hr1G028170|HORVU1Hr1G028170.11	353	373	-	2.45e-06	GCCTTACTCTCTCTCTCTTGT
MLOC_15776	HORVU1Hr1G028170|HORVU1Hr1G028170.11	355	375	-	2.76e-07	CAGCCTTACTCTCTCTCTCTT
MLOC_15776	HORVU1Hr1G028170|HORVU1Hr1G028170.11	359	379	-	9.31e-06	CTGGCAGCCTTACTCTCTCTC
MLOC_15776	HORVU1Hr1G028170|HORVU1Hr1G028170.11	462	482	-	4.58e-08	CTCACTCTCTCTCTCTGTAGC
MLOC_15776	HORVU1Hr1G028170|HORVU1Hr1G028170.11	464	484	-	3.46e-08	CTCTCACTCTCTCTCTCTGTA
MLOC_15776	HORVU1Hr1G028170|HORVU1Hr1G028170.11	466	486	-	8.21e-09	CCCTCTCACTCTCTCTCTCTG
MLOC_15776	HORVU1Hr1G028170|HORVU1Hr1G028170.11	468	488	-	1.53e-07	ACCCCTCTCACTCTCTCTCTC
MLOC_15776	HORVU1Hr1G028170|HORVU1Hr1G028170.11	470	490	-	2.44e-07	CCACCCCTCTCACTCTCTCTC
MLOC_15776	HORVU1Hr1G028170|HORVU1Hr1G028170.11	472	492	-	4.7e-06	CTCCACCCCTCTCACTCTCTC
MLOC_15776	HORVU1Hr1G028170|HORVU1Hr1G028170.11	544	564	-	9.04e-06	CCCGCTCTCTCTCTACTCCAC
MLOC_15776	HORVU1Hr1G028170|HORVU1Hr1G028170.11	546	566	-	7.99e-06	TCCCCGCTCTCTCTCTACTCC
MLOC_15776	HORVU1Hr1G028170|HORVU1Hr1G028170.11	550	570	-	5.19e-06	CTCCTCCCCGCTCTCTCTCTA
MLOC_15776	HORVU1Hr1G028170|HORVU1Hr1G028170.11	568	588	-	2.96e-06	TCCACTCTCTCTCTAGGTCTC
MLOC_15776	HORVU1Hr1G028170|HORVU1Hr1G028170.11	720	740	-	1.49e-07	CTCTCTCTTTCTCTCTTTATG
MLOC_15776	HORVU1Hr1G028170|HORVU1Hr1G028170.11	722	742	-	1.22e-10	CTCTCTCTCTTTCTCTCTTTA
MLOC_15776	HORVU1Hr1G028170|HORVU1Hr1G028170.11	724	744	-	4.07e-06	AGCTCTCTCTCTTTCTCTCTT
MLOC_15776	HORVU1Hr1G028170|HORVU1Hr1G028170.11	726	746	-	8.26e-09	CCAGCTCTCTCTCTTTCTCTC
MLOC_15776	HORVU1Hr1G028170|HORVU1Hr1G028170.11	728	748	-	9.77e-06	AGCCAGCTCTCTCTCTTTCTC
MLOC_15776	HORVU1Hr1G028170|HORVU1Hr1G028170.11	814	834	-	5.26e-06	CTCCCTCTCTCTCCTTCAACC
MLOC_15776	HORVU1Hr1G028170|HORVU1Hr1G028170.11	816	836	-	4.63e-07	CTCTCCCTCTCTCTCCTTCAA
MLOC_15776	HORVU1Hr1G028170|HORVU1Hr1G028170.11	818	838	-	8.26e-09	CCCTCTCCCTCTCTCTCCTTC
MLOC_15776	HORVU1Hr1G028170|HORVU1Hr1G028170.11	820	840	-	8.83e-08	CTCCCTCTCCCTCTCTCTCCT
MLOC_15776	HORVU1Hr1G028170|HORVU1Hr1G028170.11	822	842	-	3.26e-08	CTCTCCCTCTCCCTCTCTCTC
MLOC_15776	HORVU1Hr1G028170|HORVU1Hr1G028170.11	824	844	-	4.19e-09	CCCTCTCCCTCTCCCTCTCTC
MLOC_15776	HORVU1Hr1G028170|HORVU1Hr1G028170.11	826	846	-	1.5e-08	CTCCCTCTCCCTCTCCCTCTC
MLOC_15776	HORVU1Hr1G028170|HORVU1Hr1G028170.11	828	848	-	2.44e-07	CTCTCCCTCTCCCTCTCCCTC
MLOC_15776	HORVU1Hr1G028170|HORVU1Hr1G028170.11	830	850	-	2.37e-08	CTCTCTCCCTCTCCCTCTCCC
MLOC_15776	HORVU1Hr1G028170|HORVU1Hr1G028170.11	832	852	-	6.55e-09	ATCTCTCTCCCTCTCCCTCTC
MLOC_15776	HORVU1Hr1G028170|HORVU1Hr1G028170.11	834	854	-	2.8e-07	CCATCTCTCTCCCTCTCCCTC
MLOC_15776	HORVU1Hr1G028170|HORVU1Hr1G028170.12	117	137	-	9.04e-06	CCCGCTCTCTCTCTACTCCAC
MLOC_15776	HORVU1Hr1G028170|HORVU1Hr1G028170.12	119	139	-	7.99e-06	TCCCCGCTCTCTCTCTACTCC
MLOC_15776	HORVU1Hr1G028170|HORVU1Hr1G028170.12	123	143	-	5.19e-06	CTCCTCCCCGCTCTCTCTCTA
MLOC_15776	HORVU1Hr1G028170|HORVU1Hr1G028170.12	141	161	-	2.96e-06	TCCACTCTCTCTCTAGGTCTC
MLOC_15776	HORVU1Hr1G028170|HORVU1Hr1G028170.12	293	313	-	1.49e-07	CTCTCTCTTTCTCTCTTTATG
MLOC_15776	HORVU1Hr1G028170|HORVU1Hr1G028170.12	295	315	-	1.22e-10	CTCTCTCTCTTTCTCTCTTTA
MLOC_15776	HORVU1Hr1G028170|HORVU1Hr1G028170.12	297	317	-	4.07e-06	AGCTCTCTCTCTTTCTCTCTT
MLOC_15776	HORVU1Hr1G028170|HORVU1Hr1G028170.12	299	319	-	8.26e-09	CCAGCTCTCTCTCTTTCTCTC
MLOC_15776	HORVU1Hr1G028170|HORVU1Hr1G028170.12	301	321	-	9.77e-06	AGCCAGCTCTCTCTCTTTCTC
MLOC_15776	HORVU1Hr1G028170|HORVU1Hr1G028170.12	35	55	-	4.58e-08	CTCACTCTCTCTCTCTGTAGC
MLOC_15776	HORVU1Hr1G028170|HORVU1Hr1G028170.12	37	57	-	3.46e-08	CTCTCACTCTCTCTCTCTGTA
MLOC_15776	HORVU1Hr1G028170|HORVU1Hr1G028170.12	387	407	-	5.26e-06	CTCCCTCTCTCTCCTTCAACC
MLOC_15776	HORVU1Hr1G028170|HORVU1Hr1G028170.12	389	409	-	4.63e-07	CTCTCCCTCTCTCTCCTTCAA
MLOC_15776	HORVU1Hr1G028170|HORVU1Hr1G028170.12	39	59	-	8.21e-09	CCCTCTCACTCTCTCTCTCTG
MLOC_15776	HORVU1Hr1G028170|HORVU1Hr1G028170.12	391	411	-	8.26e-09	CCCTCTCCCTCTCTCTCCTTC
MLOC_15776	HORVU1Hr1G028170|HORVU1Hr1G028170.12	393	413	-	8.83e-08	CTCCCTCTCCCTCTCTCTCCT
MLOC_15776	HORVU1Hr1G028170|HORVU1Hr1G028170.12	395	415	-	3.26e-08	CTCTCCCTCTCCCTCTCTCTC
MLOC_15776	HORVU1Hr1G028170|HORVU1Hr1G028170.12	397	417	-	4.19e-09	CCCTCTCCCTCTCCCTCTCTC
MLOC_15776	HORVU1Hr1G028170|HORVU1Hr1G028170.12	399	419	-	1.5e-08	CTCCCTCTCCCTCTCCCTCTC
MLOC_15776	HORVU1Hr1G028170|HORVU1Hr1G028170.12	401	421	-	2.44e-07	CTCTCCCTCTCCCTCTCCCTC
MLOC_15776	HORVU1Hr1G028170|HORVU1Hr1G028170.12	403	423	-	2.37e-08	CTCTCTCCCTCTCCCTCTCCC
MLOC_15776	HORVU1Hr1G028170|HORVU1Hr1G028170.12	405	425	-	6.55e-09	ATCTCTCTCCCTCTCCCTCTC
MLOC_15776	HORVU1Hr1G028170|HORVU1Hr1G028170.12	407	427	-	2.8e-07	CCATCTCTCTCCCTCTCCCTC
MLOC_15776	HORVU1Hr1G028170|HORVU1Hr1G028170.12	41	61	-	1.53e-07	ACCCCTCTCACTCTCTCTCTC
MLOC_15776	HORVU1Hr1G028170|HORVU1Hr1G028170.12	43	63	-	2.44e-07	CCACCCCTCTCACTCTCTCTC
MLOC_15776	HORVU1Hr1G028170|HORVU1Hr1G028170.12	45	65	-	4.7e-06	CTCCACCCCTCTCACTCTCTC
MLOC_15776	HORVU1Hr1G028170|HORVU1Hr1G028170.2	1003	1023	-	2.45e-06	GCCTTACTCTCTCTCTCTTGT
MLOC_15776	HORVU1Hr1G028170|HORVU1Hr1G028170.2	1005	1025	-	2.76e-07	CAGCCTTACTCTCTCTCTCTT
MLOC_15776	HORVU1Hr1G028170|HORVU1Hr1G028170.2	1009	1029	-	9.31e-06	CTGGCAGCCTTACTCTCTCTC
MLOC_15776	HORVU1Hr1G028170|HORVU1Hr1G028170.2	1112	1132	-	4.58e-08	CTCACTCTCTCTCTCTGTAGC
MLOC_15776	HORVU1Hr1G028170|HORVU1Hr1G028170.2	1114	1134	-	3.46e-08	CTCTCACTCTCTCTCTCTGTA
MLOC_15776	HORVU1Hr1G028170|HORVU1Hr1G028170.2	1116	1136	-	8.21e-09	CCCTCTCACTCTCTCTCTCTG
MLOC_15776	HORVU1Hr1G028170|HORVU1Hr1G028170.2	1118	1138	-	1.53e-07	ACCCCTCTCACTCTCTCTCTC
MLOC_15776	HORVU1Hr1G028170|HORVU1Hr1G028170.2	1120	1140	-	2.44e-07	CCACCCCTCTCACTCTCTCTC
MLOC_15776	HORVU1Hr1G028170|HORVU1Hr1G028170.2	1122	1142	-	4.7e-06	CTCCACCCCTCTCACTCTCTC
MLOC_15776	HORVU1Hr1G028170|HORVU1Hr1G028170.2	1194	1214	-	9.04e-06	CCCGCTCTCTCTCTACTCCAC
MLOC_15776	HORVU1Hr1G028170|HORVU1Hr1G028170.2	1196	1216	-	7.99e-06	TCCCCGCTCTCTCTCTACTCC
MLOC_15776	HORVU1Hr1G028170|HORVU1Hr1G028170.2	1200	1220	-	5.19e-06	CTCCTCCCCGCTCTCTCTCTA
MLOC_15776	HORVU1Hr1G028170|HORVU1Hr1G028170.2	1218	1238	-	2.96e-06	TCCACTCTCTCTCTAGGTCTC
MLOC_15776	HORVU1Hr1G028170|HORVU1Hr1G028170.2	1370	1390	-	1.49e-07	CTCTCTCTTTCTCTCTTTATG
MLOC_15776	HORVU1Hr1G028170|HORVU1Hr1G028170.2	1372	1392	-	1.22e-10	CTCTCTCTCTTTCTCTCTTTA
MLOC_15776	HORVU1Hr1G028170|HORVU1Hr1G028170.2	1374	1394	-	4.07e-06	AGCTCTCTCTCTTTCTCTCTT
MLOC_15776	HORVU1Hr1G028170|HORVU1Hr1G028170.2	1376	1396	-	8.26e-09	CCAGCTCTCTCTCTTTCTCTC
MLOC_15776	HORVU1Hr1G028170|HORVU1Hr1G028170.2	1378	1398	-	9.77e-06	AGCCAGCTCTCTCTCTTTCTC
MLOC_15776	HORVU1Hr1G028170|HORVU1Hr1G028170.2	1464	1484	-	5.26e-06	CTCCCTCTCTCTCCTTCAACC
MLOC_15776	HORVU1Hr1G028170|HORVU1Hr1G028170.2	1466	1486	-	4.63e-07	CTCTCCCTCTCTCTCCTTCAA
MLOC_15776	HORVU1Hr1G028170|HORVU1Hr1G028170.2	1468	1488	-	8.26e-09	CCCTCTCCCTCTCTCTCCTTC
MLOC_15776	HORVU1Hr1G028170|HORVU1Hr1G028170.2	1470	1490	-	8.83e-08	CTCCCTCTCCCTCTCTCTCCT
MLOC_15776	HORVU1Hr1G028170|HORVU1Hr1G028170.2	1472	1492	-	3.26e-08	CTCTCCCTCTCCCTCTCTCTC
MLOC_15776	HORVU1Hr1G028170|HORVU1Hr1G028170.2	1474	1494	-	4.19e-09	CCCTCTCCCTCTCCCTCTCTC
MLOC_15776	HORVU1Hr1G028170|HORVU1Hr1G028170.2	1476	1496	-	1.5e-08	CTCCCTCTCCCTCTCCCTCTC
MLOC_15776	HORVU1Hr1G028170|HORVU1Hr1G028170.2	1478	1498	-	2.44e-07	CTCTCCCTCTCCCTCTCCCTC
MLOC_15776	HORVU1Hr1G028170|HORVU1Hr1G028170.2	1480	1500	-	2.37e-08	CTCTCTCCCTCTCCCTCTCCC
MLOC_15776	HORVU1Hr1G028170|HORVU1Hr1G028170.2	776	796	-	2.18e-07	CTCTCTCTCTCTCTCATCTTT
MLOC_15776	HORVU1Hr1G028170|HORVU1Hr1G028170.2	778	798	-	2.04e-08	CTCTCTCTCTCTCTCTCATCT
MLOC_15776	HORVU1Hr1G028170|HORVU1Hr1G028170.2	780	800	-	1.56e-10	CTCTCTCTCTCTCTCTCTCAT
MLOC_15776	HORVU1Hr1G028170|HORVU1Hr1G028170.2	782	802	-	1.32e-12	CCCTCTCTCTCTCTCTCTCTC
MLOC_15776	HORVU1Hr1G028170|HORVU1Hr1G028170.2	784	804	-	1.7e-09	GCCCCTCTCTCTCTCTCTCTC
MLOC_15776	HORVU1Hr1G028170|HORVU1Hr1G028170.2	786	806	-	6.71e-08	GTGCCCCTCTCTCTCTCTCTC
MLOC_15776	HORVU1Hr1G028170|HORVU1Hr1G028170.2	788	808	-	3.68e-08	CTGTGCCCCTCTCTCTCTCTC
MLOC_15776	HORVU1Hr1G028170|HORVU1Hr1G028170.2	790	810	-	3.93e-07	CCCTGTGCCCCTCTCTCTCTC
MLOC_15776	HORVU1Hr1G028170|HORVU1Hr1G028170.3	1003	1023	-	2.45e-06	GCCTTACTCTCTCTCTCTTGT
MLOC_15776	HORVU1Hr1G028170|HORVU1Hr1G028170.3	1005	1025	-	2.76e-07	CAGCCTTACTCTCTCTCTCTT
MLOC_15776	HORVU1Hr1G028170|HORVU1Hr1G028170.3	1009	1029	-	9.31e-06	CTGGCAGCCTTACTCTCTCTC
MLOC_15776	HORVU1Hr1G028170|HORVU1Hr1G028170.3	1112	1132	-	4.58e-08	CTCACTCTCTCTCTCTGTAGC
MLOC_15776	HORVU1Hr1G028170|HORVU1Hr1G028170.3	1114	1134	-	3.46e-08	CTCTCACTCTCTCTCTCTGTA
MLOC_15776	HORVU1Hr1G028170|HORVU1Hr1G028170.3	1116	1136	-	8.21e-09	CCCTCTCACTCTCTCTCTCTG
MLOC_15776	HORVU1Hr1G028170|HORVU1Hr1G028170.3	1118	1138	-	1.53e-07	ACCCCTCTCACTCTCTCTCTC
MLOC_15776	HORVU1Hr1G028170|HORVU1Hr1G028170.3	1120	1140	-	2.44e-07	CCACCCCTCTCACTCTCTCTC
MLOC_15776	HORVU1Hr1G028170|HORVU1Hr1G028170.3	1122	1142	-	4.7e-06	CTCCACCCCTCTCACTCTCTC
MLOC_15776	HORVU1Hr1G028170|HORVU1Hr1G028170.3	1194	1214	-	9.04e-06	CCCGCTCTCTCTCTACTCCAC
MLOC_15776	HORVU1Hr1G028170|HORVU1Hr1G028170.3	1196	1216	-	7.99e-06	TCCCCGCTCTCTCTCTACTCC
MLOC_15776	HORVU1Hr1G028170|HORVU1Hr1G028170.3	1200	1220	-	5.19e-06	CTCCTCCCCGCTCTCTCTCTA
MLOC_15776	HORVU1Hr1G028170|HORVU1Hr1G028170.3	1218	1238	-	2.96e-06	TCCACTCTCTCTCTAGGTCTC
MLOC_15776	HORVU1Hr1G028170|HORVU1Hr1G028170.3	1370	1390	-	1.49e-07	CTCTCTCTTTCTCTCTTTATG
MLOC_15776	HORVU1Hr1G028170|HORVU1Hr1G028170.3	1372	1392	-	1.22e-10	CTCTCTCTCTTTCTCTCTTTA
MLOC_15776	HORVU1Hr1G028170|HORVU1Hr1G028170.3	1374	1394	-	4.07e-06	AGCTCTCTCTCTTTCTCTCTT
MLOC_15776	HORVU1Hr1G028170|HORVU1Hr1G028170.3	1376	1396	-	8.26e-09	CCAGCTCTCTCTCTTTCTCTC
MLOC_15776	HORVU1Hr1G028170|HORVU1Hr1G028170.3	1378	1398	-	9.77e-06	AGCCAGCTCTCTCTCTTTCTC
MLOC_15776	HORVU1Hr1G028170|HORVU1Hr1G028170.3	1464	1484	-	5.26e-06	CTCCCTCTCTCTCCTTCAACC
MLOC_15776	HORVU1Hr1G028170|HORVU1Hr1G028170.3	1466	1486	-	4.63e-07	CTCTCCCTCTCTCTCCTTCAA
MLOC_15776	HORVU1Hr1G028170|HORVU1Hr1G028170.3	1468	1488	-	8.26e-09	CCCTCTCCCTCTCTCTCCTTC
MLOC_15776	HORVU1Hr1G028170|HORVU1Hr1G028170.3	1470	1490	-	8.83e-08	CTCCCTCTCCCTCTCTCTCCT
MLOC_15776	HORVU1Hr1G028170|HORVU1Hr1G028170.3	1472	1492	-	3.26e-08	CTCTCCCTCTCCCTCTCTCTC
MLOC_15776	HORVU1Hr1G028170|HORVU1Hr1G028170.3	1474	1494	-	4.19e-09	CCCTCTCCCTCTCCCTCTCTC
MLOC_15776	HORVU1Hr1G028170|HORVU1Hr1G028170.3	1476	1496	-	1.5e-08	CTCCCTCTCCCTCTCCCTCTC
MLOC_15776	HORVU1Hr1G028170|HORVU1Hr1G028170.3	1478	1498	-	2.44e-07	CTCTCCCTCTCCCTCTCCCTC
MLOC_15776	HORVU1Hr1G028170|HORVU1Hr1G028170.3	1480	1500	-	2.37e-08	CTCTCTCCCTCTCCCTCTCCC
MLOC_15776	HORVU1Hr1G028170|HORVU1Hr1G028170.3	776	796	-	2.18e-07	CTCTCTCTCTCTCTCATCTTT
MLOC_15776	HORVU1Hr1G028170|HORVU1Hr1G028170.3	778	798	-	2.04e-08	CTCTCTCTCTCTCTCTCATCT
MLOC_15776	HORVU1Hr1G028170|HORVU1Hr1G028170.3	780	800	-	1.56e-10	CTCTCTCTCTCTCTCTCTCAT
MLOC_15776	HORVU1Hr1G028170|HORVU1Hr1G028170.3	782	802	-	1.32e-12	CCCTCTCTCTCTCTCTCTCTC
MLOC_15776	HORVU1Hr1G028170|HORVU1Hr1G028170.3	784	804	-	1.7e-09	GCCCCTCTCTCTCTCTCTCTC
MLOC_15776	HORVU1Hr1G028170|HORVU1Hr1G028170.3	786	806	-	6.71e-08	GTGCCCCTCTCTCTCTCTCTC
MLOC_15776	HORVU1Hr1G028170|HORVU1Hr1G028170.3	788	808	-	3.68e-08	CTGTGCCCCTCTCTCTCTCTC
MLOC_15776	HORVU1Hr1G028170|HORVU1Hr1G028170.3	790	810	-	3.93e-07	CCCTGTGCCCCTCTCTCTCTC
MLOC_15776	HORVU1Hr1G028170|HORVU1Hr1G028170.4	1003	1023	-	2.45e-06	GCCTTACTCTCTCTCTCTTGT
MLOC_15776	HORVU1Hr1G028170|HORVU1Hr1G028170.4	1005	1025	-	2.76e-07	CAGCCTTACTCTCTCTCTCTT
MLOC_15776	HORVU1Hr1G028170|HORVU1Hr1G028170.4	1009	1029	-	9.31e-06	CTGGCAGCCTTACTCTCTCTC
MLOC_15776	HORVU1Hr1G028170|HORVU1Hr1G028170.4	1112	1132	-	4.58e-08	CTCACTCTCTCTCTCTGTAGC
MLOC_15776	HORVU1Hr1G028170|HORVU1Hr1G028170.4	1114	1134	-	3.46e-08	CTCTCACTCTCTCTCTCTGTA
MLOC_15776	HORVU1Hr1G028170|HORVU1Hr1G028170.4	1116	1136	-	8.21e-09	CCCTCTCACTCTCTCTCTCTG
MLOC_15776	HORVU1Hr1G028170|HORVU1Hr1G028170.4	1118	1138	-	1.53e-07	ACCCCTCTCACTCTCTCTCTC
MLOC_15776	HORVU1Hr1G028170|HORVU1Hr1G028170.4	1120	1140	-	2.44e-07	CCACCCCTCTCACTCTCTCTC
MLOC_15776	HORVU1Hr1G028170|HORVU1Hr1G028170.4	1122	1142	-	4.7e-06	CTCCACCCCTCTCACTCTCTC
MLOC_15776	HORVU1Hr1G028170|HORVU1Hr1G028170.4	1194	1214	-	9.04e-06	CCCGCTCTCTCTCTACTCCAC
MLOC_15776	HORVU1Hr1G028170|HORVU1Hr1G028170.4	1196	1216	-	7.99e-06	TCCCCGCTCTCTCTCTACTCC
MLOC_15776	HORVU1Hr1G028170|HORVU1Hr1G028170.4	1200	1220	-	5.19e-06	CTCCTCCCCGCTCTCTCTCTA
MLOC_15776	HORVU1Hr1G028170|HORVU1Hr1G028170.4	1218	1238	-	2.96e-06	TCCACTCTCTCTCTAGGTCTC
MLOC_15776	HORVU1Hr1G028170|HORVU1Hr1G028170.4	1370	1390	-	1.49e-07	CTCTCTCTTTCTCTCTTTATG
MLOC_15776	HORVU1Hr1G028170|HORVU1Hr1G028170.4	1372	1392	-	1.22e-10	CTCTCTCTCTTTCTCTCTTTA
MLOC_15776	HORVU1Hr1G028170|HORVU1Hr1G028170.4	1374	1394	-	4.07e-06	AGCTCTCTCTCTTTCTCTCTT
MLOC_15776	HORVU1Hr1G028170|HORVU1Hr1G028170.4	1376	1396	-	8.26e-09	CCAGCTCTCTCTCTTTCTCTC
MLOC_15776	HORVU1Hr1G028170|HORVU1Hr1G028170.4	1378	1398	-	9.77e-06	AGCCAGCTCTCTCTCTTTCTC
MLOC_15776	HORVU1Hr1G028170|HORVU1Hr1G028170.4	1464	1484	-	5.26e-06	CTCCCTCTCTCTCCTTCAACC
MLOC_15776	HORVU1Hr1G028170|HORVU1Hr1G028170.4	1466	1486	-	4.63e-07	CTCTCCCTCTCTCTCCTTCAA
MLOC_15776	HORVU1Hr1G028170|HORVU1Hr1G028170.4	1468	1488	-	8.26e-09	CCCTCTCCCTCTCTCTCCTTC
MLOC_15776	HORVU1Hr1G028170|HORVU1Hr1G028170.4	1470	1490	-	8.83e-08	CTCCCTCTCCCTCTCTCTCCT
MLOC_15776	HORVU1Hr1G028170|HORVU1Hr1G028170.4	1472	1492	-	3.26e-08	CTCTCCCTCTCCCTCTCTCTC
MLOC_15776	HORVU1Hr1G028170|HORVU1Hr1G028170.4	1474	1494	-	4.19e-09	CCCTCTCCCTCTCCCTCTCTC
MLOC_15776	HORVU1Hr1G028170|HORVU1Hr1G028170.4	1476	1496	-	1.5e-08	CTCCCTCTCCCTCTCCCTCTC
MLOC_15776	HORVU1Hr1G028170|HORVU1Hr1G028170.4	1478	1498	-	2.44e-07	CTCTCCCTCTCCCTCTCCCTC
MLOC_15776	HORVU1Hr1G028170|HORVU1Hr1G028170.4	1480	1500	-	2.37e-08	CTCTCTCCCTCTCCCTCTCCC
MLOC_15776	HORVU1Hr1G028170|HORVU1Hr1G028170.4	776	796	-	2.18e-07	CTCTCTCTCTCTCTCATCTTT
MLOC_15776	HORVU1Hr1G028170|HORVU1Hr1G028170.4	778	798	-	2.04e-08	CTCTCTCTCTCTCTCTCATCT
MLOC_15776	HORVU1Hr1G028170|HORVU1Hr1G028170.4	780	800	-	1.56e-10	CTCTCTCTCTCTCTCTCTCAT
MLOC_15776	HORVU1Hr1G028170|HORVU1Hr1G028170.4	782	802	-	1.32e-12	CCCTCTCTCTCTCTCTCTCTC
MLOC_15776	HORVU1Hr1G028170|HORVU1Hr1G028170.4	784	804	-	1.7e-09	GCCCCTCTCTCTCTCTCTCTC
MLOC_15776	HORVU1Hr1G028170|HORVU1Hr1G028170.4	786	806	-	6.71e-08	GTGCCCCTCTCTCTCTCTCTC
MLOC_15776	HORVU1Hr1G028170|HORVU1Hr1G028170.4	788	808	-	3.68e-08	CTGTGCCCCTCTCTCTCTCTC
MLOC_15776	HORVU1Hr1G028170|HORVU1Hr1G028170.4	790	810	-	3.93e-07	CCCTGTGCCCCTCTCTCTCTC
MLOC_15776	HORVU1Hr1G028170|HORVU1Hr1G028170.5	1003	1023	-	2.45e-06	GCCTTACTCTCTCTCTCTTGT
MLOC_15776	HORVU1Hr1G028170|HORVU1Hr1G028170.5	1005	1025	-	2.76e-07	CAGCCTTACTCTCTCTCTCTT
MLOC_15776	HORVU1Hr1G028170|HORVU1Hr1G028170.5	1009	1029	-	9.31e-06	CTGGCAGCCTTACTCTCTCTC
MLOC_15776	HORVU1Hr1G028170|HORVU1Hr1G028170.5	1112	1132	-	4.58e-08	CTCACTCTCTCTCTCTGTAGC
MLOC_15776	HORVU1Hr1G028170|HORVU1Hr1G028170.5	1114	1134	-	3.46e-08	CTCTCACTCTCTCTCTCTGTA
MLOC_15776	HORVU1Hr1G028170|HORVU1Hr1G028170.5	1116	1136	-	8.21e-09	CCCTCTCACTCTCTCTCTCTG
MLOC_15776	HORVU1Hr1G028170|HORVU1Hr1G028170.5	1118	1138	-	1.53e-07	ACCCCTCTCACTCTCTCTCTC
MLOC_15776	HORVU1Hr1G028170|HORVU1Hr1G028170.5	1120	1140	-	2.44e-07	CCACCCCTCTCACTCTCTCTC
MLOC_15776	HORVU1Hr1G028170|HORVU1Hr1G028170.5	1122	1142	-	4.7e-06	CTCCACCCCTCTCACTCTCTC
MLOC_15776	HORVU1Hr1G028170|HORVU1Hr1G028170.5	1194	1214	-	9.04e-06	CCCGCTCTCTCTCTACTCCAC
MLOC_15776	HORVU1Hr1G028170|HORVU1Hr1G028170.5	1196	1216	-	7.99e-06	TCCCCGCTCTCTCTCTACTCC
MLOC_15776	HORVU1Hr1G028170|HORVU1Hr1G028170.5	1200	1220	-	5.19e-06	CTCCTCCCCGCTCTCTCTCTA
MLOC_15776	HORVU1Hr1G028170|HORVU1Hr1G028170.5	1218	1238	-	2.96e-06	TCCACTCTCTCTCTAGGTCTC
MLOC_15776	HORVU1Hr1G028170|HORVU1Hr1G028170.5	1370	1390	-	1.49e-07	CTCTCTCTTTCTCTCTTTATG
MLOC_15776	HORVU1Hr1G028170|HORVU1Hr1G028170.5	1372	1392	-	1.22e-10	CTCTCTCTCTTTCTCTCTTTA
MLOC_15776	HORVU1Hr1G028170|HORVU1Hr1G028170.5	1374	1394	-	4.07e-06	AGCTCTCTCTCTTTCTCTCTT
MLOC_15776	HORVU1Hr1G028170|HORVU1Hr1G028170.5	1376	1396	-	8.26e-09	CCAGCTCTCTCTCTTTCTCTC
MLOC_15776	HORVU1Hr1G028170|HORVU1Hr1G028170.5	1378	1398	-	9.77e-06	AGCCAGCTCTCTCTCTTTCTC
MLOC_15776	HORVU1Hr1G028170|HORVU1Hr1G028170.5	1464	1484	-	5.26e-06	CTCCCTCTCTCTCCTTCAACC
MLOC_15776	HORVU1Hr1G028170|HORVU1Hr1G028170.5	1466	1486	-	4.63e-07	CTCTCCCTCTCTCTCCTTCAA
MLOC_15776	HORVU1Hr1G028170|HORVU1Hr1G028170.5	1468	1488	-	8.26e-09	CCCTCTCCCTCTCTCTCCTTC
MLOC_15776	HORVU1Hr1G028170|HORVU1Hr1G028170.5	1470	1490	-	8.83e-08	CTCCCTCTCCCTCTCTCTCCT
MLOC_15776	HORVU1Hr1G028170|HORVU1Hr1G028170.5	1472	1492	-	3.26e-08	CTCTCCCTCTCCCTCTCTCTC
MLOC_15776	HORVU1Hr1G028170|HORVU1Hr1G028170.5	1474	1494	-	4.19e-09	CCCTCTCCCTCTCCCTCTCTC
MLOC_15776	HORVU1Hr1G028170|HORVU1Hr1G028170.5	1476	1496	-	1.5e-08	CTCCCTCTCCCTCTCCCTCTC
MLOC_15776	HORVU1Hr1G028170|HORVU1Hr1G028170.5	1478	1498	-	2.44e-07	CTCTCCCTCTCCCTCTCCCTC
MLOC_15776	HORVU1Hr1G028170|HORVU1Hr1G028170.5	1480	1500	-	2.37e-08	CTCTCTCCCTCTCCCTCTCCC
MLOC_15776	HORVU1Hr1G028170|HORVU1Hr1G028170.5	776	796	-	2.18e-07	CTCTCTCTCTCTCTCATCTTT
MLOC_15776	HORVU1Hr1G028170|HORVU1Hr1G028170.5	778	798	-	2.04e-08	CTCTCTCTCTCTCTCTCATCT
MLOC_15776	HORVU1Hr1G028170|HORVU1Hr1G028170.5	780	800	-	1.56e-10	CTCTCTCTCTCTCTCTCTCAT
MLOC_15776	HORVU1Hr1G028170|HORVU1Hr1G028170.5	782	802	-	1.32e-12	CCCTCTCTCTCTCTCTCTCTC
MLOC_15776	HORVU1Hr1G028170|HORVU1Hr1G028170.5	784	804	-	1.7e-09	GCCCCTCTCTCTCTCTCTCTC
MLOC_15776	HORVU1Hr1G028170|HORVU1Hr1G028170.5	786	806	-	6.71e-08	GTGCCCCTCTCTCTCTCTCTC
MLOC_15776	HORVU1Hr1G028170|HORVU1Hr1G028170.5	788	808	-	3.68e-08	CTGTGCCCCTCTCTCTCTCTC
MLOC_15776	HORVU1Hr1G028170|HORVU1Hr1G028170.5	790	810	-	3.93e-07	CCCTGTGCCCCTCTCTCTCTC
MLOC_15776	HORVU1Hr1G028170|HORVU1Hr1G028170.6	126	146	-	2.18e-07	CTCTCTCTCTCTCTCATCTTT
MLOC_15776	HORVU1Hr1G028170|HORVU1Hr1G028170.6	128	148	-	2.04e-08	CTCTCTCTCTCTCTCTCATCT
MLOC_15776	HORVU1Hr1G028170|HORVU1Hr1G028170.6	130	150	-	1.56e-10	CTCTCTCTCTCTCTCTCTCAT
MLOC_15776	HORVU1Hr1G028170|HORVU1Hr1G028170.6	132	152	-	1.32e-12	CCCTCTCTCTCTCTCTCTCTC
MLOC_15776	HORVU1Hr1G028170|HORVU1Hr1G028170.6	134	154	-	1.7e-09	GCCCCTCTCTCTCTCTCTCTC
MLOC_15776	HORVU1Hr1G028170|HORVU1Hr1G028170.6	136	156	-	6.71e-08	GTGCCCCTCTCTCTCTCTCTC
MLOC_15776	HORVU1Hr1G028170|HORVU1Hr1G028170.6	138	158	-	3.68e-08	CTGTGCCCCTCTCTCTCTCTC
MLOC_15776	HORVU1Hr1G028170|HORVU1Hr1G028170.6	140	160	-	3.93e-07	CCCTGTGCCCCTCTCTCTCTC
MLOC_15776	HORVU1Hr1G028170|HORVU1Hr1G028170.6	353	373	-	2.45e-06	GCCTTACTCTCTCTCTCTTGT
MLOC_15776	HORVU1Hr1G028170|HORVU1Hr1G028170.6	355	375	-	2.76e-07	CAGCCTTACTCTCTCTCTCTT
MLOC_15776	HORVU1Hr1G028170|HORVU1Hr1G028170.6	359	379	-	9.31e-06	CTGGCAGCCTTACTCTCTCTC
MLOC_15776	HORVU1Hr1G028170|HORVU1Hr1G028170.6	462	482	-	4.58e-08	CTCACTCTCTCTCTCTGTAGC
MLOC_15776	HORVU1Hr1G028170|HORVU1Hr1G028170.6	464	484	-	3.46e-08	CTCTCACTCTCTCTCTCTGTA
MLOC_15776	HORVU1Hr1G028170|HORVU1Hr1G028170.6	466	486	-	8.21e-09	CCCTCTCACTCTCTCTCTCTG
MLOC_15776	HORVU1Hr1G028170|HORVU1Hr1G028170.6	468	488	-	1.53e-07	ACCCCTCTCACTCTCTCTCTC
MLOC_15776	HORVU1Hr1G028170|HORVU1Hr1G028170.6	470	490	-	2.44e-07	CCACCCCTCTCACTCTCTCTC
MLOC_15776	HORVU1Hr1G028170|HORVU1Hr1G028170.6	472	492	-	4.7e-06	CTCCACCCCTCTCACTCTCTC
MLOC_15776	HORVU1Hr1G028170|HORVU1Hr1G028170.6	544	564	-	9.04e-06	CCCGCTCTCTCTCTACTCCAC
MLOC_15776	HORVU1Hr1G028170|HORVU1Hr1G028170.6	546	566	-	7.99e-06	TCCCCGCTCTCTCTCTACTCC
MLOC_15776	HORVU1Hr1G028170|HORVU1Hr1G028170.6	550	570	-	5.19e-06	CTCCTCCCCGCTCTCTCTCTA
MLOC_15776	HORVU1Hr1G028170|HORVU1Hr1G028170.6	568	588	-	2.96e-06	TCCACTCTCTCTCTAGGTCTC
MLOC_15776	HORVU1Hr1G028170|HORVU1Hr1G028170.6	720	740	-	1.49e-07	CTCTCTCTTTCTCTCTTTATG
MLOC_15776	HORVU1Hr1G028170|HORVU1Hr1G028170.6	722	742	-	1.22e-10	CTCTCTCTCTTTCTCTCTTTA
MLOC_15776	HORVU1Hr1G028170|HORVU1Hr1G028170.6	724	744	-	4.07e-06	AGCTCTCTCTCTTTCTCTCTT
MLOC_15776	HORVU1Hr1G028170|HORVU1Hr1G028170.6	726	746	-	8.26e-09	CCAGCTCTCTCTCTTTCTCTC
MLOC_15776	HORVU1Hr1G028170|HORVU1Hr1G028170.6	728	748	-	9.77e-06	AGCCAGCTCTCTCTCTTTCTC
MLOC_15776	HORVU1Hr1G028170|HORVU1Hr1G028170.6	814	834	-	5.26e-06	CTCCCTCTCTCTCCTTCAACC
MLOC_15776	HORVU1Hr1G028170|HORVU1Hr1G028170.6	816	836	-	4.63e-07	CTCTCCCTCTCTCTCCTTCAA
MLOC_15776	HORVU1Hr1G028170|HORVU1Hr1G028170.6	818	838	-	8.26e-09	CCCTCTCCCTCTCTCTCCTTC
MLOC_15776	HORVU1Hr1G028170|HORVU1Hr1G028170.6	820	840	-	8.83e-08	CTCCCTCTCCCTCTCTCTCCT
MLOC_15776	HORVU1Hr1G028170|HORVU1Hr1G028170.6	822	842	-	3.26e-08	CTCTCCCTCTCCCTCTCTCTC
MLOC_15776	HORVU1Hr1G028170|HORVU1Hr1G028170.6	824	844	-	4.19e-09	CCCTCTCCCTCTCCCTCTCTC
MLOC_15776	HORVU1Hr1G028170|HORVU1Hr1G028170.6	826	846	-	1.5e-08	CTCCCTCTCCCTCTCCCTCTC
MLOC_15776	HORVU1Hr1G028170|HORVU1Hr1G028170.6	828	848	-	2.44e-07	CTCTCCCTCTCCCTCTCCCTC
MLOC_15776	HORVU1Hr1G028170|HORVU1Hr1G028170.6	830	850	-	2.37e-08	CTCTCTCCCTCTCCCTCTCCC
MLOC_15776	HORVU1Hr1G028170|HORVU1Hr1G028170.6	832	852	-	6.55e-09	ATCTCTCTCCCTCTCCCTCTC
MLOC_15776	HORVU1Hr1G028170|HORVU1Hr1G028170.6	834	854	-	2.8e-07	CCATCTCTCTCCCTCTCCCTC
MLOC_15776	HORVU1Hr1G028170|HORVU1Hr1G028170.7	126	146	-	2.18e-07	CTCTCTCTCTCTCTCATCTTT
MLOC_15776	HORVU1Hr1G028170|HORVU1Hr1G028170.7	128	148	-	2.04e-08	CTCTCTCTCTCTCTCTCATCT
MLOC_15776	HORVU1Hr1G028170|HORVU1Hr1G028170.7	130	150	-	1.56e-10	CTCTCTCTCTCTCTCTCTCAT
MLOC_15776	HORVU1Hr1G028170|HORVU1Hr1G028170.7	132	152	-	1.32e-12	CCCTCTCTCTCTCTCTCTCTC
MLOC_15776	HORVU1Hr1G028170|HORVU1Hr1G028170.7	134	154	-	1.7e-09	GCCCCTCTCTCTCTCTCTCTC
MLOC_15776	HORVU1Hr1G028170|HORVU1Hr1G028170.7	136	156	-	6.71e-08	GTGCCCCTCTCTCTCTCTCTC
MLOC_15776	HORVU1Hr1G028170|HORVU1Hr1G028170.7	138	158	-	3.68e-08	CTGTGCCCCTCTCTCTCTCTC
MLOC_15776	HORVU1Hr1G028170|HORVU1Hr1G028170.7	140	160	-	3.93e-07	CCCTGTGCCCCTCTCTCTCTC
MLOC_15776	HORVU1Hr1G028170|HORVU1Hr1G028170.7	353	373	-	2.45e-06	GCCTTACTCTCTCTCTCTTGT
MLOC_15776	HORVU1Hr1G028170|HORVU1Hr1G028170.7	355	375	-	2.76e-07	CAGCCTTACTCTCTCTCTCTT
MLOC_15776	HORVU1Hr1G028170|HORVU1Hr1G028170.7	359	379	-	9.31e-06	CTGGCAGCCTTACTCTCTCTC
MLOC_15776	HORVU1Hr1G028170|HORVU1Hr1G028170.7	462	482	-	4.58e-08	CTCACTCTCTCTCTCTGTAGC
MLOC_15776	HORVU1Hr1G028170|HORVU1Hr1G028170.7	464	484	-	3.46e-08	CTCTCACTCTCTCTCTCTGTA
MLOC_15776	HORVU1Hr1G028170|HORVU1Hr1G028170.7	466	486	-	8.21e-09	CCCTCTCACTCTCTCTCTCTG
MLOC_15776	HORVU1Hr1G028170|HORVU1Hr1G028170.7	468	488	-	1.53e-07	ACCCCTCTCACTCTCTCTCTC
MLOC_15776	HORVU1Hr1G028170|HORVU1Hr1G028170.7	470	490	-	2.44e-07	CCACCCCTCTCACTCTCTCTC
MLOC_15776	HORVU1Hr1G028170|HORVU1Hr1G028170.7	472	492	-	4.7e-06	CTCCACCCCTCTCACTCTCTC
MLOC_15776	HORVU1Hr1G028170|HORVU1Hr1G028170.7	544	564	-	9.04e-06	CCCGCTCTCTCTCTACTCCAC
MLOC_15776	HORVU1Hr1G028170|HORVU1Hr1G028170.7	546	566	-	7.99e-06	TCCCCGCTCTCTCTCTACTCC
MLOC_15776	HORVU1Hr1G028170|HORVU1Hr1G028170.7	550	570	-	5.19e-06	CTCCTCCCCGCTCTCTCTCTA
MLOC_15776	HORVU1Hr1G028170|HORVU1Hr1G028170.7	568	588	-	2.96e-06	TCCACTCTCTCTCTAGGTCTC
MLOC_15776	HORVU1Hr1G028170|HORVU1Hr1G028170.7	720	740	-	1.49e-07	CTCTCTCTTTCTCTCTTTATG
MLOC_15776	HORVU1Hr1G028170|HORVU1Hr1G028170.7	722	742	-	1.22e-10	CTCTCTCTCTTTCTCTCTTTA
MLOC_15776	HORVU1Hr1G028170|HORVU1Hr1G028170.7	724	744	-	4.07e-06	AGCTCTCTCTCTTTCTCTCTT
MLOC_15776	HORVU1Hr1G028170|HORVU1Hr1G028170.7	726	746	-	8.26e-09	CCAGCTCTCTCTCTTTCTCTC
MLOC_15776	HORVU1Hr1G028170|HORVU1Hr1G028170.7	728	748	-	9.77e-06	AGCCAGCTCTCTCTCTTTCTC
MLOC_15776	HORVU1Hr1G028170|HORVU1Hr1G028170.7	814	834	-	5.26e-06	CTCCCTCTCTCTCCTTCAACC
MLOC_15776	HORVU1Hr1G028170|HORVU1Hr1G028170.7	816	836	-	4.63e-07	CTCTCCCTCTCTCTCCTTCAA
MLOC_15776	HORVU1Hr1G028170|HORVU1Hr1G028170.7	818	838	-	8.26e-09	CCCTCTCCCTCTCTCTCCTTC
MLOC_15776	HORVU1Hr1G028170|HORVU1Hr1G028170.7	820	840	-	8.83e-08	CTCCCTCTCCCTCTCTCTCCT
MLOC_15776	HORVU1Hr1G028170|HORVU1Hr1G028170.7	822	842	-	3.26e-08	CTCTCCCTCTCCCTCTCTCTC
MLOC_15776	HORVU1Hr1G028170|HORVU1Hr1G028170.7	824	844	-	4.19e-09	CCCTCTCCCTCTCCCTCTCTC
MLOC_15776	HORVU1Hr1G028170|HORVU1Hr1G028170.7	826	846	-	1.5e-08	CTCCCTCTCCCTCTCCCTCTC
MLOC_15776	HORVU1Hr1G028170|HORVU1Hr1G028170.7	828	848	-	2.44e-07	CTCTCCCTCTCCCTCTCCCTC
MLOC_15776	HORVU1Hr1G028170|HORVU1Hr1G028170.7	830	850	-	2.37e-08	CTCTCTCCCTCTCCCTCTCCC
MLOC_15776	HORVU1Hr1G028170|HORVU1Hr1G028170.7	832	852	-	6.55e-09	ATCTCTCTCCCTCTCCCTCTC
MLOC_15776	HORVU1Hr1G028170|HORVU1Hr1G028170.7	834	854	-	2.8e-07	CCATCTCTCTCCCTCTCCCTC
MLOC_15776	HORVU1Hr1G028170|HORVU1Hr1G028170.8	126	146	-	2.18e-07	CTCTCTCTCTCTCTCATCTTT
MLOC_15776	HORVU1Hr1G028170|HORVU1Hr1G028170.8	128	148	-	2.04e-08	CTCTCTCTCTCTCTCTCATCT
MLOC_15776	HORVU1Hr1G028170|HORVU1Hr1G028170.8	130	150	-	1.56e-10	CTCTCTCTCTCTCTCTCTCAT
MLOC_15776	HORVU1Hr1G028170|HORVU1Hr1G028170.8	132	152	-	1.32e-12	CCCTCTCTCTCTCTCTCTCTC
MLOC_15776	HORVU1Hr1G028170|HORVU1Hr1G028170.8	134	154	-	1.7e-09	GCCCCTCTCTCTCTCTCTCTC
MLOC_15776	HORVU1Hr1G028170|HORVU1Hr1G028170.8	136	156	-	6.71e-08	GTGCCCCTCTCTCTCTCTCTC
MLOC_15776	HORVU1Hr1G028170|HORVU1Hr1G028170.8	138	158	-	3.68e-08	CTGTGCCCCTCTCTCTCTCTC
MLOC_15776	HORVU1Hr1G028170|HORVU1Hr1G028170.8	140	160	-	3.93e-07	CCCTGTGCCCCTCTCTCTCTC
MLOC_15776	HORVU1Hr1G028170|HORVU1Hr1G028170.8	353	373	-	2.45e-06	GCCTTACTCTCTCTCTCTTGT
MLOC_15776	HORVU1Hr1G028170|HORVU1Hr1G028170.8	355	375	-	2.76e-07	CAGCCTTACTCTCTCTCTCTT
MLOC_15776	HORVU1Hr1G028170|HORVU1Hr1G028170.8	359	379	-	9.31e-06	CTGGCAGCCTTACTCTCTCTC
MLOC_15776	HORVU1Hr1G028170|HORVU1Hr1G028170.8	462	482	-	4.58e-08	CTCACTCTCTCTCTCTGTAGC
MLOC_15776	HORVU1Hr1G028170|HORVU1Hr1G028170.8	464	484	-	3.46e-08	CTCTCACTCTCTCTCTCTGTA
MLOC_15776	HORVU1Hr1G028170|HORVU1Hr1G028170.8	466	486	-	8.21e-09	CCCTCTCACTCTCTCTCTCTG
MLOC_15776	HORVU1Hr1G028170|HORVU1Hr1G028170.8	468	488	-	1.53e-07	ACCCCTCTCACTCTCTCTCTC
MLOC_15776	HORVU1Hr1G028170|HORVU1Hr1G028170.8	470	490	-	2.44e-07	CCACCCCTCTCACTCTCTCTC
MLOC_15776	HORVU1Hr1G028170|HORVU1Hr1G028170.8	472	492	-	4.7e-06	CTCCACCCCTCTCACTCTCTC
MLOC_15776	HORVU1Hr1G028170|HORVU1Hr1G028170.8	544	564	-	9.04e-06	CCCGCTCTCTCTCTACTCCAC
MLOC_15776	HORVU1Hr1G028170|HORVU1Hr1G028170.8	546	566	-	7.99e-06	TCCCCGCTCTCTCTCTACTCC
MLOC_15776	HORVU1Hr1G028170|HORVU1Hr1G028170.8	550	570	-	5.19e-06	CTCCTCCCCGCTCTCTCTCTA
MLOC_15776	HORVU1Hr1G028170|HORVU1Hr1G028170.8	568	588	-	2.96e-06	TCCACTCTCTCTCTAGGTCTC
MLOC_15776	HORVU1Hr1G028170|HORVU1Hr1G028170.8	720	740	-	1.49e-07	CTCTCTCTTTCTCTCTTTATG
MLOC_15776	HORVU1Hr1G028170|HORVU1Hr1G028170.8	722	742	-	1.22e-10	CTCTCTCTCTTTCTCTCTTTA
MLOC_15776	HORVU1Hr1G028170|HORVU1Hr1G028170.8	724	744	-	4.07e-06	AGCTCTCTCTCTTTCTCTCTT
MLOC_15776	HORVU1Hr1G028170|HORVU1Hr1G028170.8	726	746	-	8.26e-09	CCAGCTCTCTCTCTTTCTCTC
MLOC_15776	HORVU1Hr1G028170|HORVU1Hr1G028170.8	728	748	-	9.77e-06	AGCCAGCTCTCTCTCTTTCTC
MLOC_15776	HORVU1Hr1G028170|HORVU1Hr1G028170.8	814	834	-	5.26e-06	CTCCCTCTCTCTCCTTCAACC
MLOC_15776	HORVU1Hr1G028170|HORVU1Hr1G028170.8	816	836	-	4.63e-07	CTCTCCCTCTCTCTCCTTCAA
MLOC_15776	HORVU1Hr1G028170|HORVU1Hr1G028170.8	818	838	-	8.26e-09	CCCTCTCCCTCTCTCTCCTTC
MLOC_15776	HORVU1Hr1G028170|HORVU1Hr1G028170.8	820	840	-	8.83e-08	CTCCCTCTCCCTCTCTCTCCT
MLOC_15776	HORVU1Hr1G028170|HORVU1Hr1G028170.8	822	842	-	3.26e-08	CTCTCCCTCTCCCTCTCTCTC
MLOC_15776	HORVU1Hr1G028170|HORVU1Hr1G028170.8	824	844	-	4.19e-09	CCCTCTCCCTCTCCCTCTCTC
MLOC_15776	HORVU1Hr1G028170|HORVU1Hr1G028170.8	826	846	-	1.5e-08	CTCCCTCTCCCTCTCCCTCTC
MLOC_15776	HORVU1Hr1G028170|HORVU1Hr1G028170.8	828	848	-	2.44e-07	CTCTCCCTCTCCCTCTCCCTC
MLOC_15776	HORVU1Hr1G028170|HORVU1Hr1G028170.8	830	850	-	2.37e-08	CTCTCTCCCTCTCCCTCTCCC
MLOC_15776	HORVU1Hr1G028170|HORVU1Hr1G028170.8	832	852	-	6.55e-09	ATCTCTCTCCCTCTCCCTCTC
MLOC_15776	HORVU1Hr1G028170|HORVU1Hr1G028170.8	834	854	-	2.8e-07	CCATCTCTCTCCCTCTCCCTC
MLOC_15776	HORVU1Hr1G028170|HORVU1Hr1G028170.9	1081	1101	-	2.45e-06	GCCTTACTCTCTCTCTCTTGT
MLOC_15776	HORVU1Hr1G028170|HORVU1Hr1G028170.9	1083	1103	-	2.76e-07	CAGCCTTACTCTCTCTCTCTT
MLOC_15776	HORVU1Hr1G028170|HORVU1Hr1G028170.9	1087	1107	-	9.31e-06	CTGGCAGCCTTACTCTCTCTC
MLOC_15776	HORVU1Hr1G028170|HORVU1Hr1G028170.9	1190	1210	-	4.58e-08	CTCACTCTCTCTCTCTGTAGC
MLOC_15776	HORVU1Hr1G028170|HORVU1Hr1G028170.9	1192	1212	-	3.46e-08	CTCTCACTCTCTCTCTCTGTA
MLOC_15776	HORVU1Hr1G028170|HORVU1Hr1G028170.9	1194	1214	-	8.21e-09	CCCTCTCACTCTCTCTCTCTG
MLOC_15776	HORVU1Hr1G028170|HORVU1Hr1G028170.9	1196	1216	-	1.53e-07	ACCCCTCTCACTCTCTCTCTC
MLOC_15776	HORVU1Hr1G028170|HORVU1Hr1G028170.9	1198	1218	-	2.44e-07	CCACCCCTCTCACTCTCTCTC
MLOC_15776	HORVU1Hr1G028170|HORVU1Hr1G028170.9	1200	1220	-	4.7e-06	CTCCACCCCTCTCACTCTCTC
MLOC_15776	HORVU1Hr1G028170|HORVU1Hr1G028170.9	1272	1292	-	9.04e-06	CCCGCTCTCTCTCTACTCCAC
MLOC_15776	HORVU1Hr1G028170|HORVU1Hr1G028170.9	1274	1294	-	7.99e-06	TCCCCGCTCTCTCTCTACTCC
MLOC_15776	HORVU1Hr1G028170|HORVU1Hr1G028170.9	1278	1298	-	5.19e-06	CTCCTCCCCGCTCTCTCTCTA
MLOC_15776	HORVU1Hr1G028170|HORVU1Hr1G028170.9	1296	1316	-	2.96e-06	TCCACTCTCTCTCTAGGTCTC
MLOC_15776	HORVU1Hr1G028170|HORVU1Hr1G028170.9	1448	1468	-	1.49e-07	CTCTCTCTTTCTCTCTTTATG
MLOC_15776	HORVU1Hr1G028170|HORVU1Hr1G028170.9	1450	1470	-	1.22e-10	CTCTCTCTCTTTCTCTCTTTA
MLOC_15776	HORVU1Hr1G028170|HORVU1Hr1G028170.9	1452	1472	-	4.07e-06	AGCTCTCTCTCTTTCTCTCTT
MLOC_15776	HORVU1Hr1G028170|HORVU1Hr1G028170.9	1454	1474	-	8.26e-09	CCAGCTCTCTCTCTTTCTCTC
MLOC_15776	HORVU1Hr1G028170|HORVU1Hr1G028170.9	1456	1476	-	9.77e-06	AGCCAGCTCTCTCTCTTTCTC
MLOC_15776	HORVU1Hr1G028170|HORVU1Hr1G028170.9	854	874	-	2.18e-07	CTCTCTCTCTCTCTCATCTTT
MLOC_15776	HORVU1Hr1G028170|HORVU1Hr1G028170.9	856	876	-	2.04e-08	CTCTCTCTCTCTCTCTCATCT
MLOC_15776	HORVU1Hr1G028170|HORVU1Hr1G028170.9	858	878	-	1.56e-10	CTCTCTCTCTCTCTCTCTCAT
MLOC_15776	HORVU1Hr1G028170|HORVU1Hr1G028170.9	860	880	-	1.32e-12	CCCTCTCTCTCTCTCTCTCTC
MLOC_15776	HORVU1Hr1G028170|HORVU1Hr1G028170.9	862	882	-	1.7e-09	GCCCCTCTCTCTCTCTCTCTC
MLOC_15776	HORVU1Hr1G028170|HORVU1Hr1G028170.9	864	884	-	6.71e-08	GTGCCCCTCTCTCTCTCTCTC
MLOC_15776	HORVU1Hr1G028170|HORVU1Hr1G028170.9	866	886	-	3.68e-08	CTGTGCCCCTCTCTCTCTCTC
MLOC_15776	HORVU1Hr1G028170|HORVU1Hr1G028170.9	868	888	-	3.93e-07	CCCTGTGCCCCTCTCTCTCTC
MLOC_15776	HORVU1Hr1G028920|HORVU1Hr1G028920.1	1327	1347	+	2.98e-07	CACCCTCCCCCTCTTTCTCTC
MLOC_15776	HORVU1Hr1G028920|HORVU1Hr1G028920.1	1329	1349	+	7.9e-07	CCCTCCCCCTCTTTCTCTCTC
MLOC_15776	HORVU1Hr1G028920|HORVU1Hr1G028920.1	1331	1351	+	4.64e-08	CTCCCCCTCTTTCTCTCTCAC
MLOC_15776	HORVU1Hr1G028920|HORVU1Hr1G028920.1	1333	1353	+	8.32e-09	CCCCCTCTTTCTCTCTCACTC
MLOC_15776	HORVU1Hr1G028920|HORVU1Hr1G028920.1	1335	1355	+	7.02e-08	CCCTCTTTCTCTCTCACTCGT
MLOC_15776	HORVU1Hr1G028920|HORVU1Hr1G028920.2	1327	1347	+	2.98e-07	CACCCTCCCCCTCTTTCTCTC
MLOC_15776	HORVU1Hr1G028920|HORVU1Hr1G028920.2	1329	1349	+	7.9e-07	CCCTCCCCCTCTTTCTCTCTC
MLOC_15776	HORVU1Hr1G028920|HORVU1Hr1G028920.2	1331	1351	+	4.64e-08	CTCCCCCTCTTTCTCTCTCAC
MLOC_15776	HORVU1Hr1G028920|HORVU1Hr1G028920.2	1333	1353	+	8.32e-09	CCCCCTCTTTCTCTCTCACTC
MLOC_15776	HORVU1Hr1G028920|HORVU1Hr1G028920.2	1335	1355	+	7.02e-08	CCCTCTTTCTCTCTCACTCGT
MLOC_15776	HORVU1Hr1G028920|HORVU1Hr1G028920.3	1327	1347	+	2.98e-07	CACCCTCCCCCTCTTTCTCTC
MLOC_15776	HORVU1Hr1G028920|HORVU1Hr1G028920.3	1329	1349	+	7.9e-07	CCCTCCCCCTCTTTCTCTCTC
MLOC_15776	HORVU1Hr1G028920|HORVU1Hr1G028920.3	1331	1351	+	4.64e-08	CTCCCCCTCTTTCTCTCTCAC
MLOC_15776	HORVU1Hr1G028920|HORVU1Hr1G028920.3	1333	1353	+	8.32e-09	CCCCCTCTTTCTCTCTCACTC
MLOC_15776	HORVU1Hr1G028920|HORVU1Hr1G028920.3	1335	1355	+	7.02e-08	CCCTCTTTCTCTCTCACTCGT
MLOC_15776	HORVU1Hr1G028920|HORVU1Hr1G028920.4	1327	1347	+	2.98e-07	CACCCTCCCCCTCTTTCTCTC
MLOC_15776	HORVU1Hr1G028920|HORVU1Hr1G028920.4	1329	1349	+	7.9e-07	CCCTCCCCCTCTTTCTCTCTC
MLOC_15776	HORVU1Hr1G028920|HORVU1Hr1G028920.4	1331	1351	+	4.64e-08	CTCCCCCTCTTTCTCTCTCAC
MLOC_15776	HORVU1Hr1G028920|HORVU1Hr1G028920.4	1333	1353	+	8.32e-09	CCCCCTCTTTCTCTCTCACTC
MLOC_15776	HORVU1Hr1G028920|HORVU1Hr1G028920.4	1335	1355	+	7.02e-08	CCCTCTTTCTCTCTCACTCGT
MLOC_15776	HORVU1Hr1G028920|HORVU1Hr1G028920.5	1327	1347	+	2.98e-07	CACCCTCCCCCTCTTTCTCTC
MLOC_15776	HORVU1Hr1G028920|HORVU1Hr1G028920.5	1329	1349	+	7.9e-07	CCCTCCCCCTCTTTCTCTCTC
MLOC_15776	HORVU1Hr1G028920|HORVU1Hr1G028920.5	1331	1351	+	4.64e-08	CTCCCCCTCTTTCTCTCTCAC
MLOC_15776	HORVU1Hr1G028920|HORVU1Hr1G028920.5	1333	1353	+	8.32e-09	CCCCCTCTTTCTCTCTCACTC
MLOC_15776	HORVU1Hr1G028920|HORVU1Hr1G028920.5	1335	1355	+	7.02e-08	CCCTCTTTCTCTCTCACTCGT
MLOC_15776	HORVU1Hr1G028920|HORVU1Hr1G028920.6	1327	1347	+	2.98e-07	CACCCTCCCCCTCTTTCTCTC
MLOC_15776	HORVU1Hr1G028920|HORVU1Hr1G028920.6	1329	1349	+	7.9e-07	CCCTCCCCCTCTTTCTCTCTC
[truncated: 22,714 more rows]
