# Supplementary material for: Strigolactone insensitivity affects the hormonal homeostasis in barley
Source: Sci Rep. 2025 Mar 18;15:9375. doi: 10.1038/s41598-025-94430-2 (PMC11920428; doi:10.1038/s41598-025-94430-2)
Supplement: Supplementary file 10 — Supplementary Material 10 [file 41598_2025_94430_MOESM10_ESM.xlsx]

## Sheet: read me
Supplemental Data 9. List of TF regulating differentially expressed genes and differentially abundant proteins in the comparison of 2-week-old/4-week-old WT and hvd14 plants
	Table name	Description
	Table S9a	List of TF regulating differentially expressed genes and differentially abundant proteins in the comparision of 2-week-old WT and hvd14 plants (blue indicates genes encoding TF, which expression were altered in mutant plants)
	Table S9b	List of TF regulating differentially expressed genes and differentially abudnant proteins in the comparision of 4-week-old WT and hvd14 plants (blue indicates genes encoding TF, which expression were altered in mutant plants)
	Table S9c	List of common TF regulating differntially expressed genes and differentially abudnant proteins in the comparision of 2-week-old and 4 week-old WT and d14 plants (blue indicates genes encoding TF, which expression were altered in mutant plants)

## Sheet: Table S9a
Table S9a. List of TF regulating differntially expressed genes and differentially abundant proteins in the comparision of 2-week-old WT and d14 plants (blue indicates genes encoding TF, which expression were altered in mutant plants)
#	TF	HURDU ID	Best hit in Arabidopsis	Background_all	Background_bind	Query_all	Query_bind	p_value	q_value
1	MLOC_62335	HORVU6Hr1G072300	AT1G69010	24306	642	917	95	1.997e-31	3.795e-29
2	MLOC_69438	HORVU3Hr1G003400	AT3G14230	24306	4369	917	306	9.748e-31	9.261e-29
3	MLOC_38561	HORVU5Hr1G062940	AT1G53910	24306	3703	917	265	1.961e-27	1.242e-25
4	MLOC_24530	HORVU0Hr1G007050	AT5G44210	24306	3257	917	237	3.242e-25	1.540e-23
5	MLOC_80197	HORVU2Hr1G093660	AT3G23240	24306	3634	917	248	1.672e-22	6.355e-21
6	MLOC_69987	HORVU2Hr1G098140	AT5G47230	24306	4754	917	296	4.541e-21	1.438e-19
7	MLOC_69002	HORVU2Hr1G037540	AT5G19790	24306	4158	917	265	6.164e-20	1.673e-18
8	MLOC_12223	HORVU2Hr1G111510	AT2G40350	24306	4007	917	255	5.236e-19	1.243e-17
9	MLOC_73522	HORVU1Hr1G067110	AT5G13910	24306	4933	917	294	4.532e-18	9.567e-17
10	MLOC_76196	not found	AT5G59820	24306	371	917	52	6.868e-17	1.305e-15
11	MLOC_58641	HORVU2Hr1G099890	AT4G27950	24306	5416	917	308	4.431e-16	7.654e-15
12	MLOC_63834	HORVU2Hr1G090970	AT4G28140	24306	4597	917	271	7.713e-16	1.221e-14
13	MLOC_12078	HORVU6Hr1G061940	AT2G44745	24306	402	917	52	2.177e-15	3.182e-14
14	MLOC_55323	HORVU7Hr1G029870	AT5G25190	24306	4600	917	262	1.887e-13	2.560e-12
15	MLOC_55144	HORVU4Hr1G015350	AT1G71450	24306	5369	917	294	4.340e-13	5.497e-12
16	MLOC_13438	HORVU5Hr1G065450	AT2G24260	24306	736	917	69	1.304e-12	1.549e-11
17	MLOC_15776	HORVU7Hr1G012840	AT5G42520	24306	3999	917	229	6.932e-12	7.748e-11
18	MLOC_66843	HORVU1Hr1G067160	AT1G28360	24306	3543	917	207	1.612e-11	1.702e-10
19	MLOC_65400	HORVU2Hr1G080460	AT5G39610	24306	552	917	55	2.084e-11	2.084e-10
20	MLOC_3855	HORVU6Hr1G008870	AT1G72050	24306	6451	917	331	3.594e-11	3.414e-10
21	MLOC_72525	HORVU3Hr1G090250	AT1G65620	24306	3929	917	219	2.968e-10	2.685e-09
22	MLOC_326	HORVU7Hr1G110960	AT1G02065	24306	1175	917	86	1.431e-09	1.236e-08
23	MLOC_58439	HORVU6Hr1G050140	AT3G11100	24306	939	917	73	1.876e-09	1.550e-08
24	MLOC_5372	HORVU3Hr1G059870	AT2G18380	24306	646	917	56	2.817e-09	2.177e-08
25	MLOC_54674	HORVU4Hr1G013460	AT1G27730	24306	647	917	56	2.979e-09	2.177e-08
26	MLOC_65033	HORVU5Hr1G097500	AT1G27730	24306	647	917	56	2.979e-09	2.177e-08
27	MLOC_14821	HORVU3Hr1G069320	AT1G29280	24306	497	917	45	2.335e-08	1.643e-07
28	MLOC_77405	HORVU1Hr1G060490	AT2G40340	24306	5289	917	268	2.655e-08	1.801e-07
29	MLOC_4830	HORVU5Hr1G117190	AT2G47070	24306	159	917	22	3.339e-08	2.188e-07
30	MLOC_10823	HORVU5Hr1G073380	AT1G73730	24306	959	917	70	5.071e-08	3.212e-07
31	MLOC_62522	HORVU1Hr1G091450	AT4G36620	24306	601	917	50	6.813e-08	4.176e-07
32	MLOC_36657	HORVU3Hr1G088200	AT5G13080	24306	642	917	52	9.196e-08	5.460e-07
33	MLOC_74813	HORVU6Hr1G061300	AT1G76890	24306	2010	917	120	1.734e-07	9.984e-07
34	MLOC_75166	HORVU7Hr1G056820	AT5G62020	24306	957	917	67	4.459e-07	2.492e-06
35	MLOC_56075	HORVU1Hr1G024490	AT2G30340	24306	2279	917	128	1.791e-06	9.724e-06
36	MLOC_17236	HORVU5Hr1G113220	AT3G55370	24306	8397	917	382	2.195e-06	1.158e-05
37	MLOC_64636	HORVU1Hr1G058940	AT3G16770	24306	2194	917	123	3.155e-06	1.620e-05
38	MLOC_29808	HORVU3Hr1G057300	AT5G04390	24306	708	917	50	8.613e-06	4.307e-05
39	MLOC_6711	HORVU1Hr1G090030	AT4G01120	24306	932	917	61	1.174e-05	5.720e-05
40	MLOC_72275	HORVU2Hr1G119610	AT5G08520	24306	859	917	57	1.464e-05	6.954e-05
41	MLOC_58026	HORVU0Hr1G003340	AT1G69310	24306	391	917	32	1.560e-05	7.228e-05
42	MLOC_52321	HORVU3Hr1G094730	AT5G50670	24306	257	917	23	4.520e-05	2.045e-04
43	MLOC_498	HORVU1Hr1G083420	AT3G22830	24306	1010	917	62	6.809e-05	3.009e-04
44	MLOC_67050	HORVU7Hr1G040420	AT3G48160	24306	499	917	36	8.062e-05	3.481e-04
45	MLOC_57215	HORVU7Hr1G012760	AT2G02450	24306	347	917	27	1.445e-04	6.103e-04
46	MLOC_68986	HORVU5Hr1G073410	AT5G06839	24306	480	917	34	1.718e-04	7.062e-04
47	MLOC_58725	HORVU3Hr1G071030	AT5G25830	24306	675	917	44	1.747e-04	7.062e-04
48	MLOC_15725	HORVU3Hr1G067350	AT3G26790	24306	3169	917	156	1.806e-04	7.147e-04
49	MLOC_38232	HORVU1Hr1G076690	AT2G33860	24306	440	917	31	3.355e-04	1.301e-03
50	MLOC_56117	HORVU4Hr1G009970	AT1G10120	24306	683	917	43	4.268e-04	1.614e-03
51	MLOC_69575	HORVU5Hr1G028340	AT2G03340	24306	932	917	55	4.332e-04	1.614e-03
52	MLOC_70754	HORVU2Hr1G063070	AT5G17430	24306	9101	917	389	7.174e-04	2.621e-03
53	MLOC_6534	HORVU1Hr1G068760	AT3G56850	24306	819	917	48	1.061e-03	3.803e-03
54	MLOC_68284	HORVU6Hr1G019380	AT3G18400	24306	578	917	36	1.325e-03	4.661e-03
55	MLOC_66134	HORVU7Hr1G083270	AT3G56400	24306	531	917	33	2.027e-03	7.003e-03
56	MLOC_44514	HORVU1Hr1G063610	AT5G20240	24306	3880	917	177	2.577e-03	8.742e-03
57	MLOC_73356	HORVU5Hr1G068100	AT1G46264	24306	1055	917	56	4.280e-03	1.409e-02
58	MLOC_73724	HORVU6Hr1G069190	AT5G62940	24306	6610	917	284	4.301e-03	1.409e-02
59	MLOC_10278	HORVU5Hr1G009880	AT1G49950	24306	480	917	29	5.073e-03	1.634e-02
60	MLOC_60577	HORVU7Hr1G038130	AT1G58100	24306	919	917	49	6.319e-03	2.001e-02
61	MLOC_63066	HORVU5Hr1G029130	AT2G35530	24306	918	917	48	9.579e-03	2.984e-02
62	MLOC_67851	HORVU3Hr1G088200	AT2G38470	24306	749	917	40	1.146e-02	3.492e-02
63	MLOC_65286	HORVU7Hr1G082420	AT5G53950	24306	618	917	34	1.158e-02	3.492e-02
64	MLOC_72393	HORVU2Hr1G090640	AT5G08330	24306	909	917	47	1.233e-02	3.660e-02
65	MLOC_68299	HORVU3Hr1G033740	AT1G62300	24306	545	917	30	1.587e-02	4.639e-02
66	MLOC_34679	HORVU3Hr1G084360	AT3G56850	24306	865	917	43	2.808e-02	8.083e-02
67	MLOC_52134	HORVU6Hr1G078300	AT1G34670	24306	1160	917	55	3.544e-02	1.005e-01
68	MLOC_70659	HORVU1Hr1G073300	AT2G38090	24306	1615	917	74	3.625e-02	1.013e-01
69	MLOC_4407	HORVU7Hr1G023940	AT3G57230	24306	1191	917	56	3.914e-02	1.078e-01
70	MLOC_64612	HORVU7Hr1G043250	AT5G60850	24306	3128	917	135	4.129e-02	1.121e-01

## Sheet: Table S9b
Table S9b. List of TF regulating differntially expressed genes and differentially abudnant proteins in the comparision of 4-week-old WT and d14 plants (blue indicates genes encoding TF, which expression were altered in mutant plants)
#	TF	HORVU ID	Best hit in Arabidopsis	Background_all	Background_bind	Query_all	Query_bind	p_value	q_value
1	MLOC_73522	HORVU1Hr1G067110	AT5G13910	24306	4933	924	347	1.641e-35	3.069e-33
2	MLOC_66843	HORVU1Hr1G067160	AT1G28360	24306	3543	924	277	7.047e-35	6.589e-33
3	MLOC_69987	HORVU2Hr1G098140	AT5G47230	24306	4754	924	331	1.375e-32	8.570e-31
4	MLOC_69438	HORVU3Hr1G003400	AT3G14230	24306	4369	924	310	1.328e-31	6.209e-30
5	MLOC_55323	HORVU7Hr1G029870	AT5G25190	24306	4600	924	313	1.340e-28	5.010e-27
6	MLOC_69002	HORVU2Hr1G037540	AT5G19790	24306	4158	924	288	3.508e-27	1.093e-25
7	MLOC_24530	HORVU0Hr1G007050	AT5G44210	24306	3257	924	240	7.518e-26	2.008e-24
8	MLOC_38561	HORVU5Hr1G062940	AT1G53910	24306	3703	924	262	9.025e-26	2.110e-24
9	MLOC_6062	HORVU7Hr1G037230	AT5G38800	24306	930	924	104	8.313e-24	1.727e-22
10	MLOC_81003	HORVU5Hr1G014170	AT5G28770	24306	802	924	92	5.864e-22	1.096e-20
11	MLOC_80197	HORVU2Hr1G093660	AT3G23240	24306	3634	924	245	5.265e-21	8.951e-20
12	MLOC_63834	HORVU2Hr1G090970	AT4G28140	24306	4597	924	283	9.053e-19	1.411e-17
13	MLOC_55144	HORVU4Hr1G015350	AT1G71450	24306	5369	924	317	1.435e-18	2.063e-17
14	MLOC_58641	HORVU2Hr1G099890	AT4G27950	24306	5416	924	312	1.252e-16	1.673e-15
15	MLOC_72525	HORVU3Hr1G090250	AT1G65620	24306	3929	924	244	2.339e-16	2.916e-15
16	MLOC_64636	HORVU1Hr1G058940	AT3G16770	24306	2194	924	157	1.825e-15	2.133e-14
17	MLOC_34679	HORVU3Hr1G084360	AT3G56850	24306	865	924	83	2.992e-15	3.292e-14
18	MLOC_63436	HORVU6Hr1G017710	AT4G34590	24306	965	924	88	9.172e-15	9.528e-14
19	MLOC_56075	HORVU1Hr1G024490	AT2G30340	24306	2279	924	158	2.275e-14	2.239e-13
20	MLOC_12223	HORVU2Hr1G111510	AT2G40350	24306	4007	924	240	3.024e-14	2.827e-13
21	MLOC_43806	HORVU6Hr1G058620	AT3G23250	24306	1526	924	118	4.528e-14	4.032e-13
22	MLOC_44514	HORVU1Hr1G063610	AT5G20240	24306	3880	924	233	6.298e-14	5.353e-13
23	MLOC_51930	HORVU5Hr1G023000	AT3G62420	24306	820	924	77	9.301e-14	7.562e-13
24	MLOC_6711	HORVU1Hr1G090030	AT4G01120	24306	932	924	82	5.194e-13	4.047e-12
25	MLOC_52112	HORVU3Hr1G024210	AT5G11260	24306	891	924	78	2.451e-12	1.833e-11
26	MLOC_61530	HORVU2Hr1G116090	AT5G10030	24306	566	924	55	7.363e-11	5.296e-10
27	MLOC_14401	HORVU3Hr1G084880	AT3G27785	24306	261	924	34	9.903e-11	6.859e-10
28	MLOC_43537	HORVU0Hr1G010940	AT2G20570	24306	569	924	54	2.613e-10	1.685e-09
29	MLOC_65876	HORVU3Hr1G032440	AT2G20570	24306	569	924	54	2.613e-10	1.685e-09
30	MLOC_15776	HORVU7Hr1G012840	AT5G42520	24306	3999	924	223	3.834e-10	2.390e-09
31	MLOC_6534	HORVU1Hr1G068760	AT3G56850	24306	819	924	68	5.854e-10	3.531e-09
32	MLOC_24269	HORVU6Hr1G093960	AT5G23280	24306	921	924	73	1.124e-09	6.570e-09
33	MLOC_66577	HORVU5Hr1G027750	AT5G12870	24306	1594	924	108	1.556e-09	8.819e-09
34	MLOC_19022	HORVU6Hr1G015670	AT5G45300	24306	607	924	53	7.250e-09	3.987e-08
35	MLOC_77405	HORVU1Hr1G060490	AT2G40340	24306	5289	924	271	1.560e-08	8.337e-08
36	MLOC_36942	HORVU2Hr1G127550	AT5G64060	24306	815	924	62	8.368e-08	4.347e-07
37	MLOC_62554	HORVU6Hr1G065430	AT5G52020	24306	621	924	51	9.861e-08	4.984e-07
38	MLOC_75886	HORVU0Hr1G016540	AT4G25480	24306	572	924	48	1.164e-07	5.728e-07
39	MLOC_63066	HORVU5Hr1G029130	AT2G35530	24306	918	924	67	1.281e-07	6.141e-07
40	MLOC_72393	HORVU2Hr1G090640	AT5G08330	24306	909	924	66	1.907e-07	8.913e-07
41	MLOC_60577	HORVU7Hr1G038130	AT1G58100	24306	919	924	66	2.839e-07	1.295e-06
42	MLOC_3855	HORVU6Hr1G008870	AT1G72050	24306	6451	924	312	3.015e-07	1.342e-06
43	MLOC_60045	HORVU4Hr1G050190	AT2G40620	24306	457	924	39	9.840e-07	4.279e-06
44	MLOC_54674	HORVU4Hr1G013460	AT1G27730	24306	647	924	49	1.857e-06	7.717e-06
45	MLOC_65033	HORVU5Hr1G097500	AT1G27730	24306	647	924	49	1.857e-06	7.717e-06
46	MLOC_52134	HORVU6Hr1G078300	AT1G34670	24306	1160	924	75	2.772e-06	1.127e-05
47	MLOC_71198	HORVU4Hr1G020540	AT1G43700	24306	356	924	31	6.800e-06	2.705e-05
48	MLOC_69727	HORVU3Hr1G092690	AT3G24650	24306	1055	924	64	9.346e-05	3.641e-04
49	MLOC_10221	HORVU4Hr1G065990	AT4G37750	24306	412	924	31	1.180e-04	4.503e-04
50	MLOC_64057	HORVU4Hr1G051360	AT3G04060	24306	561	924	38	2.346e-04	8.774e-04
51	MLOC_57220	HORVU4Hr1G054420	AT2G47460	24306	330	924	25	3.989e-04	1.463e-03
52	MLOC_15725	HORVU3Hr1G067350	AT3G26790	24306	3169	924	153	7.086e-04	2.548e-03
53	MLOC_62335	HORVU6Hr1G072300	AT1G69010	24306	642	924	40	9.055e-04	3.195e-03
54	MLOC_71376	HORVU5Hr1G036330	AT4G32890	24306	660	924	40	1.523e-03	5.274e-03
55	MLOC_52439	HORVU5Hr1G021750	AT5G59780	24306	283	924	20	2.855e-03	9.706e-03
56	MLOC_65957	HORVU6Hr1G057670	AT4G38620	24306	964	924	53	3.010e-03	9.974e-03
57	MLOC_14305	HORVU2Hr1G102590	AT5G61850	24306	176	924	14	3.040e-03	9.974e-03
58	MLOC_53943	HORVU6Hr1G067580	AT1G32240	24306	1169	924	62	3.452e-03	1.094e-02
59	MLOC_79754	HORVU5Hr1G060310	AT1G32240	24306	1169	924	62	3.452e-03	1.094e-02
60	MLOC_76271	HORVU3Hr1G019840	AT5G47390	24306	909	924	50	3.756e-03	1.171e-02
61	MLOC_58439	HORVU6Hr1G050140	AT3G11100	24306	939	924	51	4.464e-03	1.362e-02
62	MLOC_64781	HORVU5Hr1G079160	AT1G06070	24306	333	924	22	4.517e-03	1.362e-02
63	MLOC_6041	HORVU3Hr1G082210	AT2G32460	24306	640	924	37	4.720e-03	1.401e-02
64	MLOC_73724	HORVU6Hr1G069190	AT5G62940	24306	6610	924	285	5.360e-03	1.566e-02
65	MLOC_56769	HORVU4Hr1G083050	AT2G18060	24306	635	924	36	7.037e-03	2.024e-02
66	MLOC_10987	not found	AT1G34370	24306	493	924	29	8.098e-03	2.294e-02
67	MLOC_59663	HORVU1Hr1G017970	AT1G57560	24306	1320	924	66	9.902e-03	2.764e-02
68	MLOC_37843	HORVU5Hr1G087840	AT3G17730	24306	694	924	37	1.614e-02	4.437e-02
69	MLOC_3095	HORVU6Hr1G062940	AT2G44940	24306	927	924	47	1.923e-02	5.212e-02
70	MLOC_39554	HORVU6Hr1G060650	AT3G61250	24306	894	924	45	2.375e-02	6.344e-02
71	MLOC_77488	HORVU2Hr1G036680	AT4G36740	24306	1347	924	64	2.877e-02	7.482e-02
72	MLOC_5375	HORVU3Hr1G026650	AT4G18960	24306	2426	924	109	2.881e-02	7.482e-02
73	MLOC_64612	HORVU7Hr1G043250	AT5G60850	24306	3128	924	136	4.098e-02	1.039e-01
74	MLOC_65555	HORVU3Hr1G116740	AT1G68320	24306	631	924	32	4.112e-02	1.039e-01
75	MLOC_4407	HORVU7Hr1G023940	AT3G57230	24306	1191	924	56	4.409e-02	1.099e-01

## Sheet: Tabele S9c
Table S9c. List of common TF regulating differntially expressed genes and differentially abudnant proteins in the comparision of 2-week-old and 4 week-old WT and d14 plants (blue indicates genes encoding TF, which expression were altered in mutant plants)
#	TF	HORVU ID	Best hit in Arabidopsis	Background_all	Background_bind	Query_all	Query_bind	p_value	q_value
1	MLOC_62335	HORVU6Hr1G072300	AT1G69010	24306	4933	924	347	1.641e-35	3.069e-33
2	MLOC_69438	HORVU3Hr1G003400	AT3G14230	24306	3543	924	277	7.047e-35	6.589e-33
3	MLOC_38561	HORVU5Hr1G062940	AT1G53910	24306	4754	924	331	1.375e-32	8.570e-31
4	MLOC_24530	HORVU0Hr1G007050	AT5G44210	24306	4369	924	310	1.328e-31	6.209e-30
5	MLOC_80197	HORVU2Hr1G093660	AT3G23240	24306	4600	924	313	1.340e-28	5.010e-27
6	MLOC_69987	HORVU2Hr1G098140	AT5G47230	24306	4754	924	331	1.375e-32	8.570e-31
7	MLOC_69002	HORVU2Hr1G037540	AT5G19790	24306	4158	924	288	3.508e-27	1.093e-25
8	MLOC_12223	HORVU2Hr1G111510	AT2G40350	24306	3703	924	262	9.025e-26	2.110e-24
9	MLOC_73522	HORVU1Hr1G067110	AT5G13910	24306	4933	924	347	1.641e-35	3.069e-33
10	MLOC_58641	HORVU2Hr1G099890	AT4G27950	24306	802	924	92	5.864e-22	1.096e-20
11	MLOC_63834	HORVU2Hr1G090970	AT4G28140	24306	3634	924	245	5.265e-21	8.951e-20
12	MLOC_55323	HORVU7Hr1G029870	AT5G25190	24306	4600	924	313	1.340e-28	5.010e-27
13	MLOC_55144	HORVU4Hr1G015350	AT1G71450	24306	5369	924	317	1.435e-18	2.063e-17
14	MLOC_15776	HORVU7Hr1G012840	AT5G42520	24306	5416	924	312	1.252e-16	1.673e-15
15	MLOC_66843	HORVU1Hr1G067160	AT1G28360	24306	3543	924	277	7.047e-35	6.589e-33
16	MLOC_3855	HORVU6Hr1G008870	AT1G72050	24306	2194	924	157	1.825e-15	2.133e-14
17	MLOC_72525	HORVU3Hr1G090250	AT1G65620	24306	3929	924	244	2.339e-16	2.916e-15
18	MLOC_58439	HORVU6Hr1G050140	AT3G11100	24306	965	924	88	9.172e-15	9.528e-14
19	MLOC_54674	HORVU4Hr1G013460	AT1G27730	24306	2279	924	158	2.275e-14	2.239e-13
20	MLOC_65033	HORVU5Hr1G097500	AT1G27730	24306	4007	924	240	3.024e-14	2.827e-13
21	MLOC_77405	HORVU1Hr1G060490	AT2G40340	24306	1526	924	118	4.528e-14	4.032e-13
22	MLOC_56075	HORVU1Hr1G024490	AT2G30340	24306	2279	924	158	2.275e-14	2.239e-13
23	MLOC_64636	HORVU1Hr1G058940	AT3G16770	24306	2194	924	157	1.825e-15	2.133e-14
24	MLOC_6711	HORVU1Hr1G090030	AT4G01120	24306	932	924	82	5.194e-13	4.047e-12
25	MLOC_15725	HORVU3Hr1G067350	AT3G26790	24306	891	924	78	2.451e-12	1.833e-11
26	MLOC_6534	HORVU1Hr1G068760	AT3G56850	24306	566	924	55	7.363e-11	5.296e-10
27	MLOC_44514	HORVU1Hr1G063610	AT5G20240	24306	3880	924	233	6.298e-14	5.353e-13
28	MLOC_73724	HORVU6Hr1G069190	AT5G62940	24306	569	924	54	2.613e-10	1.685e-09
29	MLOC_60577	HORVU7Hr1G038130	AT1G58100	24306	569	924	54	2.613e-10	1.685e-09
30	MLOC_63066	HORVU5Hr1G029130	AT2G35530	24306	3999	924	223	3.834e-10	2.390e-09
31	MLOC_72393	HORVU2Hr1G090640	AT5G08330	24306	819	924	68	5.854e-10	3.531e-09
32	MLOC_34679	HORVU3Hr1G084360	AT3G56850	24306	865	924	83	2.992e-15	3.292e-14
33	MLOC_52134	HORVU6Hr1G078300	AT1G34670	24306	1594	924	108	1.556e-09	8.819e-09
34	MLOC_4407	HORVU7Hr1G023940	AT3G57230	24306	607	924	53	7.250e-09	3.987e-08
35	MLOC_64612	HORVU7Hr1G043250	AT5G60850	24306	5289	924	271	1.560e-08	8.337e-08
