# Supplementary material for: Strigolactone insensitivity affects the hormonal homeostasis in barley
Source: Sci Rep. 2025 Mar 18;15:9375. doi: 10.1038/s41598-025-94430-2 (PMC11920428; doi:10.1038/s41598-025-94430-2)
Supplement: Supplementary file 11 — Supplementary Material 11 [file 41598_2025_94430_MOESM11_ESM.xlsx]

## Sheet: read me
Supplemental Data 10. List of TF and their binding sequences of SL-responsive genes reported in Wang, et al., 2020
	Table name	Despription
	Table S10a	TF binding sequences of SL-responsive genes reported in Wang, et al., 2020 (p-value <= 0.05)
	Table S10b	List of TF regulating SL-responsive genes reported in Wang, et al., 2020

## Sheet: Table S10a
Table S10a. TF binding sequences of SL-responsive genes reported in Wang, et al., 2020 (p-value <= 0.05)
TF	target	start	end	strand	p-value	sequence
AT1G01060	AT1G14890	973	982	+	4.18e-06	AGATATTTTC
AT1G01060	AT1G28110	1175	1184	+	4.18e-06	AGATATTTTC
AT1G01060	AT1G29420	518	527	-	4.18e-06	AGATATTTTC
AT1G01060	AT1G30135	422	431	+	4.18e-06	AGATATTTTC
AT1G01060	AT1G30135	903	912	-	8.36e-06	AGATATTTTG
AT1G01060	AT1G35430	173	182	-	4.18e-06	AGATATTTTC
AT1G01060	AT2G40130	1092	1101	+	4.18e-06	AGATATTTTC
AT1G01060	AT2G42690	477	486	-	8.36e-06	AGATATTTTG
AT1G01060	AT3G15450	262	271	-	8.36e-06	AGATATTTTG
AT1G01060	AT3G20395	1446	1455	-	8.36e-06	AGATATTTTG
AT1G01060	AT3G22240	79	88	+	8.36e-06	AGATATTTTG
AT1G01060	AT3G22830	1049	1058	-	4.18e-06	AGATATTTTC
AT1G01060	AT3G22830	1341	1350	-	8.36e-06	AGATATTTTG
AT1G01060	AT3G28270	97	106	+	8.36e-06	AGATATTTTG
AT1G01060	AT4G12500	1333	1342	+	8.36e-06	AGATATTTTG
AT1G01060	AT4G23000	1102	1111	+	8.36e-06	AGATATTTTG
AT1G01060	AT4G27657	1128	1137	-	4.18e-06	AGATATTTTC
AT1G01060	AT5G44260	1220	1229	-	8.36e-06	AGATATTTTG
AT1G01060	AT5G62280	1481	1490	-	8.36e-06	AGATATTTTG
AT1G01250	AT1G03840	1132	1146	-	4.34e-06	GTTAATGGCGGTGGA
AT1G01250	AT1G04160	1371	1385	+	4.18e-06	CGCATTGTCGGTGTA
AT1G01250	AT1G04160	1383	1397	+	4.1e-06	GTATTTGTCGGTGTA
AT1G01250	AT1G15825	12	26	-	8.1e-07	GGAGTTGGCGGTGGA
AT1G01250	AT1G15825	279	293	-	5.94e-06	GGTACTGGCGGCGGT
AT1G01250	AT1G20190	667	681	+	9.85e-06	CGTCGTGACGGTGAT
AT1G01250	AT1G53230	1424	1438	-	7.46e-06	GGCGGCGACGGCGGT
AT1G01250	AT1G60270	154	168	-	5.25e-07	AGATATGTCGGTGGA
AT1G01250	AT1G62630	628	642	+	5.64e-07	CTCGCTGTCGGTGGT
AT1G01250	AT2G18050	1269	1283	-	7.7e-06	CTTGGTGGCGGTGAT
AT1G01250	AT2G42540	26	40	-	1.38e-06	TTCGATGTCGGTGGA
AT1G01250	AT2G42690	865	879	-	7.8e-06	TTCGTCGTCGGTGAG
AT1G01250	AT2G45450	1126	1140	-	2.26e-06	ATTGGTGACGGTGGC
AT1G01250	AT3G03840	536	550	-	9.03e-06	GTGTACGTCGGTGAG
AT1G01250	AT3G10180	687	701	-	9.3e-07	GGTGATGGCGGTGGC
AT1G01250	AT3G15370	1321	1335	-	1.04e-06	CGTTTTGTCGGTGAT
AT1G01250	AT3G15370	453	467	-	1.81e-06	TCATGCGTCGGTGGA
AT1G01250	AT3G20150	277	291	-	3.49e-07	CGAAGTGTCGGTGCC
AT1G01250	AT3G47340	1059	1073	-	6.53e-06	AATTTTGACGGTGGG
AT1G01250	AT3G48710	88	102	+	4.28e-06	GGTCTCGGCGGTGGC
AT1G01250	AT3G60550	421	435	+	2.84e-06	CAAACTGTCGGCGGC
AT1G01250	AT4G22460	32	46	-	8.71e-06	GGAAGTGCCGGTGGT
AT1G01250	AT4G30097	1317	1331	+	1.36e-07	AACGGTGTCGGTGGG
AT1G01250	AT4G36670	965	979	+	5.43e-06	ACTCGTGTCGGTGTC
AT1G01250	AT4G38560	418	432	+	6.49e-06	GATCGCGGCGGTGGT
AT1G01250	AT4G38560	589	603	+	8.59e-06	GGAGATGACGGCGGA
AT1G01250	AT4G38560	643	657	+	1.09e-06	GAAGGTGACGGTGGT
AT1G01250	AT4G39830	224	238	+	9.35e-06	TGCCATGGCGGTGGA
AT1G01250	AT5G01740	1280	1294	-	2.49e-06	TCTATTGTCGGTGAT
AT1G01250	AT5G03890	1205	1219	-	9.35e-06	TGAGTTGGCGGTGCA
AT1G01250	AT5G06760	1181	1195	-	8.59e-06	CCTCATGTCGGCGGT
AT1G01250	AT5G43890	317	331	-	7.44e-07	GGTTGCGTCGGTGAT
AT1G01250	AT5G49690	106	120	+	8.04e-06	GTCATCGACGGTGGG
AT1G01250	AT5G60230	12	26	-	4.55e-06	GCCGTCGGCGGTGGA
AT1G01250	AT5G60230	124	138	+	4.68e-07	GGAGGTGACGGTGGT
AT1G01250	AT5G60230	15	29	-	5.56e-06	AGAGCCGTCGGCGGT
AT1G01260	AT1G03840	756	763	+	2.46e-06	GCACGTGC
AT1G01260	AT1G03840	756	763	-	2.46e-06	GCACGTGC
AT1G01260	AT1G03840	770	777	+	7.32e-06	ACACGTGC
AT1G01260	AT1G19320	955	962	+	7.32e-06	ACACGTGC
AT1G01260	AT1G52770	366	373	-	9.78e-06	CCACGTGC
AT1G01260	AT1G64160	177	184	-	7.32e-06	ACACGTGC
AT1G01260	AT1G65900	737	744	-	9.78e-06	CCACGTGC
AT1G01260	AT1G80340	206	213	+	7.32e-06	ACACGTGC
AT1G01260	AT2G43140	1238	1245	+	2.46e-06	GCACGTGC
AT1G01260	AT2G43140	1238	1245	-	2.46e-06	GCACGTGC
AT1G01260	AT3G03850	448	455	-	7.32e-06	ACACGTGC
AT1G01260	AT3G60550	260	267	-	7.32e-06	ACACGTGC
AT1G01260	AT4G13310	707	714	+	7.32e-06	ACACGTGC
AT1G01260	AT4G19230	1215	1222	+	7.32e-06	ACACGTGC
AT1G01260	AT4G28080	153	160	-	7.32e-06	ACACGTGC
AT1G01260	AT4G34410	1250	1257	-	7.32e-06	ACACGTGC
AT1G01260	AT5G10100	814	821	+	7.32e-06	ACACGTGC
AT1G01260	AT5G42800	1318	1325	+	9.78e-06	CCACGTGC
AT1G01260	AT5G45340	1275	1282	+	7.32e-06	ACACGTGC
AT1G01720	AT1G59730	570	591	+	1.75e-06	GACGTGCATTTCTTGTCCCCCA
AT1G01720	AT1G80130	366	387	-	1.23e-06	TCCGTGTGCCATTCGACATGCA
AT1G01720	AT3G23470	1198	1219	+	7.26e-06	TACGTGAAAAAGTTGTCTTATG
AT1G01720	AT3G62950	987	1008	+	2.11e-06	TACGTGATGCAGATGCCAGCCA
AT1G01720	AT4G01030	152	173	+	8.4e-06	TCCGTGAGGAATTCAGATTCTC
AT1G01720	AT4G39930	2	23	+	2.93e-06	GCCGTGACGGACATTGTCGCCG
AT1G01720	AT5G24920	1277	1298	+	9.68e-06	TCCGTGACCCACTTACCTTCAA
AT1G01720	AT5G51500	1219	1240	-	3.39e-07	TGCGTGAACGATTCGACTTTCT
AT1G02065	AT2G39980	585	600	+	1.63e-06	ATGTTCGTACCATATA
AT1G02065	AT2G45450	1212	1227	+	2.85e-06	GTGTACGTACCTTTTA
AT1G02065	AT4G11890	60	75	-	6.85e-06	TAATTTGTACCTTCTC
AT1G02065	AT5G44568	400	415	+	1.44e-06	ATCTACGTACCTTATT
AT1G02065	AT5G59230	1045	1060	+	3.87e-06	ATATTTGTACCCTATA
AT1G02230	AT1G06330	1366	1379	-	7.48e-06	CTTGCTCTTCAAGC
AT1G02230	AT1G60750	726	739	-	7.11e-06	CTTGATCTGCAAGT
AT1G02230	AT1G62630	900	913	-	2.16e-08	CTTGTTCGGCAAGT
AT1G02230	AT1G62630	901	914	+	4.65e-06	CTTGCCGAACAAGT
AT1G02230	AT1G71380	418	431	-	6.48e-06	CTTGCTAAACAAGT
AT1G02230	AT1G71380	419	432	+	4.6e-07	CTTGTTTAGCAAGT
AT1G02230	AT2G18190	1218	1231	-	6.73e-06	CTTGCGTCACAAGG
AT1G02230	AT2G18190	1219	1232	+	5.8e-06	CTTGTGACGCAAGC
AT1G02230	AT2G18190	1235	1248	+	3.64e-08	CTTCCTCCGCAAGT
AT1G02230	AT2G32130	470	483	-	5.18e-06	CTTGTGCTACAAGA
AT1G02230	AT3G15370	1383	1396	+	5.71e-06	CTTCTTCTTCAAGC
AT1G02230	AT3G25250	1334	1347	+	2.26e-06	CTTCCCCGGCAAGG
AT1G02230	AT3G53200	145	158	+	1.57e-06	CTTGTTTCCCAAGT
AT1G02230	AT4G11890	1415	1428	+	5.63e-06	CTTGTCTAATAAGT
AT1G02230	AT4G23130	1105	1118	+	8.82e-06	CTTCTTTGGTAAGG
AT1G02230	AT4G34380	789	802	-	1.02e-06	CTTGTCCCGCAAGG
AT1G02230	AT4G39930	65	78	-	6.73e-06	CTTGTGCACTAAGT
AT1G02230	AT5G02760	1045	1058	+	8e-06	CTTGCTTCCTAAGT
AT1G02230	AT5G11070	189	202	-	8.82e-06	CTTGATCCACAAGC
AT1G02230	AT5G44210	1486	1499	+	2.94e-06	CTTCTTTTATAAGC
AT1G02230	AT5G57760	1482	1495	-	6.02e-06	CTTGCACTCCAAGC
AT1G02230	AT5G58840	451	464	+	2.95e-06	CTTGCATCGCAAGT
AT1G02230	AT5G59080	1441	1454	-	6.52e-06	CTTCTTCCGTAAGA
AT1G02230	AT5G61190	676	689	+	2.29e-06	CTTCCGCTGTAAGC
AT1G02250	AT1G06330	1364	1382	-	6.01e-07	TTCCTTGCTCTTCAAGCTT
AT1G02250	AT1G29440	251	269	+	2.84e-06	TTGCTTTTCCGCTAAGTTA
AT1G02250	AT1G29450	36	54	+	5.24e-06	TTGCTTTTCCGTTAAGTTA
AT1G02250	AT1G29460	295	313	+	3.03e-06	TAGCTTATGTGATAAGCTA
AT1G02250	AT1G29460	295	313	-	4.61e-06	TAGCTTATCACATAAGCTA
AT1G02250	AT1G29500	209	227	+	1.5e-06	TTGCTTTTCCGATAAGTTA
AT1G02250	AT1G29510	262	280	+	3.84e-06	TTGCTTTTCCGATAAGCTA
AT1G02250	AT1G51620	728	746	+	2.69e-06	TAGCTTACGTTCCAAGCTT
AT1G02250	AT1G59950	1047	1065	+	7.48e-06	TATCTTGTGTTCCAAGGAA
AT1G02250	AT1G60750	724	742	-	2.14e-06	TTACTTGATCTGCAAGTCA
AT1G02250	AT1G62630	898	916	-	1.89e-06	ATACTTGTTCGGCAAGTCT
AT1G02250	AT1G71380	416	434	+	1.1e-07	TTACTTGTTTAGCAAGTAT
AT1G02250	AT1G71380	416	434	-	4.39e-06	ATACTTGCTAAACAAGTAA
AT1G02250	AT2G18190	1232	1250	+	4.14e-06	CTCCTTCCTCCGCAAGTCT
AT1G02250	AT2G18190	653	671	+	3.44e-06	AAACTTGCACCTCAAGTTT
AT1G02250	AT2G32130	468	486	-	9.98e-06	TATCTTGTGCTACAAGAAA
AT1G02250	AT2G39210	153	171	-	4.14e-06	TTCCTTGTATCTTAAGCTA
AT1G02250	AT3G04030	1450	1468	-	9.79e-06	TTGCTTCTCTCAGAAGTTC
AT1G02250	AT3G15370	1380	1398	+	4.53e-07	TTCCTTCTTCTTCAAGCAA
AT1G02250	AT3G49845	941	959	-	7.09e-06	TTGCTTTGTTCACAAGCAA
AT1G02250	AT3G53200	142	160	+	3.94e-06	CATCTTGTTTCCCAAGTTA
AT1G02250	AT3G54780	630	648	+	7.56e-06	TTGCTTAGTTTACAAGATT
AT1G02250	AT4G11890	1412	1430	+	8.31e-06	TAACTTGTCTAATAAGTTC
AT1G02250	AT4G23130	1102	1120	+	2.69e-06	TTACTTCTTTGGTAAGGAA
AT1G02250	AT4G31620	648	666	-	2.48e-07	TTGCTTTTGCTGCAAGTTT
AT1G02250	AT4G39930	63	81	-	3.85e-07	TTGCTTGTGCACTAAGTAA
AT1G02250	AT5G02760	1042	1060	+	7.72e-06	ATTCTTGCTTCCTAAGTTT
AT1G02250	AT5G11070	187	205	+	2.88e-06	TTGCTTGTGGATCAAGTAA
AT1G02250	AT5G11070	187	205	-	1.06e-06	TTACTTGATCCACAAGCAA
AT1G02250	AT5G25190	798	816	-	1.14e-06	TTCCTTTTGTCCCAAGTTA
AT1G02250	AT5G35580	1236	1254	-	4.95e-06	ATACTTCTTTCTGAAGTTT
AT1G02250	AT5G58840	448	466	+	5.62e-06	TTTCTTGCATCGCAAGTAA
AT1G02250	AT5G61190	673	691	+	5.07e-06	AACCTTCCGCTGTAAGCTT
AT1G02250	AT5G61190	761	779	-	6.22e-06	TAGCTTGACTTTTAAGTTT
AT1G03800	AT1G06330	92	112	-	7.44e-06	ATCGACCTTATCTCCGCAGCG
AT1G03800	AT1G10370	1338	1358	+	9.58e-06	TCGCTATCTATCACCGCCATC
AT1G03800	AT1G13330	624	644	+	3.86e-06	CCCCCCAACTCTTCCGCCATA
AT1G03800	AT1G13330	627	647	+	4.14e-06	CCCAACTCTTCCGCCATAGCC
AT1G03800	AT1G15825	1050	1070	+	9.71e-06	AGCATGGTTTTCGCCGCCTGA
AT1G03800	AT1G15825	1104	1124	+	4.07e-06	TTTCCTCCTTCCTCCGCCTTT
AT1G03800	AT1G15825	1230	1250	+	4.61e-06	CATCGGACAACCGCCACCACC
AT1G03800	AT1G15825	129	149	+	4.33e-07	CACAGCCCCAGCACCGCCTCC
AT1G03800	AT1G15825	1395	1415	+	6.97e-06	TCCGATTTTGCCTCCACCGGT
AT1G03800	AT1G15825	183	203	+	1.6e-07	AGCATCACCTCCTCCGCAGCC
AT1G03800	AT1G15825	219	239	+	4.17e-06	AGCAGCCCCGGAACCGCCTCC
AT1G03800	AT1G15825	267	287	+	6.94e-08	AGCACCAGCTTCACCGCCGCC
AT1G03800	AT1G15825	270	290	+	1.68e-08	ACCAGCTTCACCGCCGCCAGT
AT1G03800	AT1G15825	279	299	+	1.8e-06	ACCGCCGCCAGTACCGCCGGT
AT1G03800	AT1G15825	3	23	+	1.64e-06	AGTATCACCTCCACCGCCAAC
AT1G03800	AT1G15825	30	50	+	1.77e-06	TCCTTGCTCACCACCACCGCC
AT1G03800	AT1G15825	33	53	+	5.92e-07	TTGCTCACCACCACCGCCTCC
AT1G03800	AT1G15825	330	350	+	6.67e-06	ACTCCCTCCATTGCCGCCTTT
AT1G03800	AT1G15825	393	413	+	2.35e-06	GCTACCCCTTCCTCCACCTTC
AT1G03800	AT1G15825	414	434	+	2.57e-06	TGCGCCTCTTCCACCACCATT
AT1G03800	AT1G15825	42	62	+	9.51e-06	ACCACCGCCTCCTCCGATTCC
AT1G03800	AT1G15825	570	590	+	7.94e-07	AGATTCACCTCCTCCGCCTCT
AT1G03800	AT1G15825	6	26	+	4.94e-06	ATCACCTCCACCGCCAACTCC
AT1G03800	AT1G15825	640	660	-	8.98e-06	TCCCGGAGCTCCACCGCCTAA
AT1G03800	AT1G15825	66	86	+	2.24e-06	TCCTTGCCCACCTCCACCATC
AT1G03800	AT1G15825	688	708	-	8.76e-07	TCCCGGAGCTCCGCCGCCTAA
AT1G03800	AT1G15825	691	711	-	2.68e-06	GATTCCCGGAGCTCCGCCGCC
AT1G03800	AT1G15825	736	756	-	8.76e-07	TCCCGGAGCTCCGCCGCCTAA
AT1G03800	AT1G15825	739	759	-	2.68e-06	GATTCCCGGAGCTCCGCCGCC
AT1G03800	AT1G15825	75	95	+	2.88e-07	ACCTCCACCATCTCCACCACC
AT1G03800	AT1G15825	78	98	+	2.19e-07	TCCACCATCTCCACCACCACC
AT1G03800	AT1G15825	784	804	-	8.76e-07	TCCCGGAGCTCCGCCGCCTAA
AT1G03800	AT1G15825	787	807	-	2.68e-06	GATTCCCGGAGCTCCGCCGCC
AT1G03800	AT1G15825	81	101	+	1.23e-07	ACCATCTCCACCACCACCGCC
AT1G03800	AT1G15825	832	852	-	2.79e-07	TCCCGGAGCTCCGCCGCCAAA
AT1G03800	AT1G15825	835	855	-	2.68e-06	GATTCCCGGAGCTCCGCCGCC
AT1G03800	AT1G15825	84	104	+	4.72e-08	ATCTCCACCACCACCGCCTCC
AT1G03800	AT1G15825	858	878	+	9.44e-06	TGGTTCACCTCCTCCACCTCT
AT1G03800	AT1G15825	87	107	+	4.64e-06	TCCACCACCACCGCCTCCTCC
AT1G03800	AT1G15825	880	900	-	3.68e-07	TCCTGGAGCTCCGCCGCCAAA
AT1G03800	AT1G15825	883	903	-	3.02e-06	GATTCCTGGAGCTCCGCCGCC
AT1G03800	AT1G15825	90	110	+	4.97e-06	ACCACCACCGCCTCCTCCGCA
AT1G03800	AT1G15825	928	948	-	9.51e-06	TCCCGGAGCACCACCGCCTAT
AT1G03800	AT1G15825	93	113	+	1.65e-09	ACCACCGCCTCCTCCGCAGCC
AT1G03800	AT1G15825	976	996	-	6.23e-06	GATTCCCGGAGCTCCGCCACC
AT1G03800	AT1G15825	999	1019	+	4.54e-07	CGGTTCACCTCCTCCGCCTCT
AT1G03800	AT1G21770	1357	1377	+	9.76e-07	CACTCTGCCGCCTCCATCGCC
AT1G03800	AT1G30135	1010	1030	-	1.55e-06	GCGGAGGTATCCGCCACCGTA
AT1G03800	AT1G30135	1014	1034	+	2.09e-06	GTGGCGGATACCTCCGCAGCC
AT1G03800	AT1G30135	1201	1221	+	6.23e-06	GCCTCCAAAACCGCCGTAGAA
AT1G03800	AT1G35430	1474	1494	+	1.03e-06	GACTCTTCACGCGCCGTCGTC
AT1G03800	AT1G47900	923	943	+	1.47e-08	CACTTCATCGCCTCCGCCGCC
AT1G03800	AT1G47900	926	946	+	7.42e-10	TTCATCGCCTCCGCCGCCGTA
AT1G03800	AT1G47900	929	949	+	1.17e-06	ATCGCCTCCGCCGCCGTAAAA
AT1G03800	AT1G49640	12	32	+	1.73e-06	TCAACACAACTCGCCGCCGGT
AT1G03800	AT1G49640	135	155	+	3.22e-06	GCTAACTGCCTCGCCGTCTCG
AT1G03800	AT1G49640	60	80	-	6.71e-06	GTTTATCCAAGCTCCGCCGTG
AT1G03800	AT1G49640	668	688	-	4.94e-06	TCCTCAATCACCTCCACCTCT
AT1G03800	AT1G53230	1415	1435	+	4.61e-06	CGGTTAACGACCGCCGTCGCC
AT1G03800	AT1G53230	1421	1441	+	8.91e-12	ACGACCGCCGTCGCCGCCGCC
AT1G03800	AT1G53230	1424	1444	+	6.79e-13	ACCGCCGTCGCCGCCGCCGTC
AT1G03800	AT1G53230	1427	1447	+	2.31e-09	GCCGTCGCCGCCGCCGTCATA
AT1G03800	AT1G78340	202	222	+	7.85e-08	TGCTCCGTCTTCTCCGCCACA
AT1G03800	AT1G78340	205	225	+	5.83e-06	TCCGTCTTCTCCGCCACAAGA
AT1G03800	AT1G78440	136	156	+	2.61e-06	GTGACAGCTGCCTCCGCAACT
AT1G03800	AT1G78450	705	725	-	9.58e-06	CTTTCCATCAGAGCCGCAGCT
AT1G03800	AT1G80130	612	632	+	6.92e-06	CTCGACTGCGCCTCCGCAAAA
AT1G03800	AT1G80130	992	1012	+	8.3e-06	AACGTCTCCGTCTCCGTCTTT
AT1G03800	AT2G26010	1292	1312	-	3.22e-06	ATGGCTGGTTTCTCCGCCACT
AT1G03800	AT2G31560	4	24	-	7.94e-06	TCCTGCGACGCAGCCGCAAAT
AT1G03800	AT2G32130	1055	1075	-	2.59e-06	ACCACCGTTTCCGCCGCTTGT
AT1G03800	AT2G32130	1058	1078	-	1.43e-06	ACTACCACCGTTTCCGCCGCT
AT1G03800	AT2G32130	1113	1133	-	2.11e-06	TCCACCACCTCCTCCGTTACT
AT1G03800	AT2G32130	1122	1142	-	2.04e-06	ACTGCCACTTCCACCACCTCC
AT1G03800	AT2G32130	1125	1145	-	7.12e-06	TCCACTGCCACTTCCACCACC
AT1G03800	AT2G42540	158	178	-	2.41e-06	TTGCCTCTTTACGCCGCCGTG
AT1G03800	AT2G43620	79	99	-	6.1e-06	TTCTTGATCATCGCCGTCGTT
AT1G03800	AT2G43870	1418	1438	+	4.37e-06	AACTCCCACACCACCACCACT
AT1G03800	AT3G10180	468	488	+	9.33e-07	GATCGTACCGTCGCCGTCGCA
AT1G03800	AT3G10180	675	695	+	6.26e-07	GGTAACGGAACCGCCACCGCC
AT1G03800	AT3G10180	678	698	+	3.21e-07	AACGGAACCGCCACCGCCATC
AT1G03800	AT3G10180	681	701	+	2.66e-07	GGAACCGCCACCGCCATCACC
AT1G03800	AT3G10180	687	707	+	5.19e-07	GCCACCGCCATCACCACCGGA
AT1G03800	AT3G21352	663	683	+	7.89e-06	GATGATGGCGCCACCACCACC
AT1G03800	AT3G22840	693	713	-	8.79e-06	GCCTACTCATTCGCCACAGTT
AT1G03800	AT3G30775	668	688	+	8.54e-06	TTCATATCTTCCTCCACCGTC
AT1G03800	AT3G30775	671	691	+	6.62e-06	ATATCTTCCTCCACCGTCTCC
AT1G03800	AT3G45060	536	556	-	2.08e-06	CGTGTCTCTTTCACCGCCGGC
AT1G03800	AT3G46613	125	145	+	3.24e-06	GCTACAACTTCCTCCGTCGAC
AT1G03800	AT3G48710	120	140	-	8.48e-06	ACAACCTCTCCCTCCGCATTT
AT1G03800	AT3G48710	265	285	-	7.83e-06	TCCGAGATCGCCGCCGACTAC
AT1G03800	AT3G48710	268	288	-	2.63e-06	GATTCCGAGATCGCCGCCGAC
AT1G03800	AT3G48710	31	51	+	1.82e-06	AACGAGGAATCCTCCGCCGTG
AT1G03800	AT3G48710	91	111	-	1.47e-06	GAGAAAGCCGCCACCGCCGAG
AT1G03800	AT3G48710	94	114	-	5.81e-07	CCGGAGAAAGCCGCCACCGCC
AT1G03800	AT3G53480	985	1005	-	6.14e-06	TCCCAACCAACAGCCGCAGCA
AT1G03800	AT3G57520	1010	1030	+	6.8e-07	TAAAGCGTCTTCTCCGCCACC
AT1G03800	AT3G57520	1013	1033	+	1.06e-06	AGCGTCTTCTCCGCCACCTTC
AT1G03800	AT4G12690	44	64	+	7.77e-06	ACAATCTCTCCAGCCGCCTTA
AT1G03800	AT4G15300	1244	1264	-	6.33e-06	GTCAATACTATCGCCGCAGTA
AT1G03800	AT4G22460	425	445	+	6.08e-07	TTTAAAACCGCCTCCGCCACA
AT1G03800	AT4G22460	428	448	+	7.33e-06	AAAACCGCCTCCGCCACAAAC
AT1G03800	AT4G22460	449	469	+	1.25e-06	AACACCACCTCCTCCACCAGC
AT1G03800	AT4G22460	50	70	+	2.72e-06	AAAACCCTTACCGCCACCGTT
AT1G03800	AT4G22460	77	97	+	5.57e-06	TCCACAAACCACGCCACCTCC
AT1G03800	AT4G22460	86	106	+	4.81e-07	CACGCCACCTCCTCCACCAGC
AT1G03800	AT4G22880	300	320	-	2.4e-07	TTCTCCTCCGTCGCCGTCTTC
AT1G03800	AT4G22880	303	323	-	6.52e-06	TCCTTCTCCTCCGTCGCCGTC
AT1G03800	AT4G22880	306	326	-	5.48e-08	CTCTCCTTCTCCTCCGTCGCC
AT1G03800	AT4G22880	350	370	-	5.79e-06	CCTCGACTTTTCTCCGCCGTT
AT1G03800	AT4G27657	209	229	-	9.58e-06	TCTAACGACGTCTCCATCGCC
AT1G03800	AT4G30097	1463	1483	-	9.46e-08	CCCGCCTCCGTCGCCGTTGCT
AT1G03800	AT4G30097	1469	1489	-	9.06e-08	TTCGATCCCGCCTCCGTCGCC
AT1G03800	AT4G33930	747	767	-	6.28e-06	GAGGTTAACGCCGCCGCTGTG
AT1G03800	AT4G33930	750	770	-	3.54e-07	CCGGAGGTTAACGCCGCCGCT
AT1G03800	AT4G37580	469	489	+	5.7e-06	AACGCAGACATAGCCGCCATT
AT1G03800	AT4G38560	409	429	-	7.51e-08	ACCGCCGCGATCTCCGCCACG
AT1G03800	AT4G38560	421	441	-	5.04e-07	ATGTCTTTCACCACCGCCGCG
AT1G03800	AT4G38560	424	444	-	6.28e-06	TCCATGTCTTTCACCACCGCC
AT1G03800	AT4G38560	490	510	-	5.93e-08	TACTCCACCGCCTCCGCCAGT
AT1G03800	AT4G38560	496	516	-	2.22e-06	CCGAAATACTCCACCGCCTCC
AT1G03800	AT4G38560	562	582	-	1.56e-06	TCCCCCTTTTTCGCCGTCAGA
AT1G03800	AT4G38560	580	600	-	5.41e-06	GCCGTCATCTCCTCCATCTCC
AT1G03800	AT4G38560	592	612	-	1.07e-07	TTCACCAGCTCCGCCGTCATC
AT1G03800	AT4G38560	595	615	-	9.99e-08	CTCTTCACCAGCTCCGCCGTC
AT1G03800	AT4G38560	646	666	-	3.89e-06	CTCCCTGCGACCACCGTCACC
AT1G03800	AT4G38560	762	782	+	2.66e-06	TCCACCTTTAGCTCCGTCTCC
AT1G03800	AT4G39830	158	178	-	5.7e-06	TCCCAAGTCACATCCGTCGCC
AT1G03800	AT4G39830	227	247	-	6.43e-07	TCCACTGATTCCACCGCCATG
AT1G03800	AT4G39930	538	558	+	2.13e-06	TCGGTGGGAATCGCCGCCGAG
AT1G03800	AT4G39930	8	28	+	4.2e-06	ACGGACATTGTCGCCGTCGAG
AT1G03800	AT5G05420	1016	1036	+	2.67e-09	TACGCCTCATTCGCCGCCGCG
AT1G03800	AT5G05965	1246	1266	-	5.53e-06	GACTCTCTTCTCACCGCCACG
AT1G03800	AT5G05965	1267	1287	-	7.94e-07	CGTGGCTCTGCCGCCGTCTTC
AT1G03800	AT5G05965	1270	1290	-	2.04e-06	CCACGTGGCTCTGCCGCCGTC
AT1G03800	AT5G06760	1172	1192	+	9.44e-06	ACCGGGTTAACCGCCGACATG
AT1G03800	AT5G18050	375	395	-	3.5e-07	CTTAGCCGCTCCGCCGCAGCA
AT1G03800	AT5G18050	378	398	-	5.87e-06	ATTCTTAGCCGCTCCGCCGCA
AT1G03800	AT5G28450	491	511	+	5.74e-06	AATACGATCCTAGCCGCCGCG
AT1G03800	AT5G35580	280	300	+	4.33e-06	GTCGCCTTCTTCGCCAACGCG
AT1G03800	AT5G43570	274	294	-	2.01e-06	CCCGAGATCCGCACCGCCATG
AT1G03800	AT5G44420	268	288	+	3.4e-06	GCAGCATGCATCGCCGCATCG
AT1G03800	AT5G44574	991	1011	-	2.43e-07	TCCTCCTCCTCCTCCACCTCG
AT1G03800	AT5G44574	994	1014	-	9.24e-06	TCCTCCTCCTCCTCCTCCACC
AT1G03800	AT5G49690	109	129	-	4.5e-06	ACCGTAACCCCCACCGTCGAT
AT1G03800	AT5G49690	121	141	-	8.3e-06	CACCTCTCCTCCACCGTAACC
AT1G03800	AT5G49690	124	144	-	2.79e-06	TTCCACCTCTCCTCCACCGTA
AT1G03800	AT5G49700	64	84	-	4.57e-06	AACCTCGCCTCCTCCATCACC
AT1G03800	AT5G60230	127	147	-	2.49e-06	TCCGCAACGACCACCGTCACC
AT1G03800	AT5G60230	3	23	+	9.85e-06	TTTAGAGTTTCCACCGCCGAC
AT1G03800	AT5G60230	6	26	+	4.75e-06	AGAGTTTCCACCGCCGACGGC
AT1G03800	AT5G64540	106	126	+	5.33e-06	TCGCCCGCTGCCACCGTTGCA
AT1G03800	AT5G64620	34	54	+	7.12e-06	CTGATTCGCATCTCCGCCGTT
AT1G03800	AT5G64620	89	109	+	7.33e-06	GCGATTATCATCGCCGTCTCT
AT1G03800	AT5G66580	559	579	-	7.33e-06	ATCACCCACGTCTCCACCGAT
AT1G03840	AT1G10550	427	446	-	2.46e-06	GGAAAAAGGACAAAAAGAGT
AT1G03840	AT1G17180	605	624	-	3.34e-06	CATCTAACGACAAAAATAAA
AT1G03840	AT1G28370	1474	1493	-	4.04e-06	GAGGAGACGACAAATATAAG
AT1G03840	AT1G29395	1003	1022	-	1.92e-06	AAAAATAAGACAAAAAAGAC
AT1G03840	AT1G29500	560	579	-	1.2e-06	AAAGAGACGACAAAAATGAT
AT1G03840	AT1G64160	364	383	-	6.65e-06	AACAAAAAGACAAATTGTTG
AT1G03840	AT1G65900	1460	1479	-	3.57e-06	AGAAAGAAGACAAAATCACA
AT1G03840	AT1G69900	1203	1222	+	2.02e-06	ATAAAAAAGACAAAAAAAAT
AT1G03840	AT1G69930	55	74	-	8.13e-06	GCAAAAACGACAAATATTTG
AT1G03840	AT1G71520	876	895	+	4.98e-06	CGAGACAAGACAAAAAATAA
AT1G03840	AT1G75730	754	773	-	8.82e-06	CAAAATATGACAAAACAAAA
AT1G03840	AT1G77885	1467	1486	-	9.26e-06	GAAAATAAGACAAAATTATG
AT1G03840	AT1G77885	931	950	-	8.13e-06	TACTAAACGACAGAAAAGTT
AT1G03840	AT1G77920	798	817	-	8.2e-06	CGTTTAACGACAAACAAAAC
AT1G03840	AT1G80340	580	599	-	7.18e-06	AGAAAGACGACAAATTTCGA
AT1G03840	AT2G04515	124	143	+	8.27e-06	AAGCTTACGACAAAAACAAA
AT1G03840	AT2G28160	1243	1262	+	6.65e-06	TGCAACACGACAAATTAATC
AT1G03840	AT2G28620	597	616	-	8.4e-06	TGAAAAAGGACAAACACGCA
AT1G03840	AT2G30230	649	668	-	2.6e-07	CCCAAAACGACAAACAATAA
AT1G03840	AT2G30230	687	706	-	1.23e-06	TGCGAAAAGACAAAAATAAC
AT1G03840	AT2G31560	500	519	-	7.07e-08	AAGAAAACGACAAAACACTC
AT1G03840	AT2G36380	1322	1341	+	2.46e-06	AGAAAACAGACAAAAAAAAA
AT1G03840	AT2G40670	1350	1369	-	1.84e-06	ATCAAAAAGACAAAACACAA
AT1G03840	AT3G03820	1024	1043	+	3.74e-06	ATCAAAAAGACAAAATCGTA
AT1G03840	AT3G08040	424	443	-	3.44e-06	AACTAAACGACGAAAATACC
AT1G03840	AT3G16330	377	396	+	8e-06	AGCAATACGACAAAGCCGTG
AT1G03840	AT3G16770	1286	1305	-	1.89e-07	CACATAACGACAAAATTGTA
AT1G03840	AT3G20395	508	527	+	7.05e-06	AAGAAGATGACAAAAGAGAA
AT1G03840	AT3G22240	1012	1031	-	4.07e-06	AAATAAAAGACAAAATTTAG
AT1G03840	AT3G26760	218	237	+	5.64e-06	AGGAAGATGACAAAACAAAA
AT1G03840	AT3G53200	798	817	+	2.39e-07	TTGAAAACGACAAAAACAGA
AT1G03840	AT3G57520	133	152	-	4.47e-06	TAAAAGAAGACAAAATTGTG
AT1G03840	AT4G12690	1262	1281	+	6.48e-06	TGGAATATGACAAAAAAAAA
AT1G03840	AT4G13310	312	331	-	2.09e-06	TAGATGAAGACAAAAAAGGA
AT1G03840	AT4G14690	789	808	+	9.04e-06	CAGAAAAAGACAAGGAAGAT
AT1G03840	AT4G21970	1005	1024	-	2.46e-06	TGCTAGAAGACAAAAAACTA
AT1G03840	AT4G24275	948	967	+	6.26e-06	TTATAAACGACAAAATTTAA
AT1G03840	AT4G27657	1244	1263	-	3.03e-06	GGCAAGAAGACAAAAGTGAG
AT1G03840	AT4G28080	30	49	+	6.59e-06	GAGAAAAAGACAAAGACTCA
AT1G03840	AT4G35560	972	991	-	5.21e-06	TTCAAAAGGACAAAATCATA
AT1G03840	AT4G37920	1209	1228	-	7.48e-06	CAAGAAAAGACAAAGAAACT
AT1G03840	AT4G39070	651	670	-	3.03e-06	ATAGAAACGACAAAAAAATC
AT1G03840	AT4G39675	368	387	-	1.33e-06	AAAAAAAAGACAAAAACTTT
AT1G03840	AT5G04190	490	509	-	7.55e-06	AGCAAGAAGACAAAGATAAC
AT1G03840	AT5G07010	1079	1098	+	9.26e-06	CATAAAAAGACAAATGACTT
AT1G03840	AT5G09970	370	389	+	7.42e-06	TTATATACGACAAAAAAAAT
AT1G03840	AT5G14360	1097	1116	-	1.27e-06	CCGAACACGACAAAACGTAA
AT1G03840	AT5G20820	477	496	+	9.64e-06	AACAAAATGACAAAATTTTG
AT1G03840	AT5G43290	311	330	-	9.67e-07	AACATAAAGACAAAAATATA
AT1G03840	AT5G44430	99	118	+	9.34e-06	AAGAAGAAGACAAAGTACGA
AT1G03840	AT5G46900	57	76	-	9.79e-06	AATAATACGACAAACATATC
AT1G03840	AT5G65340	563	582	-	4.63e-06	AAATAAACGACAAAGTCAAA
AT1G06070	AT1G76620	484	494	-	2.23e-06	GACAGCTGTCC
AT1G06070	AT1G76620	485	495	+	9.61e-07	GACAGCTGTCG
AT1G06070	AT1G78440	137	147	-	2.18e-06	GGCAGCTGTCA
AT1G06070	AT3G13520	755	765	-	7.33e-07	AACAGCTGGCA
AT1G06070	AT3G21620	932	942	-	7.86e-06	GACACCTGGCA
AT1G06070	AT3G23470	891	901	+	7.56e-06	TGCAGCTGGCT
AT1G06070	AT3G49845	54	64	+	4.18e-06	TGCAGCTGGCG
AT1G06070	AT5G46890	184	194	-	1.37e-06	ACCAGCTGTCA
AT1G06160	AT1G10140	973	980	-	5.6e-06	CGCCGCCT
AT1G06160	AT1G15825	1061	1068	+	5.6e-06	CGCCGCCT
AT1G06160	AT1G15825	281	288	+	3.73e-06	CGCCGCCA
AT1G06160	AT1G15825	690	697	-	5.6e-06	CGCCGCCT
AT1G06160	AT1G15825	738	745	-	5.6e-06	CGCCGCCT
AT1G06160	AT1G15825	786	793	-	5.6e-06	CGCCGCCT
AT1G06160	AT1G15825	834	841	-	3.73e-06	CGCCGCCA
AT1G06160	AT1G15825	882	889	-	3.73e-06	CGCCGCCA
AT1G06160	AT1G17920	1075	1082	-	9.29e-06	AGCCGCCA
AT1G06160	AT1G28370	1457	1464	+	9.92e-06	GGCCGCCC
AT1G06160	AT1G30135	974	981	+	5.6e-06	CGCCGCCT
AT1G06160	AT1G47900	937	944	+	6.26e-07	CGCCGCCG
AT1G06160	AT1G49640	23	30	+	6.26e-07	CGCCGCCG
AT1G06160	AT1G53230	1432	1439	+	6.26e-07	CGCCGCCG
AT1G06160	AT1G53230	1435	1442	+	6.26e-07	CGCCGCCG
AT1G06160	AT1G69920	1369	1376	+	9.29e-06	AGCCGCCA
AT1G06160	AT1G77885	407	414	-	6.83e-06	GGCCGCCA
AT1G06160	AT2G42540	160	167	-	6.26e-07	CGCCGCCG
AT1G06160	AT3G03840	592	599	+	9.29e-06	AGCCGCCA
AT1G06160	AT3G23150	1037	1044	-	2.49e-06	AGCCGCCG
AT1G06160	AT3G25250	1054	1061	+	1.25e-06	GGCCGCCG
AT1G06160	AT3G44260	124	131	-	3.73e-06	CGCCGCCA
AT1G06160	AT3G48710	270	277	-	6.26e-07	CGCCGCCG
AT1G06160	AT3G48710	99	106	-	9.29e-06	AGCCGCCA
AT1G06160	AT3G57520	1094	1101	-	3.73e-06	CGCCGCCA
AT1G06160	AT3G60550	429	436	-	6.26e-07	CGCCGCCG
AT1G06160	AT4G01360	947	954	-	2.49e-06	AGCCGCCG
AT1G06160	AT4G19920	873	880	-	9.29e-06	AGCCGCCA
AT1G06160	AT4G30097	1440	1447	-	2.49e-06	AGCCGCCG
AT1G06160	AT4G33930	752	759	-	6.26e-07	CGCCGCCG
AT1G06160	AT4G37580	480	487	+	9.29e-06	AGCCGCCA
AT1G06160	AT4G38560	96	103	+	2.49e-06	AGCCGCCG
AT1G06160	AT4G39930	549	556	+	6.26e-07	CGCCGCCG
AT1G06160	AT5G05420	1027	1034	+	6.26e-07	CGCCGCCG
AT1G06160	AT5G19890	1324	1331	+	9.29e-06	AGCCGCCA
AT1G06160	AT5G28450	502	509	+	2.49e-06	AGCCGCCG
AT1G06160	AT5G44210	1362	1369	-	4.36e-06	CGCCGCCC
AT1G06180	AT1G04610	335	349	-	9.8e-06	TTGTTGGTAGGTGTA
AT1G06180	AT1G07200	99	113	+	2.74e-06	GGTGTGGTTGTTGGA
AT1G06180	AT1G10370	1362	1376	-	7.94e-07	AAGAGGGTAGGTGAA
AT1G06180	AT1G15040	126	140	+	6.28e-06	GGATGGTTTGGTGGT
AT1G06180	AT1G35910	1438	1452	-	6.89e-06	GAGGGGTTTGGTGTG
AT1G06180	AT1G64160	863	877	-	2.87e-07	TGATGGGTTGGTGGA
AT1G06180	AT2G16586	1181	1195	-	9.48e-06	TAGGTGGTAGGTAGT
AT1G06180	AT2G17770	1127	1141	-	3.11e-06	TCTGGAGTTGGTGGG
AT1G06180	AT2G19190	861	875	-	4.32e-06	ACATTGGTAGGTGAC
AT1G06180	AT2G28250	1320	1334	-	8.08e-06	GAATGAGTTGGTGAA
AT1G06180	AT2G47000	1326	1340	+	2.48e-06	TTCATGGTTGGTGAA
AT1G06180	AT3G23470	1444	1458	-	9.17e-06	GTTTGGGTTGGTGTC
AT1G06180	AT3G45060	1323	1337	-	7.99e-06	GTACGGTTAGGTGGA
AT1G06180	AT4G39930	1118	1132	-	9.8e-06	TGGTAGGTTGGTAGA
AT1G06180	AT5G35580	19	33	+	5.78e-06	AGTGTGGTAGGTAAA
AT1G06180	AT5G42800	1181	1195	-	5.03e-06	GATTTGTTTGGTGAG
AT1G06180	AT5G44568	60	74	+	4.65e-06	TTGTGGGTTGGTGCA
AT1G06180	AT5G47250	935	949	+	8.32e-07	CATATGGTTGGTGGA
AT1G06180	AT5G50790	369	383	+	5.91e-06	TACTTGGTTGGTGAC
AT1G06180	AT5G56840	952	966	-	9.17e-06	AGGTGGGTAGTTGGA
AT1G06180	AT5G58840	186	200	+	4.73e-07	ACAATGGTTGGTGGA
AT1G06180	AT5G59230	143	157	+	6.74e-06	GTTGAGTTTGGTGAG
AT1G06180	AT5G66580	983	997	+	7.05e-06	ATGAAGGTAGGTGAC
AT1G06280	AT1G09530	975	989	-	5.47e-06	GAGAAAAAGTCGGCG
AT1G06280	AT1G15825	14	28	-	4.26e-06	CCGGAGTTGGCGGTG
AT1G06280	AT1G15825	95	109	-	4.96e-06	GCGGAGGAGGCGGTG
AT1G06280	AT1G21770	1362	1376	-	5.21e-06	GCGATGGAGGCGGCA
AT1G06280	AT1G53230	1426	1440	-	7.97e-06	GCGGCGGCGACGGCG
AT1G06280	AT1G78340	204	218	-	2.9e-07	GCGGAGAAGACGGAG
AT1G06280	AT1G80130	1003	1017	-	4.3e-08	CCGACAAAGACGGAG
AT1G06280	AT2G16586	1064	1078	-	4.96e-06	CCGAAGTACTCGGCT
AT1G06280	AT2G32130	1059	1073	+	9.67e-06	GCGGCGGAAACGGTG
AT1G06280	AT2G42540	148	162	-	8.53e-06	CCGTGAAAACCGCCG
AT1G06280	AT3G48710	270	284	-	9.98e-06	CCGAGATCGCCGCCG
AT1G06280	AT3G48710	272	286	+	2.07e-06	GCGGCGATCTCGGAA
AT1G06280	AT4G38560	413	427	+	4.85e-07	GCGGAGATCGCGGCG
AT1G06280	AT5G11070	225	239	+	8.09e-07	CCGAAGATTGCGGCA
AT1G06280	AT5G44568	7	21	-	8.34e-06	TCGACGAAATCGGAT
AT1G06850	AT1G10550	1355	1368	+	4.99e-06	GAGCCAGCTTGTCT
AT1G06850	AT1G10550	364	377	+	4.55e-06	TTGCCAGCCTGAGT
AT1G06850	AT1G28370	210	223	+	2.66e-07	GTGACAGCTTGCCA
AT1G06850	AT1G76620	483	496	-	6.67e-06	TCGACAGCTGTCCC
AT1G06850	AT1G78340	561	574	-	6.51e-06	TTGACAGCCGTTTT
AT1G06850	AT3G13520	754	767	+	3.44e-06	CTGCCAGCTGTTTA
AT1G06850	AT3G21620	931	944	+	7.26e-06	TTGCCAGGTGTCCT
AT1G06850	AT3G50640	545	558	+	3.93e-06	TTGCCAGCTTGATT
AT1G06850	AT4G39070	574	587	-	9.05e-06	ATGCCAGCTTTTGT
AT1G06850	AT5G46890	183	196	+	1.01e-06	TTGACAGCTGGTTG
AT1G06850	AT5G66580	1050	1063	+	7.34e-07	ATGCCAGCCTGACC
AT1G08010	AT1G19530	68	82	+	4.43e-07	GGGTCTGGATCTGGT
AT1G08010	AT1G53860	204	218	+	2.17e-06	GAAATCAGATCTGGT
AT1G08010	AT1G53860	207	221	-	1.6e-06	AAGACCAGATCTGAT
AT1G08010	AT1G67260	1103	1117	-	7.77e-06	AATTCCAGATCTAAT
AT1G08010	AT2G01910	1376	1390	+	1.35e-06	AGCTTCAGATCTGAT
AT1G08010	AT2G01910	1379	1393	-	3.53e-07	GGAATCAGATCTGAA
AT1G08010	AT2G05810	932	946	-	3.28e-06	TTATCTAGATCTGAT
AT1G08010	AT2G22590	1175	1189	+	7.22e-06	AGAATCAGATCTCAA
AT1G08010	AT2G28410	638	652	+	5.62e-06	GGAACCAGATCTAGC
AT1G08010	AT2G28410	641	655	-	6.99e-06	GTAGCTAGATCTGGT
AT1G08010	AT2G36590	1248	1262	+	1.87e-06	GTGTCTAGATCTGAA
AT1G08010	AT2G37420	1282	1296	+	7.37e-06	GAATTTGGATCTGCT
AT1G08010	AT2G41260	446	460	-	1.14e-06	ACAATCAGATCTGAG
AT1G08010	AT3G30775	49	63	-	2.05e-06	AAAACCAGATCTAAG
AT1G08010	AT3G60550	1183	1197	-	1.22e-06	AGATTCGGATCTCAG
AT1G08010	AT3G61898	1064	1078	+	8.87e-07	ACATTCAGATCTGAT
AT1G08010	AT4G26150	691	705	+	7.97e-06	AGTTTTAGATCTCAG
AT1G08320	AT1G12210	646	656	+	3.3e-06	CATGACGTCAG
AT1G08320	AT1G12210	647	657	-	2.74e-06	ACTGACGTCAT
AT1G08320	AT1G15040	1028	1038	+	4.69e-06	GATGACGTGAT
AT1G08320	AT1G15520	1132	1142	+	7.64e-06	GCTGACGTAAT
AT1G08320	AT1G17920	640	650	+	5.85e-07	GATGACGTCAG
AT1G08320	AT1G17920	641	651	-	2.26e-07	GCTGACGTCAT
AT1G08320	AT1G71520	955	965	+	8.94e-06	GAAGACGTCAT
AT1G08320	AT1G77920	710	720	+	7.91e-06	GATGACATCAC
AT1G08320	AT1G78340	1207	1217	-	2.32e-06	GCTTACGTCAT
AT1G08320	AT2G18190	1188	1198	-	7.46e-06	GGTGATGTCAT
AT1G08320	AT2G32200	367	377	-	5.58e-06	GCTGACGTAAC
AT1G08320	AT3G25250	1133	1143	+	7.67e-07	CCTGACGTCAC
AT1G08320	AT3G59900	877	887	+	2.32e-06	GCTTACGTCAT
AT1G08320	AT3G60290	1058	1068	-	8.94e-06	GAAGACGTCAT
AT1G08810	AT1G07200	99	117	-	9.5e-06	CCAGTCCAACAACCACACC
AT1G08810	AT1G15520	847	865	-	2.14e-06	TGGGTCCAACCACCATTTT
AT1G08810	AT1G28110	604	622	-	5.32e-06	AACTCCCACCCACATCCAA
AT1G08810	AT1G29420	675	693	+	9.08e-06	TCTTTTCAACCACAACAAC
AT1G08810	AT1G49640	649	667	-	3.9e-06	CCTTTCCACCCACTCTTCT
AT1G08810	AT1G53230	1445	1463	+	4.92e-07	ATAATCCAACCACCACCAC
AT1G08810	AT1G64380	1084	1102	-	5.58e-06	TATTTCCAACCACAATTCT
AT1G08810	AT1G64590	363	381	-	9.18e-06	CAAATCCAACTACTACCCA
AT1G08810	AT1G64590	513	531	+	3.95e-06	TTGCTTCAACCACTTACAA
AT1G08810	AT2G20750	1139	1157	+	9.29e-06	TTGTCCCAACCAACAACAT
AT1G08810	AT2G32130	1068	1086	-	8.3e-06	TAACATCAACTACCACCGT
AT1G08810	AT2G32130	1120	1138	-	9.18e-06	CCACTTCCACCACCTCCTC
AT1G08810	AT2G34660	869	887	+	6.52e-06	AGAACCCACCCACTTTCTT
AT1G08810	AT3G09270	1259	1277	+	2.02e-06	GGCCTTCAACCACTACCCT
AT1G08810	AT3G13520	3	21	-	1.01e-06	AATGACCAACCACCTCCTT
AT1G08810	AT3G13520	699	717	-	4.82e-06	CTTTCTCAACCACTCTGTT
AT1G08810	AT3G21352	206	224	+	5.32e-06	TCACCGCAACTACCTCAAG
AT1G08810	AT3G54400	562	580	+	5.32e-06	TCGCTGCAACCACTTTTTT
AT1G08810	AT4G15480	712	730	-	5.72e-06	ACGAGCCAACCACTTTCTG
AT1G08810	AT4G27657	1414	1432	+	4.88e-06	GATTTTCAACCACCATTCA
AT1G08810	AT4G33930	1043	1061	-	1.91e-06	CTCTCCCAACTACTGCGAC
AT1G08810	AT5G03890	1274	1292	+	2.36e-06	CCACCCCACCCACTATAAT
AT1G08810	AT5G11070	241	259	-	7.94e-06	CTGATTCAACCACTCTTTC
AT1G08810	AT5G14070	1416	1434	+	9.03e-07	TCTCCCCAACCAACTCTCA
AT1G08810	AT5G25110	992	1010	+	8.49e-06	TTTGCCCACCCACATTAGC
AT1G08810	AT5G42800	1124	1142	-	3.79e-07	GTTCCCCACCCACTTTTAC
AT1G08810	AT5G49690	367	385	-	4.7e-06	CCATACCAACAACCTCTAC
AT1G08810	AT5G49700	1368	1386	+	4.7e-06	CCATACCAACAACCTCTAC
AT1G08810	AT5G64540	24	42	+	9.29e-06	CAACTGCAACTACTACTAC
AT1G09530	AT1G09350	1153	1162	+	6.91e-08	GGCCACGTGG
AT1G09530	AT1G09350	1155	1164	-	9.57e-07	TGCCACGTGG
AT1G09530	AT1G10140	194	203	-	7.27e-06	TTCCACGTGA
AT1G09530	AT1G21770	1378	1387	+	4.42e-06	TGCCACGTGT
AT1G09530	AT1G30135	1324	1333	+	7.27e-06	TTCCACGTGA
AT1G09530	AT1G49640	335	344	-	9.1e-06	AGCCATGTGA
AT1G09530	AT1G59950	1311	1320	-	4.42e-06	TGCCACGTGT
AT1G09530	AT1G74500	123	132	+	4.42e-06	TGCCACGTGT
AT1G09530	AT1G75490	785	794	+	1.91e-06	TCCCACGTGG
AT1G09530	AT1G75490	787	796	-	9.57e-07	TGCCACGTGG
AT1G09530	AT1G77120	1224	1233	+	9.57e-07	TGCCACGTGG
AT1G09530	AT1G77120	1226	1235	-	2.32e-06	GTCCACGTGG
AT1G09530	AT2G34660	142	151	+	9.92e-06	ACGCACGTGA
AT1G09530	AT2G39980	213	222	+	9.57e-07	TGCCACGTGG
AT1G09530	AT2G39980	215	224	-	3.54e-06	ATCCACGTGG
AT1G09530	AT2G42540	1284	1293	-	1.77e-06	GGCCACGTGT
AT1G09530	AT2G42870	132	141	-	1.77e-06	GGCCACGTGT
AT1G09530	AT3G14370	167	176	+	6.91e-08	GGCCACGTGG
AT1G09530	AT3G14370	169	178	-	4.42e-06	CGCCACGTGG
AT1G09530	AT3G15540	5	14	-	2.06e-07	GGCCACGTGA
AT1G09530	AT3G26760	103	112	+	1.64e-06	ACCCACGTGA
AT1G09530	AT3G28007	1001	1010	-	4.08e-06	ATCCACGTGA
AT1G09530	AT3G50640	1222	1231	-	5.1e-06	AGGCACGTGA
AT1G09530	AT3G57520	963	972	-	4.42e-06	TGCCACGTGT
AT1G09530	AT3G62950	303	312	+	4.42e-06	CGCCACGTGG
AT1G09530	AT4G12690	536	545	-	9.92e-06	GTCCACGTGT
AT1G09530	AT4G16000	995	1004	+	2.18e-06	TCCCACGTGA
AT1G09530	AT4G17090	430	439	-	9.1e-06	AGCCATGTGA
AT1G09530	AT4G18290	667	676	+	9.92e-06	GTCCACGTGT
AT1G09530	AT4G23000	162	171	-	2.86e-06	GTCCACGTGA
AT1G09530	AT4G27657	1293	1302	-	2.59e-06	AGCCACGTGT
AT1G09530	AT4G34410	211	220	+	7.82e-06	TGGCACGTGA
AT1G09530	AT4G34790	1251	1260	+	9.1e-06	AGCCATGTGA
AT1G09530	AT4G34810	1322	1331	+	9.1e-06	AGCCATGTGA
AT1G09530	AT4G35560	376	385	+	4.42e-06	TGCCACGTGT
AT1G09530	AT4G36740	1128	1137	-	7.82e-06	TGGCACGTGA
AT1G09530	AT5G05210	521	530	+	9.57e-07	TGCCACGTGG
AT1G09530	AT5G05210	523	532	-	6.47e-06	TTCCACGTGG
AT1G09530	AT5G05965	1281	1290	+	3.43e-07	AGCCACGTGG
AT1G09530	AT5G05965	1283	1292	-	8.43e-06	CCCCACGTGG
AT1G09530	AT5G07010	1332	1341	+	1.91e-06	TCCCACGTGG
AT1G09530	AT5G07010	1334	1343	-	6.83e-07	GCCCACGTGG
AT1G09530	AT5G14090	72	81	+	2.86e-06	GTCCACGTGA
AT1G09530	AT5G24920	92	101	+	5.85e-06	GGCCATGTGA
AT1G09530	AT5G40350	775	784	-	7.27e-06	TTCCACGTGA
AT1G09530	AT5G42800	610	619	+	3.54e-06	ATCCACGTGG
AT1G09530	AT5G42800	612	621	-	2.32e-06	GTCCACGTGG
AT1G09530	AT5G45340	515	524	-	5.37e-06	ACCCACGTGT
AT1G09530	AT5G49690	72	81	+	9.57e-07	TGCCACGTGG
AT1G09530	AT5G49690	74	83	-	2.32e-06	GTCCACGTGG
AT1G09530	AT5G51500	872	881	+	5.1e-06	AGGCACGTGA
AT1G09530	AT5G53980	619	628	+	8.2e-07	GCCCACGTGA
AT1G09530	AT5G57760	895	904	-	2.59e-06	AGCCACGTGT
AT1G09530	AT5G66580	1157	1166	+	9.57e-07	TGCCACGTGG
AT1G09530	AT5G66580	1159	1168	-	9.57e-07	TGCCACGTGG
AT1G09530	AT5G67060	721	730	+	2.59e-06	AGCCACGTGT
AT1G09540	AT1G04610	335	349	+	6.07e-06	TACACCTACCAACAA
AT1G09540	AT1G07200	99	113	-	1.86e-07	TCCAACAACCACACC
AT1G09540	AT1G53230	1449	1463	+	6.2e-08	TCCAACCACCACCAC
AT1G09540	AT1G64160	863	877	+	5.98e-06	TCCACCAACCCATCA
AT1G09540	AT1G67260	666	680	+	7.57e-06	TTCACCCACCAAAAA
AT1G09540	AT2G16586	1181	1195	+	3.23e-06	ACTACCTACCACCTA
AT1G09540	AT2G17770	1123	1137	+	3.23e-06	TTTACCCACCAACTC
AT1G09540	AT2G28410	1338	1352	+	9.2e-06	TTCACCCACCAGATT
AT1G09540	AT2G36690	1248	1262	+	9.69e-07	TACACCCACCAACAC
AT1G09540	AT3G48710	905	919	-	4.98e-06	CGCACCAACCTCAAG
AT1G09540	AT4G27140	1439	1453	+	8.34e-06	AATACCAACCACACC
AT1G09540	AT4G39930	1118	1132	+	5.27e-06	TCTACCAACCTACCA
AT1G09540	AT5G35580	19	33	-	4.38e-06	TTTACCTACCACACT
AT1G09540	AT5G42800	1209	1223	+	2.87e-06	TTCACCCACCGGTAC
AT1G09540	AT5G47250	935	949	-	4.98e-06	TCCACCAACCATATG
AT1G09540	AT5G49690	367	381	-	9.97e-06	ACCAACAACCTCTAC
AT1G09540	AT5G49700	1372	1386	+	9.97e-06	ACCAACAACCTCTAC
AT1G09540	AT5G56840	952	966	+	7.79e-06	TCCAACTACCCACCT
AT1G09540	AT5G56840	956	970	+	5.68e-07	ACTACCCACCTCCCC
AT1G09540	AT5G58840	186	200	-	3.71e-06	TCCACCAACCATTGT
AT1G09540	AT5G62730	22	36	-	7.57e-06	TGCAACAACCACACT
AT1G09770	AT1G29450	108	118	+	2.36e-06	GCCTCAGGGCG
AT1G09770	AT1G54460	939	949	-	7.7e-06	CGCTCAGGGCA
AT1G09770	AT2G26010	1241	1251	-	7.99e-06	AGCTAAGCGGG
AT1G09770	AT2G36380	1489	1499	+	1.54e-06	GACTCAGCGGC
AT1G10120	AT1G03840	748	768	+	1.64e-06	CCTCACGAGCACGTGCATGGG
AT1G10120	AT1G03840	765	785	-	2.44e-06	CCTGCAATGCACGTGTACCCA
AT1G10120	AT1G09350	1147	1167	+	7.46e-06	CATTTAGGCCACGTGGCATTA
AT1G10120	AT1G10140	186	206	+	4.5e-06	GATGTTAATCACGTGGAATCT
AT1G10120	AT1G15580	1028	1048	+	2.16e-06	CTTGAGTAACACGTGTTCGGT
AT1G10120	AT1G19320	950	970	-	9.92e-06	GGGAGACCGCACGTGTGGGAT
AT1G10120	AT1G21050	978	998	-	6.5e-06	AGTGGGATCCACGTGTTATGT
AT1G10120	AT1G28370	1177	1197	-	4.58e-06	CTTGCTTGACACGTGTTGACT
AT1G10120	AT1G35430	940	960	+	5.65e-06	TGAAGGTCGCACGTGACTACT
AT1G10120	AT1G35430	943	963	-	4.39e-06	GAAAGTAGTCACGTGCGACCT
AT1G10120	AT1G59950	1306	1326	-	2.72e-06	GGAGGATGCCACGTGTAACCC
AT1G10120	AT2G04050	986	1006	+	2.08e-06	GTTGTGAGTCACGTGTTTGCA
AT1G10120	AT2G30766	325	345	-	5.3e-06	CACGTTTCACACGTGGTGGGA
AT1G10120	AT2G30766	366	386	+	3.17e-06	AGGTTGGCTCACGTGCGGGCT
AT1G10120	AT2G30766	369	389	-	3.43e-06	CATAGCCCGCACGTGAGCCAA
AT1G10120	AT2G34660	139	159	-	4.85e-06	TATGCTGTTCACGTGCGTGCA
AT1G10120	AT2G39980	207	227	+	5.09e-06	TGTCCTTGCCACGTGGATTCA
AT1G10120	AT2G42870	127	147	-	1.27e-06	CATGGTGGCCACGTGTCAACC
AT1G10120	AT2G43140	1222	1242	-	4.93e-06	CGTGCACCTCACGTGGTTGAC
AT1G10120	AT2G43140	1230	1250	+	4.7e-09	CGTGAGGTGCACGTGCGTTGA
AT1G10120	AT3G14370	161	181	+	6.31e-06	AATGTTGGCCACGTGGCGGAC
AT1G10120	AT3G48200	374	394	-	5.54e-08	CGTGAGCAGCACGTGAATCTT
AT1G10120	AT3G48200	382	402	+	5.61e-07	CGTGCTGCTCACGTGATCTAT
AT1G10120	AT3G50640	1214	1234	+	4.11e-06	ATAGTTTCTCACGTGCCTCCA
AT1G10120	AT3G53200	842	862	+	7.63e-06	TCTGAGTCTCACGTGAAATGT
AT1G10120	AT3G60550	255	275	-	1.24e-06	GGAGACCCACACGTGCGGTTA
AT1G10120	AT3G60550	310	330	+	6.06e-06	CGAGAGTCACACGTGTGAATG
AT1G10120	AT3G62950	300	320	-	2.25e-06	TGTCGAAACCACGTGGCGGTA
AT1G10120	AT4G19230	1207	1227	+	5.56e-06	GCTCTTTGACACGTGCTATCT
AT1G10120	AT4G19920	6	26	-	1.61e-06	GTTGAGAGTCACGTGTCATAT
AT1G10120	AT4G22880	1040	1060	+	9.1e-06	AGAGGTGAACACGTGGAGACA
AT1G10120	AT4G26150	588	608	-	8.91e-06	TAAGAGGTTCACGTGAGTACA
AT1G10120	AT4G28080	148	168	-	5.83e-06	AGGATCGGACACGTGCCATCA
AT1G10120	AT4G28080	64	84	-	3.06e-06	GAGACGAACCACGTGAGGGCT
AT1G10120	AT4G34380	1088	1108	-	5.17e-06	GGTGCTTCACACGTGGTTGTT
AT1G10120	AT4G34410	205	225	+	4.25e-06	CTAATATGGCACGTGACGTGA
AT1G10120	AT5G05965	1275	1295	+	1.04e-06	CGGCAGAGCCACGTGGGGATC
AT1G10120	AT5G05965	1278	1298	-	1.92e-07	CGTGATCCCCACGTGGCTCTG
AT1G10120	AT5G05965	1286	1306	+	7.46e-09	CGTGGGGATCACGTGAACCCA
AT1G10120	AT5G09970	1107	1127	-	1.8e-06	GGAGAGATTCACGTGGAGGGA
AT1G10120	AT5G42800	1313	1333	-	2.06e-06	CCGGAGAAGCACGTGGGGAAC
AT1G10120	AT5G42800	1333	1353	+	4.35e-06	GTTGGTACTCACGTGACCGGC
AT1G10120	AT5G42800	1336	1356	-	3.37e-06	GCTGCCGGTCACGTGAGTACC
AT1G10120	AT5G45340	1267	1287	+	7.08e-06	GCTCTTGGACACGTGCTCTCG
AT1G10120	AT5G45340	510	530	-	2.63e-06	GGGAAAACCCACGTGTGGTCA
AT1G10120	AT5G49690	12	32	+	5.06e-07	GGTCGGTGTCACGTGTGACGA
AT1G10120	AT5G53980	613	633	+	9.94e-07	CGACCAGCCCACGTGAAGACA
AT1G10120	AT5G57760	887	907	+	3.97e-06	GTGCATCGACACGTGGCTCCT
AT1G10120	AT5G58660	379	399	-	6.97e-06	CTTAGCTGACACGTGTCGTCA
AT1G10120	AT5G66580	1151	1171	+	1.27e-06	TCTGTCTGCCACGTGGCATCT
AT1G10120	AT5G67060	715	735	+	4e-06	GATGTAAGCCACGTGTTTACA
AT1G12260	AT1G56650	276	290	+	6.46e-06	CGTCAAAAAGAAGCA
AT1G12260	AT2G01910	1017	1031	+	7.66e-06	CGTACCCTTCACGCT
AT1G12260	AT2G02450	318	332	+	6.18e-07	CGTGAAGCTGAAGCA
AT1G12260	AT2G39980	590	604	+	6.55e-06	CGTACCATATAAGCA
AT1G12260	AT2G47000	948	962	-	7.96e-06	CTTGACGAACAAGCT
AT1G12260	AT4G11890	913	927	-	3.52e-06	CGTAAATGACACGCT
AT1G12260	AT4G32280	1235	1249	-	8.79e-06	CTTAACCAACACGCT
AT1G12260	AT4G38560	985	999	-	3.74e-08	CTTGAAACACACGCA
AT1G12260	AT4G39930	66	80	+	8.66e-06	CTTAGTGCACAAGCA
AT1G12260	AT5G11070	188	202	-	2.23e-06	CTTGATCCACAAGCA
AT1G12260	AT5G24920	826	840	-	2.06e-07	CTTGAAAAACAAGCA
AT1G12260	AT5G43290	717	731	+	2.34e-06	CGTAAGGTATAAGCA
AT1G12260	AT5G44430	415	429	+	8.25e-06	CTTCAAGCGCAAGCA
AT1G12610	AT1G07200	838	852	+	5.94e-06	TCATGTCGGTAAACC
AT1G12610	AT1G60270	152	166	-	9.79e-06	ATATGTCGGTGGAAT
AT1G12610	AT1G64380	25	39	+	7.57e-06	TGGTGTCGACAAAAC
AT1G12610	AT1G77920	673	687	-	4.21e-06	CGATGTCGACACGTA
AT1G12610	AT1G77920	674	688	+	9.66e-06	ACGTGTCGACATCGG
AT1G12610	AT1G80130	1165	1179	+	5.53e-07	TGATGTCGACAAAAG
AT1G12610	AT2G32130	859	873	+	3.11e-06	CGACGTCGACGATGA
AT1G12610	AT2G42540	24	38	-	1.38e-06	CGATGTCGGTGGATT
AT1G12610	AT2G44340	358	372	-	9.27e-06	AGGTGTCGACACGGA
AT1G12610	AT3G46613	135	149	-	4.45e-07	CAATGTCGACGGAGG
AT1G12610	AT3G54400	1260	1274	+	9.45e-06	GCATGTCGATAGAGA
AT1G12610	AT4G25560	938	952	-	4.7e-06	AAATGTCGGCAAGAA
AT1G12610	AT4G30097	1319	1333	+	5.45e-07	CGGTGTCGGTGGGGG
AT1G12610	AT4G33930	689	703	-	8.41e-06	TCGTGTCGGCTGAGG
AT1G12610	AT4G39070	37	51	-	7.19e-06	TCATGTCGGCCATAT
AT1G12610	AT5G05965	42	56	+	2.64e-06	TGATGTCGGCATATA
AT1G12610	AT5G06760	1179	1193	-	6.47e-07	TCATGTCGGCGGTTA
AT1G12610	AT5G20970	887	901	+	9.27e-06	TTATGTCGATGGCAA
AT1G12610	AT5G24920	200	214	+	8.48e-06	TGATGTCGATAAAAT
AT1G12610	AT5G25110	625	639	-	3.11e-06	TTATGTCGACGAGAA
AT1G12610	AT5G50790	559	573	-	6.55e-07	TGATGTCGGCATGCG
AT1G12610	AT5G57510	1358	1372	-	1e-05	TAATGTCGGCTGCAG
AT1G12630	AT1G04160	1375	1395	-	1.91e-06	CACCGACAAATACACCGACAA
AT1G12630	AT1G04160	1387	1407	-	6.41e-06	AGCCTTCCAATACACCGACAA
AT1G12630	AT1G06330	31	51	+	5.32e-06	CGAAGTCATCTCAGCCGACGA
AT1G12630	AT1G15580	1237	1257	-	2.8e-06	CCACGATTTTGTTACCGACAA
AT1G12630	AT1G15825	1358	1378	+	4.74e-06	CGGCTGATGAGTTGCCGCCAC
AT1G12630	AT1G15825	2	22	+	4.21e-06	AAGTATCACCTCCACCGCCAA
AT1G12630	AT1G15825	266	286	+	4.22e-07	CAGCACCAGCTTCACCGCCGC
AT1G12630	AT1G15825	269	289	+	1.65e-07	CACCAGCTTCACCGCCGCCAG
AT1G12630	AT1G15825	278	298	+	1.07e-06	CACCGCCGCCAGTACCGCCGG
AT1G12630	AT1G15825	83	103	+	5.85e-06	CATCTCCACCACCACCGCCTC
AT1G12630	AT1G15825	833	853	-	9.88e-07	TTCCCGGAGCTCCGCCGCCAA
AT1G12630	AT1G15825	881	901	-	1.69e-06	TTCCTGGAGCTCCGCCGCCAA
AT1G12630	AT1G22065	964	984	+	6.09e-06	AACCTATAGTTCTGCCGACAA
AT1G12630	AT1G47900	925	945	+	9.17e-08	CTTCATCGCCTCCGCCGCCGT
AT1G12630	AT1G53230	1420	1440	+	2.87e-08	AACGACCGCCGTCGCCGCCGC
AT1G12630	AT1G53230	1423	1443	+	8.03e-09	GACCGCCGTCGCCGCCGCCGT
AT1G12630	AT1G53230	1426	1446	+	4.79e-11	CGCCGTCGCCGCCGCCGTCAT
AT1G12630	AT2G42540	16	36	+	2.26e-06	AGACTCGGAATCCACCGACAT
AT1G12630	AT2G42690	855	875	+	7.52e-06	GCCGGGAAATCTCACCGACGA
AT1G12630	AT2G45450	1116	1136	+	9.91e-06	AAGCCTTCATGCCACCGTCAC
AT1G12630	AT3G03840	975	995	-	8.53e-06	TGATAAAGATTCTGCCGACAG
AT1G12630	AT3G10180	467	487	+	2.21e-06	GGATCGTACCGTCGCCGTCGC
AT1G12630	AT3G10180	677	697	+	1.5e-06	TAACGGAACCGCCACCGCCAT
AT1G12630	AT3G15370	1311	1331	+	7.23e-06	AGTCGTAATAATCACCGACAA
AT1G12630	AT3G20150	267	287	+	2.97e-06	TGTTGTTGCAGGCACCGACAC
AT1G12630	AT3G21620	223	243	+	6.28e-06	TGAAATCGAGTTTGCCGACAA
AT1G12630	AT3G48710	266	286	-	2.26e-06	TTCCGAGATCGCCGCCGACTA
AT1G12630	AT3G48710	92	112	-	4.69e-06	GGAGAAAGCCGCCACCGCCGA
AT1G12630	AT3G60550	425	445	-	1.06e-06	ACTAAGAATCGCCGCCGACAG
AT1G12630	AT4G22460	46	66	+	2.84e-06	CTCCAAAACCCTTACCGCCAC
AT1G12630	AT4G22880	301	321	-	3.64e-06	CTTCTCCTCCGTCGCCGTCTT
AT1G12630	AT4G30097	1321	1341	-	1.14e-06	TTTATCGACCCCCACCGACAC
AT1G12630	AT4G33930	681	701	+	6.41e-06	ATTCCTTTCCTCAGCCGACAC
AT1G12630	AT4G38560	410	430	-	7.89e-06	CACCGCCGCGATCTCCGCCAC
AT1G12630	AT4G38560	422	442	-	9.64e-06	CATGTCTTTCACCACCGCCGC
AT1G12630	AT4G38560	563	583	-	1.65e-07	CTCCCCCTTTTTCGCCGTCAG
AT1G12630	AT4G38560	593	613	-	1.13e-07	CTTCACCAGCTCCGCCGTCAT
AT1G12630	AT4G38560	647	667	-	4.96e-07	CCTCCCTGCGACCACCGTCAC
AT1G12630	AT4G39830	228	248	-	9.75e-07	CTCCACTGATTCCACCGCCAT
AT1G12630	AT4G39930	7	27	+	4.74e-06	GACGGACATTGTCGCCGTCGA
AT1G12630	AT5G05420	1015	1035	+	8.98e-07	ATACGCCTCATTCGCCGCCGC
AT1G12630	AT5G05965	1247	1267	-	3.52e-06	CGACTCTCTTCTCACCGCCAC
AT1G12630	AT5G05965	1271	1291	-	3.98e-06	CCCACGTGGCTCTGCCGCCGT
AT1G12630	AT5G06760	1171	1191	+	1.89e-06	AACCGGGTTAACCGCCGACAT
AT1G12630	AT5G49690	110	130	-	5.18e-07	CACCGTAACCCCCACCGTCGA
AT1G12630	AT5G60230	128	148	-	3.37e-07	CTCCGCAACGACCACCGTCAC
AT1G12630	AT5G60230	5	25	+	2.13e-06	TAGAGTTTCCACCGCCGACGG
AT1G13260	AT1G29500	87	103	-	6.04e-06	AGGCTGCTCTCTGTTGC
AT1G13260	AT1G29510	149	165	-	5.21e-06	GAGCTGCTCTCTGTTGC
AT1G13260	AT1G35910	924	940	-	7.49e-06	CGGTGTTATTCTGTTGT
AT1G13260	AT1G53860	504	520	-	7.49e-06	AAGTTTTTTTTTGTTGT
AT1G13260	AT1G65390	1324	1340	-	8.75e-06	AAGATCATTTTTGTTGT
AT1G13260	AT1G67260	16	32	-	8.2e-06	CGAGTGATTTCTGTTTT
AT1G13260	AT1G69588	474	490	+	8.1e-06	GAGGGTTACTCTGTTGT
AT1G13260	AT1G71000	771	787	+	2.83e-06	CAGTTAATTTCTGCTGG
AT1G13260	AT1G78450	594	610	-	3.15e-07	GAGGTGGGTTCTGTTGG
AT1G13260	AT2G21730	38	54	-	5.89e-06	CTGATAATTAATGTTGT
AT1G13260	AT2G39980	454	470	+	8.53e-06	ATGGAGATCTCTGTTGA
AT1G13260	AT3G15370	205	221	-	3.68e-07	AAGATGATTACTGTTGG
AT1G13260	AT3G22240	603	619	-	7.68e-06	ATAGTTTTTTTTGTTGG
AT1G13260	AT4G23000	1157	1173	+	2.13e-06	AAGAAGATTTTTGTTGG
AT1G13260	AT4G34410	30	46	-	2.59e-06	CGAAGAATTTCTGTTGT
AT1G13260	AT5G22570	203	219	-	8.64e-06	GACGTAGTTTTTGTTGA
AT1G13260	AT5G43570	46	62	-	4.74e-06	CTGATGGTTGTTGTTGT
AT1G13260	AT5G44430	195	211	-	2.48e-06	CAGAAGAAATCTGTTGG
AT1G13260	AT5G47250	53	69	-	2.78e-06	CTTGTGATCTTTGTTGT
AT1G13300	AT1G15520	304	318	-	5.19e-07	TGAGTCGAAGATTCT
AT1G13300	AT1G21770	949	963	-	5.73e-06	CCAATCGTAGATTCT
AT1G13300	AT1G29395	1312	1326	+	1.29e-06	AGATTCAAAGATTCT
AT1G13300	AT1G60270	649	663	+	1.44e-06	ATCATCCAAGATTCC
AT1G13300	AT1G69920	919	933	+	2e-06	AGGTTGGAAGATTCT
AT1G13300	AT1G71520	1230	1244	+	1.49e-06	CGACTCGAATATTCC
AT1G13300	AT1G71520	781	795	-	9.06e-06	ACAAACTAAGATTCC
AT1G13300	AT2G22070	137	151	-	7.48e-06	GCTAAGGAAGATTCC
AT1G13300	AT2G34660	845	859	-	4.28e-06	TTGCTCGAAGATTCC
AT1G13300	AT2G41260	1218	1232	+	5.65e-06	AGAATTAAAGATTCT
AT1G13300	AT3G21620	439	453	+	2.73e-06	GTAATCGAATATTCT
AT1G13300	AT3G26760	565	579	+	4.28e-06	CTTATCCAAGATTCT
AT1G13300	AT4G33720	473	487	-	8.69e-06	TGATGCCAAGATTCC
AT1G13300	AT5G44210	485	499	-	8.13e-06	CGAGTCGAAGATCCC
AT1G13300	AT5G44260	452	466	-	8.58e-06	GGAAACGAAGATCCT
AT1G13300	AT5G60230	945	959	-	5.26e-06	AGCCACGAAGATTCT
AT1G13300	AT5G62730	1244	1258	-	6.44e-06	TGGATAAAAGATTCT
AT1G13300	AT5G64540	1472	1486	+	5.18e-06	GGAATCTCAGATTCT
AT1G13300	AT5G64540	1472	1486	-	8.7e-07	AGAATCTGAGATTCC
AT1G13450	AT1G35430	739	757	+	9.31e-06	CGTTAACCGCAATCAAACG
AT1G13450	AT1G49640	844	862	-	5.94e-06	CCTTAACCATAATTATATA
AT1G13450	AT1G53860	860	878	+	2.47e-06	AGCCAACCATGGTTTAACT
AT1G13450	AT1G69920	1182	1200	+	8.16e-06	ATCTAACCATAGTACAGTC
AT1G13450	AT1G78340	592	610	-	5.8e-06	AATTAACCACCGTTAAAAC
AT1G13450	AT2G26010	548	566	+	2.18e-07	CACTAACCATGGCTAGAAG
AT1G13450	AT3G15370	984	1002	+	3.1e-06	CTCTAACCAGAGCTAAAAA
AT1G13450	AT3G20150	812	830	+	3.6e-06	TATTAACCATGGCTCATCC
AT1G13450	AT3G44050	782	800	+	6.35e-07	CCTTAACCATGGTTTTTCC
AT1G13450	AT5G38450	625	643	-	5.94e-06	TCTTAACCATAATTAATCT
AT1G13450	AT5G40350	1186	1204	-	8.16e-06	ACCTAACTATGATCATATT
AT1G13450	AT5G43290	112	130	+	9.83e-06	CGTTAACTATGACTGAGAC
AT1G13450	AT5G66985	79	97	-	7.97e-06	ATCTATCCGTGGTTGAGAC
AT1G14580	AT1G07200	1374	1393	+	5.91e-07	TATTTTTTTGGCTTTTTCTT
AT1G14580	AT1G10550	427	446	+	6.49e-06	ACTCTTTTTGTCCTTTTTCC
AT1G14580	AT1G17180	605	624	+	9.66e-06	TTTATTTTTGTCGTTAGATG
AT1G14580	AT1G29500	560	579	+	7.24e-06	ATCATTTTTGTCGTCTCTTT
AT1G14580	AT1G51620	1109	1128	-	4.07e-06	TTTTTTTTTGTTGTTGTGTG
AT1G14580	AT1G63670	353	372	-	9.87e-06	TTTATTTCTGTCCTCTTCTT
AT1G14580	AT1G64160	364	383	+	5.33e-06	CAACAATTTGTCTTTTTGTT
AT1G14580	AT1G65390	1318	1337	-	3.74e-06	ATCATTTTTGTTGTTTTGCT
AT1G14580	AT1G65900	1460	1479	+	6.75e-06	TGTGATTTTGTCTTCTTTCT
AT1G14580	AT1G75730	1204	1223	+	8.25e-06	TTTTCTTTTGGCTTTATTTG
AT1G14580	AT1G77885	931	950	+	5.91e-06	AACTTTTCTGTCGTTTAGTA
AT1G14580	AT1G77920	798	817	+	4.64e-06	GTTTTGTTTGTCGTTAAACG
AT1G14580	AT1G80340	1463	1482	-	4.87e-06	TTATATTTTGGCTTTATGTT
AT1G14580	AT1G80340	52	71	-	6.1e-06	CGTTTTTTTCTCTTTTTCTG
AT1G14580	AT2G19190	688	707	-	3.71e-06	TTTTTTTTTGTCGACTTCTA
AT1G14580	AT2G28160	1243	1262	-	4.95e-06	GATTAATTTGTCGTGTTGCA
AT1G14580	AT2G30230	649	668	+	6.16e-07	TTATTGTTTGTCGTTTTGGG
AT1G14580	AT2G30230	687	706	+	3.44e-06	GTTATTTTTGTCTTTTCGCA
AT1G14580	AT2G30766	540	559	+	9.73e-06	ATTTCACTTGTCGTTTTATG
AT1G14580	AT2G31560	500	519	+	7.19e-08	GAGTGTTTTGTCGTTTTCTT
AT1G14580	AT2G32200	1384	1403	+	5.82e-06	TGGTTCTTTGCCGTTTTCTT
AT1G14580	AT2G36380	1322	1341	-	2.73e-06	TTTTTTTTTGTCTGTTTTCT
AT1G14580	AT2G40670	1350	1369	+	4.6e-06	TTGTGTTTTGTCTTTTTGAT
AT1G14580	AT2G42430	150	169	-	7.41e-06	CTGCTGTTTGTCGTGAAGTG
AT1G14580	AT3G08040	424	443	+	1.46e-06	GGTATTTTCGTCGTTTAGTT
AT1G14580	AT3G16770	1286	1305	+	6.7e-08	TACAATTTTGTCGTTATGTG
AT1G14580	AT3G20395	508	527	-	1.79e-06	TTCTCTTTTGTCATCTTCTT
AT1G14580	AT3G22240	1012	1031	+	6.19e-06	CTAAATTTTGTCTTTTATTT
AT1G14580	AT3G26760	218	237	-	1.52e-06	TTTTGTTTTGTCATCTTCCT
AT1G14580	AT3G28420	116	135	-	1.67e-06	ACATTTTTTGTTGTTTTGTG
AT1G14580	AT3G50640	173	192	-	3.13e-06	CGTATTTTTGGCTTTTACTT
AT1G14580	AT3G53200	798	817	-	2.02e-06	TCTGTTTTTGTCGTTTTCAA
AT1G14580	AT3G60290	352	371	+	4.57e-06	TTTGCTTTTGTTGTTTTGTT
AT1G14580	AT4G01250	308	327	-	5.28e-06	CCTGTCTTTGTCGCCTAGTG
AT1G14580	AT4G11890	473	492	+	9.1e-06	TTTCTTTTTGTTTTTTTCTT
AT1G14580	AT4G12690	1262	1281	-	7.76e-06	TTTTTTTTTGTCATATTCCA
AT1G14580	AT4G13310	312	331	+	2.73e-06	TCCTTTTTTGTCTTCATCTA
AT1G14580	AT4G14690	789	808	-	3.21e-06	ATCTTCCTTGTCTTTTTCTG
AT1G14580	AT4G21970	1005	1024	+	1.93e-06	TAGTTTTTTGTCTTCTAGCA
AT1G14580	AT4G27657	1244	1263	+	2.63e-06	CTCACTTTTGTCTTCTTGCC
AT1G14580	AT4G28080	30	49	-	3.5e-06	TGAGTCTTTGTCTTTTTCTC
AT1G14580	AT4G34419	197	216	-	9.87e-06	GAAAGGTTTGTCTTGTTGTG
AT1G14580	AT4G39675	368	387	+	3.38e-06	AAAGTTTTTGTCTTTTTTTT
AT1G14580	AT5G04190	1467	1486	-	7.3e-06	CTTCTTTTTCTCTTTTTCTG
AT1G14580	AT5G04190	490	509	+	2.21e-06	GTTATCTTTGTCTTCTTGCT
AT1G14580	AT5G07010	1079	1098	-	9.23e-06	AAGTCATTTGTCTTTTTATG
AT1G14580	AT5G14360	1097	1116	+	2.87e-06	TTACGTTTTGTCGTGTTCGG
AT1G14580	AT5G20820	477	496	-	2.52e-06	CAAAATTTTGTCATTTTGTT
AT1G14580	AT5G39580	1479	1498	-	4.03e-06	TTTCTTTTTGTTGGTTTGTG
AT1G14580	AT5G43290	240	259	-	9.73e-06	GGTTTTGTTGTCTTTTAGTC
AT1G14580	AT5G43290	311	330	+	5.91e-07	TATATTTTTGTCTTTATGTT
AT1G14580	AT5G44260	837	856	+	8.06e-06	TTCCCTTTTGTCTCCTTCTT
AT1G14580	AT5G44430	99	118	-	4.49e-06	TCGTACTTTGTCTTCTTCTT
AT1G14580	AT5G59230	1321	1340	+	6.24e-06	TTCTTCTTCGTCGTCTTCTC
AT1G14580	AT5G65340	563	582	+	3.68e-06	TTTGACTTTGTCGTTTATTT
AT1G14687	AT1G13330	1110	1120	-	7.71e-06	AATCGAATTAT
AT1G14687	AT1G21050	821	831	-	7.71e-06	AATCGAATTAT
AT1G14687	AT1G35430	723	733	+	8.41e-06	AATCGCATTTT
AT1G14687	AT2G18190	1069	1079	+	7.71e-06	AATCGAATTAT
AT1G14687	AT2G25730	319	329	+	7.01e-07	AATCGCATTAT
AT1G14687	AT2G25730	419	429	+	6.32e-06	ATTCGCATAAT
AT1G14687	AT3G47340	625	635	-	7.71e-06	AATCGAATTAT
AT1G14687	AT3G52720	232	242	+	6.32e-06	ATTCGCATAAT
AT1G14687	AT4G14690	1008	1018	-	7.71e-06	AATCGAATTAT
AT1G14687	AT5G51850	516	526	-	7.01e-07	AATCGCATTAT
AT1G14687	AT5G61190	297	307	-	7.01e-07	AATCGCATTAT
AT1G15720	AT1G30250	66	73	-	4.87e-06	CTAGGGCA
AT1G15720	AT4G38560	668	675	+	4.87e-06	CTAGGGCA
AT1G16490	AT1G07200	101	115	+	4.85e-06	TGTGGTTGTTGGACT
AT1G16490	AT1G10370	1360	1374	-	2.31e-06	GAGGGTAGGTGAATT
AT1G16490	AT1G22065	1401	1415	-	5.52e-06	AGAAGTTGGTGAAAG
AT1G16490	AT1G28480	282	296	+	3.11e-06	AGGATTTGGTGGAAC
AT1G16490	AT1G35910	1436	1450	-	2.83e-06	GGGGTTTGGTGTGAG
AT1G16490	AT1G47900	617	631	+	6.36e-06	TGTGTTAGGTAGAGC
AT1G16490	AT1G64160	861	875	-	3.17e-08	ATGGGTTGGTGGAGC
AT1G16490	AT2G17770	1125	1139	-	3.76e-06	TGGAGTTGGTGGGTA
AT1G16490	AT2G19190	859	873	-	9.7e-06	ATTGGTAGGTGACCG
AT1G16490	AT2G28250	1318	1332	-	8.8e-06	ATGAGTTGGTGAACA
AT1G16490	AT2G43620	851	865	+	4.09e-06	CAGGGTTGGTAAGAC
AT1G16490	AT2G47000	1328	1342	+	2.31e-06	CATGGTTGGTGAAAA
AT1G16490	AT3G04030	1359	1373	-	9.94e-06	TTGGTTTGGTGCAAC
AT1G16490	AT3G48710	907	921	+	3.15e-06	TGAGGTTGGTGCGCT
AT1G16490	AT4G14690	1364	1378	-	3.06e-06	TAGAGTTGGTGAAGG
AT1G16490	AT4G39930	1116	1130	-	9.03e-06	GTAGGTTGGTAGATG
AT1G16490	AT5G37300	1448	1462	-	8.46e-06	GAGGGTTGGTATAAG
AT1G16490	AT5G42800	1179	1193	-	5.31e-06	TTTGTTTGGTGAGAC
AT1G16490	AT5G44568	62	76	+	1.37e-06	GTGGGTTGGTGCATC
AT1G16490	AT5G47250	937	951	+	3.5e-07	TATGGTTGGTGGACA
AT1G16490	AT5G50790	371	385	+	4.79e-06	CTTGGTTGGTGACAC
AT1G16490	AT5G58840	188	202	+	6.93e-07	AATGGTTGGTGGATG
AT1G16490	AT5G58840	808	822	-	7.41e-06	CAAGGTTGGTGACGG
AT1G16490	AT5G59230	145	159	+	4.93e-06	TGAGTTTGGTGAGGT
AT1G17950	AT1G06080	947	957	-	4.54e-06	TGTTACCGTTA
AT1G17950	AT1G21320	673	683	+	3.47e-06	CTTAACCGTTA
AT1G17950	AT2G43870	1406	1416	+	3.47e-06	CATAACCGTTA
AT1G17950	AT2G45450	897	907	-	3.47e-06	CAATACCGTTA
AT1G17950	AT4G30097	1316	1326	-	1.78e-06	CGACACCGTTA
AT1G17950	AT5G05210	347	357	-	5.61e-06	GGTTACCGTTA
AT1G17950	AT5G07010	500	510	+	6.31e-06	CAAAACCGTTA
AT1G17950	AT5G44420	631	641	+	6.67e-06	CAACACCGTTA
AT1G18330	AT1G14890	971	982	-	8.56e-06	GAAAATATCTGC
AT1G18330	AT1G17180	1467	1478	+	1.38e-06	AAAAATATCTTA
AT1G18330	AT1G19640	93	104	-	5.77e-06	AAAAATATCTAA
AT1G18330	AT1G28110	945	956	-	5.77e-06	AAAAATATCTAA
AT1G18330	AT1G29420	518	529	+	4.85e-06	GAAAATATCTGA
AT1G18330	AT1G30135	420	431	-	1.84e-06	GAAAATATCTCA
AT1G18330	AT1G30135	903	914	+	6.47e-06	CAAAATATCTCA
AT1G18330	AT1G35430	173	184	+	4.62e-07	GAAAATATCTTA
AT1G18330	AT1G53860	124	135	+	3.46e-06	AAAAATATCTTG
AT1G18330	AT1G71000	1258	1269	+	5.77e-06	AAAAATATCTAA
AT1G18330	AT1G71000	1330	1341	-	3.46e-06	AAAAATATCTTG
AT1G18330	AT2G25730	1386	1397	+	7.86e-06	AAAAATATCTGA
AT1G18330	AT2G29970	832	843	-	5.77e-06	AAAAATATCTAA
AT1G18330	AT2G40130	1090	1101	-	1.84e-06	GAAAATATCTCA
AT1G18330	AT2G42540	1327	1338	+	1.38e-06	AAAAATATCTTA
AT1G18330	AT2G42690	477	488	+	9.02e-06	CAAAATATCTAA
AT1G18330	AT3G15450	262	273	+	2.54e-06	CAAAATATCTTA
AT1G18330	AT3G20395	1446	1457	+	2.54e-06	CAAAATATCTTA
AT1G18330	AT3G22240	77	88	-	6.93e-06	CAAAATATCTTC
AT1G18330	AT3G22830	1049	1060	+	1.84e-06	GAAAATATCTCA
AT1G18330	AT3G44860	1158	1169	+	4.38e-06	AAAAATATCTTC
AT1G18330	AT4G19230	483	494	+	1.38e-06	AAAAATATCTTA
AT1G18330	AT4G31620	1354	1365	+	3.46e-06	AAAAATATCTTG
AT1G18330	AT4G36670	846	857	-	3.46e-06	AAAAATATCTTG
AT1G18330	AT4G37580	118	129	-	1.38e-06	AAAAATATCTTA
AT1G18330	AT5G44260	1220	1231	+	9.02e-06	CAAAATATCTAA
AT1G18330	AT5G46890	549	560	-	3.92e-06	AAAAATATCTCA
AT1G18330	AT5G53420	950	961	+	3.46e-06	AAAAATATCTTG
AT1G18330	AT5G62280	1481	1492	+	9.02e-06	CAAAATATCTAA
AT1G18330	AT5G62730	927	938	-	4.38e-06	AAAAATATCTTC
AT1G18570	AT1G10370	1352	1372	+	6.9e-07	CGCCATCAAATTCACCTACCC
AT1G18570	AT1G15520	34	54	+	5.9e-06	AGCCATTTGACACACCTACCT
AT1G18570	AT1G22065	1393	1413	+	3.18e-06	ACACTCACCTTTCACCAACTT
AT1G18570	AT1G64160	853	873	+	8.35e-06	TTATTAGTGCTCCACCAACCC
AT1G18570	AT1G69520	1292	1312	+	6.43e-06	TTCTCTCTTTTTCACCAACTA
AT1G18570	AT2G19190	851	871	+	4.4e-06	AACGTGTCCGGTCACCTACCA
AT1G18570	AT2G23910	1061	1081	+	3.18e-06	CACCACAATCGCTACCTACTA
AT1G18570	AT2G47000	1330	1350	-	3.23e-06	ACAAAGACTTTTCACCAACCA
AT1G18570	AT3G48710	909	929	-	6.99e-06	ATTTACATAGCGCACCAACCT
AT1G18570	AT3G60550	406	426	+	3.18e-06	TCTCTTCACCTTCACCAAACT
AT1G18570	AT4G32280	617	637	-	8.93e-06	ATAACAAGTTCTCACCTACTT
AT1G18570	AT4G39930	1108	1128	+	4.67e-06	TTTTGTTCCATCTACCAACCT
AT1G18570	AT4G39930	1112	1132	+	4.08e-06	GTTCCATCTACCAACCTACCA
AT1G18570	AT5G08760	1419	1439	-	5.33e-06	AATCATCGGACTCACCAACTA
AT1G18570	AT5G42800	1171	1191	+	2.58e-06	ACCCACACGTCTCACCAAACA
AT1G18570	AT5G43570	1262	1282	-	4.27e-06	TGTCAACATTTTCACCTACTT
AT1G18570	AT5G44568	64	84	-	3.34e-06	ATCCCTCCGATGCACCAACCC
AT1G18570	AT5G47250	1169	1189	+	4.96e-06	AACCAATAACGTTACCTACCA
AT1G18570	AT5G47250	939	959	-	4.63e-07	ATACTATATGTCCACCAACCA
AT1G18570	AT5G50790	373	393	-	1.94e-06	TTTCCGACGTGTCACCAACCA
AT1G18570	AT5G58840	190	210	-	1.38e-08	CTGCAATCCATCCACCAACCA
AT1G18570	AT5G58840	800	820	+	1.41e-06	CAAAAGAACCGTCACCAACCT
AT1G18960	AT1G07200	1449	1470	-	7.15e-06	TAGAAACTTCACCAACGCCTTT
AT1G18960	AT1G07200	99	120	-	7.15e-06	AGACCAGTCCAACAACCACACC
AT1G18960	AT1G12280	80	101	-	7.81e-06	AGGAGCAAACAACAACCACGTC
AT1G18960	AT1G15580	119	140	+	7.52e-06	CCGTTCTGCCACCAACAACGGT
AT1G18960	AT1G15825	1076	1097	+	8.11e-06	CTACTGGATCACCACCACCATC
AT1G18960	AT1G15825	1079	1100	+	2.73e-06	CTGGATCACCACCACCATCTCC
AT1G18960	AT1G15825	467	488	+	5.5e-06	TAGTTTTATCACCACCACCACC
AT1G18960	AT1G15825	473	494	+	3.22e-06	TATCACCACCACCACCTCTACC
AT1G18960	AT1G15825	80	101	+	2.96e-08	CACCATCTCCACCACCACCGCC
AT1G18960	AT1G15825	83	104	+	6.37e-07	CATCTCCACCACCACCGCCTCC
AT1G18960	AT1G21050	864	885	-	8.73e-06	GAAGTCCCACACCAACTTGACA
AT1G18960	AT1G21320	366	387	-	1.45e-07	CTACACCAACAACAACGCCTCT
AT1G18960	AT1G21320	369	390	-	2.12e-08	CTACTACACCAACAACAACGCC
AT1G18960	AT1G21320	372	393	-	1.58e-07	CGCCTACTACACCAACAACAAC
AT1G18960	AT1G30135	885	906	+	7.24e-06	CACTTTTAACAACAACAACAAA
AT1G18960	AT1G32910	1038	1059	-	1.13e-06	TAATCACCACAACAACATCATC
AT1G18960	AT1G53230	1446	1467	+	7.52e-06	TAATCCAACCACCACCACCATC
AT1G18960	AT1G53230	1449	1470	+	5.5e-06	TCCAACCACCACCACCATCAAC
AT1G18960	AT1G54460	1474	1495	-	5.65e-06	CTACTACAACAACAACAAAATT
AT1G18960	AT1G54460	1477	1498	-	1.88e-06	CCACTACTACAACAACAACAAA
AT1G18960	AT1G56650	625	646	+	2.26e-07	CAATCCCATCAACAACATCGAT
AT1G18960	AT1G63670	1359	1380	-	3.78e-06	CAAACATAGCAACAACAAAAAC
AT1G18960	AT2G04050	977	998	-	3.95e-06	CGTGACTCACAACAACAGCATC
AT1G18960	AT2G20750	1140	1161	+	1.4e-06	TGTCCCAACCAACAACATTGGC
AT1G18960	AT2G20750	86	107	+	3.52e-06	TAGCCAAAACAACAACATCTTT
AT1G18960	AT2G29970	1087	1108	+	8.73e-06	AACACATAACAACAACAACAAC
AT1G18960	AT2G29970	1093	1114	+	2.86e-06	TAACAACAACAACAACAAAAAT
AT1G18960	AT2G36690	1245	1266	+	6.79e-06	ACCTACACCCACCAACACCACA
AT1G18960	AT2G40130	1314	1335	+	6.14e-07	CCACTCAACCAACAACAACAGT
AT1G18960	AT2G40130	1317	1338	+	5.28e-06	CTCAACCAACAACAACAGTGTA
AT1G18960	AT2G41230	605	626	+	1.52e-06	GGAATCTAACAACAACACCAAC
AT1G18960	AT2G41230	611	632	+	8.24e-09	TAACAACAACACCAACACCAAC
AT1G18960	AT2G41230	614	635	+	1.23e-06	CAACAACACCAACACCAACAGA
AT1G18960	AT2G41230	617	638	+	8.47e-09	CAACACCAACACCAACAGAGTC
AT1G18960	AT2G42690	1096	1117	-	1.68e-06	TCGCGACCCCACCAACACCCAT
AT1G18960	AT2G43870	1417	1438	+	6.62e-06	AAACTCCCACACCACCACCACT
AT1G18960	AT2G43870	1420	1441	+	5.96e-06	CTCCCACACCACCACCACTACT
AT1G18960	AT2G47000	845	866	+	9.28e-06	CTTTACTAACAACAACAACAAA
AT1G18960	AT3G03850	662	683	-	8.52e-06	CAGCTGCAGCAGCAACATTGAG
AT1G18960	AT3G20150	103	124	-	1.45e-06	GCAAGCTGCCAACAACACGCCC
AT1G18960	AT3G20150	262	283	-	1.58e-07	CGGTGCCTGCAACAACAAGATC
AT1G18960	AT3G44260	1	22	-	3.83e-06	CATCATCACCACCACCAATCCA
AT1G18960	AT3G44260	4	25	-	4.48e-06	TATCATCATCACCACCACCAAT
AT1G18960	AT3G60290	1016	1037	+	5.21e-06	TACCTATACCACCAACACTAGT
AT1G18960	AT3G60290	725	746	+	7.91e-06	TGGAACCAACACCAACTTGAAT
AT1G18960	AT4G11950	233	254	+	9.17e-06	TGATAGTAACACCAACAATGTC
AT1G18960	AT4G16680	757	778	-	5.65e-06	CGGACTCATCACCACCGTAACC
AT1G18960	AT4G22460	103	124	+	4.24e-06	CAGCAATCACACCACCACTATC
AT1G18960	AT4G22460	379	400	+	1.68e-06	CCGGTCCATCACCAACAATCTC
AT1G18960	AT4G22460	391	412	+	2.38e-06	CAACAATCTCACCACCACCACT
AT1G18960	AT4G22460	394	415	+	2.82e-06	CAATCTCACCACCACCACTTCC
AT1G18960	AT4G22460	439	460	+	7.92e-07	CGCCACAAACAACACCACCTCC
AT1G18960	AT4G22460	442	463	+	5.88e-06	CACAAACAACACCACCTCCTCC
AT1G18960	AT4G22460	466	487	+	8.62e-06	CAGCTATTACACCACCACTATC
AT1G18960	AT4G23000	1219	1240	-	2.86e-06	AAAAATCATCAACAACACACAC
AT1G18960	AT4G28080	1069	1090	-	1.11e-06	ACACCTCATCACCAACTTCATC
AT1G18960	AT4G30662	993	1014	+	6.28e-06	TACCATTAACAACAACCTCTTT
AT1G18960	AT4G36740	1428	1449	+	3.42e-06	CCTCTTCCCCAACAACACTTCT
AT1G18960	AT5G03890	1263	1284	+	9.05e-06	CCCCGACCACACCACCCCACCC
AT1G18960	AT5G07720	1003	1024	-	4.73e-06	AGAATGCATCAACAACACTTCC
AT1G18960	AT5G07720	1419	1440	+	9.39e-06	ACAAGTAAACAACAACAACAAC
AT1G18960	AT5G07720	1422	1443	+	4.93e-06	AGTAAACAACAACAACAACAAC
AT1G18960	AT5G07720	1425	1446	+	9.8e-07	AAACAACAACAACAACAACATT
AT1G18960	AT5G07720	1428	1449	+	3.27e-08	CAACAACAACAACAACATTACA
AT1G18960	AT5G16560	1446	1467	+	1.18e-06	TATCATCATCAACAACTTCAGT
AT1G18960	AT5G41380	1032	1053	+	9.63e-07	GTACATTTTCAACAACAATGCC
AT1G18960	AT5G43570	464	485	+	3.37e-06	TATCAGCATCAGCAACAGCTAC
AT1G18960	AT5G44568	1056	1077	+	7.61e-06	CACCAATCTCAACAACATTTAT
AT1G18960	AT5G46900	490	511	+	7.71e-06	GCAGCAACCCAACAACATCATC
AT1G18960	AT5G47250	42	63	+	6.36e-06	CAAACCCCACAACAACAAAGAT
AT1G18960	AT5G49690	156	177	-	2.29e-08	CAACAACAACAACAACACTCTC
AT1G18960	AT5G49690	159	180	-	7.15e-09	CAACAACAACAACAACAACACT
AT1G18960	AT5G49690	162	183	-	1.38e-09	CAGCAACAACAACAACAACAAC
AT1G18960	AT5G49690	165	186	-	1.03e-09	CAACAGCAACAACAACAACAAC
AT1G18960	AT5G49690	168	189	-	2.16e-09	CAACAACAGCAACAACAACAAC
AT1G18960	AT5G49690	171	192	-	2.31e-07	CAACAACAACAGCAACAACAAC
AT1G18960	AT5G49690	177	198	-	5.21e-09	CATCATCAACAACAACAGCAAC
AT1G18960	AT5G49690	180	201	-	6.76e-09	CCTCATCATCAACAACAACAGC
AT1G18960	AT5G52900	1439	1460	+	8.36e-07	GCACACACTCAACAACATATCC
AT1G18960	AT5G58840	803	824	+	9.05e-06	AAGAACCGTCACCAACCTTGGT
AT1G18960	AT5G62280	1411	1432	+	8.21e-07	CAAAACCATCAACAACTTCAAA
AT1G18960	AT5G62730	22	43	-	4.37e-07	CCACCACTGCAACAACCACACT
AT1G18960	AT5G64540	12	33	+	8.31e-06	TACAAACCACAACAACTGCAAC
AT1G18960	AT5G66985	1088	1109	+	5.57e-06	AAAAAACAACAACAACATGATT
AT1G18960	AT5G66985	1442	1463	+	6.97e-06	TTCCATTAACAACAACAACAAA
AT1G18960	AT5G66985	1445	1466	+	7.24e-06	CATTAACAACAACAACAAAAAA
AT1G19000	AT1G01320	1302	1315	+	3.35e-06	TTTTGGATAAGATT
AT1G19000	AT1G75490	1178	1191	-	3.49e-07	ATATGGATAAGGTC
AT1G19000	AT2G31141	1440	1453	-	4.46e-06	ATTTGGATAAGCTT
AT1G19000	AT2G36590	483	496	-	5.36e-07	TAATGGATAAGGCG
AT1G19000	AT3G13730	813	826	+	4.16e-06	TAATGGATAATGAT
AT1G19000	AT4G27140	1070	1083	-	8.39e-06	ATATGGATAAAGAT
AT1G19000	AT5G05965	1379	1392	-	3.23e-06	AAATGGATAATGAT
AT1G19000	AT5G05965	741	754	-	9.02e-06	ATACGGATAATGTT
AT1G19000	AT5G33300	1057	1070	-	7.44e-06	TTTTGGATAAGACT
AT1G19000	AT5G66520	527	540	-	1.83e-06	ATGTGGATAAGGGG
AT1G19040	AT1G06330	1364	1379	+	2.34e-07	AAGCTTGAAGAGCAAG
AT1G19040	AT1G06330	1367	1382	-	7.05e-06	TTCCTTGCTCTTCAAG
AT1G19040	AT1G06330	426	441	+	5.55e-06	TAGCGTGACTGCCAAG
AT1G19040	AT1G51620	728	743	+	9.48e-06	TAGCTTACGTTCCAAG
AT1G19040	AT1G59950	1047	1062	+	7.15e-06	TATCTTGTGTTCCAAG
AT1G19040	AT1G59950	1050	1065	-	2.12e-06	TTCCTTGGAACACAAG
AT1G19040	AT1G60750	724	739	+	2.86e-07	TGACTTGCAGATCAAG
AT1G19040	AT1G60750	727	742	-	2.31e-06	TTACTTGATCTGCAAG
AT1G19040	AT1G62630	898	913	+	8.86e-07	AGACTTGCCGAACAAG
AT1G19040	AT1G62630	901	916	-	4.16e-06	ATACTTGTTCGGCAAG
AT1G19040	AT1G71380	416	431	+	4.45e-06	TTACTTGTTTAGCAAG
AT1G19040	AT1G71380	419	434	-	4.76e-06	ATACTTGCTAAACAAG
AT1G19040	AT2G04050	1088	1103	-	6.39e-07	TTACTTGGGAATCAAG
AT1G19040	AT2G04050	1144	1159	+	4.65e-06	GAACTTGGTCCCCAAG
AT1G19040	AT2G04050	1147	1162	-	3.91e-08	ATACTTGGGGACCAAG
AT1G19040	AT2G16060	1356	1371	+	4.65e-06	AAACTTGCTTATCAAG
AT1G19040	AT2G18190	1216	1231	+	1.45e-06	TTCCTTGTGACGCAAG
AT1G19040	AT2G18190	1219	1234	-	4.68e-06	GAGCTTGCGTCACAAG
AT1G19040	AT2G18190	1235	1250	-	2.07e-06	AGACTTGCGGAGGAAG
AT1G19040	AT2G18190	653	668	+	4.62e-07	AAACTTGCACCTCAAG
AT1G19040	AT2G18190	656	671	-	8e-08	AAACTTGAGGTGCAAG
AT1G19040	AT2G32130	468	483	+	3.63e-06	TTTCTTGTAGCACAAG
AT1G19040	AT2G32130	471	486	-	5.13e-06	TATCTTGTGCTACAAG
AT1G19040	AT2G47000	950	965	-	7.76e-06	TTTCTTGACGAACAAG
AT1G19040	AT3G20150	50	65	+	6.86e-06	TTTCTTGTGGAACACG
AT1G19040	AT3G21620	1434	1449	-	3.72e-06	TTCCTTGCAATCCAAG
AT1G19040	AT3G50640	1080	1095	-	7.45e-06	TAACGTGCAGTCAAAG
AT1G19040	AT3G53200	145	160	-	1.79e-07	TAACTTGGGAAACAAG
AT1G19040	AT4G00900	1118	1133	-	6.14e-06	TTGCTTGGAGACAAAG
AT1G19040	AT4G01030	1288	1303	+	9.93e-06	TACCTTGAATTTCAAG
AT1G19040	AT4G16680	1267	1282	-	4.76e-06	AAACGTGATAAGCAAG
AT1G19040	AT4G23130	1357	1372	-	7.65e-06	TATCTTGCAAGTCAAG
AT1G19040	AT4G26320	551	566	-	8.24e-06	TTTCTTGGAAGACAAG
AT1G19040	AT4G31620	648	663	+	5.76e-06	AAACTTGCAGCAAAAG
AT1G19040	AT4G33970	1174	1189	+	2.01e-06	TATCTTGCAGCACACG
AT1G19040	AT4G33970	443	458	+	7.87e-06	TAGCGTGAGGCTAAAG
AT1G19040	AT4G34380	787	802	+	7.76e-06	GGCCTTGCGGGACAAG
AT1G19040	AT4G37920	557	572	+	5.01e-06	GAACGTGAAGAGCAAG
AT1G19040	AT4G38560	984	999	+	9.3e-06	ATGCGTGTGTTTCAAG
AT1G19040	AT4G38560	987	1002	-	3.25e-06	TAGCTTGAAACACACG
AT1G19040	AT4G39930	63	78	+	7.15e-06	TTACTTAGTGCACAAG
AT1G19040	AT5G02760	1045	1060	-	6.06e-06	AAACTTAGGAAGCAAG
AT1G19040	AT5G11070	187	202	+	4.88e-07	TTGCTTGTGGATCAAG
AT1G19040	AT5G11070	190	205	-	2.31e-06	TTACTTGATCCACAAG
AT1G19040	AT5G25190	798	813	+	5.76e-06	TAACTTGGGACAAAAG
AT1G19040	AT5G44430	415	430	-	8.94e-06	TTGCTTGCGCTTGAAG
AT1G19040	AT5G57760	1480	1495	+	1.36e-08	TAGCTTGGAGTGCAAG
AT1G19040	AT5G58840	448	463	+	3.25e-06	TTTCTTGCATCGCAAG
AT1G19040	AT5G58840	451	466	-	2.29e-07	TTACTTGCGATGCAAG
AT1G19210	AT1G09530	88	101	+	6.95e-06	GAGGTCGGTGAGAA
AT1G19210	AT1G10155	447	460	-	6.59e-07	AGGGCCGGTGACGG
AT1G19210	AT1G15825	10	23	-	4.76e-07	GTTGGCGGTGGAGG
AT1G19210	AT1G15825	40	53	-	8.4e-06	GGAGGCGGTGGTGG
AT1G19210	AT1G15825	832	845	+	4.63e-06	TTTGGCGGCGGAGC
AT1G19210	AT1G15825	880	893	+	4.63e-06	TTTGGCGGCGGAGC
AT1G19210	AT1G15825	91	104	-	8.4e-06	GGAGGCGGTGGTGG
AT1G19210	AT1G19320	319	332	+	5.5e-06	TTGGTCGGTGATAA
AT1G19210	AT1G28480	512	525	-	3.21e-07	ATGGACGGTGGAAA
AT1G19210	AT1G32910	464	477	+	9.03e-06	GTGGACGGTTAGGA
AT1G19210	AT1G53230	1434	1447	-	6.87e-07	TATGACGGCGGCGG
AT1G19210	AT1G62630	631	644	+	9.58e-06	GCTGTCGGTGGTGT
AT1G19210	AT1G71000	1223	1236	-	9.14e-06	ATGGACGGTCGCGT
AT1G19210	AT1G71000	1241	1254	-	6.83e-06	TTGGACGGCCGCGA
AT1G19210	AT1G72520	1314	1327	+	1.05e-06	GTGGACGGCGAAAA
AT1G19210	AT1G80130	1121	1134	-	4.74e-06	ATTGACGGTGCTGC
AT1G19210	AT2G01910	883	896	-	8.17e-06	TTTGACGGTGAAGT
AT1G19210	AT2G28085	524	537	-	7.01e-06	GTGGTCGGTTGTAG
AT1G19210	AT2G36590	878	891	-	9.74e-06	GTGGCCGGCCGGGA
AT1G19210	AT2G45450	1124	1137	-	8.93e-06	GGTGACGGTGGCAT
AT1G19210	AT3G10180	256	269	-	2.39e-07	GAGGACGGTGATGG
AT1G19210	AT3G10180	518	531	-	4.11e-06	TTTGACGGAGGAGG
AT1G19210	AT3G10180	685	698	-	1.14e-06	GATGGCGGTGGCGG
AT1G19210	AT3G12710	120	133	-	3.48e-06	ATGGGCGGTGCAAG
AT1G19210	AT3G28270	352	365	-	6.54e-06	GTTGCCGGTGAAGT
AT1G19210	AT3G30775	678	691	-	1.92e-06	GGAGACGGTGGAGG
AT1G19210	AT3G30775	684	697	-	5.57e-06	TTGGGCGGAGACGG
AT1G19210	AT3G47340	1057	1070	-	1.37e-06	TTTGACGGTGGGGC
AT1G19210	AT3G48710	265	278	+	1.09e-06	GTAGTCGGCGGCGA
AT1G19210	AT3G48710	91	104	+	6.27e-06	CTCGGCGGTGGCGG
AT1G19210	AT3G49845	786	799	+	7.22e-06	ATGGGCGGTGAAAA
AT1G19210	AT3G60550	424	437	+	4.49e-06	ACTGTCGGCGGCGA
AT1G19210	AT4G16000	453	466	+	5.9e-07	GTGGACGGTGGGTT
AT1G19210	AT4G19530	1442	1455	-	3.28e-06	ATGGTCGGAGATGG
AT1G19210	AT4G22880	300	313	+	4.11e-06	GAAGACGGCGACGG
AT1G19210	AT4G26320	483	496	+	9.03e-06	AAGGACGGTGTTTG
AT1G19210	AT4G30097	1320	1333	+	1.16e-06	GGTGTCGGTGGGGG
AT1G19210	AT4G30097	602	615	-	2.9e-06	ATGGACGGAGTCGG
AT1G19210	AT4G35560	268	281	-	2.69e-06	ATGGACGGTGTGAG
AT1G19210	AT4G38560	592	605	+	1.53e-06	GATGACGGCGGAGC
AT1G19210	AT4G38560	646	659	+	5.71e-06	GGTGACGGTGGTCG
AT1G19210	AT5G05965	1267	1280	+	4.63e-06	GAAGACGGCGGCAG
AT1G19210	AT5G05965	335	348	-	8.17e-06	TTTGACGGTGAAGT
AT1G19210	AT5G08760	429	442	+	5.83e-07	ATGGGCGGTGGAAG
AT1G19210	AT5G10100	942	955	+	2.45e-06	TTGGCCGGCGAAGT
AT1G19210	AT5G14070	840	853	-	2.52e-06	ATGGCCGGTGGTTT
AT1G19210	AT5G49690	109	122	+	1.18e-06	ATCGACGGTGGGGG
AT1G19210	AT5G51600	229	242	+	9.14e-06	TGGGACGGTGTTGC
AT1G19210	AT5G60230	127	140	+	5.71e-06	GGTGACGGTGGTCG
AT1G19210	AT5G60230	13	26	-	7.54e-06	GCCGTCGGCGGTGG
AT1G19350	AT1G03840	768	778	-	9.28e-06	TGCACGTGTAC
AT1G19350	AT1G09350	1153	1163	-	9.75e-06	GCCACGTGGCC
AT1G19350	AT1G10370	1308	1318	+	9.74e-06	TACACGTGTCA
AT1G19350	AT1G19320	953	963	-	6.93e-08	CGCACGTGTGG
AT1G19350	AT1G19320	954	964	+	3.87e-06	CACACGTGCGG
AT1G19350	AT1G19530	753	763	+	5.58e-06	TACACGTGTCG
AT1G19350	AT1G21770	1378	1388	-	5.97e-06	TACACGTGGCA
AT1G19350	AT1G28370	1181	1191	+	8.74e-06	AACACGTGTCA
AT1G19350	AT1G59950	1310	1320	+	5.97e-06	TACACGTGGCA
AT1G19350	AT1G64160	175	185	-	4.61e-06	CACACGTGCGC
AT1G19350	AT1G64160	176	186	+	6.93e-08	CGCACGTGTGG
AT1G19350	AT1G74500	123	133	-	8.7e-07	CACACGTGGCA
AT1G19350	AT1G75490	786	796	+	3.2e-06	CCCACGTGGCA
AT1G19350	AT2G18050	1327	1337	-	5.58e-06	TACACGTGTCG
AT1G19350	AT2G30766	372	382	-	6.53e-07	CGCACGTGAGC
AT1G19350	AT2G34660	143	153	+	6.16e-06	CGCACGTGAAC
AT1G19350	AT2G42540	1283	1293	+	3.33e-06	TACACGTGGCC
AT1G19350	AT2G42870	131	141	+	3.75e-06	GACACGTGGCC
AT1G19350	AT2G43140	1236	1246	-	9.28e-06	CGCACGTGCAC
AT1G19350	AT3G03850	447	457	+	8.19e-06	TGCACGTGTAG
AT1G19350	AT3G14370	167	177	-	9.75e-06	GCCACGTGGCC
AT1G19350	AT3G14370	168	178	+	8.27e-06	GCCACGTGGCG
AT1G19350	AT3G26760	104	114	+	9.44e-06	CCCACGTGACC
AT1G19350	AT3G50640	1220	1230	-	7.87e-06	GGCACGTGAGA
AT1G19350	AT3G57520	962	972	+	6.54e-06	GACACGTGGCA
AT1G19350	AT3G60550	258	268	-	3.87e-06	CACACGTGCGG
AT1G19350	AT3G60550	259	269	+	6.93e-08	CGCACGTGTGG
AT1G19350	AT3G60550	316	326	-	1.31e-06	CACACGTGTGA
AT1G19350	AT3G60550	317	327	+	1.31e-06	CACACGTGTGA
AT1G19350	AT3G62950	303	313	-	7.55e-06	ACCACGTGGCG
AT1G19350	AT4G19230	1213	1223	-	3.55e-06	AGCACGTGTCA
AT1G19350	AT4G28080	152	162	+	2.61e-06	GGCACGTGTCC
AT1G19350	AT4G34410	212	222	+	6.6e-06	GGCACGTGACG
AT1G19350	AT4G35560	376	386	-	5.97e-06	TACACGTGGCA
AT1G19350	AT4G38560	405	415	+	3.18e-06	CGCGCGTGGCG
AT1G19350	AT5G05965	1242	1252	+	2.98e-07	CACACGTGGCG
AT1G19350	AT5G05965	1282	1292	+	6.63e-06	GCCACGTGGGG
AT1G19350	AT5G07010	1332	1342	-	2.4e-06	CCCACGTGGGA
AT1G19350	AT5G07010	1333	1343	+	1.11e-06	CCCACGTGGGC
AT1G19350	AT5G10100	812	822	-	6.93e-08	CGCACGTGTGG
AT1G19350	AT5G10100	813	823	+	3.87e-06	CACACGTGCGG
AT1G19350	AT5G42800	1316	1326	-	3.44e-07	AGCACGTGGGG
AT1G19350	AT5G45340	1273	1283	-	2.07e-06	AGCACGTGTCC
AT1G19350	AT5G45340	513	523	-	2.09e-06	CCCACGTGTGG
AT1G19350	AT5G49690	18	28	-	6.33e-06	CACACGTGACA
AT1G19350	AT5G58660	382	392	-	5.88e-06	GACACGTGTCG
AT1G19350	AT5G59080	888	898	+	3.17e-06	GACACGTGGCG
AT1G19790	AT1G02460	94	116	-	1.32e-06	TAACCCCTATATCTAACCCCTAA
AT1G19790	AT1G07200	682	704	+	6.27e-06	ATACCATATGACCTAGAATATAA
AT1G19790	AT1G22065	274	296	-	5.16e-06	AAACACTAAACACTAGCAATTAA
AT1G19790	AT1G30250	677	699	-	3.44e-07	AAACCCTTAATCCGTAACTCAAA
AT1G19790	AT1G49640	361	383	+	5.97e-06	AGAAGCTTAAGCCTAGAATCAAA
AT1G19790	AT1G52700	1186	1208	+	8.64e-06	AAACCCAAAAGATTTGAATCTAT
AT1G19790	AT1G52700	613	635	-	8.05e-06	AAACGCTAATGCTAAGATCTTAT
AT1G19790	AT1G67180	1333	1355	-	2.61e-06	AATCGGTAAACCCTAAACTTAAA
AT1G19790	AT1G67260	114	136	+	3.31e-06	AAATTATAAACTCCAAACTCTAA
AT1G19790	AT1G67260	121	143	+	5.95e-06	AAACTCCAAACTCTAAAAACTAA
AT1G19790	AT1G67260	128	150	+	3.78e-07	AAACTCTAAAAACTAAACACTAA
AT1G19790	AT1G67260	135	157	+	1.97e-06	AAAAACTAAACACTAAATCCAAG
AT1G19790	AT1G67260	142	164	+	5.53e-06	AAACACTAAATCCAAGAACTAAA
AT1G19790	AT1G74500	1054	1076	-	6.74e-07	TTACCCTATACCGTAAAATTTAT
AT1G19790	AT1G78340	450	472	-	1.61e-07	AAATCAATTACCCTAAACCCAAA
AT1G19790	AT2G47000	1109	1131	+	4.46e-06	AAACCCTAATCACTTTCTTCTTG
AT1G19790	AT3G46400	488	510	+	7.47e-06	TTACCCTAATATGTATCTCCTAT
AT1G19790	AT4G12690	1134	1156	-	3.9e-06	ATATCCTTTAGCTTATATCTTAT
AT1G19790	AT4G33970	1290	1312	-	4.22e-06	AAAGCAGAATCTCTAAAATCAAA
AT1G19790	AT5G44210	1413	1435	+	9.54e-06	AAACCAAAAACCTTTTCCTTTAT
AT1G19790	AT5G46890	292	314	+	2.2e-06	ATACCCTAAACCCATATCCCCAT
AT1G19790	AT5G50790	491	513	-	2.35e-06	AAACCCTAAAACCTAAAATGTGG
AT1G19790	AT5G50790	498	520	-	4.52e-06	ATAATCAAAACCCTAAAACCTAA
AT1G19850	AT1G14890	1395	1404	+	1.62e-06	CCCGACAAAA
AT1G19850	AT1G15580	1366	1375	+	2.71e-07	GCCGACAAGA
AT1G19850	AT1G22065	977	986	+	1.08e-06	GCCGACAAAA
AT1G19850	AT1G27170	1269	1278	+	1.08e-06	GCCGACAAAA
AT1G19850	AT1G54460	1054	1063	+	6.33e-06	CCCGACAAAT
AT1G19850	AT1G65890	734	743	-	9.42e-06	ACCGACAAGG
AT1G19850	AT1G67260	793	802	+	8.07e-06	TCCGACAAAA
AT1G19850	AT1G78450	1318	1327	-	1.08e-06	GCCGACAAAA
AT1G19850	AT1G80130	1009	1018	-	3.92e-06	GCCGACAAAG
AT1G19850	AT2G42540	991	1000	-	9.42e-06	ACCGACAAGG
AT1G19850	AT2G44340	1002	1011	+	3.37e-06	GCCGACAAAT
AT1G19850	AT3G14370	859	868	+	3.51e-06	GCCGACAAGC
AT1G19850	AT3G15370	1324	1333	+	5.52e-06	ACCGACAAAA
AT1G19850	AT3G21620	236	245	+	1.08e-06	GCCGACAAAA
AT1G19850	AT3G52720	18	27	+	5.52e-06	ACCGACAAAA
AT1G19850	AT4G32460	215	224	+	7.01e-06	CCCGACAAAG
AT1G19850	AT4G39070	42	51	+	9.69e-06	GCCGACATGA
AT1G19850	AT5G06760	1184	1193	+	9.69e-06	GCCGACATGA
AT1G19850	AT5G07010	223	232	-	4.45e-06	TCCGACAAGA
AT1G19850	AT5G14070	1092	1101	+	2.71e-07	GCCGACAAGA
AT1G19850	AT5G14090	722	731	-	4.45e-06	TCCGACAAGA
AT1G19850	AT5G14360	1224	1233	-	3.92e-06	GCCGACAAAG
AT1G19850	AT5G44210	1128	1137	+	1.08e-06	GCCGACAAAA
AT1G19850	AT5G52740	802	811	+	8.34e-06	CCCGACAACA
AT1G19850	AT5G53730	451	460	+	8.07e-06	TCCGACAAAA
AT1G19850	AT5G57510	203	212	+	8.07e-06	TCCGACAAAA
AT1G19850	AT5G58660	1181	1190	+	1.89e-06	GCCGACAAGT
AT1G20640	AT1G10550	1051	1065	-	6.45e-06	GCAGCAGCACATGTA
AT1G20640	AT2G31141	261	275	+	2.67e-06	TTAGCAGCAGCTCGA
AT1G20640	AT2G42430	163	177	+	3.1e-06	ACAGCAGCAGTTCCG
AT1G20640	AT2G43620	120	134	+	3.23e-06	ACTGCAGCAGTAGCT
AT1G20640	AT3G03850	664	678	-	2.44e-06	GCAGCAGCAACATTG
AT1G20640	AT3G03850	667	681	-	4.06e-08	GCTGCAGCAGCAACA
AT1G20640	AT3G21352	730	744	-	8.85e-06	ACGGCAGCAAGAACC
AT1G20640	AT3G47340	116	130	-	9.92e-06	GAGGCAGCAAGACCC
AT1G20640	AT4G01360	1153	1167	+	8.85e-06	TCTGCAGCACACGGC
AT1G20640	AT4G13310	924	938	-	4.9e-06	GTGGCAGCATGGGCA
AT1G20640	AT4G32810	961	975	+	4.32e-06	GTTTCAGCAGCTGCA
AT1G20640	AT5G05210	401	415	+	8.08e-07	GAAGCAGCAGAGACA
AT1G20640	AT5G08760	330	344	-	3.02e-07	CCTGCAGCAGCGGAA
AT1G20640	AT5G16560	1466	1480	+	9.08e-06	GTGGCAGCAATAGCA
AT1G20640	AT5G18050	369	383	-	2.11e-06	GCCGCAGCAGTCTCG
AT1G20640	AT5G25190	1147	1161	+	8.62e-06	GTCGCAGCAACTTCG
AT1G20640	AT5G43570	469	483	+	8.51e-06	GCATCAGCAACAGCT
AT1G20640	AT5G62280	644	658	-	4.86e-07	AGTGCAGCAGGGGCA
AT1G20640	AT5G64540	249	263	+	9.41e-06	GTGGCAGCAATGGGA
AT1G20980	AT2G25730	1420	1430	-	2.86e-06	TCCGTACAATC
AT1G20980	AT2G40670	719	729	+	1.7e-06	TCCGTACGACT
AT1G20980	AT4G21760	126	136	-	7.11e-07	TCCGTACAACT
AT1G20980	AT4G21970	634	644	-	9.28e-06	TCCGTACACAC
AT1G20980	AT5G52740	556	566	-	9.9e-06	TCCGTACAAAA
AT1G20980	AT5G62280	951	961	+	6.62e-06	TCCGTACACTA
AT1G20980	AT5G65340	861	871	-	2.86e-06	TCCGTACAATC
AT1G21910	AT1G04160	1377	1396	-	2.73e-06	ACACCGACAAATACACCGAC
AT1G21910	AT1G10370	1336	1355	+	5.1e-06	CTTCGCTATCTATCACCGCC
AT1G21910	AT1G15825	1	20	+	2.86e-08	CAAGTATCACCTCCACCGCC
AT1G21910	AT1G15825	127	146	+	5.42e-07	GTCACAGCCCCAGCACCGCC
AT1G21910	AT1G15825	265	284	+	8.73e-09	CCAGCACCAGCTTCACCGCC
AT1G21910	AT1G15825	268	287	+	7.84e-08	GCACCAGCTTCACCGCCGCC
AT1G21910	AT1G15825	31	50	+	9.99e-09	CCTTGCTCACCACCACCGCC
AT1G21910	AT1G15825	40	59	+	4.36e-06	CCACCACCGCCTCCTCCGAT
AT1G21910	AT1G15825	412	431	+	3.8e-06	TCTGCGCCTCTTCCACCACC
AT1G21910	AT1G15825	517	536	+	9.17e-06	CCATTTACAATGACACCGCC
AT1G21910	AT1G15825	568	587	+	9.95e-06	ACAGATTCACCTCCTCCGCC
AT1G21910	AT1G15825	643	662	-	3.64e-07	ATTCCCGGAGCTCCACCGCC
AT1G21910	AT1G15825	67	86	+	4.29e-06	CCTTGCCCACCTCCACCATC
AT1G21910	AT1G15825	691	710	-	2.54e-06	ATTCCCGGAGCTCCGCCGCC
AT1G21910	AT1G15825	739	758	-	2.54e-06	ATTCCCGGAGCTCCGCCGCC
AT1G21910	AT1G15825	76	95	+	2.94e-07	CCTCCACCATCTCCACCACC
AT1G21910	AT1G15825	787	806	-	2.54e-06	ATTCCCGGAGCTCCGCCGCC
AT1G21910	AT1G15825	79	98	+	3.38e-07	CCACCATCTCCACCACCACC
AT1G21910	AT1G15825	82	101	+	6.09e-11	CCATCTCCACCACCACCGCC
AT1G21910	AT1G15825	835	854	-	2.54e-06	ATTCCCGGAGCTCCGCCGCC
AT1G21910	AT1G15825	883	902	-	3.01e-06	ATTCCTGGAGCTCCGCCGCC
AT1G21910	AT1G15825	931	950	-	4.49e-07	ATTCCCGGAGCACCACCGCC
AT1G21910	AT1G15825	94	113	+	1.71e-06	CCACCGCCTCCTCCGCAGCC
AT1G21910	AT1G15825	997	1016	+	8.42e-06	ACCGGTTCACCTCCTCCGCC
AT1G21910	AT1G28480	503	522	+	3.02e-07	CTACCGACTTTTCCACCGTC
AT1G21910	AT1G47900	921	940	+	7.88e-06	ACCACTTCATCGCCTCCGCC
AT1G21910	AT1G47900	924	943	+	8.41e-08	ACTTCATCGCCTCCGCCGCC
AT1G21910	AT1G49640	133	152	+	6.12e-06	CCGCTAACTGCCTCGCCGTC
AT1G21910	AT1G53230	1419	1438	+	3.83e-07	TAACGACCGCCGTCGCCGCC
AT1G21910	AT1G53230	1422	1441	+	2.4e-09	CGACCGCCGTCGCCGCCGCC
AT1G21910	AT1G53230	1425	1444	+	9.53e-10	CCGCCGTCGCCGCCGCCGTC
AT1G21910	AT1G60270	143	162	+	8.18e-06	TTCACCAACATTCCACCGAC
AT1G21910	AT1G62630	634	653	-	6.36e-06	GATGATATAACACCACCGAC
AT1G21910	AT1G74500	94	113	-	3.93e-07	GCGCGTTCACTTGCACCGAC
AT1G21910	AT2G18190	1182	1201	+	2.54e-06	ACCCTAATGACATCACCGCC
AT1G21910	AT2G32130	1058	1077	-	7.83e-06	CTACCACCGTTTCCGCCGCT
AT1G21910	AT2G32130	1125	1144	-	1.12e-06	CCACTGCCACTTCCACCACC
AT1G21910	AT2G42540	15	34	+	1.56e-06	TAGACTCGGAATCCACCGAC
AT1G21910	AT2G45450	1115	1134	+	9.04e-06	TAAGCCTTCATGCCACCGTC
AT1G21910	AT3G10180	247	266	+	2.71e-06	CACACAAAACCATCACCGTC
AT1G21910	AT3G10180	676	695	+	8.3e-08	GTAACGGAACCGCCACCGCC
AT1G21910	AT3G10180	685	704	+	3.13e-07	CCGCCACCGCCATCACCACC
AT1G21910	AT3G12710	111	130	+	8.36e-06	TAATCTATACTTGCACCGCC
AT1G21910	AT3G20150	266	285	+	8.06e-06	TTGTTGTTGCAGGCACCGAC
AT1G21910	AT3G30775	669	688	+	3.78e-07	TCATATCTTCCTCCACCGTC
AT1G21910	AT3G30775	675	694	+	2.21e-06	CTTCCTCCACCGTCTCCGCC
AT1G21910	AT3G45060	539	558	-	5.98e-06	AACGTGTCTCTTTCACCGCC
AT1G21910	AT3G47340	1048	1067	+	4.98e-06	CGGAAGTTTGCCCCACCGTC
AT1G21910	AT3G48710	268	287	-	2.05e-06	ATTCCGAGATCGCCGCCGAC
AT1G21910	AT3G48710	94	113	-	1.35e-07	CGGAGAAAGCCGCCACCGCC
AT1G21910	AT4G18750	426	445	-	3.6e-07	GAGCTTCCTCGACCACCGTC
AT1G21910	AT4G22460	51	70	+	9.49e-06	AAACCCTTACCGCCACCGTT
AT1G21910	AT4G22880	303	322	-	3.34e-07	CCTTCTCCTCCGTCGCCGTC
AT1G21910	AT4G30097	1317	1336	-	5.52e-06	CGACCCCCACCGACACCGTT
AT1G21910	AT4G30097	1323	1342	-	1.53e-06	TTTTATCGACCCCCACCGAC
AT1G21910	AT4G30097	823	842	-	9.82e-06	GCCTTGCTTGCTACACCGTC
AT1G21910	AT4G30662	897	916	-	8.06e-06	TTAAGAACACTATCACCGCC
AT1G21910	AT4G35560	229	248	-	4.75e-06	TGAGTGCTCTGACCACCGAC
AT1G21910	AT4G36740	254	273	+	9.04e-06	CCTTCCAAGCCTCCACCCAC
AT1G21910	AT4G38560	412	431	-	1.78e-06	CCACCGCCGCGATCTCCGCC
AT1G21910	AT4G38560	424	443	-	1.21e-07	CCATGTCTTTCACCACCGCC
AT1G21910	AT4G38560	493	512	-	4.43e-06	AATACTCCACCGCCTCCGCC
AT1G21910	AT4G38560	499	518	-	3.38e-07	GCCCGAAATACTCCACCGCC
AT1G21910	AT4G38560	565	584	-	4.46e-06	TCTCCCCCTTTTTCGCCGTC
AT1G21910	AT4G38560	595	614	-	3.51e-07	TCTTCACCAGCTCCGCCGTC
AT1G21910	AT4G38560	598	617	-	6.57e-06	CCCTCTTCACCAGCTCCGCC
AT1G21910	AT4G38560	649	668	-	1.87e-07	GCCTCCCTGCGACCACCGTC
AT1G21910	AT4G39830	230	249	-	1.15e-08	CCTCCACTGATTCCACCGCC
AT1G21910	AT5G03890	1194	1213	+	2.88e-06	TCATGTACACTTGCACCGCC
AT1G21910	AT5G05420	1014	1033	+	4.57e-06	TATACGCCTCATTCGCCGCC
AT1G21910	AT5G05965	1249	1268	-	5.75e-06	TCGACTCTCTTCTCACCGCC
AT1G21910	AT5G05965	1270	1289	-	4.05e-06	CACGTGGCTCTGCCGCCGTC
AT1G21910	AT5G06760	1170	1189	+	9.75e-06	AAACCGGGTTAACCGCCGAC
AT1G21910	AT5G08760	432	451	-	1.13e-06	TTCCGGTACCTTCCACCGCC
AT1G21910	AT5G43570	277	296	-	3.9e-06	ATCCCGAGATCCGCACCGCC
AT1G21910	AT5G43890	306	325	+	9.49e-06	CAAATATTTTCATCACCGAC
AT1G21910	AT5G49690	112	131	-	1.03e-08	CCACCGTAACCCCCACCGTC
AT1G21910	AT5G49690	13	32	-	5.84e-06	TCGTCACACGTGACACCGAC
AT1G21910	AT5G60230	1	20	+	3.96e-06	GCTTTAGAGTTTCCACCGCC
AT1G21910	AT5G60230	130	149	-	8.77e-08	ACTCCGCAACGACCACCGTC
AT1G21910	AT5G60230	4	23	+	5.14e-06	TTAGAGTTTCCACCGCCGAC
AT1G21910	AT5G64540	104	123	+	9.75e-06	GATCGCCCGCTGCCACCGTT
AT1G21910	AT5G66580	559	578	-	1.21e-06	TCACCCACGTCTCCACCGAT
AT1G22070	AT1G12210	644	657	-	4.43e-06	ACTGACGTCATGGA
AT1G22070	AT1G12210	646	659	+	1.76e-06	CATGACGTCAGTGT
AT1G22070	AT1G17920	638	651	-	2.33e-07	GCTGACGTCATCAG
AT1G22070	AT1G17920	640	653	+	2.28e-08	GATGACGTCAGCAA
AT1G22070	AT1G77920	708	721	-	9.24e-06	CGTGATGTCATCTA
AT1G22070	AT1G78340	1206	1219	+	1.5e-06	AATGACGTAAGCAG
AT1G22070	AT2G32200	366	379	+	8.81e-06	CGTTACGTCAGCTT
AT1G22070	AT2G39210	126	139	-	8.5e-06	AATGATGTCACCAG
AT1G22070	AT3G25250	1131	1144	-	9.94e-07	TGTGACGTCAGGGG
AT1G22070	AT3G59900	875	888	-	3.96e-06	TATGACGTAAGCTA
AT1G22640	AT1G10370	1362	1372	-	6.25e-06	GGGTAGGTGAA
AT1G22640	AT2G16586	1181	1191	-	3.7e-06	TGGTAGGTAGT
AT1G22640	AT3G14870	228	238	+	3.7e-06	TGGTAGGTAGT
AT1G22640	AT3G15450	1282	1292	-	8.71e-06	TGGTAGGTAAA
AT1G22640	AT3G59900	671	681	+	3.16e-06	TGGTAGGTACG
AT1G22640	AT5G35580	23	33	+	8.71e-06	TGGTAGGTAAA
AT1G22640	AT5G47250	1179	1189	-	5.31e-06	TGGTAGGTAAC
AT1G22640	AT5G66580	987	997	+	9.12e-06	AGGTAGGTGAC
AT1G22810	AT1G03840	1132	1146	-	9.97e-07	GTTAATGGCGGTGGA
AT1G22810	AT1G10155	449	463	-	2.28e-06	GGCAGGGCCGGTGAC
AT1G22810	AT1G10370	1347	1361	-	9.74e-06	TTTGATGGCGGTGAT
AT1G22810	AT1G10550	43	57	-	8.99e-06	GGATGTGTTGGCGAA
AT1G22810	AT1G15825	1002	1016	-	4.37e-06	GGCGGAGGAGGTGAA
AT1G22810	AT1G15825	1083	1097	-	1.86e-06	GATGGTGGTGGTGAT
AT1G22810	AT1G15825	1086	1100	-	6.05e-07	GGAGATGGTGGTGGT
AT1G22810	AT1G15825	12	26	-	1.09e-08	GGAGTTGGCGGTGGA
AT1G22810	AT1G15825	1236	1250	-	2.21e-07	GGTGGTGGCGGTTGT
AT1G22810	AT1G15825	1239	1253	-	6.72e-06	TCAGGTGGTGGCGGT
AT1G22810	AT1G15825	138	152	-	3.34e-07	GGAGGAGGCGGTGCT
AT1G22810	AT1G15825	189	203	-	8.02e-06	GGCTGCGGAGGAGGT
AT1G22810	AT1G15825	228	242	-	8.85e-06	GGAGGAGGCGGTTCC
AT1G22810	AT1G15825	276	290	-	6.26e-07	ACTGGCGGCGGTGAA
AT1G22810	AT1G15825	279	293	-	6.6e-07	GGTACTGGCGGCGGT
AT1G22810	AT1G15825	36	50	-	2.74e-07	GGCGGTGGTGGTGAG
AT1G22810	AT1G15825	39	53	-	6.49e-08	GGAGGCGGTGGTGGT
AT1G22810	AT1G15825	42	56	-	2.31e-08	GGAGGAGGCGGTGGT
AT1G22810	AT1G15825	423	437	-	8.15e-06	GATAATGGTGGTGGA
AT1G22810	AT1G15825	474	488	-	3.34e-07	GGTGGTGGTGGTGAT
AT1G22810	AT1G15825	477	491	-	8.68e-07	AGAGGTGGTGGTGGT
AT1G22810	AT1G15825	480	494	-	3.16e-06	GGTAGAGGTGGTGGT
AT1G22810	AT1G15825	528	542	-	7.96e-06	AGAGGAGGCGGTGTC
AT1G22810	AT1G15825	573	587	-	4.37e-06	GGCGGAGGAGGTGAA
AT1G22810	AT1G15825	6	20	-	9.57e-07	GGCGGTGGAGGTGAT
AT1G22810	AT1G15825	72	86	-	3e-06	GATGGTGGAGGTGGG
AT1G22810	AT1G15825	75	89	-	6.33e-06	GGAGATGGTGGAGGT
AT1G22810	AT1G15825	78	92	-	1.46e-06	GGTGGAGATGGTGGA
AT1G22810	AT1G15825	829	843	+	9.97e-06	CTTTTTGGCGGCGGA
AT1G22810	AT1G15825	84	98	-	3.97e-06	GGTGGTGGTGGAGAT
AT1G22810	AT1G15825	861	875	-	8.15e-06	GGTGGAGGAGGTGAA
AT1G22810	AT1G15825	87	101	-	7.28e-09	GGCGGTGGTGGTGGA
AT1G22810	AT1G15825	877	891	+	9.97e-06	CTTTTTGGCGGCGGA
AT1G22810	AT1G15825	9	23	-	5.36e-06	GTTGGCGGTGGAGGT
AT1G22810	AT1G15825	90	104	-	6.49e-08	GGAGGCGGTGGTGGT
AT1G22810	AT1G15825	93	107	-	2.31e-08	GGAGGAGGCGGTGGT
AT1G22810	AT1G15825	99	113	-	4.41e-06	GGCTGCGGAGGAGGC
AT1G22810	AT1G20190	667	681	+	7.38e-06	CGTCGTGACGGTGAT
AT1G22810	AT1G21770	1363	1377	-	8.95e-07	GGCGATGGAGGCGGC
AT1G22810	AT1G21770	1366	1380	-	9.14e-06	GCAGGCGATGGAGGC
AT1G22810	AT1G29440	923	937	-	9.97e-06	GCATGTGCTGGTGGA
AT1G22810	AT1G30135	1404	1418	-	1.5e-06	GGGAGAGACGGTGGA
AT1G22810	AT1G35430	1483	1497	-	2.55e-06	GGTGACGACGGCGCG
AT1G22810	AT1G35430	903	917	-	9.97e-06	CATGGAGACGGTGGG
AT1G22810	AT1G47900	926	940	-	4.34e-06	GGCGGAGGCGATGAA
AT1G22810	AT1G47900	929	943	-	1.57e-06	GGCGGCGGAGGCGAT
AT1G22810	AT1G47900	932	946	-	6.11e-07	TACGGCGGCGGAGGC
AT1G22810	AT1G47900	935	949	-	9.58e-06	TTTTACGGCGGCGGA
AT1G22810	AT1G49640	309	323	+	1.27e-06	GATAGTGCCGGTGGT
AT1G22810	AT1G53230	1424	1438	-	3.82e-09	GGCGGCGACGGCGGT
AT1G22810	AT1G53230	1427	1441	-	1.05e-07	GGCGGCGGCGACGGC
AT1G22810	AT1G53230	1430	1444	-	2.32e-08	GACGGCGGCGGCGAC
AT1G22810	AT1G53230	1433	1447	-	1.18e-06	TATGACGGCGGCGGC
AT1G22810	AT1G53230	1436	1450	-	2.34e-06	GATTATGACGGCGGC
AT1G22810	AT1G53230	1450	1464	-	6.01e-06	GGTGGTGGTGGTTGG
AT1G22810	AT1G53230	1453	1467	-	2.99e-07	GATGGTGGTGGTGGT
AT1G22810	AT1G53230	1456	1470	-	3.13e-06	GTTGATGGTGGTGGT
AT1G22810	AT1G53230	1459	1473	-	6.22e-06	GTCGTTGATGGTGGT
AT1G22810	AT1G60270	154	168	-	4.04e-06	AGATATGTCGGTGGA
AT1G22810	AT1G62630	628	642	+	7.5e-06	CTCGCTGTCGGTGGT
AT1G22810	AT1G80130	995	1009	-	8.78e-06	GACGGAGACGGAGAC
AT1G22810	AT2G18050	1269	1283	-	1.97e-06	CTTGGTGGCGGTGAT
AT1G22810	AT2G32130	1119	1133	+	4.66e-07	GGAGGAGGTGGTGGA
AT1G22810	AT2G36690	1252	1266	-	4.11e-06	TGTGGTGTTGGTGGG
AT1G22810	AT2G40130	1220	1234	-	3.22e-06	GGAAGAGGTGGTGGA
AT1G22810	AT2G42430	1304	1318	-	7.38e-06	AATGGTGATGGTGGA
AT1G22810	AT2G42540	26	40	-	2.64e-06	TTCGATGTCGGTGGA
AT1G22810	AT2G43870	1427	1441	-	3.72e-06	AGTAGTGGTGGTGGT
AT1G22810	AT2G45450	1126	1140	-	6.26e-07	ATTGGTGACGGTGGC
AT1G22810	AT3G09270	1083	1097	+	4.11e-06	GATGTCGCCGGTGAA
AT1G22810	AT3G10180	477	491	-	1.01e-06	GACTGCGACGGCGAC
AT1G22810	AT3G10180	681	695	-	4.53e-07	GGCGGTGGCGGTTCC
AT1G22810	AT3G10180	684	698	-	5.24e-07	GATGGCGGTGGCGGT
AT1G22810	AT3G10180	687	701	-	3.22e-09	GGTGATGGCGGTGGC
AT1G22810	AT3G10180	690	704	-	4.46e-07	GGTGGTGATGGCGGT
AT1G22810	AT3G15370	453	467	-	3.49e-06	TCATGCGTCGGTGGA
AT1G22810	AT3G16330	679	693	+	6.6e-07	GCTGGTGACGGAGGA
AT1G22810	AT3G20150	277	291	-	5.86e-06	CGAAGTGTCGGTGCC
AT1G22810	AT3G21352	669	683	-	3.95e-07	GGTGGTGGTGGCGCC
AT1G22810	AT3G21352	672	686	-	3.25e-06	ATAGGTGGTGGTGGC
AT1G22810	AT3G21352	714	728	-	1.43e-06	GGTGGAGCCGGTGCA
AT1G22810	AT3G28270	354	368	-	3.99e-07	GGCGTTGCCGGTGAA
AT1G22810	AT3G30775	677	691	-	4.49e-06	GGAGACGGTGGAGGA
AT1G22810	AT3G30775	680	694	-	2.18e-08	GGCGGAGACGGTGGA
AT1G22810	AT3G48710	262	276	+	7e-06	AGAGTAGTCGGCGGC
AT1G22810	AT3G48710	265	279	+	2.87e-06	GTAGTCGGCGGCGAT
AT1G22810	AT3G48710	88	102	+	7.73e-08	GGTCTCGGCGGTGGC
AT1G22810	AT3G48710	91	105	+	2.16e-06	CTCGGCGGTGGCGGC
AT1G22810	AT3G48710	94	108	+	7.89e-06	GGCGGTGGCGGCTTT
AT1G22810	AT3G57520	1019	1033	-	1.44e-06	GAAGGTGGCGGAGAA
AT1G22810	AT3G60550	424	438	+	8.35e-06	ACTGTCGGCGGCGAT
AT1G22810	AT3G62950	517	531	-	2.64e-06	TTTGGTGGTGGTGGC
AT1G22810	AT4G01030	481	495	+	5.86e-06	GGTGAAGATGGTGGC
AT1G22810	AT4G16680	757	771	+	8.99e-06	GGTTACGGTGGTGAT
AT1G22810	AT4G21760	498	512	+	7.57e-06	GCCTGCGACGGAGCC
AT1G22810	AT4G22460	11	25	-	8.99e-06	GCTAGTGGAGGTGGT
AT1G22810	AT4G22460	32	46	-	3.37e-07	GGAAGTGCCGGTGGT
AT1G22810	AT4G22460	398	412	-	5.04e-06	AGTGGTGGTGGTGAG
AT1G22810	AT4G22460	401	415	-	6.6e-07	GGAAGTGGTGGTGGT
AT1G22810	AT4G22460	431	445	-	5.41e-06	TGTGGCGGAGGCGGT
AT1G22810	AT4G22460	434	448	-	9.57e-07	GTTTGTGGCGGAGGC
AT1G22810	AT4G22460	452	466	-	2.55e-06	GGTGGAGGAGGTGGT
AT1G22810	AT4G22460	5	19	-	3e-06	GGAGGTGGTGGTGTA
AT1G22810	AT4G22460	59	73	-	9.21e-06	GACAACGGTGGCGGT
AT1G22810	AT4G22460	8	22	-	3.97e-06	AGTGGAGGTGGTGGT
AT1G22810	AT4G22460	89	103	-	1.32e-06	GGTGGAGGAGGTGGC
AT1G22810	AT4G22880	303	317	+	3.26e-07	GACGGCGACGGAGGA
AT1G22810	AT4G30097	1317	1331	+	5.73e-07	AACGGTGTCGGTGGG
AT1G22810	AT4G30097	1466	1480	+	2.28e-06	AACGGCGACGGAGGC
AT1G22810	AT4G30097	1469	1483	+	2.98e-06	GGCGACGGAGGCGGG
AT1G22810	AT4G30097	598	612	-	3.16e-06	GACGGAGTCGGAGGT
AT1G22810	AT4G38560	418	432	+	1.38e-07	GATCGCGGCGGTGGT
AT1G22810	AT4G38560	421	435	+	1.28e-06	CGCGGCGGTGGTGAA
AT1G22810	AT4G38560	487	501	+	3.37e-06	GGAACTGGCGGAGGC
AT1G22810	AT4G38560	493	507	+	1.96e-09	GGCGGAGGCGGTGGA
AT1G22810	AT4G38560	589	603	+	1.63e-07	GGAGATGACGGCGGA
AT1G22810	AT4G38560	592	606	+	9.74e-06	GATGACGGCGGAGCT
AT1G22810	AT4G38560	598	612	+	6.5e-06	GGCGGAGCTGGTGAA
AT1G22810	AT4G38560	643	657	+	1.06e-07	GAAGGTGACGGTGGT
AT1G22810	AT4G39830	224	238	+	7.37e-07	TGCCATGGCGGTGGA
AT1G22810	AT4G39930	547	561	-	2.02e-06	GGTCTCGGCGGCGAT
AT1G22810	AT5G03890	1205	1219	-	2.28e-06	TGAGTTGGCGGTGCA
AT1G22810	AT5G03890	362	376	-	9.5e-06	TATAGTGGTGGTGGC
AT1G22810	AT5G05210	801	815	-	4.69e-06	GGTAGCGACGATGGC
AT1G22810	AT5G05420	1025	1039	-	3.16e-06	TGACGCGGCGGCGAA
AT1G22810	AT5G05965	1264	1278	+	2.64e-06	GTCGAAGACGGCGGC
AT1G22810	AT5G20970	858	872	+	3.86e-06	GGCAATGGCGGTGTT
AT1G22810	AT5G42800	230	244	-	5.17e-06	GGCGAAGGTGGTGCC
AT1G22810	AT5G43890	317	331	-	3.91e-07	GGTTGCGTCGGTGAT
AT1G22810	AT5G49690	106	120	+	4.91e-06	GTCATCGACGGTGGG
AT1G22810	AT5G60230	12	26	-	1.94e-08	GCCGTCGGCGGTGGA
AT1G22810	AT5G60230	124	138	+	1.06e-08	GGAGGTGACGGTGGT
AT1G22810	AT5G60230	15	29	-	4.37e-06	AGAGCCGTCGGCGGT
AT1G22810	AT5G62730	33	47	+	2.26e-06	TGCAGTGGTGGTGGT
AT1G22810	AT5G62730	36	50	+	2.56e-07	AGTGGTGGTGGTGGC
AT1G24260	AT1G02460	1471	1483	+	4.51e-06	CCAAAAAAAGACA
AT1G24260	AT1G10550	765	777	+	9.79e-08	CCAAAAATGGCAA
AT1G24260	AT1G18350	1307	1319	-	3.53e-06	CTAAAAATGGCAA
AT1G24260	AT1G20190	1269	1281	-	4.51e-06	CCAAAAAAAGACA
AT1G24260	AT1G30250	120	132	-	8.05e-06	CCAAATATAGAAA
AT1G24260	AT1G35910	416	428	-	9.75e-06	ACTAAAAAGGAAA
AT1G24260	AT1G49640	1265	1277	+	5.5e-07	CCAAATATGGAAA
AT1G24260	AT1G54460	252	264	+	2.26e-06	CCACAAATGGCAA
AT1G24260	AT1G60270	1270	1282	+	8.68e-06	ACAAAAATGGATA
AT1G24260	AT1G60270	1310	1322	-	9.51e-06	CCACAAATAGAAA
AT1G24260	AT1G67270	187	199	-	8.68e-06	ACAAAAATGGATA
AT1G24260	AT1G69900	534	546	-	4.69e-06	CCAAAAAAGGTCA
AT1G24260	AT1G72520	1418	1430	+	9.75e-06	CCAAATAAAGAAA
AT1G24260	AT1G77885	135	147	+	4.02e-06	CCAGAAATGGAAC
AT1G24260	AT2G31560	1283	1295	+	1.57e-07	CCCAAAATGGAAA
AT1G24260	AT2G34360	1110	1122	+	6.67e-06	CCAAAAAAAGAGA
AT1G24260	AT3G18550	358	370	-	3.53e-06	CCAAAAATAGACA
AT1G24260	AT3G28007	1235	1247	+	2.41e-06	CCCAAAACGGAAA
AT1G24260	AT3G44260	860	872	-	6.39e-06	ACAAAAAGGGAAA
AT1G24260	AT3G45060	1388	1400	+	7.74e-06	CCAAAAACAGAAA
AT1G24260	AT3G48360	1261	1273	+	1.18e-06	CCAAAAAAAGAAA
AT1G24260	AT3G48710	1321	1333	-	6.62e-06	CCAAAAGAAGAAA
AT1G24260	AT3G57520	1370	1382	-	3.53e-06	CCAAAAACGGAAC
AT1G24260	AT4G00900	1032	1044	-	9.75e-06	ACTAAAAAGGAAA
AT1G24260	AT4G12510	1472	1484	+	7.5e-06	CCTAAAATAGAAA
AT1G24260	AT4G13310	310	322	-	7.07e-06	ACAAAAAAGGAGA
AT1G24260	AT4G18290	1340	1352	-	9.04e-06	CTAAAAAAGGAGA
AT1G24260	AT4G34380	1376	1388	+	3.89e-06	CCCAAAAAAGAAA
AT1G24260	AT5G03680	1404	1416	-	6.67e-06	CCAAAAAAAGAGA
AT1G24260	AT5G07990	141	153	+	4.83e-06	CTCAAAATGGAAA
AT1G24260	AT5G20820	52	64	+	5.58e-06	CCAAAAATAGAGA
AT1G24260	AT5G24920	413	425	+	8.53e-07	CCAAAAATAGAAA
AT1G24260	AT5G38450	164	176	-	5.09e-06	ACAAAAATGGAAC
AT1G24260	AT5G41380	1402	1414	-	9.79e-08	CCAAAAATGGCAA
AT1G24260	AT5G44260	1434	1446	+	8.88e-06	CCCAAATAGGAAA
AT1G24260	AT5G51850	961	973	+	1.18e-06	CCAAAAAAAGAAA
AT1G24260	AT5G56080	997	1009	+	1.87e-06	CCATAAATGGAAC
AT1G24260	AT5G56840	1250	1262	-	6.89e-06	ACAAAAGAGGAAA
AT1G24260	AT5G65340	595	607	-	5.86e-06	CCCTAAATGGACA
AT1G25340	AT1G29440	1153	1167	-	1.81e-06	GACAAGAGTTAGGTA
AT1G25340	AT1G29500	1141	1155	-	1.81e-06	GACAAGAGTTAGGTA
AT1G25340	AT1G29510	1156	1170	-	1.81e-06	GACAAGAGTTAGGTA
AT1G25340	AT1G60750	742	756	-	3.42e-06	GGGATAAGTTAGGCT
AT1G25340	AT4G34790	1169	1183	-	3.93e-06	ATAAAAAGTTAGGTA
AT1G25340	AT5G02760	236	250	-	6.44e-06	AAAACATGTTAGGCT
AT1G25340	AT5G50800	340	354	-	8.18e-06	AGCCAAAGTTAGGTC
AT1G25340	AT5G51500	29	43	-	4.2e-06	AAAAAATGTTAGGCC
AT1G25340	AT5G53420	798	812	+	1.02e-06	AAAATTAGTTAGGCA
AT1G25340	AT5G53980	1250	1264	+	5.38e-06	AATATAAGTTAGGTA
AT1G25550	AT1G15520	304	314	+	3.2e-06	AGAATCTTCGA
AT1G25550	AT1G33055	1467	1477	-	2.49e-06	GGAATCTTCTT
AT1G25550	AT1G60270	653	663	-	6.65e-06	GGAATCTTGGA
AT1G25550	AT1G67810	240	250	+	2.49e-06	GGAATCTTCTT
AT1G25550	AT1G69520	163	173	-	2.49e-06	GGAATCTTCTT
AT1G25550	AT1G69920	923	933	-	5.15e-06	AGAATCTTCCA
AT1G25550	AT1G71520	1234	1244	-	5.51e-06	GGAATATTCGA
AT1G25550	AT1G72520	1289	1299	-	9e-06	GGAATATTCGT
AT1G25550	AT1G80340	512	522	+	4.8e-06	AGAATCTTCAG
AT1G25550	AT2G18190	846	856	+	4.8e-06	AGAATCTTCAG
AT1G25550	AT2G22070	137	147	+	2.14e-06	GGAATCTTCCT
AT1G25550	AT2G22590	835	845	-	8.56e-06	AGAATCTTCAA
AT1G25550	AT2G34360	1030	1040	+	3.38e-06	AGAATCTTCCG
AT1G25550	AT2G34660	845	855	+	2.69e-07	GGAATCTTCGA
AT1G25550	AT2G47000	792	802	-	8.56e-06	GGAATCTTGTG
AT1G25550	AT3G23150	1277	1287	-	6.39e-06	AGAATCTTCTA
AT1G25550	AT3G46613	1018	1028	+	2.49e-06	GGAATCTTCTT
AT1G25550	AT5G24920	1269	1279	-	3.2e-06	GGAATCTTCAT
AT1G25550	AT5G60230	945	955	+	4.44e-06	AGAATCTTCGT
AT1G25550	AT5G66985	697	707	-	8.56e-06	AGAATCTTCAA
AT1G27360	AT1G35430	1219	1229	-	2.39e-06	GGAAAGTACAA
AT1G27360	AT2G22590	872	882	-	4.14e-06	AACAAGTACAA
AT1G27360	AT3G60550	794	804	-	4.14e-06	AACAAGTACAA
AT1G27360	AT4G37580	413	423	+	9.94e-06	ATACAGTACAA
AT1G27360	AT5G12050	788	798	+	4.14e-06	AACAAGTACAA
AT1G27360	AT5G33300	1476	1486	+	1.59e-06	AGAAAGTACAA
AT1G27360	AT5G43890	977	987	+	8.18e-06	AGTAAGTACAA
AT1G27730	AT1G03840	1078	1088	+	4.52e-07	CACTGCCACTG
AT1G27730	AT1G28370	1380	1390	+	2.9e-06	CACTCTCACTT
AT1G27730	AT1G29450	394	404	+	4.1e-06	CTCTCTCACTC
AT1G27730	AT1G67260	1169	1179	-	4.1e-06	CTCTCTCACTC
AT1G27730	AT1G71380	1074	1084	+	4.32e-06	CACCCCCACTA
AT1G27730	AT1G74500	1458	1468	+	5.81e-06	CTCTGTCACTC
AT1G27730	AT2G18050	1482	1492	+	6.7e-06	CACTTTCACTA
AT1G27730	AT2G26010	542	552	+	1.67e-06	CACTGCCACTA
AT1G27730	AT2G32130	1133	1143	-	3.65e-06	CACTGCCACTT
AT1G27730	AT2G36380	1405	1415	+	4.1e-06	CTCTCTCACTC
AT1G27730	AT2G44080	956	966	+	2.18e-06	CACTCCCACTT
AT1G27730	AT3G16770	1392	1402	+	9.32e-06	CACTCACACTT
AT1G27730	AT3G44050	1445	1455	+	5.49e-06	CTCTCTCACTG
AT1G27730	AT3G46613	1414	1424	+	4.1e-06	CTCTCTCACTC
AT1G27730	AT4G21760	197	207	-	5.54e-06	CACCACCACTC
AT1G27730	AT4G32460	1387	1397	+	6.33e-07	CACTCCCACTA
AT1G27730	AT4G37580	500	510	+	2.18e-06	CACTCCCACTT
AT1G27730	AT5G02760	283	293	-	9.97e-06	CACTTCCACTT
AT1G27730	AT5G03680	1352	1362	+	4.1e-06	CTCTCTCACTC
AT1G27730	AT5G14070	1449	1459	+	4.1e-06	CTCTCTCACTC
AT1G27730	AT5G58660	464	474	-	9.97e-06	CACTTCCACTT
AT1G27730	AT5G62730	1037	1047	+	3.65e-06	CACTGCCACTT
AT1G27730	AT5G62730	35	45	-	8.43e-06	CACCACCACTG
AT1G28160	AT1G03840	814	828	-	4.82e-06	CAACGGCGCAGGTCA
AT1G28160	AT1G10370	1345	1359	-	9.96e-06	TGATGGCGGTGATAG
AT1G28160	AT1G15825	1006	1020	-	1.41e-06	TAGAGGCGGAGGAGG
AT1G28160	AT1G15825	1111	1125	-	9.56e-06	TAAAGGCGGAGGAAG
AT1G28160	AT1G15825	136	150	-	3.57e-06	AGGAGGCGGTGCTGG
AT1G28160	AT1G15825	274	288	-	7.3e-08	TGGCGGCGGTGAAGC
AT1G28160	AT1G15825	37	51	-	3.27e-06	AGGCGGTGGTGGTGA
AT1G28160	AT1G15825	40	54	-	1.11e-06	AGGAGGCGGTGGTGG
AT1G28160	AT1G15825	577	591	-	2.39e-06	AAGAGGCGGAGGAGG
AT1G28160	AT1G15825	690	704	+	4.51e-07	AGGCGGCGGAGCTCC
AT1G28160	AT1G15825	7	21	-	8.56e-07	TGGCGGTGGAGGTGA
AT1G28160	AT1G15825	738	752	+	4.51e-07	AGGCGGCGGAGCTCC
AT1G28160	AT1G15825	786	800	+	4.51e-07	AGGCGGCGGAGCTCC
AT1G28160	AT1G15825	834	848	+	2.36e-07	TGGCGGCGGAGCTCC
AT1G28160	AT1G15825	88	102	-	1.02e-06	AGGCGGTGGTGGTGG
AT1G28160	AT1G15825	882	896	+	2.36e-07	TGGCGGCGGAGCTCC
AT1G28160	AT1G15825	91	105	-	1.11e-06	AGGAGGCGGTGGTGG
AT1G28160	AT1G21320	1486	1500	-	1.83e-06	TGACGGCGACGGAAA
AT1G28160	AT1G21770	1358	1372	-	4.78e-06	TGGAGGCGGCAGAGT
AT1G28160	AT1G30135	1205	1219	-	7.07e-06	CTACGGCGGTTTTGG
AT1G28160	AT1G35430	1478	1492	-	9.83e-06	CGACGGCGCGTGAAG
AT1G28160	AT1G35430	1481	1495	-	5.19e-06	TGACGACGGCGCGTG
AT1G28160	AT1G47900	930	944	-	9.39e-10	CGGCGGCGGAGGCGA
AT1G28160	AT1G47900	933	947	-	1.11e-08	TTACGGCGGCGGAGG
AT1G28160	AT1G49640	19	33	-	7.22e-06	TACCGGCGGCGAGTT
AT1G28160	AT1G49640	59	73	+	7.97e-07	CCACGGCGGAGCTTG
AT1G28160	AT1G53230	1419	1433	-	4.34e-06	CGACGGCGGTCGTTA
AT1G28160	AT1G53230	1422	1436	-	4.99e-07	CGGCGACGGCGGTCG
AT1G28160	AT1G53230	1425	1439	-	9.93e-09	CGGCGGCGACGGCGG
AT1G28160	AT1G53230	1428	1442	-	6e-11	CGGCGGCGGCGACGG
AT1G28160	AT1G53230	1431	1445	-	1.81e-09	TGACGGCGGCGGCGA
AT1G28160	AT1G71380	158	172	-	5.97e-06	TAACGGCGCCGAGTC
AT1G28160	AT1G78340	209	223	-	9.56e-06	TTGTGGCGGAGAAGA
AT1G28160	AT2G18050	1267	1281	-	6.05e-06	TGGTGGCGGTGATCG
AT1G28160	AT2G32130	1057	1071	+	9.97e-07	AAGCGGCGGAAACGG
AT1G28160	AT2G42540	157	171	+	2.28e-06	TCACGGCGGCGTAAA
AT1G28160	AT3G10180	472	486	-	1.34e-06	CGACGGCGACGGTAC
AT1G28160	AT3G10180	475	489	-	1.09e-06	CTGCGACGGCGACGG
AT1G28160	AT3G10180	682	696	-	1.11e-06	TGGCGGTGGCGGTTC
AT1G28160	AT3G10180	685	699	-	8.94e-07	TGATGGCGGTGGCGG
AT1G28160	AT3G25250	1050	1064	-	8.2e-06	ACGCGGCGGCCTTCG
AT1G28160	AT3G30775	675	689	-	3.62e-06	AGACGGTGGAGGAAG
AT1G28160	AT3G45060	535	549	+	3.03e-06	AGCCGGCGGTGAAAG
AT1G28160	AT3G48710	267	281	+	7.22e-06	AGTCGGCGGCGATCT
AT1G28160	AT3G48710	38	52	-	9.2e-07	CCACGGCGGAGGATT
AT1G28160	AT3G48710	90	104	+	2.14e-06	TCTCGGCGGTGGCGG
AT1G28160	AT3G48710	93	107	+	6.65e-07	CGGCGGTGGCGGCTT
AT1G28160	AT3G53200	714	728	-	5.59e-06	TTCCGGCGGAGAACG
AT1G28160	AT3G57520	1017	1031	-	3.6e-06	AGGTGGCGGAGAAGA
AT1G28160	AT3G60550	426	440	+	2.82e-06	TGTCGGCGGCGATTC
AT1G28160	AT4G22460	432	446	-	8.04e-07	TTGTGGCGGAGGCGG
AT1G28160	AT4G22460	57	71	-	9.44e-06	CAACGGTGGCGGTAA
AT1G28160	AT4G22880	302	316	+	2.52e-07	AGACGGCGACGGAGG
AT1G28160	AT4G22880	305	319	+	9.37e-07	CGGCGACGGAGGAGA
AT1G28160	AT4G22880	349	363	+	3.65e-06	AAACGGCGGAGAAAA
AT1G28160	AT4G30097	1437	1451	+	1.99e-06	AAACGGCGGCTGAGT
AT1G28160	AT4G30097	1465	1479	+	6.47e-07	CAACGGCGACGGAGG
AT1G28160	AT4G30097	1468	1482	+	1.33e-07	CGGCGACGGAGGCGG
AT1G28160	AT4G33930	749	763	+	5.33e-07	CAGCGGCGGCGTTAA
AT1G28160	AT4G38560	420	434	+	2.2e-07	TCGCGGCGGTGGTGA
AT1G28160	AT4G38560	423	437	+	3.91e-06	CGGCGGTGGTGAAAG
AT1G28160	AT4G38560	492	506	+	7.32e-06	TGGCGGAGGCGGTGG
AT1G28160	AT4G38560	495	509	+	1.95e-06	CGGAGGCGGTGGAGT
AT1G28160	AT4G38560	525	539	+	4.03e-06	ACACGGCGAAGGTGG
AT1G28160	AT4G38560	594	608	+	2.18e-08	TGACGGCGGAGCTGG
AT1G28160	AT4G39830	157	171	+	7.7e-06	CGGCGACGGATGTGA
AT1G28160	AT5G05420	1020	1034	-	1.22e-06	CGGCGGCGAATGAGG
AT1G28160	AT5G05420	1023	1037	-	1.81e-07	ACGCGGCGGCGAATG
AT1G28160	AT5G05965	1269	1283	+	3.58e-07	AGACGGCGGCAGAGC
AT1G28160	AT5G18050	377	391	+	3.03e-07	CTGCGGCGGAGCGGC
AT1G28160	AT5G28450	498	512	-	2.82e-06	ACGCGGCGGCTAGGA
AT1G28160	AT5G49690	123	137	+	9.96e-06	TTACGGTGGAGGAGA
AT1G28160	AT5G49690	589	603	-	3.79e-06	TAGCGGCGCCGCTCT
AT1G28160	AT5G49690	590	604	+	2.39e-06	GAGCGGCGCCGCTAG
AT1G28160	AT5G49700	1149	1163	-	2.39e-06	GAGCGGCGCCGCTAG
AT1G28160	AT5G49700	1150	1164	+	3.79e-06	TAGCGGCGCCGCTCT
AT1G28160	AT5G60230	10	24	-	4.44e-06	CGTCGGCGGTGGAAA
AT1G28160	AT5G60230	13	27	-	7.75e-06	AGCCGTCGGCGGTGG
AT1G28160	AT5G64540	110	124	-	6.98e-06	CAACGGTGGCAGCGG
AT1G28160	AT5G64620	41	55	-	4.76e-07	CAACGGCGGAGATGC
AT1G28300	AT1G06080	1295	1302	-	9.64e-06	ATGCATGC
AT1G28300	AT1G21050	212	219	+	9.64e-06	ATGCATGC
AT1G28300	AT1G29395	751	758	+	9.64e-06	ATGCATGC
AT1G28300	AT1G49570	1356	1363	+	9.64e-06	ATGCATGC
AT1G28300	AT1G49570	1358	1365	-	9.64e-06	ATGCATGC
AT1G28300	AT1G49640	1146	1153	-	9.64e-06	ATGCATGC
AT1G28300	AT1G69930	1305	1312	+	9.64e-06	ATGCATGC
AT1G28300	AT2G28410	345	352	+	9.64e-06	ATGCATGC
AT1G28300	AT2G28620	76	83	+	9.64e-06	ATGCATGC
AT1G28300	AT3G08040	1347	1354	+	9.64e-06	ATGCATGC
AT1G28300	AT3G13730	539	546	-	9.64e-06	ATGCATGC
AT1G28300	AT3G20395	1276	1283	+	9.64e-06	ATGCATGC
AT1G28300	AT3G44050	528	535	-	9.64e-06	ATGCATGC
AT1G28300	AT3G57520	40	47	+	9.64e-06	ATGCATGC
AT1G28300	AT3G57520	42	49	-	9.64e-06	ATGCATGC
AT1G28300	AT4G05100	1061	1068	+	9.64e-06	ATGCATGC
AT1G28300	AT4G05100	1063	1070	-	9.64e-06	ATGCATGC
AT1G28300	AT4G19230	1201	1208	+	9.64e-06	ATGCATGC
AT1G28300	AT4G38560	980	987	+	9.64e-06	ATGCATGC
AT1G28300	AT5G04190	371	378	-	9.64e-06	ATGCATGC
AT1G28300	AT5G10100	684	691	+	9.64e-06	ATGCATGC
AT1G28300	AT5G14070	254	261	-	9.64e-06	ATGCATGC
AT1G28300	AT5G40350	258	265	+	9.64e-06	ATGCATGC
AT1G28300	AT5G44420	271	278	-	9.64e-06	ATGCATGC
AT1G28300	AT5G49690	1229	1236	+	9.64e-06	ATGCATGC
AT1G28300	AT5G49700	517	524	-	9.64e-06	ATGCATGC
AT1G28300	AT5G59080	787	794	+	9.64e-06	ATGCATGC
AT1G28360	AT1G10140	973	980	-	5.6e-06	CGCCGCCT
AT1G28360	AT1G15825	1061	1068	+	5.6e-06	CGCCGCCT
AT1G28360	AT1G15825	281	288	+	1.87e-06	CGCCGCCA
AT1G28360	AT1G15825	690	697	-	5.6e-06	CGCCGCCT
AT1G28360	AT1G15825	738	745	-	5.6e-06	CGCCGCCT
AT1G28360	AT1G15825	786	793	-	5.6e-06	CGCCGCCT
AT1G28360	AT1G15825	834	841	-	1.87e-06	CGCCGCCA
AT1G28360	AT1G15825	882	889	-	1.87e-06	CGCCGCCA
AT1G28360	AT1G17920	737	744	+	9.97e-06	CGCCGGCG
AT1G28360	AT1G17920	737	744	-	9.97e-06	CGCCGGCG
AT1G28360	AT1G30135	974	981	+	5.6e-06	CGCCGCCT
AT1G28360	AT1G47900	937	944	+	6.26e-07	CGCCGCCG
AT1G28360	AT1G49640	23	30	+	6.26e-07	CGCCGCCG
AT1G28360	AT1G53230	1432	1439	+	6.26e-07	CGCCGCCG
AT1G28360	AT1G53230	1435	1442	+	6.26e-07	CGCCGCCG
AT1G28360	AT1G59730	1120	1127	+	9.97e-06	CGCCGCGG
AT1G28360	AT1G71000	1242	1249	+	9.97e-06	CGCGGCCG
AT1G28360	AT1G71380	162	169	+	2.49e-06	CGGCGCCG
AT1G28360	AT1G71380	162	169	-	2.49e-06	CGGCGCCG
AT1G28360	AT2G42540	160	167	-	6.26e-07	CGCCGCCG
AT1G28360	AT3G25250	1054	1061	+	9.97e-06	GGCCGCCG
AT1G28360	AT3G44260	124	131	-	1.87e-06	CGCCGCCA
AT1G28360	AT3G47340	1253	1260	+	2.49e-06	CGGCGCCG
AT1G28360	AT3G47340	1253	1260	-	2.49e-06	CGGCGCCG
AT1G28360	AT3G48710	270	277	-	6.26e-07	CGCCGCCG
AT1G28360	AT3G57520	1094	1101	-	1.87e-06	CGCCGCCA
AT1G28360	AT3G60550	429	436	-	6.26e-07	CGCCGCCG
AT1G28360	AT4G00960	896	903	+	9.97e-06	CGCCCCCG
AT1G28360	AT4G33930	752	759	-	6.26e-07	CGCCGCCG
AT1G28360	AT4G39930	549	556	+	6.26e-07	CGCCGCCG
AT1G28360	AT5G05210	390	397	+	9.97e-06	CGCCGGCG
AT1G28360	AT5G05210	390	397	-	9.97e-06	CGCCGGCG
AT1G28360	AT5G05420	1027	1034	+	6.26e-07	CGCCGCCG
AT1G28360	AT5G18050	363	370	-	3.73e-06	CGGCGCCA
AT1G28360	AT5G28450	733	740	-	3.73e-06	CGGCGCCA
AT1G28360	AT5G44210	1362	1369	-	4.36e-06	CGCCGCCC
AT1G28360	AT5G47250	625	632	+	3.73e-06	CGGCGCCA
AT1G28360	AT5G49690	593	600	+	2.49e-06	CGGCGCCG
AT1G28360	AT5G49690	593	600	-	2.49e-06	CGGCGCCG
AT1G28360	AT5G49700	1153	1160	+	2.49e-06	CGGCGCCG
AT1G28360	AT5G49700	1153	1160	-	2.49e-06	CGGCGCCG
AT1G28360	AT5G50335	229	236	-	3.73e-06	CGGCGCCA
AT1G28360	AT5G59080	925	932	+	2.49e-06	CGGCGCCG
AT1G28360	AT5G59080	925	932	-	2.49e-06	CGGCGCCG
AT1G28370	AT1G03840	814	828	+	5.91e-06	TGACCTGCGCCGTTG
AT1G28370	AT1G10370	1345	1359	+	3.58e-06	CTATCACCGCCATCA
AT1G28370	AT1G15825	10	24	+	9.48e-06	CCTCCACCGCCAACT
AT1G28370	AT1G15825	1006	1020	+	5.77e-07	CCTCCTCCGCCTCTA
AT1G28370	AT1G15825	1111	1125	+	5.14e-06	CTTCCTCCGCCTTTA
AT1G28370	AT1G15825	1237	1251	+	4.11e-06	CAACCGCCACCACCT
AT1G28370	AT1G15825	133	147	+	7.7e-06	GCCCCAGCACCGCCT
AT1G28370	AT1G15825	136	150	+	1.78e-06	CCAGCACCGCCTCCT
AT1G28370	AT1G15825	1366	1380	+	8.94e-06	GAGTTGCCGCCACCG
AT1G28370	AT1G15825	271	285	+	9.77e-06	CCAGCTTCACCGCCG
AT1G28370	AT1G15825	274	288	+	5.08e-08	GCTTCACCGCCGCCA
AT1G28370	AT1G15825	277	291	+	7.13e-06	TCACCGCCGCCAGTA
AT1G28370	AT1G15825	37	51	+	1.32e-06	TCACCACCACCGCCT
AT1G28370	AT1G15825	40	54	+	5.03e-07	CCACCACCGCCTCCT
AT1G28370	AT1G15825	577	591	+	1.28e-06	CCTCCTCCGCCTCTT
AT1G28370	AT1G15825	642	656	-	9.34e-06	GGAGCTCCACCGCCT
AT1G28370	AT1G15825	690	704	-	4.6e-07	GGAGCTCCGCCGCCT
AT1G28370	AT1G15825	7	21	+	2.76e-07	TCACCTCCACCGCCA
AT1G28370	AT1G15825	73	87	+	6.49e-06	CCACCTCCACCATCT
AT1G28370	AT1G15825	738	752	-	4.6e-07	GGAGCTCCGCCGCCT
AT1G28370	AT1G15825	786	800	-	4.6e-07	GGAGCTCCGCCGCCT
AT1G28370	AT1G15825	82	96	+	4.36e-06	CCATCTCCACCACCA
AT1G28370	AT1G15825	834	848	-	1.9e-07	GGAGCTCCGCCGCCA
AT1G28370	AT1G15825	85	99	+	9.14e-06	TCTCCACCACCACCG
AT1G28370	AT1G15825	88	102	+	3.52e-07	CCACCACCACCGCCT
AT1G28370	AT1G15825	882	896	-	1.9e-07	GGAGCTCCGCCGCCA
AT1G28370	AT1G15825	91	105	+	5.03e-07	CCACCACCGCCTCCT
AT1G28370	AT1G15825	975	989	-	6.59e-06	GGAGCTCCGCCACCT
AT1G28370	AT1G21320	1486	1500	+	1.66e-06	TTTCCGTCGCCGTCA
AT1G28370	AT1G21770	1358	1372	+	3.58e-06	ACTCTGCCGCCTCCA
AT1G28370	AT1G21770	1364	1378	+	4.98e-06	CCGCCTCCATCGCCT
AT1G28370	AT1G30135	1009	1023	-	4.83e-06	TATCCGCCACCGTAA
AT1G28370	AT1G30135	1205	1219	+	7.81e-06	CCAAAACCGCCGTAG
AT1G28370	AT1G35430	1481	1495	+	2.23e-06	CACGCGCCGTCGTCA
AT1G28370	AT1G47900	930	944	+	1.65e-09	TCGCCTCCGCCGCCG
AT1G28370	AT1G47900	933	947	+	4.1e-09	CCTCCGCCGCCGTAA
AT1G28370	AT1G49640	59	73	-	1.33e-06	CAAGCTCCGCCGTGG
AT1G28370	AT1G53230	1422	1436	+	3.38e-07	CGACCGCCGTCGCCG
AT1G28370	AT1G53230	1425	1439	+	1.74e-08	CCGCCGTCGCCGCCG
AT1G28370	AT1G53230	1428	1442	+	2.15e-10	CCGTCGCCGCCGCCG
AT1G28370	AT1G53230	1431	1445	+	1.21e-09	TCGCCGCCGCCGTCA
AT1G28370	AT1G53230	1434	1448	+	6.2e-06	CCGCCGCCGTCATAA
AT1G28370	AT1G53230	1451	1465	+	9e-06	CAACCACCACCACCA
AT1G28370	AT1G53230	1454	1468	+	6.06e-06	CCACCACCACCATCA
AT1G28370	AT1G71380	158	172	+	4.9e-06	GACTCGGCGCCGTTA
AT1G28370	AT1G78340	209	223	+	3.09e-06	TCTTCTCCGCCACAA
AT1G28370	AT2G18050	1267	1281	+	2.25e-06	CGATCACCGCCACCA
AT1G28370	AT2G31560	6	20	-	4.98e-06	GCGACGCAGCCGCAA
AT1G28370	AT2G32130	1057	1071	-	1.39e-06	CCGTTTCCGCCGCTT
AT1G28370	AT2G32130	947	961	-	9.14e-06	GAGTCTCCGTCGTCA
AT1G28370	AT2G42540	157	171	-	3.53e-06	TTTACGCCGCCGTGA
AT1G28370	AT3G10180	472	486	+	1.6e-06	GTACCGTCGCCGTCG
AT1G28370	AT3G10180	475	489	+	6.85e-07	CCGTCGCCGTCGCAG
AT1G28370	AT3G10180	682	696	+	3.69e-07	GAACCGCCACCGCCA
AT1G28370	AT3G10180	685	699	+	1.71e-07	CCGCCACCGCCATCA
AT1G28370	AT3G30775	675	689	+	1.84e-06	CTTCCTCCACCGTCT
AT1G28370	AT3G30775	678	692	+	9.34e-06	CCTCCACCGTCTCCG
AT1G28370	AT3G45060	535	549	-	4.56e-06	CTTTCACCGCCGGCT
AT1G28370	AT3G48710	38	52	+	2.15e-06	AATCCTCCGCCGTGG
AT1G28370	AT3G48710	90	104	-	2.17e-06	CCGCCACCGCCGAGA
AT1G28370	AT3G48710	93	107	-	5.56e-07	AAGCCGCCACCGCCG
AT1G28370	AT3G53200	714	728	+	6.81e-06	CGTTCTCCGCCGGAA
AT1G28370	AT3G57520	1017	1031	+	1.53e-06	TCTTCTCCGCCACCT
AT1G28370	AT3G57520	1020	1034	+	8.05e-06	TCTCCGCCACCTTCA
AT1G28370	AT3G60550	426	440	-	2.53e-06	GAATCGCCGCCGACA
AT1G28370	AT4G22460	432	446	+	1.52e-07	CCGCCTCCGCCACAA
AT1G28370	AT4G22460	54	68	+	6.91e-06	CCCTTACCGCCACCG
AT1G28370	AT4G22460	57	71	+	5.3e-06	TTACCGCCACCGTTG
AT1G28370	AT4G22880	302	316	-	2.41e-07	CCTCCGTCGCCGTCT
AT1G28370	AT4G22880	305	319	-	5.93e-07	TCTCCTCCGTCGCCG
AT1G28370	AT4G22880	349	363	-	4.18e-06	TTTTCTCCGCCGTTT
AT1G28370	AT4G30097	1437	1451	-	2.25e-06	ACTCAGCCGCCGTTT
AT1G28370	AT4G30097	1465	1479	-	6.66e-07	CCTCCGTCGCCGTTG
AT1G28370	AT4G30097	1468	1482	-	8.74e-08	CCGCCTCCGTCGCCG
AT1G28370	AT4G33930	749	763	-	8.38e-07	TTAACGCCGCCGCTG
AT1G28370	AT4G37920	1034	1048	-	8.48e-06	CCATCTCCACCACCT
AT1G28370	AT4G38560	420	434	-	2.07e-07	TCACCACCGCCGCGA
AT1G28370	AT4G38560	423	437	-	2.6e-06	CTTTCACCACCGCCG
AT1G28370	AT4G38560	489	503	-	8.23e-06	CCGCCTCCGCCAGTT
AT1G28370	AT4G38560	492	506	-	6.91e-06	CCACCGCCTCCGCCA
AT1G28370	AT4G38560	495	509	-	1.53e-06	ACTCCACCGCCTCCG
AT1G28370	AT4G38560	525	539	-	5.87e-06	CCACCTTCGCCGTGT
AT1G28370	AT4G38560	594	608	-	1.27e-08	CCAGCTCCGCCGTCA
AT1G28370	AT4G39830	157	171	-	6.01e-06	TCACATCCGTCGCCG
AT1G28370	AT5G05210	645	659	-	7.81e-06	CCTCCAGCGTCGCAA
AT1G28370	AT5G05420	1020	1034	+	1.74e-06	CCTCATTCGCCGCCG
AT1G28370	AT5G05420	1023	1037	+	3.62e-07	CATTCGCCGCCGCGT
AT1G28370	AT5G05965	1269	1283	-	3.22e-07	GCTCTGCCGCCGTCT
AT1G28370	AT5G18050	360	374	-	5.96e-06	GTCTCGGCGCCACCA
AT1G28370	AT5G18050	377	391	-	2.02e-07	GCCGCTCCGCCGCAG
AT1G28370	AT5G28450	498	512	+	4.18e-06	TCCTAGCCGCCGCGT
AT1G28370	AT5G49690	123	137	-	3.38e-06	TCTCCTCCACCGTAA
AT1G28370	AT5G49690	589	603	+	4.36e-06	AGAGCGGCGCCGCTA
AT1G28370	AT5G49690	590	604	-	3.04e-06	CTAGCGGCGCCGCTC
AT1G28370	AT5G49700	1149	1163	+	3.04e-06	CTAGCGGCGCCGCTC
AT1G28370	AT5G49700	1150	1164	-	4.36e-06	AGAGCGGCGCCGCTA
AT1G28370	AT5G60230	10	24	+	4.75e-06	TTTCCACCGCCGACG
AT1G28370	AT5G64540	110	124	+	4.36e-06	CCGCTGCCACCGTTG
AT1G28370	AT5G64620	41	55	+	5.03e-07	GCATCTCCGCCGTTG
AT1G28470	AT1G06330	1365	1379	+	1.31e-06	AGCTTGAAGAGCAAG
AT1G28470	AT1G06330	427	441	+	3.18e-06	AGCGTGACTGCCAAG
AT1G28470	AT1G53541	448	462	-	3.86e-06	AACGTAAGCAACAAG
AT1G28470	AT1G77120	1132	1146	+	5.7e-07	GGCGTGACCATCAAG
AT1G28470	AT1G77920	1168	1182	+	6.99e-06	TGCTTATCGATCAAG
AT1G28470	AT2G01910	1017	1031	-	4.32e-06	AGCGTGAAGGGTACG
AT1G28470	AT2G18190	1219	1233	-	4.67e-06	AGCTTGCGTCACAAG
AT1G28470	AT2G18190	656	670	-	4.67e-06	AACTTGAGGTGCAAG
AT1G28470	AT2G47000	948	962	+	1.56e-06	AGCTTGTTCGTCAAG
AT1G28470	AT3G15370	1383	1397	-	1.66e-06	TGCTTGAAGAAGAAG
AT1G28470	AT4G23130	299	313	+	3.71e-06	AGCGTGTAGTATAAG
AT1G28470	AT4G32280	1235	1249	+	2.47e-06	AGCGTGTTGGTTAAG
AT1G28470	AT4G33930	137	151	-	7.99e-07	AGCGTCAGGAGCAAG
AT1G28470	AT4G33970	444	458	+	7.15e-06	AGCGTGAGGCTAAAG
AT1G28470	AT4G37580	1302	1316	-	7.32e-06	AACGTGAGGTATAAG
AT1G28470	AT4G37920	558	572	+	1.18e-06	AACGTGAAGAGCAAG
AT1G28470	AT4G38560	985	999	+	2.26e-06	TGCGTGTGTTTCAAG
AT1G28470	AT4G38560	987	1001	-	4.87e-06	AGCTTGAAACACACG
AT1G28470	AT5G11070	188	202	+	5.94e-07	TGCTTGTGGATCAAG
AT1G28470	AT5G11070	190	204	-	9.69e-06	TACTTGATCCACAAG
AT1G28470	AT5G12050	1325	1339	+	3.36e-06	TACGTGAACAACACG
AT1G28470	AT5G60230	370	384	+	7.66e-06	TACGTGTGTGGGAAG
AT1G28470	AT5G64540	943	957	+	5.66e-06	AGCTTCTCGATCACG
AT1G29160	AT1G03780	159	179	-	3.3e-06	CAACAATGGAAAAAGTGACAC
AT1G29160	AT1G06080	31	51	-	2.49e-06	CAAAAAAAAAAAAAGGAAGAA
AT1G29160	AT1G07200	433	453	-	4.39e-06	AGAAAAGAGGAAAAGCACAAG
AT1G29160	AT1G09350	929	949	+	2.24e-06	AACAAAAAGAAAAAGAAAAAA
AT1G29160	AT1G10140	455	475	-	7.94e-06	TAATAAAAAAAAAAGGAAACG
AT1G29160	AT1G10550	433	453	-	2.14e-08	AAGAAAAGGAAAAAGGACAAA
AT1G29160	AT1G10550	703	723	+	9.11e-06	AAGACAAAAAAAAAGTGTATC
AT1G29160	AT1G12280	548	568	-	5.61e-06	AAAGAGTAGAAAAAGGAAAGG
AT1G29160	AT1G15520	1170	1190	-	8.31e-06	ATAAAGGAAAAAAAGAGAAAC
AT1G29160	AT1G22065	22	42	+	5.41e-08	GAAAAAAGAAAAAAGTGATAA
AT1G29160	AT1G28110	1156	1176	-	1.8e-06	CTATGAAGAAAAAAGTAAAAA
AT1G29160	AT1G30135	1170	1190	+	2.28e-06	TATTAAAAAAAAAAGGGAAAA
AT1G29160	AT1G31350	566	586	-	2.9e-07	AAGGAAAAAAAAAAGTGACAG
AT1G29160	AT1G33960	270	290	+	6.9e-06	AGAAAAAACAAAAAGGAAGAT
AT1G29160	AT1G35910	464	484	-	4.25e-06	GGAAAACTGAAAAAGTAACAT
AT1G29160	AT1G49640	1052	1072	+	9.39e-06	AAAAAAAAAGAAAAGGAATAG
AT1G29160	AT1G51620	331	351	+	1.97e-06	ATAAGAAGGAAAAAGGCAAAG
AT1G29160	AT1G52700	537	557	-	8.06e-06	AAAGAAGTGCAAAAGTAAAAC
AT1G29160	AT1G60270	1477	1497	+	4.69e-07	AAAAGAGAGAAAAAGTGTGAA
AT1G29160	AT1G63670	952	972	-	1.71e-07	AAGAAGAAGAAAAAGTGACCA
AT1G29160	AT1G67270	1280	1300	-	7.01e-06	CAAAGTTCAAAAAAGGGAAAA
AT1G29160	AT1G69920	742	762	-	1.17e-06	AAGAAAAAAAAAAAGAGAAAG
AT1G29160	AT1G71380	729	749	+	9.82e-06	AAAAATCTCAAAAAGGGAACG
AT1G29160	AT1G72520	1340	1360	-	3.13e-06	AAGAGAGAGCAAAAGGGAAGA
AT1G29160	AT1G75730	1288	1308	-	9.68e-06	AGGAAAAGAAAAAAGAGAGAA
AT1G29160	AT1G75730	1295	1315	-	6.08e-06	AAAGAAGAGGAAAAGAAAAAA
AT1G29160	AT1G75730	1322	1342	-	2.96e-07	GAAAAGAGAGAAAAGTAAAAA
AT1G29160	AT1G76620	1410	1430	-	1.55e-06	AAAGAAAAAAAAAAGCAAAAA
AT1G29160	AT1G77380	1126	1146	-	7.82e-06	AAAACAAAAGAAAAGAGAAAA
AT1G29160	AT1G77380	1268	1288	-	6.48e-06	GTAAAAGGTAAAAAGTGTATT
AT1G29160	AT1G77885	964	984	-	9.53e-06	CAAATTATTAAAAAGTGAAAA
AT1G29160	AT1G78450	1153	1173	-	6.42e-07	GAAAAAAAAAAAAAGCGAAAC
AT1G29160	AT1G80340	1270	1290	+	1.14e-06	AAAAAAAAAGAAAAGCGAAAA
AT1G29160	AT2G02820	1168	1188	-	1.02e-06	AGAAAACGGTAAAAGGGAAAG
AT1G29160	AT2G02820	1326	1346	+	7.7e-06	ATAAGAGAAAAAAAGTGTGAG
AT1G29160	AT2G16586	612	632	+	3.35e-06	TTAGAAGGAAAAAAGGGGAAA
AT1G29160	AT2G18190	784	804	-	9.82e-06	TAAGTCAAGAAAAAGGAAAAA
AT1G29160	AT2G20750	1087	1107	+	1.17e-06	AAGAAAAAAAAAAAGAGAAAG
AT1G29160	AT2G22070	1132	1152	+	3.31e-07	AACTAAAAGAAAAAGTGAATA
AT1G29160	AT2G26010	32	52	-	4.9e-07	AAAAAAAAAAAAAAGGACATA
AT1G29160	AT2G28210	470	490	-	5.34e-06	AAAAAAAAAAAAAAGTATTAG
AT1G29160	AT2G28410	1249	1269	+	1.47e-08	GAAACAGAGAAAAAGTAAAAA
AT1G29160	AT2G31560	895	915	-	5.52e-06	TAAAAACTTAAAAAGTGTAAA
AT1G29160	AT2G34660	952	972	-	2.71e-07	AAAACAGAGAAAAAGGGAGAA
AT1G29160	AT2G36590	749	769	+	7.7e-06	CTAAAAAAGAAAAAGTGTTAT
AT1G29160	AT2G37420	1067	1087	-	7.12e-06	GGAAAAAAAAAAAAGGAATTG
AT1G29160	AT2G37420	1082	1102	-	4.69e-07	AAACATGGAAAAAAGGGAAAA
AT1G29160	AT2G39980	1173	1193	-	6.18e-06	ACATGAACTAAAAAGTGAATG
AT1G29160	AT2G39980	708	728	-	5.79e-06	AAGAATAAGAAAAAGAAAAAA
AT1G29160	AT2G40130	313	333	-	8.7e-06	TAAAAGAAAATAAAGGGAAGA
AT1G29160	AT2G41230	1109	1129	+	5.43e-06	AAAAGAAAAAAAAAGTAATAT
AT1G29160	AT2G41230	115	135	-	3.24e-07	AAGGAAAAAAAAAAGGGAATA
AT1G29160	AT2G41230	127	147	-	3.84e-06	ACCAACAGAAAAAAGGAAAAA
AT1G29160	AT2G42690	639	659	+	8.06e-06	AAAAAAAAAAAAAAGAGAATT
AT1G29160	AT2G42690	935	955	-	7.94e-06	TCAAAGCCCAAAAAGTGTAAA
AT1G29160	AT2G44080	164	184	+	3.47e-06	ATGACAAAAAAAAAGTGATAA
AT1G29160	AT2G45450	251	271	+	7.11e-07	AAAGAAAAGAAAAAGTGAGTG
AT1G29160	AT3G03670	1069	1089	-	6.69e-06	CAAAAAAAAAAAAAGGAGATA
AT1G29160	AT3G03670	496	516	+	9.97e-06	ATAACAAACAAAAAGTAAGAG
AT1G29160	AT3G10180	186	206	+	6.55e-07	GAAAAAAAAGAAAAGGGAAGA
AT1G29160	AT3G13730	855	875	-	1.7e-06	CATAACAAAAAAAAGGGAAAA
AT1G29160	AT3G14370	1467	1487	+	2.12e-06	ACACAAAAAAAAAAGTGAATC
AT1G29160	AT3G14870	212	232	-	7.94e-06	TACCAAAGGAAAAAGGATAAA
AT1G29160	AT3G16360	564	584	+	7.23e-06	AACAAAAAAAAAAAGAAAAAA
AT1G29160	AT3G16360	571	591	+	6.9e-06	AAAAAAAGAAAAAAGAAAAGA
AT1G29160	AT3G18550	1048	1068	-	8.97e-06	AAGAGAGAGAAAAAGAGAGAG
AT1G29160	AT3G20150	1414	1434	-	8.97e-06	AAGAGAGGGAAAAAGAGTAAT
AT1G29160	AT3G20395	517	537	+	3.97e-06	ACAAAAGAGAAAAAGAAACAA
AT1G29160	AT3G20395	530	550	+	1.8e-06	AGAAACAAGTAAAAGTGCAAG
AT1G29160	AT3G22830	1156	1176	+	4.32e-06	TAGAAAATTAAAAAGGGAAAT
AT1G29160	AT3G23470	178	198	-	1.12e-06	AAAAAAAAAAAAAAGTGAGGA
AT1G29160	AT3G28270	1335	1355	+	5.01e-06	GCACAAAAAAAAAAGTAATAA
AT1G29160	AT3G30775	1430	1450	+	9.97e-06	AAACAAAAAAAAAAGAGAAGA
AT1G29160	AT3G44050	89	109	-	6.69e-06	ATGATAAGGAAAAAGGGTACA
AT1G29160	AT3G44260	859	879	-	4.85e-06	ACAGACTACAAAAAGGGAAAG
AT1G29160	AT3G50310	1390	1410	+	6.08e-06	AAAACAAAAAAAAAGGAAACT
AT1G29160	AT3G50310	956	976	+	7.8e-08	GAAAGAAAGAAAAAGTAAATG
AT1G29160	AT3G52720	1437	1457	-	9.25e-06	AAAAGGGAGAAAAAGGGTTTG
AT1G29160	AT3G52720	401	421	-	2.31e-07	ACGTAAAAGAAAAAGTGAAAC
AT1G29160	AT3G60290	404	424	-	7.94e-06	CATAAAAACAAAAAGTGGAAT
AT1G29160	AT3G61898	243	263	-	7.46e-06	AAGGGAATCAAAAAGAGAAAA
AT1G29160	AT3G61898	255	275	-	3.91e-06	GAAGAAATGGAAAAGGGAATC
AT1G29160	AT4G00900	1023	1043	-	1.03e-07	CTAAAAAGGAAAAAGGACAAA
AT1G29160	AT4G05018	525	545	+	5.09e-06	ATCAAAGACAAAAAGTACACA
AT1G29160	AT4G11890	470	490	-	1.21e-06	GAAAAAAACAAAAAGAAAAAA
AT1G29160	AT4G14690	1155	1175	+	2.92e-06	AAAAGAAAAAAAAAGTTTAAA
AT1G29160	AT4G14690	1181	1201	+	1.9e-06	AAAAAGAAAAAAAAGGAATAA
AT1G29160	AT4G16680	518	538	-	9.97e-06	GAAAAAAGGAAAAAGAGACGT
AT1G29160	AT4G16680	525	545	-	1.28e-06	AAAGGCAGAAAAAAGGAAAAA
AT1G29160	AT4G19750	635	655	-	2.45e-06	ACATATAAGAAAAAGGGAAGA
AT1G29160	AT4G28080	885	905	+	9.11e-06	AAAAGAGCCAAAAAGTTCATA
AT1G29160	AT4G30350	506	526	-	7.82e-06	GAAAAAAAGAAAAAGGTAGCA
AT1G29160	AT4G30662	790	810	+	7.82e-06	CCAAAAAAAAAAAAGAGTAAA
AT1G29160	AT4G32280	392	412	-	6.08e-06	AAAAGAATGATAAAGTGCATC
AT1G29160	AT4G34380	128	148	-	1.17e-06	AAAAAAAAAAAAAAGCGAACG
AT1G29160	AT4G34419	303	323	-	1.64e-06	AATGGGAAGAAAAAGGGAAGA
AT1G29160	AT4G34790	661	681	+	3.53e-06	GATAAGAGAAAAAAGGGATAG
AT1G29160	AT4G34810	272	292	-	1.31e-06	AAAGAAAAAAAAAAGTAATAA
AT1G29160	AT4G36670	379	399	+	6.58e-06	AAAACACTGAAAAAGGAAAGA
AT1G29160	AT4G37580	713	733	+	8.06e-06	AAAAAAAAAAAAAAGAGAATT
AT1G29160	AT4G39070	530	550	+	5.17e-06	AAAAAAAAAAAAAAGGAAGTA
AT1G29160	AT4G39070	735	755	-	9.68e-06	GAAAAAGTGCAAAAGTGGAAT
AT1G29160	AT4G39070	743	763	-	7.4e-07	TTATGGAAGAAAAAGTGCAAA
AT1G29160	AT5G01740	1285	1305	+	4.11e-06	CGACAATAGAAAAAGGGGAAA
AT1G29160	AT5G02760	1282	1302	-	7.58e-06	AAAGAGGCCAAAAAGGGTATG
AT1G29160	AT5G03680	1433	1453	-	9.68e-06	TGAAGGGAAAAAAAGGTAAAG
AT1G29160	AT5G03890	1424	1444	+	5.79e-06	AGATAAACGAAAAAGAAAAAA
AT1G29160	AT5G03890	1431	1451	+	1.33e-06	CGAAAAAGAAAAAAGTAAGAA
AT1G29160	AT5G06760	930	950	-	9.82e-06	AGAGAGAGCAAAAAGTCACAA
AT1G29160	AT5G07010	301	321	+	2.82e-06	ACAAAAAAAAAAAAGAAAAAA
AT1G29160	AT5G07010	340	360	+	4.13e-07	AGAAAATGAAAAAAGTGCAAC
AT1G29160	AT5G07190	160	180	+	3.65e-06	AAAAGAAAGGAAAAGGGATTA
AT1G29160	AT5G08760	1198	1218	+	3.95e-07	AGAGAGAAAAAAAAGTGTAAG
AT1G29160	AT5G16560	1064	1084	-	6.38e-06	CAGAAGAGAAAAAAGGAATAA
AT1G29160	AT5G18050	74	94	+	2.65e-07	AAAAAAAAAAAAAAGGAACAA
AT1G29160	AT5G33300	863	883	-	3.02e-06	GCAAAAAGAGAAAAGGAAATA
AT1G29160	AT5G39580	78	98	-	3.22e-08	AAAAGAAAAAAAAAGTAAAAA
AT1G29160	AT5G39580	983	1003	-	3.97e-06	TAGGAAAAGAAAAAGTGTTAA
AT1G29160	AT5G41380	1392	1412	-	1.92e-07	AAAAATGGCAAAAAGTAAAAA
AT1G29160	AT5G43290	1367	1387	+	8.19e-06	TCAAAAAAAGAAAAGTAAATA
AT1G29160	AT5G44260	1108	1128	-	3.18e-06	AAATAAAATAAAAAGGAAACA
AT1G29160	AT5G44260	835	855	-	7.12e-06	AGAAGGAGACAAAAGGGAAGA
AT1G29160	AT5G44420	514	534	-	3.84e-06	TAATAAATAAAAAAGGAAAAA
AT1G29160	AT5G44575	1356	1376	-	1.87e-06	GGAAAAAACAAAAAGCACAAG
AT1G29160	AT5G49690	523	543	+	6.9e-06	TAAAAAGAAAAAAAGAGAAAT
AT1G29160	AT5G49700	1210	1230	-	6.9e-06	TAAAAAGAAAAAAAGAGAAAT
AT1G29160	AT5G50790	1101	1121	+	2.58e-06	TGAAAGAAAAAAAAGGGAACC
AT1G29160	AT5G50800	60	80	+	1.74e-06	CAAATATACAAAAAGTGAAAA
AT1G29160	AT5G51500	60	80	-	1.06e-06	AACAAAAAGAAAAAGTAAGAA
AT1G29160	AT5G51600	1021	1041	+	3.78e-06	AAAAGTTCGAAAAAGTAAAAG
AT1G29160	AT5G52900	1171	1191	+	9.53e-06	ACTAAAAAAAAAAAGGAAAGG
AT1G29160	AT5G57760	374	394	-	6.03e-07	AGAAGATAAAAAAAGTGAATA
AT1G29160	AT5G58660	577	597	-	5.61e-06	AGAGAAAGAAAAAAGTCAACA
AT1G29160	AT5G65340	382	402	-	6.69e-06	GAAAAGAAAAAAAAGGAATCA
AT1G29160	AT5G66580	956	976	+	2.32e-06	GCAAAATAAAAAAAGTAACAA
AT1G29280	AT1G06330	916	926	+	3.54e-07	AAAAGTCAACG
AT1G29280	AT1G07200	537	547	-	7.26e-06	AAAAGTCAACT
AT1G29280	AT1G29440	629	639	+	7.79e-06	CAAAGTCAACT
AT1G29280	AT1G69520	1229	1239	+	8.91e-06	GAAAGTCAACT
AT1G29280	AT1G69900	1156	1166	-	8.46e-06	AAAAGTCAACC
AT1G29280	AT1G80130	1214	1224	+	9.49e-06	TATGGTCAACG
AT1G29280	AT2G28160	194	204	-	8.46e-06	AAAAGTCAACC
AT1G29280	AT2G42850	920	930	+	8.91e-06	GAAAGTCAACT
AT1G29280	AT2G44340	194	204	+	7.26e-06	AAAAGTCAACT
AT1G29280	AT2G47000	271	281	+	8.91e-06	GAAAGTCAACT
AT1G29280	AT3G21620	102	112	-	7.26e-06	AAAAGTCAACT
AT1G29280	AT3G53480	376	386	+	4.99e-06	TATAGTCAACG
AT1G29280	AT3G60290	648	658	+	5.32e-07	CAAAGTCAACG
AT1G29280	AT4G00900	634	644	-	3.54e-07	AAAAGTCAACG
[truncated: 26,315 more rows]

## Sheet: Table S10b
Table S10b. List of TF regulating SL-responsive genes reported in Wang, et al., 2020
#	TF	Background_all	Background_bind	Query_all	Query_bind	p_value	q_value
1	AT5G42520	28775	8498	391	164	5.653e-08	2.025e-05
2	AT5G17430	28775	15339	391	259	6.762e-08	2.025e-05
3	AT4G38910	28775	8714	391	165	1.967e-07	3.928e-05
4	AT2G01930	28775	10304	391	184	1.701e-06	2.547e-04
5	AT5G66940	28775	10264	391	178	2.201e-05	2.636e-03
6	AT2G28810	28775	8210	391	145	9.311e-05	9.296e-03
7	AT2G18350	28775	855	391	25	1.283e-04	1.098e-02
8	AT2G45660	28775	16721	391	261	1.716e-04	1.135e-02
9	AT5G02460	28775	9488	391	162	1.747e-04	1.135e-02
10	AT4G38000	28775	10911	391	182	1.894e-04	1.135e-02
11	AT1G29160	28775	6085	391	111	2.555e-04	1.392e-02
12	AT2G43010	28775	2251	391	49	4.149e-04	2.071e-02
13	AT1G49480	28775	12815	391	206	4.750e-04	2.189e-02
14	AT1G51700	28775	8426	391	143	7.265e-04	3.108e-02
15	AT2G01570	28775	11134	391	181	8.727e-04	3.485e-02
16	AT2G18060	28775	1589	391	36	1.058e-03	3.961e-02
17	AT3G47500	28775	4001	391	75	1.425e-03	5.022e-02
18	AT3G46070	28775	3035	391	58	3.138e-03	9.679e-02
19	AT5G66730	28775	2662	391	52	3.170e-03	9.679e-02
20	AT3G10113	28775	1406	391	31	3.232e-03	9.679e-02
21	AT3G50410	28775	8820	391	144	3.641e-03	1.006e-01
22	AT5G62940	28775	7918	391	131	3.694e-03	1.006e-01
23	AT1G09530	28775	2258	391	45	3.914e-03	1.019e-01
24	AT1G69570	28775	10417	391	166	4.405e-03	1.099e-01
25	AT3G45610	28775	5000	391	87	5.312e-03	1.273e-01
26	AT1G55110	28775	2679	391	51	5.721e-03	1.297e-01
27	AT3G55370	28775	10843	391	171	5.876e-03	1.297e-01
28	AT5G52660	28775	1468	391	31	6.061e-03	1.297e-01
29	AT5G02840	28775	1135	391	25	7.029e-03	1.452e-01
30	AT5G66300	28775	2092	391	41	7.373e-03	1.472e-01
31	AT5G60970	28775	811	391	19	8.094e-03	1.564e-01
32	AT5G59780	28775	497	391	13	8.600e-03	1.610e-01
33	AT3G11280	28775	1242	391	26	1.162e-02	2.110e-01
34	AT3G59060	28775	1312	391	27	1.290e-02	2.216e-01
35	AT4G01280	28775	1195	391	25	1.301e-02	2.216e-01
36	AT3G03660	28775	689	391	16	1.392e-02	2.216e-01
37	AT1G18330	28775	1380	391	28	1.393e-02	2.216e-01
38	AT2G02080	28775	3016	391	54	1.490e-02	2.216e-01
39	AT5G53950	28775	2000	391	38	1.498e-02	2.216e-01
40	AT3G23690	28775	1570	391	31	1.507e-02	2.216e-01
41	AT5G08330	28775	1452	391	29	1.547e-02	2.216e-01
42	AT5G52830	28775	1513	391	30	1.554e-02	2.216e-01
43	AT2G38090	28775	1221	391	25	1.664e-02	2.318e-01
44	AT3G30210	28775	597	391	14	1.741e-02	2.371e-01
45	AT5G03150	28775	3314	391	58	1.851e-02	2.463e-01
46	AT3G13810	28775	4189	391	71	1.996e-02	2.529e-01
47	AT1G47870	28775	1183	391	24	2.025e-02	2.529e-01
48	AT1G03840	28775	2809	391	50	2.026e-02	2.529e-01
49	AT1G19850	28775	1368	391	27	2.112e-02	2.582e-01
50	AT4G24240	28775	1680	391	32	2.209e-02	2.603e-01
51	AT2G24260	28775	1193	391	24	2.216e-02	2.603e-01
52	AT4G31550	28775	1563	391	30	2.321e-02	2.629e-01
53	AT3G61150	28775	457	391	11	2.339e-02	2.629e-01
54	AT1G69010	28775	2007	391	37	2.443e-02	2.629e-01
55	AT3G01970	28775	2201	391	40	2.503e-02	2.629e-01
56	AT5G17800	28775	357	391	9	2.503e-02	2.629e-01
57	AT5G17300	28775	1391	391	27	2.551e-02	2.629e-01
58	AT1G14687	28775	411	391	10	2.589e-02	2.629e-01
59	AT5G46350	28775	1702	391	32	2.597e-02	2.629e-01
60	AT1G35460	28775	1336	391	26	2.678e-02	2.629e-01
61	AT4G30080	28775	2150	391	39	2.715e-02	2.629e-01
62	AT1G69690	28775	1462	391	28	2.753e-02	2.629e-01
63	AT5G20240	28775	4392	391	73	2.765e-02	2.629e-01
64	AT5G60130	28775	3332	391	57	2.893e-02	2.694e-01
65	AT1G33240	28775	527	391	12	2.924e-02	2.694e-01
66	AT5G10140	28775	2618	391	46	3.013e-02	2.735e-01
67	AT3G47620	28775	1373	391	26	3.583e-02	3.120e-01
68	AT2G42280	28775	1435	391	27	3.585e-02	3.120e-01
69	AT1G12610	28775	1068	391	21	3.595e-02	3.120e-01
70	AT4G01250	28775	1562	391	29	3.647e-02	3.120e-01
71	AT5G47370	28775	775	391	16	3.729e-02	3.146e-01
72	AT3G23210	28775	3069	391	52	4.083e-02	3.367e-01
73	AT4G00730	28775	443	391	10	4.103e-02	3.367e-01
74	AT3G09600	28775	1400	391	26	4.377e-02	3.537e-01
75	AT5G23280	28775	1403	391	26	4.473e-02	3.537e-01
76	AT5G08070	28775	1279	391	24	4.488e-02	3.537e-01
77	AT1G34190	28775	2236	391	39	4.560e-02	3.547e-01
78	AT4G21030	28775	4519	391	73	4.780e-02	3.639e-01
79	AT2G01060	28775	625	391	13	4.799e-02	3.639e-01
