# Supplementary material for: Strigolactone insensitivity affects the hormonal homeostasis in barley
Source: Sci Rep. 2025 Mar 18;15:9375. doi: 10.1038/s41598-025-94430-2 (PMC11920428; doi:10.1038/s41598-025-94430-2)
Supplement: Supplementary file 12 — Supplementary Material 12 [file 41598_2025_94430_MOESM12_ESM.xlsx]

## Sheet: Table S11
Table S11. List of common and specific TF regulating DEG and DAP of 2-week-old or 4-week-old barley plants (Arabidopsis identified homolog) and SL-responsive genes reported by Wang et al. 2020
Names	TF	Name	NCBI gene description
2-week-old plants, 4-week-old plants, Wang et al. 2020, Hormone-related TF	AT5G42520	BPC6	basic pentacysteine 6
	AT5G62940	HCA2	Dof-type zinc finger DNA-binding family protein
2-week-old plants, 4-week-old plants, Wang et al. 2020	AT5G20240	PI	K-box region and MADS-box transcription factor family protein
	AT5G08330	TCP21	TCP family transcription factor
	AT1G69010	BIM2	BES1-interacting Myc-like protein 2
2-week-old plants, 4-week-old plants, Hormone-related TF	AT1G72050	TFIIIA	transcription factor IIIA
	AT2G30340	LBD13	LOB domain-containing protein 13
	AT5G44210	ERF9	erf domain protein 9
2-week-old plants, Wang et al. 2020, Hormone-related TF	AT3G55370	OBP3	OBF-binding protein 3
4-week-old plants, Wang et al. 2020, Hormone-related TF	AT5G59780	MYB59	myb domain protein 59
2-week-old plants, 4-week-old plants	AT4G28140	ERF54	Integrase-type DNA-binding superfamily protein
	AT1G28360	ERF12	ERF domain protein 12
	AT5G47230	ERF5	ethylene responsive element binding factor 5
	AT3G57230	AGL16	AGAMOUS-like 16
	AT5G25190	ESE3	Integrase-type DNA-binding superfamily protein
	AT4G27950	CRF4	cytokinin response factor 4
	AT3G23240	ERF1	ethylene response factor 1
	AT3G11100	VFP3	sequence-specific DNA binding transcription factor
	AT3G56850	AREB3	ABA-responsive element binding protein 3
	AT1G71450	FUF1	Integrase-type DNA-binding superfamily protein
	AT3G14230	RAP2.2	related to AP2 2
	AT1G27730	STZ	salt tolerance zinc finger
	AT3G16770	EBP	ethylene-responsive element binding protein
	AT3G26790	FUS3	AP2/B3-like transcriptional factor family protein
	AT2G40350		Integrase-type DNA-binding superfamily protein
	AT5G13910	LEP	Integrase-type DNA-binding superfamily protein
	AT5G60850	OBP4	OBF binding protein 4
	AT1G65620	AS2	Lateral organ boundaries (LOB) domain family protein
	AT1G34670	MYB93	myb domain protein 93
	AT4G01120	GBF2	G-box binding factor 2
	AT1G58100	TCP8	TCP family transcription factor
	AT1G53910	RAP2.12	related to AP2 12
	AT5G19790	RAP2.11	related to AP2 11
	AT2G35530	bZIP16	basic region/leucine zipper transcription factor 16
	AT2G40340	DREB2C	Integrase-type DNA-binding superfamily protein
2-week-old plants, Wang et al. 2020	AT5G53950	CUC2	NAC (No Apical Meristem) domain transcriptional regulator superfamily protein
	AT2G38090		Duplicated homeodomain-like superfamily protein
	AT5G17430	BBM	Integrase-type DNA-binding superfamily protein
	AT2G24260	LRL1	LJRHL1-like 1
2-week-old plants, Hormone-related TF	AT1G49950	TRB1	telomere repeat binding factor 1
	AT1G73730	EIL3	ETHYLENE-INSENSITIVE3-like 3
	AT3G48160	DEL1	DP-E2F-like 1
4-week-old plants, Wang et al. 2020	AT2G18060	VND1	vascular related NAC-domain protein 1
	AT5G23280	TCP7	TCP family transcription factor
4-week-old plants, Hormone-related TF	AT5G11260	HY5	Basic-leucine zipper (bZIP) transcription factor family protein
	AT5G10030	TGA4	TGACG motif-binding factor 4
	AT3G62420	BZIP53	basic region/leucine zipper motif 53
	AT5G52020		Integrase-type DNA-binding superfamily protein
	AT5G61850	LFY	floral meristem identity control protein LEAFY (LFY)
	AT4G34590	GBF6	G-box binding factor 6
	AT2G40620	BZIP18	Basic-leucine zipper (bZIP) transcription factor family protein
Wang et al. 2020, Hormone-related TF	AT2G02080	IDD4	indeterminate(ID)-domain 4
4-week-old plants	AT5G59820	RHL41	C2H2-type zinc finger family protein
	AT2G33860	ETT	Transcriptional factor B3 family protein / auxin-responsive factor AUX/IAA-like protein
	AT2G47070	SPL1	squamosa promoter binding protein-like 1
	AT1G02065	SPL8	squamosa promoter binding protein-like 8
	AT2G18380	GATA20	GATA transcription factor 20
	AT3G18400	NAC058	NAC domain containing protein 58
	AT1G29280	WRKY65	WRKY DNA-binding protein 65
	AT5G13080	WRKY75	WRKY DNA-binding protein 75
	AT5G39610	NAC6	NAC domain containing protein 6
	AT2G38470	WRKY33	WRKY DNA-binding protein 33
	AT3G56400	WRKY70	WRKY DNA-binding protein 70
	AT2G03340	WRKY3	WRKY DNA-binding protein 3
	AT1G46264	HSFB4	heat shock transcription factor B4
	AT5G06839	TGA10	bZIP transcription factor family protein
	AT2G02450	LOV1	NAC domain containing protein 35
	AT3G22830	HSFA6B	heat shock transcription factor A6B
	AT5G08520	MYBS2	Duplicated homeodomain-like superfamily protein
	AT5G62020	HSFB2A	heat shock transcription factor B2A
	AT1G10120		basic helix-loop-helix (bHLH) DNA-binding superfamily protein
	AT1G62300	WRKY6	WRKY family transcription factor
	AT5G25830	GATA12	GATA transcription factor 12
	AT5G50670	SPL13B	Squamosa promoter-binding protein-like (SBP domain) transcription factor family protein
	AT1G69310	WRKY57	WRKY DNA-binding protein 57
	AT4G36620	GATA19	GATA transcription factor 19
	AT2G44745	WRKY12	WRKY family transcription factor
	AT5G04390	ZAT14L	C2H2-type zinc finger family protein
	AT1G76890	GT2	Duplicated homeodomain-like superfamily protein
Wang et al.. 2020	AT3G17730	NAC057	NAC domain containing protein 57
	AT2G32460	MYB101	myb domain protein 101
	AT2G47460	MYB12	myb domain protein 12
	AT4G37750	ANT	Integrase-type DNA-binding superfamily protein
	AT5G12870	MYB46	myb domain protein 46
	AT2G44940	ERF34	Integrase-type DNA-binding superfamily protein
	AT2G20570	GPRI1	GBF's pro-rich region-interacting factor 1
	AT4G32890	GATA9	GATA transcription factor 9
	AT3G04060	NAC046	NAC domain containing protein 46
	AT1G68320	MYB62	myb domain protein 62
	AT4G36740	HB40	homeobox protein 40
	AT5G28770	BZO2H3	bZIP transcription factor family protein
	AT1G43700	VIP1	VIRE2-interacting protein 1
	AT3G24650	ABI3	AP2/B3-like transcriptional factor family protein
	AT3G27785	MYB118	myb domain protein 118
	AT5G38800	bZIP43	basic leucine-zipper 43
	AT4G18960	AG	K-box region and MADS-box transcription factor family protein
	AT3G23250	MYB15	myb domain protein 15
	AT4G25480	DREB1A	dehydration response element B1A
	AT5G45300	BMY2	beta-amylase 2
	AT3G61250	MYB17	myb domain protein 17
	AT1G34370	STOP1	C2H2 and C2HC zinc fingers superfamily protein
	AT4G38620	MYB4	myb domain protein 4
	AT1G57560	MYB50	myb domain protein 50
	AT5G64060	NAC103	NAC domain containing protein 103
	AT5G47390	KUA1	myb-like transcription factor family protein
	AT1G32240	KAN2	Homeodomain-like superfamily protein
	AT1G06070	BZIP69	Basic-leucine zipper (bZIP) transcription factor family protein
Hormone-related TF	AT2G18350	ZHD6	0
	AT1G33240	GTL1	GT-2-like 1
	AT5G03150	JKD	C2H2-like zinc finger protein
	AT1G09530	PIF3	phytochrome interacting factor 3
	AT5G08070	TCP17	TCP domain protein 17
	AT3G11280		Duplicated homeodomain-like superfamily protein
	AT1G49480	RTV1	related to vernalization1 1
	AT4G30080	ARF16	auxin response factor 16
	AT1G12610	DDF1	Integrase-type DNA-binding superfamily protein
	AT1G35460	FBH1	basic helix-loop-helix (bHLH) DNA-binding superfamily protein
	AT4G21030	ATDOF4.2	Dof-type zinc finger domain-containing protein
	AT1G55110	IDD7	indeterminate(ID)-domain 7
	AT5G52660	RVE6	Homeodomain-like superfamily protein
	AT1G47870	ATE2F2	winged-helix DNA-binding transcription factor family protein
	AT5G60970	TCP5	TEOSINTE BRANCHED 1, cycloidea and PCF transcription factor 5
	AT3G23210	bHLH34	basic helix-loop-helix (bHLH) DNA-binding superfamily protein
	AT3G09600	RVE8	Homeodomain-like superfamily protein
	AT1G14687	HB32	homeobox protein 32
	AT3G45610	DOF6	Dof-type zinc finger DNA-binding family protein
	AT3G23690	CIL2	basic helix-loop-helix (bHLH) DNA-binding superfamily protein
	AT1G34190	NAC017	NAC domain containing protein 17
	AT3G59060	PIL6	phytochrome interacting factor 3-like 6
	AT2G42280	FBH4	basic helix-loop-helix (bHLH) DNA-binding superfamily protein
	AT2G45660	AGL20	AGAMOUS-like 20
	AT1G69690	TCP15	TCP family transcription factor
	AT3G01970	WRKY45	WRKY DNA-binding protein 45
	AT4G00730	ANL2	Homeobox-leucine zipper family protein / lipid-binding START domain-containing protein
	AT5G17800	MYB56	myb domain protein 56
	AT5G66940	ATDOF5.8	Dof-type zinc finger DNA-binding family protein
	AT3G03660	WOX11	WUSCHEL related homeobox 11
	AT2G01930	BPC1	basic pentacysteine1
	AT3G61150	HDG1	homeodomain GLABROUS 1
	AT5G02460	PEAR2	Dof-type zinc finger DNA-binding family protein
	AT1G19850	MP	Transcriptional factor B3 family protein / auxin-responsive factor AUX/IAA-like protein
	AT4G31550	WRKY11	WRKY DNA-binding protein 11
	AT5G52830	WRKY27	WRKY DNA-binding protein 27
	AT5G17300	RVE1	Homeodomain-like superfamily protein
	AT1G29160	COG1	Dof-type zinc finger DNA-binding family protein
	AT2G43010	PIF4	phytochrome interacting factor 4
	AT5G47370	HAT2	Homeobox-leucine zipper protein 4 (HB-4) / HD-ZIP protein
	AT4G24240	WRKY7	WRKY DNA-binding protein 7
	AT4G01280	RVE5	Homeodomain-like superfamily protein
	AT3G46070		C2H2-type zinc finger family protein
	AT5G66730	IDD1	C2H2-like zinc finger protein
	AT3G30210	MYB121	myb domain protein 121
	AT5G02840	LCL1	LHY/CCA1-like 1
	AT2G01570	RGA1	GRAS family transcription factor family protein
	AT1G03840	MGP	C2H2 and C2HC zinc fingers superfamily protein
	AT4G38910	BPC5	basic pentacysteine 5
	AT3G50410	OBP1	OBF binding protein 1
	AT3G47500	CDF3	cycling DOF factor 3
	AT5G66300	NAC105	NAC domain containing protein 105
	AT4G38000	DOF4.7	DNA binding with one finger 4.7
	AT1G69570	CDF5	Dof-type zinc finger DNA-binding family protein
	AT5G60130		AP2/B3-like transcriptional factor family protein
	AT3G10113		Homeodomain-like superfamily protein
	AT2G28810		Dof-type zinc finger DNA-binding family protein
	AT1G51700	DOF1	DOF zinc finger protein 1
	AT5G46350	WRKY8	WRKY DNA-binding protein 8
	AT2G01060		myb-like HTH transcriptional regulator family protein
	AT1G18330	EPR1	Homeodomain-like superfamily protein
	AT5G10140	FLC	K-box region and MADS-box transcription factor family protein
	AT4G01250	WRKY22	WRKY family transcription factor
	AT3G47620	TCP14	TEOSINTE BRANCHED, cycloidea and PCF (TCP) 14
	AT3G13810	IDD11	indeterminate(ID)-domain 11
Hormone-related TF	AT3G45260	IDD9	indeterminate(ID)-domain 9
	AT1G73360	EDT1	homeobox-leucine zipper family protein
	AT5G22890	STOP2	C2H2 and C2HC zinc fingers superfamily protein
	AT1G12260	NAC007	NAC domain containing protein 007
	AT4G33280		AP2/B3-like transcriptional factor family protein
